# Supplementary material for: RNA m6A methylation participates in regulation of postnatal development of the mouse cerebellum
Source: Genome Biol. 2018 May 31;19:68. doi: 10.1186/s13059-018-1435-z (PMC5984455; doi:10.1186/s13059-018-1435-z)
Supplement: Supplementary file 2 — Table S4. GO analysis of genes containing m6A ON and OFF switches during mouse cerebellar development. (XLSX 564 kb) [file 13059_2018_1435_MOESM2_ESM.xlsx]

## Sheet: P7-P14_ON
Table S4. GO analysis of genes contained m6A ON and OFF switches during mouse cerebellar development.
Category	Term	Count	%	PValue	Genes	List Total	Pop Hits	Pop Total	Fold Enrichment	Bonferroni	Benjamini	FDR
GOTERM_CC_DIRECT	GO:0005886~plasma membrane	752	23.004	1.53646e-08	Gpr12, Casr, Pcdhga1, Syt4, Trim72, Epb41, Slco3a1, Mapkap1, Ednrb, Calm3, Slc14a1, Itsn1, Dlgap1, Mast1, Igsf3, Gpr19, Atrn, H2-Ke6, Ehbp1, Scn4b, Mlc1, Pnpla2, Ankrd13b, Fnbp1, Etv5, Flt3, Adgrl4, Src, Sepw1, Eda, Il10rb, Rhbdf2, Dag1, Mtss1l, Furin, Sri, Ctnnal1, Ptpra, Tmem198, Kl, Tanc1, Ptprf, Thsd7a, Syt10, Pcdhb13, Plxna4, Nf2, Capn10, Sipa1l1, Exoc4, Cnp, Sos1, Grin2d, Eps15l1, Plcd4, Gp…	2987	2965	13850	1.176	1.52723e-05	1.52723e-05	2.4257e-05
GOTERM_MF_DIRECT	GO:0005515~protein binding	901	27.5619	5.22761e-08	Rpl7a, Pcdhga1, Foxo3, Ppp2r3d, Usp16, Trim72, Ncor1, Mgarp, Chtop, Atrn, Mlc1, Unc45a, Tubg1, Krt10, Lbx1, Cand1, Flt3, Mkln1, Grin3a, Ift88, Ube2o, Furin, Tpd52, Tmpo, Kl, Bin1, Med6, Nf2, Bok, Pabpc1, Ap1g2, Krt25, Cbfa2t2, Il1r1, Ywhaz, Stx16, Atg4b, Cdc42ep4, Apba2, Prkcg, Inpp5d, Kmt2d, Thoc6, Ewsr1, Nrxn1, Rarres2, Rab21, Tead2, Ppargc1b, Slc31a2, Pacsin1, Ube2l3, Cdkn1b, Syne4, Lztfl1, Ra…	2712	3600	12397	1.14406	9.67584e-05	9.67584e-05	8.90668e-05
GOTERM_CC_DIRECT	GO:0045202~synapse	149	4.55797	2.28359e-07	Gria3, Clcn3, Hcn3, 3-Sep, Dmxl2, Syt4, Gabrg1, Phactr1, Shc4, Ctnnd1, Gabbr1, Nrg1, Olfm3, Itsn1, Dlgap3, Utrn, Dlgap1, Adrbk2, Grik3, Bsn, Lgi3, Bcan, Wasf1, Rab11b, Grin3a, Gabrb2, Nrgn, Dag1, Rph3a, Igsf8, Nos1, Prima1, Samd4, Hcn1, Cadm2, Tanc1, Arfgef2, Bcr, Syn1, Sarm1, Shank3, Git1, Tmem240, Nf2, Itgb1, Sipa1l1, Exoc4, Shank2, Syt12, Myrip, Grid1, Insr, Grin2d, Rims3, Grik1, Apc, Nrn1, Mt…	2987	470	13850	1.46995	0.000226963	0.000113488	0.000360524
GOTERM_CC_DIRECT	GO:0005737~cytoplasm	1365	41.7559	5.45662e-07	Rpl7a, Anks6, Fbxl12, Eif4e2, Foxo3, Dync1h1, Ncor1, Hsd11b1, Arpp21, Calm3, Trib1, Csnk1g3, Zmym4, Mios, Ppp1r14a, Trio, Acot1, Atrn, Mlc1, Unc45a, Tubg1, Krt10, Pdxk, Cand1, Flt3, Mkln1, Mob1b, Sepw1, Dido1, Ift88, Txndc17, Pgpep1, Inpp4b, Ube2o, Tpd52, Actr1a, Bin1, Impa1, Fbxl15, Crtc3, Fdps, Capn10, Nf2, Triobp, Ddx19b, Aarsd1, Bok, Pabpc1, Rgs4, Pdcl3, Ctnna2, Parp10, Krt25, Map4k4, Ywhaz, …	2987	5783	13850	1.09445	0.000542241	0.00018078	0.000861466
GOTERM_CC_DIRECT	GO:0014069~postsynaptic density	83	2.539	2.66084e-06	Sigmar1, Gria3, Cnksr2, Dvl1, Homer1, P2rx4, Epb41, Arhgef2, Macf1, Dlgap3, Map1a, Grin2a, Dbn1, Dlgap1, P2ry1, Camk2n1, Cacna1c, Bsn, Camk2b, Igsf9b, Axin2, Smo, Grin2c, Lzts1, Src, Vps35, Pak1, Ncoa2, Nrgn, Nefh, Nos1, Tanc1, Mt3, Bcr, Syn1, Map2, Shank3, Sipa1l1, Shank2, Exoc4, Sos1, Ablim1, Lzts3, Add2, Mapt, Eef2k, Grik1, Ctnna2, Lin7a, Dst, Sorbs2, Ywhaz, Pclo, Il1r1, Grid2, Pick1, Ppp1r9b,…	2987	238	13850	1.61702	0.00264139	0.000661002	0.00420075
GOTERM_CC_DIRECT	GO:0030054~cell junction	189	5.78158	3.1046e-06	Shroom3, Col17a1, Gria3, Cadm3, 3-Sep, Dmxl2, Syt4, Lpp, Epb41, Gabrg1, Cgn, Phactr1, Shc4, Gabbr1, Arhgef2, Mios, Olfm3, Itsn1, Dlgap3, Tbcd, Parvb, Dlgap1, Grik3, Bsn, Lgi3, Arhgef7, Ptprj, Fbf1, Puf60, Cldn14, Cd99l2, Cdc42bpb, Wasf1, Rab11b, Grin3a, Gabrb2, Wnk4, Nrgn, Dag1, Sh3pxd2a, Rph3a, Prima1, Samd4, Cadm2, Tanc1, Arfgef2, Bcr, Syn1, Focad, Shank3, Sarm1, Tmem240, Itgb1, Sipa1l1, Pcdh12…	2987	648	13850	1.35239	0.00308122	0.000617005	0.0049013
GOTERM_CC_DIRECT	GO:0043005~neuron projection	124	3.79321	3.76009e-06	Casr, Fas, 3-Sep, Syt4, Ptpn13, Calm3, Gabbr1, Itsn1, Bsn, Nptx1, Lgi3, Arhgef7, Ncdn, Bag3, Src, Grin3a, Rph3a, Samd4, Mapk8ip3, Ptprf, Shank3, Git1, Park7, Nf2, Nrsn1, S100a1, Sipa1l1, Exoc4, Shank2, Cacna1b, Tpm3, Ogt, Kcnq3, Apc, Lin7a, Vamp1, Epha8, Grm2, Mapk10, Cx3cr1, Ahcyl2, Prkcg, Adgrl2, Csnk1d, Vamp2, Gpi1, Abi1, Kif5c, Ache, Fam107a, Lrig2, Nsmf, Nectin1, Rab21, Pacsin1, Cnksr2, Kcnb…	2987	394	13850	1.45928	0.00373056	0.000622728	0.00593611
GOTERM_MF_DIRECT	GO:0005216~ion channel activity	54	1.65188	5.5306e-06	Gria3, Clcn3, Kcnb1, Hcn3, Kcnh1, P2rx4, Kcnn2, Cacna1d, Kcna2, Clcn2, Trpm2, Grin2a, Fxyd1, Kcnc1, Grik3, Cacna1c, Kcnma1, Mlc1, Kcng4, Tpcn1, Kcna6, Kcnh3, Cacna1a, Grin2c, Kcnk3, Gabrb2, Scn8a, Trpc7, Fxyd3, Hcn1, Kcnb2, Kcnh2, Grid1, Scn1a, Grin2d, Cacna1b, Kcna4, Grik1, Kcnq3, Gabra4, Cacna1e, Grid2, Kcna1, Scn11a, Trpc5, Gria2, Asic1, Gabra6, Scnn1g, Grin2b, Ryr1, Clcn7, Grin1, Catsper2	2712	137	12397	1.80177	0.010185	0.00510551	0.00942249
GOTERM_CC_DIRECT	GO:0016020~membrane	1351	41.3276	1.05527e-05	Rpl7a, Scd3, Gtf3c1, Vsig10, Pcdhga1, Foxo3, Trim72, Dync1h1, Ncor1, Hsd11b1, Atp5g1, Slc14a1, Mgarp, Bet1l, Spns2, Psmd13, Dlgap1, Igsf3, 11-Mar, Atrn, Mlc1, 4-Mar, Sfxn3, St7l, Krt10, Dnajc18, Cand1, Flt3, Adgrl4, Nop14, Grin3a, Eda, Rhbdf2, Ssc4d, Furin, Car14, Ptpra, Laptm4b, Tmpo, Armcx1, Kl, Tanc1, Ptprf, Bin1, Syt10, Gbf1, Med6, Nf2, Nrsn1, Zdhhc1, Ddx19b, Bok, Noc4l, Mgat3, Eps15l1, Gpr15…	2987	5790	13850	1.08191	0.0104346	0.00149737	0.0166589
GOTERM_CC_DIRECT	GO:0030425~dendrite	134	4.09911	1.24556e-05	Gria3, Hcn3, Syt4, Crhr1, Cacna1d, Clcn2, Nr1d1, Lynx1, Gabbr1, Gnaq, Nrg1, Kcnc1, Inpp5f, Stau2, P2ry1, Grik3, Bsn, Cacna1c, Azin2, Rptor, Srebf2, Dpysl5, Bcan, Ncdn, Prkar2b, Scn8a, Nrgn, Rangap1, Nos1, Chl1, Samd4, Hcn1, Mapk8ip3, Tanc1, Syn1, Kif21a, Comt, Sarm1, Htr1b, Htr5b, Stat1, Kndc1, Pabpc1, Cacna1b, Snx14, Grik1, Kcnq3, Apc, Rab27a, Kcna1, Trpc5, Grm2, Gabra6, Tnk2, Prkcg, Fat3, Gsk3b…	2987	442	13850	1.40571	0.0123046	0.00154642	0.0196626
GOTERM_BP_DIRECT	GO:0030036~actin cytoskeleton organization	50	1.52952	3.40003e-05	Mkl2, Shroom3, Mob2, Mkl1, Iqsec2, Bcl6, Epb41, Dnajb6, Arhgef17, Elmo1, Capzb, Cttnbp2, Iqsec3, Coro2a, Diaph2, Coro6, Kras, Rock1, Shc1, Arhgef18, Slc9a3r1, Srf, Cdc42bpb, Wasf1, Map3k19, Pak1, Rock2, Fmnl1, Mtss1, Nisch, Bcr, Nf2, Ssh1, Sdad1, Dlc1, Agap2, Fgd1, Taok2, Atxn3, Pfdn1, Pacsin2, Ssh2, Ppp1r9b, Flna, Spire2, Amot, Daam2, Vasp, Coro1b, Flii	2791	132	12882	1.74831	0.18321	0.18321	0.0658709
GOTERM_CC_DIRECT	GO:0030018~Z disc	41	1.25421	3.76702e-05	Bin1, Des, Adra1a, Homer1, S100a1, Kcnn2, Ank1, Stub1, Cacna1d, Dnajb6, Scn1a, Casq2, Smn1, Capzb, Parvb, Ppp1r12a, Ky, Adrbk2, Cacna1c, Dst, Sorbs2, Jph1, Ctnnb1, Scn3b, Sync, Frg1, Ppp3ca, Nos1ap, Pde4b, Bag3, Grin2b, Ryr1, Synm, Hdac4, Pak1, Ppp1r12b, Scn8a, Ank2, Nos1, Sri, Pdlim3	2987	102	13850	1.8638	0.0367525	0.0041519	0.0594556
GOTERM_CC_DIRECT	GO:0045211~postsynaptic membrane	70	2.14133	3.78986e-05	Sigmar1, Cnksr2, Gria3, Kcnb1, Homer1, Ank1, Gabrg1, Gabbr1, Shc4, Snta1, Dlgap3, Grin2a, Gabbr2, Dbn1, Dlgap1, Iqsec3, P2ry1, Camk2n1, Grik3, Kcnma1, Pten, Igsf9b, Tenm2, Nsg1, Grin2c, Lzts1, Pcdhb16, Grin3a, Gabrb2, Dag1, Tanc1, Bcr, Scrib, Comt, Shank3, Chrm3, Erbb3, Sipa1l1, Syne1, Shank2, Grid1, Lzts3, Grin2d, Kcnj4, Grik1, Gabra4, Lin7a, Col13a1, Grid2, Pick1, Strn, Dlg2, Il1rapl1, Grm2, Ma…	2987	205	13850	1.58328	0.0369711	0.0037601	0.059816
GOTERM_CC_DIRECT	GO:0043198~dendritic shaft	28	0.856531	4.15886e-05	Inpp5j, Map2, Gria3, Homer1, Exoc4, Zmynd8, Arhgef2, Gabbr1, Slc12a5, Cacna1b, Dbn1, Stau2, Adrbk2, Cacna1c, Slc1a2, Ctnnb1, Flna, Grm4, Gria2, Asic1, Prkar2b, Lzts1, Prex1, Jph4, Kirrel, Gsk3b, Grip2, Hcn1	2987	60	13850	2.16382	0.0404971	0.00375112	0.0656382
GOTERM_CC_DIRECT	GO:0043025~neuronal cell body	143	4.37443	5.87697e-05	Casr, Gria3, Hcn3, Fas, Cit, Syt4, Crhr1, Cacna1d, Nr1d1, Arhgef2, Gabbr1, Dlgap3, Enc1, Kcnc1, Inpp5f, Stau2, Nqo1, Katnb1, Srd5a1, Bsn, Cacna1c, Vti1b, Rptor, Ppargc1a, Dpysl5, Arhgef7, Mob4, Camk2d, Ncdn, Prkar2b, Grin3a, Scn8a, Nrgn, Hcn1, Ptprf, Tanc1, Impa1, Nrsn1, Sipa1l1, Gdpd5, Exoc4, Shank2, Insr, Kndc1, Sos1, Scn1a, Cacna1b, Grik1, Apc, Ogt, Kcnq3, Ptprn, Kcna1, Trpc5, Tnk2, Sorl1, Gsk…	2987	491	13850	1.35042	0.0567452	0.0048564	0.0927429
GOTERM_CC_DIRECT	GO:0019898~extrinsic component of membrane	34	1.04007	9.68937e-05	Snx30, Mcf2l, Inpp5j, Gfra1, Wdr45, Atg2b, Nf2, Wdfy3, Aspscr1, Epb41, Wipi1, Nsmaf, Farp1, Pacsin2, Rgs6, Snx32, Atg2a, Snx18, Vps13d, Frmd5, Bsn, Snx33, Snx1, Snx11, Epb41l1, Jakmip1, Ghr, Micall1, Mylip, Tpr, Epb41l3, Mitd1, Rph3a, Bloc1s6	2987	82	13850	1.92256	0.0918239	0.00738162	0.152862
GOTERM_MF_DIRECT	GO:0003779~actin binding	93	2.84491	0.000139708	Mkl2, Shroom3, Impact, Twf1, Afap1, Mybpc3, Mical2, Mkl1, Mical3, Epb41, Cgn, Tnnc2, Phactr1, Snta1, Fkbp15, Macf1, Utrn, Map1a, Enc1, Evl, Capzb, Dbn1, Whamm, Parvb, Klhl2, Shroom1, Inppl1, Espn, Tmod2, Kcnma1, Sptbn4, Sptb, Diaph2, Coro2a, Frg1, Hip1, Wipf3, Wasf1, Tln2, Dag1, Limch1, Fmnl1, Mtss1l, Mtss1, Ipp, Ppp1r18, Lasp1, Myo5a, Tmod1, Shank3, Nf2, Itgb1, Myh11, Myo7a, Syne1, Triobp, Ssh1,…	2712	297	12397	1.43137	0.227881	0.0825944	0.237764
GOTERM_BP_DIRECT	GO:0035556~intracellular signal transduction	106	3.24258	0.000271499	Mcf2l, Ick, Mark2, Cit, Sh2b1, Thop1, Map4k5, Sh2b3, Arhgef2, Shc4, Smpd2, Itsn1, Rassf5, Mast1, Rasal1, Dgke, Dgkq, Rasa3, Arhgef7, Lat2, Mast4, Shc1, Prex1, Src, Cdc42bpb, Tulp4, Nrgn, Wnk4, Rock2, Spsb3, Arfgef2, Bcr, Pikfyve, Socs7, Mknk2, Wnk3, Plcd4, Gna13, Tec, Ctgf, Ksr2, Socs3, Map4k4, Cdc42bpg, Akt3, Nim1k, Prkcg, Cdc42bpa, Inpp5d, Gsk3b, Mink1, Adcy8, Mark1, Cspg4, Zfp36, Nfatc1, Gucy1…	2791	356	12882	1.37429	0.801344	0.554292	0.524847
GOTERM_MF_DIRECT	GO:0005244~voltage-gated ion channel activity	41	1.25421	0.000351128	Kcnb2, Clcn3, Kcnh2, Kcnb1, Hcn3, Kcnh1, Kcna2, Cacna1d, Clcn2, Kcnj2, Cacna2d2, Scn2b, Scn1a, Cacnb3, Kcna4, Cacna1b, Kcnk13, Kcnab1, Kcnc1, Cacnb1, Kcnj4, Kcnq3, Kcnj9, Cacna1c, Kcnma1, Cacna1e, Scn4b, Kcng4, Tpcn1, Clic4, Kcna1, Kcna6, Scn11a, Scn3b, Kcnh3, Cacna1a, Cacng3, Scn8a, Kcne4, Hcn1, Catsper2	2712	110	12397	1.7038	0.477982	0.149995	0.596562
GOTERM_BP_DIRECT	GO:0035023~regulation of Rho protein signal transduction	30	0.917712	0.000352504	Mcf2l, Arhgef1, Bcr, Arhgef28, Arhgef4, Arhgef2, Sos1, Sos2, Dlc1, Fgd1, Arhgef17, Arhgef25, Itsn1, Farp1, Arhgef10l, Arhgef12, Trio, Arhgef9, Plekhg5, Arhgef7, Arhgef19, Plekhg3, Itsn2, Arhgef37, Prex1, Arhgef18, Als2cl, Rasgrf1, Plekhg1, Flot1	2791	73	12882	1.8968	0.877357	0.503162	0.680934
GOTERM_BP_DIRECT	GO:0034765~regulation of ion transmembrane transport	41	1.25421	0.000353964	Nedd4l, Kcnb2, Kcnh2, Kcnb1, Hcn3, Kcnh1, Kcna2, Cacna1d, Clcn2, Kcnj2, Cacna2d2, Scn2b, Scn1a, Cacnb3, Kcna4, Cacna1b, Kcnk13, Kcnab1, Kcnc1, Cacnb1, Kcnj4, Kcnq3, Kcnj9, Cacna1c, Kcnma1, Cacna1e, Scn4b, Kcng4, Tpcn1, Clic4, Kcna1, Kcna6, Scn11a, Scn3b, Kcnh3, Cacna1a, Cacng3, Scn8a, Kcne4, Hcn1, Catsper2	2791	111	12882	1.70484	0.878418	0.409503	0.683745
GOTERM_MF_DIRECT	GO:0005234~extracellular-glutamate-gated ion channel activity	12	0.367085	0.000363191	Grid2, Grin3a, Grin2d, Gria3, Grin2a, Grik1, Grin1, Gria2, Grin2c, Grik3, Grid1, Grin2b	2712	18	12397	3.04744	0.489512	0.125827	0.616996
GOTERM_MF_DIRECT	GO:0004970~ionotropic glutamate receptor activity	12	0.367085	0.000363191	Grid2, Grin3a, Grin2d, Gria3, Grin2a, Grik1, Grin1, Gria2, Grin2c, Grik3, Grid1, Grin2b	2712	18	12397	3.04744	0.489512	0.125827	0.616996
GOTERM_MF_DIRECT	GO:0051015~actin filament binding	45	1.37657	0.000417168	Shroom3, Lasp1, Bin1, Tmod1, Sipa1l1, Myo7a, Triobp, Syne1, Tnnc2, Pknox2, Add2, Actr3, Tln1, Utrn, Aif1l, Micall2, Adssl1, Capzb, Dbn1, Ctnna2, Shroom1, Espn, Pick1, Ppp1r9b, Sptb, Flna, Coro2a, Coro6, Svil, Arpc1a, Frg1, Myo1d, Hip1, Wipf3, Syne3, Hip1r, Tmem201, Tln2, Lcp1, Fmnl1, Rph3a, Ctnnal1, Bloc1s6, Mtss1, Coro1b	2712	125	12397	1.64562	0.538068	0.120783	0.708387
GOTERM_CC_DIRECT	GO:0005829~cytosol	399	12.2056	0.000417244	Foxo3, Hgs, Hif1a, Ralgapb, Ncor1, Calm3, Itsn1, Bet1l, Dct, Psmd13, Acot1, Sgsm3, Hlcs, Pnpla2, Pdxk, Arfgef1, Flt3, Src, Mkln1, Txndc17, Pgpep1, Ube2o, Rangap1, Tbc1d17, Sri, Ctnnal1, Wdr45, Gbf1, Arfrp1, Capn10, Sos1, Rgs4, Map2k2, Pacsin2, Ctgf, Adra1d, Arhgap10, Ywhaz, Larp4b, Stx16, Atg4b, Ahcyl2, Prkcg, Inpp5d, l7Rn6, Fndc3a, Ldlrap1, Pacsin1, Cdkn1b, Jak1, Car3, Aspscr1, Rab7, Madd, Farp1…	2987	1600	13850	1.15629	0.339546	0.0291959	0.6567
GOTERM_BP_DIRECT	GO:0008037~cell recognition	9	0.275314	0.000418834	Cadm1, Cadm2, Nectin2, Cadm3, Pvr, Nectin4, Nectin1, Crtam, Nectin3	2791	11	12882	3.77636	0.917373	0.392671	0.808572
GOTERM_CC_DIRECT	GO:0043197~dendritic spine	50	1.52952	0.000428241	Ppp1cc, Gria3, Dvl1, Ppp1ca, P2rx4, Kcnn2, Nr1d1, Zmynd8, Ctnnd1, Gabbr1, Dlgap3, Farp1, Grin2a, Capzb, Dbn1, Cttnbp2, Adrbk2, Espn, Pten, Tenm2, Mob4, Prkar2b, Lzts1, Ncoa2, Nos1, Arf4, Apba1, Mt3, Arfgef2, Comt, Shank3, Itgb1, Sipa1l1, Syne1, Kcnj2, Shank2, Lzts3, Slc1a2, Grid2, Ppp1r9b, Strn, Asic1, Pde4b, Gria2, Grin2b, Gsk3b, Hip1r, Grin1, Slc8a3, Dnm3	2987	145	13850	1.59888	0.346729	0.0279851	0.673953
GOTERM_CC_DIRECT	GO:0005913~cell-cell adherens junction	91	2.78373	0.000611877	Lmo7, Rpl7a, Arfip1, Mkl2, 9-Sep, Ahsa1, Mark2, Twf1, Cadm3, Slk, Ywhae, Cgn, Evpl, Ctnnd1, Sptbn2, Pak2, Pdxdc1, Ahnak, Capzb, Dbn1, Cbl, Ppfibp1, Unc45a, Ubfd1, Ctnnb1, Atxn2l, Abi2, Puf60, Bag3, Fasn, Micall1, Src, Eif4g1, Cadm1, Rab11b, Txndc9, Dag1, Rangap1, Ubap2, Sfn, Cobll1, Nectin4, Mllt4, Flot1, Tmpo, Cadm2, Scrib, Lasp1, Ppme1, Erc1, Flot2, Vapb, Park7, Itgb1, Usp8, Ywhab, Gapvd1, Stat…	2987	305	13850	1.38343	0.455775	0.0373106	0.961648
GOTERM_BP_DIRECT	GO:0086010~membrane depolarization during action potential	12	0.367085	0.000634718	Cacna1b, Tpcn1, Scn8a, Scn11a, Kcnh2, Scn3b, Cacna1a, Cacna1i, Cacna1c, Cacna1e, Catsper2, Scn1a	2791	19	12882	2.91508	0.977155	0.467323	1.22292
GOTERM_CC_DIRECT	GO:0030426~growth cone	52	1.5907	0.000670383	Sigmar1, Inpp5j, Dvl1, Calm3, Ctnnd1, Fkbp15, Utrn, Rtn4r, Dbn1, Katnb1, Orai2, Tshz3, Tmod2, Cbl, Tenm2, Arhgef7, Hap1, Elavl4, Prex1, Crmp1, Sirt2, Pak1, Mapk8ip3, Ptprf, Timp2, Nrsn1, Exoc4, Gdpd5, Shank2, Ssh1, Hnrnpr, Mapt, Pcdhgb1, Tpm3, Apc, Stx3, Snx18, Pclo, Ppp1r9b, Flna, Ncam1, Trpc5, Tsc1, Gria2, Tnk2, Gsk3b, Abi1, Rasgrf1, Grin1, Lrig2, Map3k12, Thy1	2987	155	13850	1.55556	0.48654	0.038452	1.05314
GOTERM_BP_DIRECT	GO:0046856~phosphatidylinositol dephosphorylation	13	0.397675	0.000745603	Tmem55a, Inpp5j, Sacm1l, Mtmr1, Inpp5d, Inpp5b, Synj1, Inpp5a, Inpp5f, Inpp4b, Inppl1, Synj2, Pten	2791	22	12882	2.72737	0.988198	0.469647	1.4351
GOTERM_MF_DIRECT	GO:0005200~structural constituent of cytoskeleton	26	0.79535	0.000786409	Tubb5, Des, Sptbn4, Sptb, Tuba1a, Gfap, Vim, Tubg1, Mybpc3, Tubgcp6, Mybpc1, Epb41l1, Epb41, Sptbn2, Synm, Actr3, Tln1, Tln2, Tpm2, Tubgcp2, Tubgcp5, Epb41l3, Nefh, Tubb4b, Frmd5, Plec	2712	62	12397	1.91694	0.766883	0.187818	1.33145
GOTERM_MF_DIRECT	GO:0017124~SH3 domain binding	40	1.22362	0.000898519	Inpp5j, Qk, Afap1, Shank3, Cit, Ptpn22, Pttg1, Usp8, Shank2, Sos1, Mapt, Evl, Elmo1, Synj1, Cttnbp2, Inppl1, Ccdc6, Espn, Arhgap6, Cbl, Adam15, Adam12, Casp9, Abi2, Sh3bgrl, Dnajc6, Adam9, Tom1l1, Inpp5d, Wipf3, Hip1r, Arhgap31, Prkce, Zfp384, Zfp106, Adam19, Vasp, Eps15, Arhgap27, Synj2	2712	111	12397	1.64727	0.810602	0.187783	1.51989
GOTERM_CC_DIRECT	GO:0030027~lamellipodium	53	1.62129	0.000965315	Mcf2l, Kcna2, Ptpn13, Sh3bgrl3, Ctnnd1, Itsn1, Sh3rf1, Evl, Capzb, Dbn1, Stxbp2, Parvb, Klhl2, Inppl1, Plekhg5, Arhgef7, Abi3, Ctnnb1, Abi2, Rock1, Plxnd1, Wasf1, Dgkz, Pak1, Dag1, Mtss1l, Flot1, Scrib, Flot2, Nf2, Itgb1, Tesc, Ablim1, Fgd1, Actr3, Pxn, Lrrc16a, Apc, Ctnna2, Stx3, Sorbs2, Nrbp1, Snx1, Ppp1r9b, Pik3ca, Tsc1, Arhgap31, Abi1, Srgap2, Amot, Fat1, Vasp, Coro1b	2987	161	13850	1.52639	0.617102	0.0519354	1.51317
GOTERM_MF_DIRECT	GO:0005089~Rho guanyl-nucleotide exchange factor activity	28	0.856531	0.00110938	Mcf2l, Arhgef1, Bcr, Arhgef28, Arhgef4, Arhgef2, Sos1, Sos2, Fgd1, Arhgef17, Arhgef25, Itsn1, Farp1, Arhgef10l, Arhgef12, Trio, Arhgef9, Plekhg5, Arhgef7, Arhgef19, Plekhg3, Itsn2, Arhgef37, Prex1, Arhgef18, Als2cl, Rasgrf1, Plekhg1	2712	70	12397	1.82847	0.871856	0.204106	1.87341
GOTERM_CC_DIRECT	GO:0048471~perinuclear region of cytoplasm	173	5.29214	0.00111523	9-Sep, Twf1, Cep250, Slk, Fas, Syt4, Ncor1, Eif4e, Pde9a, Pak2, Gnb2, Sh3rf1, Rapgef1, Adrbk2, Srd5a1, Vti1b, Azin2, Mlc1, Unc45a, Manf, Mob4, Camk2d, Sync, Arfgef1, Prex1, Prkar2b, Src, Faf1, Sirt2, Ece1, Rangap1, Mtmr14, Nos1, Rab11fip4, Tpd52, Spast, Mt3, Arfgef2, Vamp8, Flot2, Park7, Gtpbp4, Nf2, Cherp, Pikfyve, Itgb1, Cnp, Stat1, Myrip, Rasd1, Golga1, Map2k2, Apc, Ctgf, Fgfr1, Ctif, Galnt6, …	2987	647	13850	1.23981	0.670163	0.0567055	1.74624
GOTERM_BP_DIRECT	GO:0042135~neurotransmitter catabolic process	8	0.244723	0.00142537	Maoa, Tomt, Comt, Ache, Maob, Abat, Aldh5a1, Prima1	2791	10	12882	3.69244	0.999794	0.65397	2.72644
GOTERM_MF_DIRECT	GO:0051721~protein phosphatase 2A binding	17	0.520037	0.00143646	Smg7, Cpd, Ppme1, Ensa, Strn, Vim, Shc1, Stat1, Mapt, Cacna1b, Grin3a, Igbp1, Bcl2, Smg5, Cacna1c, Strn3, Arpp19	2712	35	12397	2.22028	0.930107	0.233621	2.41941
GOTERM_MF_DIRECT	GO:0050839~cell adhesion molecule binding	24	0.734169	0.00163883	Cadm2, Nrxn2, Tenm2, Cadm3, Itgb1, Src, Ctnnd1, Grin2b, Nectin3, Cadm1, Amica1, Nectin2, Tenm4, Grin2a, Tenm1, Fgfr1, Itga7, Pvr, Nectin4, Nectin1, Nrxn1, Mllt4, Ptprd, Crtam	2712	58	12397	1.89152	0.951971	0.241184	2.7558
GOTERM_CC_DIRECT	GO:0043194~axon initial segment	9	0.275314	0.00207819	Nrcam, Bin1, Sptbn4, Scn8a, Camk2d, Nfasc, Kcnq3, Cck, Scn1a	2987	13	13850	3.21006	0.873546	0.0982282	3.23103
GOTERM_MF_DIRECT	GO:0003682~chromatin binding	118	3.60967	0.00210975	Tfap2b, Ppp2r3d, Bcl6, Ncor1, Kcnq1ot1, Zfp932, Mbd6, Nucks1, Gabpa, Bahcc1, Ppargc1a, Srebf2, Rnf20, Atxn7, Klhdc3, Ep400, Cbx5, Hdac3, Sirt2, Atf2, Hdac4, Ebf2, Sp3, Top1, Rnf168, Zfp386, Slc30a9, Cbx7, Kmt2a, Sox10, Usp3, Pygo1, Nfia, Pygo2, Nelfa, Ybx2, Creb3l1, Smarcc2, Crebbp, Chd5, Ezh1, Cited1, Hdac5, Stag1, Med12, Phf21a, Zeb1, Cic, Pax3, Dnajc2, Elk1, Tpr, Calcoco1, Adnp, Bend6, Pou2f1,…	2712	421	12397	1.28123	0.979945	0.278031	3.53437
GOTERM_CC_DIRECT	GO:0005912~adherens junction	22	0.672989	0.00216644	Adam15, Shroom3, Ctnnb1, Ppp1r9b, Sptbn4, Nf2, Itgb1, Magi1, Ajap1, Tnk2, Wnk3, Fam129b, Synm, Tbcd, Efna5, Apc, Pianp, Ctnna2, Nectin4, Nectin1, Mllt4, Mtss1	2987	53	13850	1.92469	0.884187	0.0975626	3.36604
GOTERM_MF_DIRECT	GO:0005096~GTPase activator activity	68	2.08015	0.00221185	Rgs5, Tbc1d1, Ralgapb, Smap2, Sh3bgrl3, Stard8, Gnaq, Llgl1, Tbcd, Sipa1l3, Arap2, Arhgef10l, Smap1, Rgs6, Gdi2, Sgsm3, Rgs3, Arhgap6, Rasal1, Rasa3, Tbc1d9, Axin2, Tbc1d2, Fam13b, Agap1, Pgam5, Rasa1, Acap3, Rin2, Rangap1, Rasa4, Tbc1d17, Bcr, Asap2, Arhgef1, Git1, Sipa1l1, Rinl, Gapvd1, Agap2, Dlc1, Rgs4, Ranbp1, Arap1, Arhgef12, Evi5l, Rgs8, Arhgap10, Rab3gap2, Rabep2, Arhgef19, Rap1gap, Cdc42…	2712	222	12397	1.40018	0.983405	0.270417	3.70238
GOTERM_BP_DIRECT	GO:0016569~covalent chromatin modification	76	2.32487	0.00231654	Chd8, Kansl3, Smarcd3, Kdm6b, Usp16, Uty, Setd1b, Cbx4, Ncor1, Rbbp5, Kat6a, Actl6b, Babam1, Kat6b, Smarcb1, Smarca4, Morf4l1, Rnf20, H2afy, Kat7, Chd4, Phf1, Ep400, Hdac3, Chd7, Hdac4, Tdrd3, Whsc1l1, Rnf168, Trrap, Kdm2a, Coprs, Tet1, Cbx7, Smarce1, Kmt2a, Aebp2, Bcor, Tet2, Wac, Usp3, Nsd1, Mysm1, Dmap1, Kdm3b, Setd7, Vprbp, Smarcc2, Chd5, Ogt, Ezh1, Kdm4b, Phf2, Anp32e, Hdac5, Kansl1, Dnmt3a,…	2791	256	12882	1.37024	0.999999	0.784282	4.39509
GOTERM_CC_DIRECT	GO:0005856~cytoskeleton	260	7.9535	0.00241819	Shroom3, Mical3, Epb41, Dync1h1, Ptpn13, Map1a, Evl, Tppp3, Katnb1, Mast1, Mapre3, Dgkq, Tubb5, Fnbp1, Tubg1, Src, Dido1, Ift88, Dag1, Rangap1, Nos1, Ctnnal1, Arfgef2, Kif1bp, Actr1a, Kif21a, Nf2, Capn10, Sipa1l1, Triobp, Pacsin2, Peak1, Fam161a, Ctnna2, Frmd5, Tbcel, Ssh2, Pcnt, Klc4, Svil, Kif26b, Ninl, Epb41l1, Sympk, Cdc42ep4, Jakmip1, Inpp5d, Hip1r, Abi1, Mark1, Nsmf, Spef1, Strbp, Clasp1, C…	2987	1030	13850	1.17044	0.909878	0.10362	3.75023
GOTERM_CC_DIRECT	GO:0005802~trans-Golgi network	50	1.52952	0.00255143	Cpd, Pacsin1, Crhr1, Ece2, Nmnat2, Trappc6a, Rab30, Tmem230, Smpd4, Dopey1, Bace1, Gga3, Ap1b1, Bsn, Azin2, 4-Mar, Ap2b1, Fnbp1, Arfgef1, Atp9a, Rab6a, Gcc2, Ift88, Furin, Ap3b2, Arfgef2, Gbf1, Rbfox1, Arfrp1, Cltb, Wipi1, Tjap1, Wls, Atxn2, Golga1, Pacsin2, Ap1g2, Chst2, Arap1, Pclo, Stx16, Flna, Sorl1, Clvs1, Vamp2, Slc9a7, Fnbp1l, Rab21, Ap4s1, Pam	2987	156	13850	1.48614	0.921083	0.10453	3.95299
GOTERM_BP_DIRECT	GO:0010613~positive regulation of cardiac muscle hypertrophy	10	0.305904	0.00264773	Cdk9, Camk2d, Prkca, Ece1, Igf1, Ppp3ca, Slc9a1, Pde9a, Agt, Pde5a	2791	16	12882	2.88472	1	0.793617	5.00827
GOTERM_BP_DIRECT	GO:0009968~negative regulation of signal transduction	20	0.611808	0.0027887	Socs5, Rgs5, Gsk3a, Brap, Erbb3, Rgs7bp, Socs7, Inpp5d, Gsk3b, Rgs4, Pmepa1, Rgs6, Socs2, Prr5l, Scai, Rgs3, Ubash3b, Socs3, Rgs8, Rgs7	2791	47	12882	1.96406	1	0.779322	5.26814
GOTERM_BP_DIRECT	GO:0006811~ion transport	126	3.85439	0.00298937	Gria3, Smdt1, Clcn3, Lrrc8c, Atp2a3, Hcn3, Cacna1d, Clcn2, Slco3a1, Gabrg1, Atp5g3, Steap2, Atp5g1, Kcnc1, Cacnb1, Lrrc38, Cacna1c, Grik3, Scn4b, Mlc1, Kcng4, Sfxn3, Kcnh3, Slc39a3, Tmco3, Gabrb2, Scn8a, Wnk4, Kcne4, Fxyd3, Hcn1, Slc30a9, Tomm40l, Lasp1, Tmc6, Kcnt1, Slc4a2, Scn2b, Slc22a23, Grid1, Nipal4, Tomm40, Scn1a, Cacnb3, Cacna1b, Grin2d, Atp6ap1, Slc39a9, Grik1, Kcnq3, Gabra4, Cacna1e, Sl…	2791	462	12882	1.25879	1	0.773486	5.63688
GOTERM_BP_DIRECT	GO:0016192~vesicle-mediated transport	62	1.8966	0.0030093	Trappc5, Rab11fip3, Kif5a, Trappc6a, Cul3, Sptbn2, Rab6b, Blzf1, Gga3, Ap2m1, Stxbp2, Gdi2, Ap1b1, Mcfd2, Vti1b, Vps39, Mlc1, Stx1b, Ap2b1, Rhobtb3, Copg1, Stx12, Sec31a, Fnbp1, Zfyve27, Arfgef1, Arf5, Rab6a, Sar1a, Sec22b, Ap2s1, Ap3b2, Arf4, Mapk8ip3, Arfgef2, Myo5a, Vamp8, Gbf1, Cltb, Yipf5, Zfpl1, Cnih4, Ap1g2, Arf6, Vamp1, Stx3, Rab27a, Stx16, Spire2, Scfd2, Ap3m2, Tvp23a, Arcn1, Vps18, Vamp…	2791	203	12882	1.40968	1	0.748389	5.67343
GOTERM_CC_DIRECT	GO:0032587~ruffle membrane	28	0.856531	0.00357343	Plekho1, Twf1, Pacsin1, Itgb1, Tesc, Pde9a, Arhgef2, Dlc1, Macf1, Tln1, Pacsin2, Aif1l, Apc, Ksr1, Rasgrp2, Ptprj, Plekha1, Ppp1r9b, Src, Itgav, Hip1r, Kank1, Pak1, Lcp1, Sh3yl1, Wwc1, Synj2, Arf4	2987	76	13850	1.70828	0.971514	0.137797	5.49494
GOTERM_MF_DIRECT	GO:0032403~protein complex binding	95	2.90609	0.00370592	Cpd, Ppp1cc, Twf1, Cdkn1b, Ppp1ca, Hif1a, Fas, Ywhae, Kat2b, Lztfl1, Crhr1, Rras, Kif5a, Gnaq, Gnb2, Kcnq1ot1, Rbm10, Grin2a, Cep131, Dlgap1, Kat6b, Uqcrc1, Kcnma1, Slf1, Smarca4, Rptor, Mlc1, Tubb5, Pdk1, Ctnnb1, Abi2, Kras, Syp, Shc1, Bag3, Ddx39b, Flt3, Slc9a3r1, Src, Rasa1, Pgam5, Wasf1, Ncoa2, Tceb1, Top1, Rph3a, Ufd1l, Hcn1, Ptpra, Ptprf, Fam178a, Apba1, Bin1, Git1, Itgb1, Sipa1l1, Kpnb1, M…	2712	334	12397	1.30018	0.998964	0.387916	6.12987
GOTERM_CC_DIRECT	GO:0030424~axon	98	2.99786	0.00378411	Casr, Hcn3, Syt4, Nrg1, Inpp5f, Stau2, Adrbk2, Katnb1, Bsn, Grik3, Azin2, Nfasc, Nrgn, Sri, Igsf8, Ap3b2, Hcn1, Cadm2, Mt3, Bin1, Syn1, Kif21a, Impa1, Comt, Sarm1, Park7, Gdpd5, Stat1, Scn1a, Apc, Ctnna2, Il1r1, Creb1, Kcna1, Gars, Grm2, Tnk2, Gsk3b, Mink1, Ache, Adnp, Htt, Map3k12, Nectin1, Dnm3, Ldlrap1, Homer1, Dvl1, Kcnb1, Kcnh1, P2rx4, Ywhae, Slc38a1, Kcna2, Kif5a, Fkbp15, Bace1, Llgl1, Pval…	2987	351	13850	1.29459	0.976914	0.13993	5.80991
GOTERM_BP_DIRECT	GO:0031122~cytoplasmic microtubule organization	16	0.489446	0.00392749	Cep126, Dvl1, Tubg1, Slk, Tubgcp6, Dctn1, Pcm1, Katnal2, Ift172, Ift88, Tubgcp2, Tubgcp5, Apc, Katnal1, Dst, Spast	2791	35	12882	2.10997	1	0.812323	7.34279
GOTERM_CC_DIRECT	GO:0071565~nBAF complex	9	0.275314	0.00393624	Smarce1, Smarcd3, Smarcc2, Dpf1, Actl6b, Arid1b, Smarcb1, Smarca2, Smarca4	2987	14	13850	2.98077	0.980166	0.139965	6.03674
GOTERM_CC_DIRECT	GO:0005874~microtubule	86	2.63077	0.00416942	Reep3, 9-Sep, Shroom3, Clasp1, Dvl1, Invs, Dync1h1, Wdr43, Tekt2, Nicn1, Kif5a, Arhgef2, Macf1, Map1a, Tbcd, Whamm, Stau2, Tppp3, Rassf5, Katnb1, Shroom1, Fez1, Mapre3, Dynll2, Tubb5, Appbp2, Tubg1, Tubgcp6, Dctn1, Sirt2, Mtus2, Ncoa2, Map1lc3a, Dynll1, Lrrc49, Kif1a, Eml3, Tubb4b, Spast, Mt3, Bin1, Gsk3a, Map2, Kif21a, Kif19a, Cep170b, Sarm1, Rmdn1, Ttll3, Katnal2, Ttll5, Kif16b, Cyld, Dclk2, Tc…	2987	303	13850	1.31604	0.984284	0.142571	6.38342
GOTERM_CC_DIRECT	GO:0044291~cell-cell contact zone	10	0.305904	0.00440892	Scrib, Nectin2, Opalin, Flot2, Ahnak, Rap2c, Fgfrl1, Nectin1, Flot1, Nectin3	2987	17	13850	2.72751	0.987626	0.145179	6.73825
GOTERM_MF_DIRECT	GO:0008565~protein transporter activity	26	0.79535	0.00446503	Snupn, Xpo6, Zfyve16, Kpnb1, Ipo11, Ramp2, Ap1g2, Tnpo3, Ipo5, Kpna4, Ap1b1, Mlc1, Ap2b1, Unc93b1, Tmco6, Ramp3, Kpna6, Tnpo1, Ipo9, Kpna1, Ipo4, Vps35, l7Rn6, Ipo7, Ap2s1, Ap4s1	2712	69	12397	1.72247	0.999747	0.424329	7.34104
GOTERM_BP_DIRECT	GO:0048167~regulation of synaptic plasticity	18	0.550627	0.00450072	Ncam1, Shank3, Sipa1l1, Crhr1, Cpeb3, Lzts1, Hrh1, Hrh2, Jph4, Grin2b, Rara, Atp2b2, Rasgrf1, Grin2a, Nfatc4, Grin1, Mef2c, Htt	2791	42	12882	1.97809	1	0.833026	8.37074
GOTERM_MF_DIRECT	GO:0005245~voltage-gated calcium channel activity	15	0.458856	0.00461511	Cacna1g, Tpcn1, Cacna1a, Il1rapl1, Cacna1d, Cacna2d2, Cacng3, Ryr1, Cacnb3, Itgav, Cacna1b, Cacnb1, Cacna1c, Cacna1e, Catsper2	2712	32	12397	2.14273	0.999809	0.414417	7.57874
GOTERM_BP_DIRECT	GO:0000289~nuclear-transcribed mRNA poly(A) tail shortening	7	0.214133	0.00468301	Parn, Samd4b, Pan2, Pan3, Zfp36, Samd4, Cnot7	2791	9	12882	3.58987	1	0.825559	8.69536
GOTERM_MF_DIRECT	GO:0008331~high voltage-gated calcium channel activity	7	0.214133	0.00492944	Cacnb3, Cacna1b, Cacnb1, Cacna1a, Cacna1d, Cacna1c, Cacna1e	2712	9	12397	3.55535	0.999893	0.416118	8.07473
GOTERM_BP_DIRECT	GO:0007612~learning	24	0.734169	0.00495937	Ppp1r9b, Comt, Shank3, Grm4, Elavl4, Prkar2b, Shank2, Jph4, Grin2b, Slc12a5, Grin2a, Slc24a2, Synj1, Grin1, Eif2ak4, Aaas, Hrh3, Slc8a3, Htt, Pak7, Nrxn1, Cntn2, Arf4, Jph3	2791	63	12882	1.7583	1	0.824599	9.1854
GOTERM_MF_DIRECT	GO:0016301~kinase activity	164	5.01682	0.00497599	Ick, Cdkn1c, Mark2, Slk, Cit, Map3k9, Map4k5, Pak2, Irak1, Csnk1g3, Xylb, Cdk18, Mob3c, Acvr2a, Mast1, Adrbk2, Trio, Dgke, Dgkq, Acvr1c, Camk2d, Hkdc1, Pdxk, Mast4, Flt3, Src, Mob1b, Cdc42bpb, Map3k19, Wnk4, Cdkl3, Rock2, Mapk4, Ak3, Ikbkg, Alpk2, Mapk8ip3, Bcr, Galk1, Gsk3a, Cdk8, Pikfyve, Erbb3, Map3k6, Mknk2, Wnk3, Kndc1, Insr, Stk35, Vprbp, Fn3k, Map2k2, Pacsin2, Peak1, Ksr2, Ppip5k1, Tec, Fg…	2712	623	12397	1.20332	0.999902	0.401288	8.14798
GOTERM_MF_DIRECT	GO:0044212~transcription regulatory region DNA binding	57	1.74365	0.00512072	Tfe3, Foxm1, Rcor2, Ahr, Cbx4, Ncor1, Nr1d1, Rbbp5, Smarca2, Rara, Smad3, Ddit3, Gabpa, Mef2c, Klf15, Srebf2, Ctnnb1, H2afy, Xbp1, Etv5, Nfatc2, Tcf12, Ar, Smad4, Hdac4, Stat3, Ago1, Hivep2, Kmt2a, Bcor, Sox10, Zfp219, Xrcc6, Arid4a, Rxrb, Sox17, Lef1, Atmin, Gabpb1, Rnf10, Thra, Creb3l1, Arap1, Tfeb, Hdac5, Arid4b, Cited1, Cdk9, Creb1, Creb3l2, Zfp335, Rcor1, Zfp746, Kmt2d, Hnrnpl, Calcoco1, Mzf1	2712	186	12397	1.40084	0.999925	0.393559	8.37535
GOTERM_MF_DIRECT	GO:0046982~protein heterodimerization activity	123	3.76262	0.00543996	Tfe3, Tfap2b, Clcn3, Hif1a, Syt4, Ahr, Ralgapb, Syt3, Irak1, Ddit3, Gabpa, Katnb1, Vegfb, P2ry1, Mafg, Bad, Taf13, Sptb, Xbp1, Ppp3ca, Hip1, Gstm1, Atf2, Nectin2, Abcg4, Mapk4, Cul5, Sri, Tpd52, Lsm7, Ikbkg, Flot1, Bin1, Syt10, Flot2, Vapb, Erbb3, Itgb1, Sos2, Sos1, Bok, Tef, Nrn1, Gtf2a1, Krt25, Hspd1, Rab3gap2, Snx1, Tpd52l1, Cabyr, Tgfb3, Hip1r, Pbx1, Hmg20b, Grin1, Abtb2, Clns1a, Nectin1, Kcn…	2712	453	12397	1.24118	0.999959	0.3964	8.87498
GOTERM_MF_DIRECT	GO:0044325~ion channel binding	38	1.16243	0.00564244	Nedd4l, Kcnb2, Casr, Kcnb1, Homer1, Cherp, Kcnh1, Ywhae, Calm3, Snta1, Kcnab1, Ap2m1, Rims3, Kcnc1, Fxyd1, Kcnq3, Rims4, Cacna1c, Scn4b, Kcng4, Ppp1r9b, Ctnnb1, Hap1, Camk2d, Scn3b, Pde4b, Src, Rasa1, Vamp2, Kcne4, Fhl1, Gpd1l, Abcc9, Ank2, Htt, Id2, Agrn, Nos1	2712	114	12397	1.52372	0.999972	0.39271	9.19054
GOTERM_BP_DIRECT	GO:0016055~Wnt signaling pathway	56	1.71306	0.00594909	Chd8, Mark2, Dvl1, Lgr6, Otulin, Invs, Ctnnd1, Cul3, Tnik, Macf1, Csnk1g3, Ddit3, Trabd2b, Cdc73, Paf1, Lrrfip2, Bcl7b, Ctnnb1, Frat2, Axin2, Wnt9b, Wif1, Dvl3, Celsr2, Hbp1, Sfrp5, Slc9a3r1, Wnt6, Tmem198, Gsk3a, Arl6, Tnks, Rspo2, Sox17, Lef1, Nkd1, Cyld, Wls, Pygo1, Pygo2, Apc, Csnk1a1, Tle3, Strn, Wnt9a, Rspo3, Tle2, Fermt2, Gsk3b, Csnk1d, Amer1, Calcoco1, Mark1, Ccne1, Fzd2, Grk6	2791	185	12882	1.39714	1	0.860967	10.9201
GOTERM_CC_DIRECT	GO:0030659~cytoplasmic vesicle membrane	38	1.16243	0.00609331	Slc2a8, Pacsin1, Pikfyve, Trim72, Ywhae, Aspscr1, Ece2, Ywhab, Wls, Taok2, Clip1, Bace1, Dennd4c, Trpm2, Ap1g2, Pacsin2, Kcnj4, Whamm, Snx18, 11-Mar, Agtrap, Snx33, Ywhaz, Clic4, Znrf2, Appbp2, Spire2, Aqp6, Ap3m2, Tnk2, Vamp2, Rnf144a, Flrt1, Snx15, Htt, Sfn, Sgsm1, Rab21	2987	116	13850	1.51894	0.997701	0.189004	9.19837
GOTERM_BP_DIRECT	GO:0006886~intracellular protein transport	64	1.95779	0.00614694	Arfip1, Xpo6, Hgs, Rph3al, Tbc1d1, Aspscr1, Ipo11, Rab7, Gga3, Ap2m1, Adrbk2, Ap1b1, Sgsm3, Snx33, Vti1b, Vps39, Stx1b, Ap2b1, Tbc1d9, Stx12, Copg1, Timm17a, Unc93b1, Snx11, Ramp3, Tnpo1, Tom1l1, Tbc1d2, Sar1a, Rab6a, Ipo9, Ankrd50, Vps35, Rph3a, Ipo7, Ap2s1, Ap3b2, Apba1, Xpo7, Kpnb1, Myo7a, Cltb, Ramp2, Myrip, Wls, Ap1g2, Cog7, Ipo5, Rffl, Stx3, Sytl2, Evi5l, Snx18, Snx1, Stx16, Ap3m2, Vps18, T…	2791	217	12882	1.36127	1	0.855077	11.263
GOTERM_BP_DIRECT	GO:0060134~prepulse inhibition	8	0.244723	0.00622406	Grid2, Grin3a, Dvl1, Grin1, Dbn1, Ctnna2, Nrxn1, Pten	2791	12	12882	3.07703	1	0.844027	11.3964
GOTERM_BP_DIRECT	GO:0048514~blood vessel morphogenesis	14	0.428266	0.00633771	Mkl2, Fgf10, Col4a1, Meis1, Angpt2, Hif1a, Ahr, Sos1, Rasa1, Amot, Aimp1, Fgfr1, Itga7, Flt1	2791	30	12882	2.15392	1	0.835032	11.5925
GOTERM_MF_DIRECT	GO:0000983~transcription factor activity, RNA polymerase II core promoter sequence-specific	8	0.244723	0.00658492	Tfap2b, Smad3, Smad5, Mef2c, Stat1, Srf, Heyl, Hey1	2712	12	12397	3.04744	0.999995	0.426423	10.6459
GOTERM_BP_DIRECT	GO:0006396~RNA processing	25	0.76476	0.00676364	Wbp11, Cherp, Trmt2b, Xab2, Sugp2, Sart3, Adarb2, Sfswap, Larp7, Adar, Crnkl1, Adarb1, Nrde2, Zfc3h1, Sugp1, Ccnl1, Mrpl44, Dhx37, Adat1, Exosc8, Sf3a1, Ddx54, Mrm1, Lsm7, Fbl	2791	68	12882	1.69689	1	0.84056	12.3241
GOTERM_CC_DIRECT	GO:0005891~voltage-gated calcium channel complex	11	0.336494	0.00711532	Cacnb3, Cacna1g, Cacna1b, Cacnb1, Cacna1a, Pde4b, Cacna1d, Cacna2d2, Cacna1i, Cacna1c, Cacna1e	2987	21	13850	2.42878	0.999173	0.210691	10.6613
GOTERM_CC_DIRECT	GO:0043296~apical junction complex	10	0.305904	0.00714749	Shroom3, Nectin2, Ctnnb1, Fbf1, Ccdc85c, Cgnl1, Cgn, Nectin1, Mllt4, Nectin3	2987	18	13850	2.57598	0.999199	0.205469	10.707
GOTERM_MF_DIRECT	GO:0008134~transcription factor binding	85	2.60018	0.00738973	Ppargc1b, Smarcd3, Pprc1, Rcor2, Hif1a, Med12l, Kat2b, Ahr, Nab2, Gabbr1, Trib1, Bptf, Rara, Pbx2, Ddit3, Smad3, Nucks1, Kat6a, Pim1, Arhgef10l, Kat6b, Atoh8, Smarca4, Ppargc1a, Ctnnb1, Chd4, Srf, Rasa1, Nfatc2, Hdac3, Tcf12, Ar, Sirt2, Atf2, C1qbp, Hdac4, Ift172, Ncoa2, Trp53bp1, Stat3, Bcor, Rbfox2, Sox10, Park7, Med6, Nab1, Dact2, Insig2, Lef1, Sox17, Kat2a, Med19, Nfia, Thra, Taf4, Crebbp, Ro…	2712	301	12397	1.29086	0.999999	0.449496	11.8713
GOTERM_BP_DIRECT	GO:0007611~learning or memory	18	0.550627	0.00779698	Pomk, Ncam1, Shank3, Prkar1b, Abi2, Prkcg, Grin2b, Casp3, Kcnab1, Thra, Gpi1, Prkca, Grin2a, Grin1, Mef2c, Htt, Tmod2, Pten	2791	44	12882	1.88818	1	0.868089	14.075
GOTERM_CC_DIRECT	GO:0042734~presynaptic membrane	26	0.79535	0.00838871	Scrib, Unc13a, 3-Sep, Kcnh1, Kcna2, Gabbr1, Grin2a, Grik1, Stx3, Slc1a2, Nrxn2, Pick1, Stx1b, Znrf2, Kcna1, Syp, Grm4, Grm2, Unc13c, Gria2, Gabra6, Grin2b, Ache, Nectin1, Nrxn1, Grm8	2987	73	13850	1.65145	0.999769	0.230238	12.4532
GOTERM_MF_DIRECT	GO:0019901~protein kinase binding	109	3.33435	0.00852862	Casr, Foxm1, Foxo3, Cep250, Hif1a, Ppp1r12c, Mapkap1, Ctnnd1, Tnip2, Pak2, Utrn, Rptor, Bad, Irs1, Arhgef7, Ptprj, Trim12c, Axin2, Prkar2b, Src, Fam83a, Faf1, Gstm1, Atf2, Hdac4, Mapk4, Syn1, Ppme1, Gsk3a, Itgb1, Sipa1l1, Insr, Zbtb4, Agap2, Cacnb3, Kcnq3, Apc, Ppp1r12a, Dnm1, Rffl, Hdac5, Ywhaz, Cdk5rap3, Rad54l2, Gsk3b, Mapk8ip2, Ticam1, Ppp1r12b, Cltc, Map3k12, Cspg4, Tbc1d14, Zfp36, Thy1, Cam…	2712	401	12397	1.24254	1	0.483454	13.5783
GOTERM_BP_DIRECT	GO:0007156~homophilic cell adhesion via plasma membrane adhesion molecules	44	1.34598	0.00866373	Cadm2, Ptprf, Cadm3, Pcdhb13, Pcdhga1, Cdh19, Pcdhb15, Pcdha12, Pcdh12, Robo2, Pcdhgb1, Dscaml1, Pcdhb3, Pcdhb4, Pcdh1, Pcdhb21, Pvr, Pcdhgb5, Crtam, Igsf9b, Pcdha9, Pcdhgb2, Pcdhgb4, Pcdh19, Pcdhgb6, Celsr2, Pcdhb2, Cdh10, Fat3, Cdh11, Nectin3, Pcdhb16, Cadm1, Nectin2, Ptprt, Pcdha7, Fat1, Plxnb3, Pcdhga4, Clstn2, Nectin1, Nectin4, Pcdha5, Chl1	2791	141	12882	1.44031	1	0.88444	15.518
GOTERM_BP_DIRECT	GO:0000226~microtubule cytoskeleton organization	29	0.887121	0.00880806	Mark2, Clasp1, Tacc2, Ranbp10, Cgn, Cnp, Dclk2, Mapt, Atxn3, Cul9, Map1a, Tbcd, Tubgcp5, Gapdh, Map7d2, Pcnt, Atxn7, Tubgcp6, Tacc1, Ninl, Son, Cdc42bpa, Crmp1, Obsl1, Tubgcp2, Mark1, Nefh, Eml3, Cntn2	2791	84	12882	1.59346	1	0.878314	15.7561
GOTERM_BP_DIRECT	GO:0050821~protein stabilization	39	1.19303	0.00906913	Mt3, Flot2, Dvl1, Gtpbp4, Park7, D7Ertd443e, Igf1, Sox17, Tesc, Lamp2, Tnip2, Gnaq, Atp1b1, Smad3, Wiz, Cog7, Pim1, Hspd1, Gapdh, Pten, Crebl2, Creb1, Stx12, Flna, Per3, Mdm4, Tsc1, Dvl3, Pik3r1, Smo, Bag3, Hip1, Pin1, Ipo9, Hip1r, Apbb2, Pex19, Ank2, Ifi30	2791	122	12882	1.47546	1	0.875768	16.1851
GOTERM_CC_DIRECT	GO:0044224~juxtaparanode region of axon	7	0.214133	0.00935076	Sirt2, Kcna1, Kcnab1, Dlg2, Epb41l3, Kcna2, Cntn2	2987	10	13850	3.24573	0.999912	0.246466	13.7845
GOTERM_CC_DIRECT	GO:0042995~cell projection	165	5.04742	0.0094536	Ick, Anks6, Ndn, Cep250, Tekt2, Nr1d1, Ptpn13, Pde9a, Gabbr1, Tekt5, Macf1, Itsn1, Evl, Sh3rf1, Parvb, Azin2, Arhgef7, Ptprj, 4-Sep, Ncdn, Pcm1, Mkln1, Ift22, Sirt2, Ift88, Nrgn, Sh3pxd2a, Nos1, Mtss1l, Samd4, Mapk8ip3, Cadm2, Arfgef2, Kif21a, Arl6, Kif19a, Sarm1, Shank3, Angpt2, Nf2, Itgb1, Gdpd5, Shank2, Ssh1, Cnp, Car9, Cib2, Tln1, Snx14, Pacsin2, Arf6, Aif1l, Fam161a, Apc, C1qtnf5, Ctnna2, Ep…	2987	645	13850	1.18615	0.999921	0.242471	13.9257
GOTERM_BP_DIRECT	GO:0006810~transport	378	11.5632	0.00963712	Rab20, Xpo6, Lrrc8c, Slc35f6, Clcn3, Hgs, Ipo11, Trim72, Cacna1d, Gabrg1, Slco3a1, Dync1h1, Atp5g1, Slc14a1, Bet1l, Stxbp2, Spns2, Cacna1c, Vti1b, Scn4b, Mlc1, Etfb, Sfxn3, Kcnh3, Ncbp2, Arfgef1, Ramp3, Ipo9, Rab11b, Gabrb2, Kcne4, Rhbdf2, Sec22b, Fxyd3, Snx15, Tbc1d17, Rab11fip4, Laptm4b, Arfgef2, Iws1, Vamp8, Ano3, Kcnt1, Xpo7, Exoc4, Scn2b, Ramp2, Grid1, Nipal4, Scn1a, Cacnb3, Cacna1b, Grin2d,…	2791	1571	12882	1.11055	1	0.881726	17.1112
GOTERM_CC_DIRECT	GO:0071564~npBAF complex	8	0.244723	0.0107085	Smarce1, Smarcd3, Smarcc2, Actl6b, Phf10, Smarcb1, Smarca2, Smarca4	2987	13	13850	2.85339	0.999977	0.263438	15.6313
GOTERM_CC_DIRECT	GO:0016514~SWI/SNF complex	8	0.244723	0.0107085	Smarce1, Smarcd3, Smarcc2, Actl6b, Arid1b, Smarcb1, Smarca2, Smarca4	2987	13	13850	2.85339	0.999977	0.263438	15.6313
GOTERM_CC_DIRECT	GO:0030673~axolemma	10	0.305904	0.011016	Nrg1, Kcnc1, Kcnh1, Ank1, Epb41l3, Myo1d, Robo2, Gabbr1, Slc1a2, Mapk8ip3	2987	19	13850	2.4404	0.999983	0.263504	16.0443
GOTERM_MF_DIRECT	GO:0098641~cadherin binding involved in cell-cell adhesion	77	2.35546	0.0110888	Rpl7a, Mkl2, Arfip1, 9-Sep, Ahsa1, Mark2, Twf1, Slk, Ywhae, Cgn, Ctnnd1, Sptbn2, Evpl, Pak2, Pdxdc1, Ahnak, Capzb, Dbn1, Cbl, Ppfibp1, Unc45a, Ubfd1, Ctnnb1, Atxn2l, Puf60, Bag3, Fasn, Micall1, Src, Eif4g1, Rab11b, Txndc9, Rangap1, Ubap2, Sfn, Cobll1, Mllt4, Tmpo, Lasp1, Scrib, Erc1, Ppme1, Vapb, Park7, Itgb1, Usp8, Ywhab, Gapvd1, Stat1, Tnks1bp1, Fam129b, Lrrfip1, Eps15l1, Tln1, Pacsin2, Ranbp1,…	2712	273	12397	1.2893	1	0.562027	17.3027
GOTERM_CC_DIRECT	GO:0033268~node of Ranvier	9	0.275314	0.0111435	Bin1, Sptbn4, Scn8a, Nfasc, Dag1, Kcnq3, Spock1, Cntn2, Scn1a	2987	16	13850	2.60818	0.999985	0.259958	16.215
GOTERM_MF_DIRECT	GO:0005102~receptor binding	88	2.69195	0.0112178	Ide, Smarcd3, Cadm3, Ensa, Homer1, P2rx4, Fgf11, Nxph1, Ctnnd1, Dao, Rara, Tns2, Nol3, Grin2a, Slit3, Cnpy3, Hfe, Sema4d, Tbc1d24, Tdgf1, Fgf10, Stx1b, Tenm2, Pipox, Hap1, Nsg1, Hsd17b4, Wnt9b, Dvl3, Mpv17l, Cat, Slc9a3r1, Src, Rasa1, Ar, Cadm1, Itgav, Nectin2, Angpt1, Ncoa2, Wnt6, Slc39a1, Ddx54, Nectin4, Rgma, Ufd1l, Mtss1, Arpp19, Cadm2, Sstr3, Nxph4, Erbin, Park7, Rspo2, Itgb1, Amh, Syne1, Wi…	2712	318	12397	1.26498	1	0.552078	17.4864
GOTERM_BP_DIRECT	GO:0007399~nervous system development	95	2.90609	0.0112433	Sigmar1, Smarcd3, Impact, Cit, Nav2, Sox11, Robo2, Mafk, Tnik, Smarca2, Nrg1, Dscaml1, D130043K22Rik, Enc1, Sema3e, Slit3, Dpf1, Dbn1, Sema4d, Actl6b, Cspg5, Mef2c, Atoh8, Smarcb1, Smarca4, Camk2b, Pten, Igsf9b, Dpysl5, Arhgef7, Rita1, Ctnnb1, Dgcr14, Fnbp1, Lbx1, Gpsm1, Rtn4ip1, Crmp1, Tcf12, Sirt2, Mylip, Ift88, Plxnb3, Ntng2, Chl1, Mtss1, Spast, Smarce1, Ptprf, Kif1bp, Gfra1, Gsk3a, Elavl3, Rb…	2791	350	12882	1.25279	1	0.909602	19.6779
GOTERM_BP_DIRECT	GO:0007416~synapse assembly	17	0.520037	0.0112859	Nrxn2, Shank3, Cacna1a, Plxnd1, Shank2, Sptbn2, Pcdhb16, Cadm1, Nrg1, Farp1, Ache, Agrn, Nrxn1, Bsn, Dnm3, Pclo, Pten	2791	42	12882	1.8682	1	0.902657	19.745
GOTERM_BP_DIRECT	GO:0006607~NLS-bearing protein import into nucleus	9	0.275314	0.0114578	Ipo4, Kpna1, Ranbp2, Dag1, Ipo5, Kpnb1, Kpna6, Tnpo1, Kpna4	2791	16	12882	2.59625	1	0.898362	20.0149
GOTERM_BP_DIRECT	GO:0045666~positive regulation of neuron differentiation	29	0.887121	0.0124035	Impact, Timp2, Itgb1, Bcl6, Sox11, Gdpd5, Mmd2, Actr3, Rara, Rnf112, Fgfr1, Rgs6, Socs2, Mef2c, Brinp2, Fez1, Zeb1, Trpc5, Brinp3, Etv5, Eif4g1, Tcf12, Prpf19, Irx3, Hmg20b, Cdon, Bend6, Heyl, Mapk8ip3	2791	86	12882	1.55641	1	0.908952	21.4849
GOTERM_BP_DIRECT	GO:0015031~protein transport	147	4.49679	0.0129279	Snx30, Rab20, Xpo6, Hgs, Ipo11, Ap2m1, Bet1l, Sec61a1, Stxbp2, Pex5, Vti1b, Mcfd2, Mlc1, Copg1, Astn2, Unc50, Xbp1, Timm17a, Synrg, Snx11, Arfgef1, Ramp3, Nup214, Sar1a, Ipo9, Rab11b, Gcc2, Ap5s1, Rhbdf2, Sec22b, Snx15, Rph3a, Tbc1d17, Ipo7, Ap3b2, Arfgef2, Tomm40l, Arl6, Vamp8, Kpnb1, Xpo7, Exoc4, Ramp2, Sdad1, Tomm40, Lman2l, Snx14, Rab24, Ap1g2, Arf6, Ipo5, Pex26, Lin7a, Rabep2, Stx16, Snx1, S…	2791	571	12882	1.18824	1	0.911102	22.2889
GOTERM_MF_DIRECT	GO:0008013~beta-catenin binding	28	0.856531	0.0134706	Chd8, Dvl1, Foxo3, Nf2, Kdm6b, Med12l, Lef1, Sox17, Dact2, Pxn, Smad3, Rora, Apc, Setd1a, Med12, Ptprj, Numb, Axin2, Dvl3, Slc9a3r1, Grin2b, Gsk3b, Pin1, Ar, Kank1, Ptprt, Amer1, Calcoco1	2712	82	12397	1.56089	1	0.605351	20.6314
GOTERM_BP_DIRECT	GO:0032922~circadian regulation of gene expression	21	0.642398	0.0136746	Kmt2a, Ppargc1a, Ppp1cc, Per3, Ppp1ca, Nrip1, Rorc, Ahr, Ncor1, Nr1d1, Cry2, Hdac3, Csnk1d, Per1, Ncoa2, Top1, Ogt, Rora, Id2, Noct, Ciart	2791	57	12882	1.70047	1	0.916543	23.4203
GOTERM_BP_DIRECT	GO:0001569~patterning of blood vessels	15	0.458856	0.0141758	Col4a1, Ctnnb1, Lef1, Ahr, Plxnd1, Srf, Angpt1, Sema3e, Rbm15, Nfatc4, Gna13, Sema5a, Nrarp, Flt1, Vangl2	2791	36	12882	1.92315	1	0.917862	24.1709
GOTERM_BP_DIRECT	GO:0098609~cell-cell adhesion	54	1.65188	0.0146781	Mkl2, Arfip1, Rpl7a, Ahsa1, Mark2, Twf1, Slk, Cgn, Sptbn2, Evpl, Pdxdc1, Capzb, Ppfibp1, Unc45a, Ubfd1, Atxn2l, Puf60, Bag3, Eif4g1, Txndc9, Cobll1, Sfn, Ubap2, Tmpo, Lasp1, Scrib, Ppme1, Erc1, Vapb, Usp8, Ywhab, Gapvd1, Fam129b, Tnks1bp1, Stat1, Lrrfip1, Eps15l1, Tln1, Pacsin2, Crebbp, Ctnna2, Tmem2, Cc2d1a, Plec, Ywhaz, Epb41l1, Mprip, Gm37240, Abi1, Anln, Exoc3, Pfkp, Vasp, Eps15, Slc3a2	2791	185	12882	1.34724	1	0.919105	24.9162
GOTERM_BP_DIRECT	GO:0006610~ribosomal protein import into nucleus	6	0.183542	0.0147215	Ipo9, Ipo4, Ipo5, Kpnb1, Ipo11, Tnpo1	2791	8	12882	3.46166	1	0.913882	24.9802
GOTERM_BP_DIRECT	GO:1903428~positive regulation of reactive oxygen species biosynthetic process	6	0.183542	0.0147215	Rab27a, Hdac4, Clcn3, Foxo3, Park7, Ogt	2791	8	12882	3.46166	1	0.913882	24.9802
GOTERM_MF_DIRECT	GO:0004972~NMDA glutamate receptor activity	6	0.183542	0.0153515	Grin3a, Grin2d, Grin2a, Grin1, Grin2c, Grin2b	2712	8	12397	3.42837	1	0.640382	23.1707
GOTERM_BP_DIRECT	GO:0016310~phosphorylation	145	4.43561	0.0154637	Ick, Mark2, Slk, Cit, Map3k9, Map4k5, Pak2, Irak1, Csnk1g3, Xylb, Cdk18, Acvr2a, Mast1, Adrbk2, Trio, Dgke, Dgkq, Acvr1c, Camk2d, Hkdc1, Pdxk, Mast4, Flt3, Src, Cdc42bpb, Map3k19, Wnk4, Cdkl3, Rock2, Mapk4, Ak3, Alpk2, Bcr, Galk1, Gsk3a, Cdk8, Pikfyve, Erbb3, Map3k6, Mknk2, Wnk3, Insr, Stk35, Fn3k, Vprbp, Map2k2, Peak1, Ksr2, Ppip5k1, Tec, Fgfr1, Fgfr3, Stk16, Gk5, Ripk4, Speg, Map4k4, Epha8, Csn…	2791	566	12882	1.18243	1	0.918488	26.068
GOTERM_BP_DIRECT	GO:0030866~cortical actin cytoskeleton organization	11	0.336494	0.0156172	Llgl1, Tln1, Arf6, Strip1, Rock2, Rock1, Epb41l1, Epb41l3, Fmnl1, Epb41, Ikbkb	2791	23	12882	2.20744	1	0.915029	26.291
GOTERM_BP_DIRECT	GO:0007268~chemical synaptic transmission	41	1.25421	0.0159487	Apba1, Cacna1g, Sstr3, Unc13a, Myo5a, Syt10, Htr1b, Usp14, Htr5b, Gabrg1, Exoc4, Gls, Slc12a5, Cacnb3, Grin2a, Htr7, Cacnb1, Dlgap1, Cacna1c, Kcnma1, Nrxn2, Ctnnb1, Dlg2, Syp, Grm4, Cacna1a, Grm2, Unc13c, Gria2, Apba2, Hrh1, Prkcg, Grin2b, Pcdhb16, Mink1, Slc6a11, Grin1, Agrn, Nrxn1, Gabrd, Grm8	2791	134	12882	1.41222	1	0.914019	26.7705
GOTERM_BP_DIRECT	GO:0007420~brain development	57	1.74365	0.0161232	Chd8, Col4a1, Fas, Apod, H3f3a, Syt4, Mbd3, Ece2, Pfkfb3, Robo2, Bptf, Nrg1, Dscaml1, Llgl1, Kcnab1, Cttnbp2, Pou3f4, Rogdi, Ak7, Pcdh19, 4-Sep, Bag3, Kcnk3, Cadm1, Ift172, Ift88, Nefh, Arf4, Mt3, Pomk, Bcr, Nipbl, Arl6, Xrcc6, Nf2, Epor, Tmem57, H3f3b, Bok, Pygo2, Synj1, Fgfr1, Oxct1, Cited1, Kcna1, Nnat, Zfp335, Aatk, Dclk1, Slc6a11, Unc5c, Ptch1, Slc6a17, Smarca1, Efna5, Htt, Macrod2	2791	198	12882	1.32872	1	0.910961	27.0218
GOTERM_BP_DIRECT	GO:0045944~positive regulation of transcription from RNA polymerase II promoter	205	6.27103	0.0163069	Mkl2, Tfe3, Igf2, Foxm1, Foxo3, Rprd1b, Hif1a, Usp16, Sox11, Tnip2, P2ry1, Ppargc1a, Etv5, Atf2, Sp3, Ebf1, Nos1, Ikbkg, Thrap3, Crtc3, Med6, Prox2, Mysm1, Tef, Creb3l1, Crebbp, Ogt, Abhd14b, Ets2, Med12, Zmiz2, Zeb1, Csrnp1, Tgfb3, Kdm3a, Kmt2d, Esrrb, Tead2, Ppargc1b, Chd8, Pprc1, Kdm6b, Mkl1, Kat2b, Hsf2, Rit2, Rara, Pbx2, Smad3, Paf1, Mef2c, Kat6b, Tdgf1, Smarcb1, Cnot7, Tfam, Ctnnb1, Smo, Sr…	2791	825	12882	1.14689	1	0.908077	27.2855
GOTERM_MF_DIRECT	GO:0019900~kinase binding	29	0.887121	0.0165461	Midn, Gfap, Park7, Fas, Itgb1, Wwc2, Ptpn22, Stub1, Tns2, Nol3, Igsf9b, Dgkq, Ppp1r9b, Ctnnb1, Mob4, Per3, Flna, Vim, Dlg2, Jakmip1, Src, Cry2, Rasa1, Pfkl, Mob1b, Per1, Pfkfb2, Htt, Wwc1	2712	87	12397	1.52372	1	0.655249	24.7434
GOTERM_MF_DIRECT	GO:0005272~sodium channel activity	11	0.336494	0.0166935	Trpm2, Scn8a, Scn11a, Scn3b, Hcn3, Asic1, Scn2b, Scnn1g, Hcn1, Scn1a, Scn4b	2712	23	12397	2.18621	1	0.64608	24.9354
GOTERM_BP_DIRECT	GO:0017158~regulation of calcium ion-dependent exocytosis	10	0.305904	0.0167398	Vamp2, Syt10, Syt2, Rph3al, Syt4, Cacna1a, Doc2b, Rph3a, Syt12, Syt3	2791	20	12882	2.30777	1	0.908585	27.903
GOTERM_CC_DIRECT	GO:0005794~Golgi apparatus	267	8.16764	0.0170481	Rab20, Clcn3, Syt4, Pomgnt1, Mapkap1, Rab30, Litaf, Bet1l, Sh3rf1, B3gnt8, Vti1b, 4-Mar, St8sia2, B4galt5, Axin2, Cand1, Arfgef1, Hip1, St3gal1, Mgat5b, Sp3, B4galt7, Sec22b, Cxcl14, Inpp4b, Galnt16, Furin, Arfgef2, Gtpbp4, Gbf1, Vapb, Arfrp1, Exoc4, Bok, Lman2l, Golga1, Fam20a, Map2k2, Ap1g2, Chst2, Arf6, Ipo5, Ctgf, Galnt6, Fgfr3, Parp10, Emid1, Surf4, Rab27a, Snx1, Stx16, Sgms1, Zdhhc18, Akt3,…	2987	1100	13850	1.12547	1	0.362236	23.7741
GOTERM_MF_DIRECT	GO:0003712~transcription cofactor activity	20	0.611808	0.0171323	Nfkbiz, Med12, Thrap3, Taf13, Phf21a, Med13, Nsd1, Nrip1, Rad54l2, Kat2b, Zmynd8, Nrg1, Crebbp, Calcoco1, Phf21b, Cited2, Zfp710, Trrap, Raly, Aip	2712	54	12397	1.69302	1	0.643644	25.504
GOTERM_BP_DIRECT	GO:0006816~calcium ion transport	36	1.10125	0.0171768	Casr, Smdt1, Atp2a3, P2rx4, Cacna1d, Cacna2d2, Ramp2, Cacnb3, Cacna1b, Trpm2, Grin2a, Slc24a2, Cacnb1, Cacna1i, Cacna1c, Cacna1e, Camk2b, Tpcn1, Camk2d, Trpc5, Ppp3ca, Cacna1a, Ramp3, Asic1, Cacng3, Grin2b, Ryr1, Atp2b2, Grin3a, Grin1, Trpc7, Bspry, Slc8a3, Sri, Nfatc1, Catsper2	2791	115	12882	1.44487	1	0.909122	28.5215
GOTERM_BP_DIRECT	GO:0034067~protein localization to Golgi apparatus	7	0.214133	0.0172287	Csnk1d, Gcc2, Obsl1, Cog7, Arfrp1, Gbf1, Rab6a	2791	11	12882	2.93717	1	0.904715	28.5946
GOTERM_BP_DIRECT	GO:1900273~positive regulation of long-term synaptic potentiation	9	0.275314	0.0175956	Creb1, Grin2a, Shank3, Nrgn, Eif2ak4, Stau1, Cpeb3, Nos1, Grin2b	2791	17	12882	2.44353	1	0.904442	29.1094
GOTERM_BP_DIRECT	GO:0009566~fertilization	13	0.397675	0.017665	Clic4, Sptbn4, Bax, Tdrkh, Ttll5, Rec8, Nectin3, Ar, Itgav, Nectin2, Aaas, Fndc3a, Catsper2	2791	30	12882	2.00007	1	0.900353	29.2064
GOTERM_MF_DIRECT	GO:0080025~phosphatidylinositol-3,5-bisphosphate binding	10	0.305904	0.0178082	Clvs1, Hip1r, Snx14, Wdr45, Gbf1, Hip1, Kif16b, Mapkap1, Wipi1, Phlda3	2712	20	12397	2.28558	1	0.646324	26.372
GOTERM_BP_DIRECT	GO:0002089~lens morphogenesis in camera-type eye	8	0.244723	0.0179147	Tdrd7, Ctnnb1, Meis1, Cited2, Fgfr3, Sox11, Nectin1, Nectin3	2791	14	12882	2.63746	1	0.898659	29.5544
GOTERM_BP_DIRECT	GO:0007409~axonogenesis	31	0.948302	0.018032	Map2, Ndn, Dvl1, Top2b, Cnp, Mapt, Llgl1, Smn1, Rtn4r, Nrn1, Apc, Lrrc38, Tbc1d24, Ctnna2, Plppr4, Numbl, Lingo1, Dst, Sptbn4, Creb1, Numb, Cck, Pitpna, Gsk3b, Dclk1, Pak1, Bcl2, Flot1, Ntng2, Cntn2, Spast	2791	96	12882	1.49044	1	0.89527	29.7173
GOTERM_MF_DIRECT	GO:0005159~insulin-like growth factor receptor binding	7	0.214133	0.0180591	Irs1, Igf2, Igf1, Socs2, Shc1, Pik3r1, Insr	2712	11	12397	2.90892	1	0.640201	26.6919
GOTERM_BP_DIRECT	GO:0007157~heterophilic cell-cell adhesion via plasma membrane cell adhesion molecules	17	0.520037	0.0182331	Cadm2, Grid2, Tenm2, Cadm3, Il1rapl1, Nectin3, Cadm1, Amica1, Tenm4, Nectin2, Tenm1, Pvr, Nectin4, Nectin1, Nrxn1, Ptprd, Crtam	2791	44	12882	1.78328	1	0.893029	29.9956
GOTERM_MF_DIRECT	GO:0051393~alpha-actinin binding	8	0.244723	0.0188729	Rara, Ptprt, Dag1, Itgb1, Magi1, Cacna1d, Alms1, Cacna1c	2712	14	12397	2.61209	1	0.645583	27.7202
GOTERM_MF_DIRECT	GO:0031267~small GTPase binding	8	0.244723	0.0188729	Flna, Git1, Pex5l, Rnf152, Rgl3, Gdi2, Pex5, Fgd1	2712	14	12397	2.61209	1	0.645583	27.7202
GOTERM_MF_DIRECT	GO:0004674~protein serine/threonine kinase activity	101	3.08963	0.0195294	Ick, Mark2, Slk, Cit, Map3k9, Map4k5, Pak2, Csnk1g3, Irak1, Cdk18, Acvr2a, Adrbk2, Mast1, Trio, Acvr1c, Camk2d, Mast4, Cdc42bpb, Map3k19, Wnk4, Cdkl3, Rock2, Mapk4, Snx15, Alpk2, Bcr, Gsk3a, Cdk8, Map3k6, Mknk2, Wnk3, Stk35, Vprbp, Map2k2, Ksr2, Stk16, Ripk4, Speg, Map4k4, Ttbk2, Csnk1a1, Cdc42bpg, Pnck, Akt3, Mapk10, Adck1, Tnk2, Nim1k, Prkcg, Cdc42bpa, Gsk3b, Csnk1d, Aatk, Mink1, Mark1, Mapk12,…	2712	379	12397	1.21817	1	0.647621	28.5398
GOTERM_MF_DIRECT	GO:0001105~RNA polymerase II transcription coactivator activity	15	0.458856	0.0199079	Mkl2, Med12, Tfap2b, Mkl1, Med12l, Sox11, Smarca2, Pygo1, Prrx1, Hipk2, Pygo2, Crebbp, Cited2, Cited1, Smarca4	2712	37	12397	1.85318	1	0.644392	29.0084
GOTERM_MF_DIRECT	GO:0003729~mRNA binding	38	1.16243	0.0203166	Qk, Rbfox2, Nsrp1, Rbfox1, Park7, Dhfr, Denr, Paip2, Pabpc1, Rbm25, Snrnp70, Ybx2, Hnrnpa3, Pcf11, Thoc2, Ncbp3, Noct, Pum3, Tdrd7, Snrpc, Ncbp2, Elavl4, G3bp2, Hnrnpll, Srrm4, C1qbp, Srsf1, Tpr, Samd4b, Luc7l, Elavl1, Khsrp, Edc3, Luc7l2, Zfp36, Samd4, Mvk, Mrpl13	2712	123	12397	1.41223	1	0.641865	29.511
GOTERM_BP_DIRECT	GO:0097192~extrinsic apoptotic signaling pathway in absence of ligand	14	0.428266	0.0206835	Bad, Gsk3a, Foxo3, Erbb3, Fas, Igf1, Bax, Bag3, Mknk2, Bok, Gsk3b, Itgav, Casp3, Bcl2	2791	34	12882	1.90052	1	0.916922	33.3052
GOTERM_BP_DIRECT	GO:0007010~cytoskeleton organization	31	0.948302	0.0208385	Pacsin1, Mical2, Fitm2, Mical3, Dlc1, Ablim1, Fgd1, Tnik, Zmym4, Pxn, Larp4, Sipa1l3, Capzb, Pstpip2, Mast1, Krt25, Dst, Arhgap10, Pclo, Qrich1, Svil, Rock1, Cdc42bpa, Gsk3b, Syne3, Nectin2, Mark1, Epb41l3, Fmnl1, Pak7, Thy1	2791	97	12882	1.47507	1	0.914365	33.5094
GOTERM_CC_DIRECT	GO:0005769~early endosome	60	1.83542	0.0213351	Atp11a, Clcn3, Hgs, Rab5c, Rps6kc1, Steap2, Fkbp15, Tmem230, Rabgef1, D130043K22Rik, Rapgef1, Hfe, Inpp5f, Derl1, Mlc1, Ankrd13b, St8sia2, Wdfy2, Sdccag3, Astn2, Atp9a, Ackr1, Vps35, Trak1, Ece1, Parm1, Furin, Flot1, Nisch, Vamp8, Myo5a, Ackr4, Nf2, Zfyve16, Usp8, Kif16b, Wls, Map2k2, Pacsin2, Arf6, Bloc1s1, Rubcn, Gpr107, Hspd1, Snx1, Rabep2, Mib2, Rap1gap, Numb, Tpd52l1, Rnd2, Sorl1, Vps18, Tbc…	2987	214	13850	1.30003	1	0.422852	28.8568
GOTERM_CC_DIRECT	GO:0005768~endosome	130	3.97675	0.021845	Snx30, Atp11a, Clcn3, Hgs, Crhr1, Steap2, Syt3, D130043K22Rik, Bet1l, Inpp5f, Appl1, Tmem165, Vti1b, Mlc1, Ankrd13b, Lamtor2, Astn2, Snx11, Ackr1, Rab11b, Ece1, Abcg4, 3110043O21Rik, Ap5s1, Ube2d3, Rabepk, Rab11fip4, Flot1, Spast, Ptprf, Arfgef2, Vamp8, Flot2, Pikfyve, Itgb1, Rap2c, Exoc4, Insr, Agap2, Wls, Tmem9, Snx14, Pacsin2, Ap1g2, Arf6, Rffl, Rubcn, Epha8, Ptprn, Rab27a, Snx1, Rabep2, Steap…	2987	509	13850	1.18424	1	0.422396	29.4398
GOTERM_CC_DIRECT	GO:0030314~junctional membrane complex	5	0.152952	0.0222073	Jph1, Casq2, Jph4, Ryr1, Jph3	2987	6	13850	3.86397	1	0.419845	29.8512
GOTERM_BP_DIRECT	GO:0042518~negative regulation of tyrosine phosphorylation of Stat3 protein	5	0.152952	0.0225718	Suz12, Nf2, Ptpn2, Inpp5f, Socs3	2791	6	12882	3.84629	1	0.926701	35.7538
GOTERM_BP_DIRECT	GO:0045046~protein import into peroxisome membrane	5	0.152952	0.0225718	Pex19, Pex16, Pex26, Pex5, Pex3	2791	6	12882	3.84629	1	0.926701	35.7538
GOTERM_BP_DIRECT	GO:1901030~positive regulation of mitochondrial outer membrane permeabilization involved in apoptotic signaling pathway	5	0.152952	0.0225718	Hip1r, Gsk3a, Atpif1, Bok, Gsk3b	2791	6	12882	3.84629	1	0.926701	35.7538
GOTERM_CC_DIRECT	GO:0042383~sarcolemma	34	1.04007	0.0234337	Des, Kcnb1, Fas, Itgb1, Kcnn2, Ank1, Trim72, Cacna1d, Pde9a, Snta1, Atp1b1, Cib2, Utrn, Ahnak, Fxyd1, Itga7, Cacna1c, Dst, Plec, Sync, Ppp3ca, Slc9a1, Col6a1, Ryr1, Synm, Cltc, Dag1, Abcc9, Slc8a3, Ank2, Agrn, Nos1, Flot1, Sgce	2987	110	13850	1.43318	1	0.429475	31.2274
GOTERM_CC_DIRECT	GO:0055037~recycling endosome	34	1.04007	0.0234337	Arfgef2, Slc31a2, Nisch, Atp11a, Vamp8, Myo5a, Ackr4, Itgb1, Rap2c, Rab11fip3, Tnik, Tmem230, Rabgef1, Arf6, Micall2, Hfe, Inpp5f, Vti1b, Mlc1, St8sia2, Sdccag3, Tubg1, Tuba1a, Atp9a, Ackr1, Sorl1, Aatk, Rab11b, Ackr2, Rep15, Tbc1d14, Slc9a7, Ldlrap1, Fchsd1	2987	110	13850	1.43318	1	0.429475	31.2274
GOTERM_BP_DIRECT	GO:0001782~B cell homeostasis	10	0.305904	0.0237772	Casp3, Bcl2, Bax, Mef2c, Spns2, Ahr, Ikbkb, Ikbkg, Sos1, Sos2	2791	21	12882	2.19788	1	0.932961	37.272
GOTERM_BP_DIRECT	GO:0048814~regulation of dendrite morphogenesis	10	0.305904	0.0237772	Sarm1, Grin1, Sema4d, Sipa1l1, Nsmf, Syne1, Lzts1, Kndc1, Tnik, Gsk3b	2791	21	12882	2.19788	1	0.932961	37.272
GOTERM_MF_DIRECT	GO:0051117~ATPase binding	27	0.825941	0.0246449	S100a1, Ank1, Ube4b, Ralb, Snta1, Actr3, Atp1b1, Atxn3, Atp6v0a2, Grin2a, Fxyd1, Pex26, Derl1, Sdf2l1, Trpc5, Atpif1, Pik3r1, Rab6a, Ar, Pex19, Znhit6, Ank2, Fxyd3, Tor1aip1, Nos1, Ufd1l, Fbl	2712	82	12397	1.50514	1	0.703441	34.6332
GOTERM_MF_DIRECT	GO:0008536~Ran GTPase binding	13	0.397675	0.0250025	Ranbp2, Xpo6, Xpo7, Kpnb1, Ranbp10, Ipo11, Tnpo1, Ipo4, Ipo9, Ipo5, Ranbp1, Rangap1, Ipo7	2712	31	12397	1.91694	1	0.69933	35.0402
GOTERM_CC_DIRECT	GO:0030315~T-tubule	19	0.581217	0.0252053	Bin1, Camk2d, Adra1a, Kcnn2, Nos1ap, Slc9a1, Kcnj2, Ryr1, Scn1a, Tgfb3, Slc30a1, Cltc, Ahnak, Cacnb1, Abcc9, Ank2, Sri, Nos1, Cacna1c	2987	53	13850	1.66223	1	0.44574	33.1709
GOTERM_BP_DIRECT	GO:0007269~neurotransmitter secretion	12	0.367085	0.026141	Nrxn2, Cacna1b, Syn1, Unc13a, Syt2, Dvl1, Ptprn2, Syt4, Grm2, Lin7a, Ppfia3, Nrxn1	2791	28	12882	1.97809	1	0.946047	40.1509
GOTERM_CC_DIRECT	GO:0035748~myelin sheath abaxonal region	6	0.183542	0.0267619	Scrib, Sirt2, Llgl1, Itgb1, Exoc4, Cnp	2987	9	13850	3.09117	1	0.458175	34.8359
GOTERM_CC_DIRECT	GO:0030056~hemidesmosome	6	0.183542	0.0267619	Actr3, Col17a1, Erbin, Itgb1, Dst, Plec	2987	9	13850	3.09117	1	0.458175	34.8359
GOTERM_BP_DIRECT	GO:0033173~calcineurin-NFAT signaling cascade	6	0.183542	0.0272695	Nfatc4, Ppp3ca, Rcan1, Rcan2, Nfatc2, Nfatc1	2791	9	12882	3.07703	1	0.949815	41.4808
GOTERM_BP_DIRECT	GO:0050966~detection of mechanical stimulus involved in sensory perception of pain	8	0.244723	0.027419	Grin2d, Kcna1, Grin2a, Htr7, Phf24, Grm8, Grin2b, Scn1a	2791	15	12882	2.46163	1	0.947919	41.6548
GOTERM_BP_DIRECT	GO:0042692~muscle cell differentiation	8	0.244723	0.027419	Bin1, Qk, Smarcd3, Rora, H3f3a, Syne1, H3f3b, Speg	2791	15	12882	2.46163	1	0.947919	41.6548
GOTERM_BP_DIRECT	GO:0044804~nucleophagy	8	0.244723	0.027419	Atg3, Trappc8, Wdr45, Atg4b, Atg2b, Atg2a, Wipi1, Atg4c	2791	15	12882	2.46163	1	0.947919	41.6548
GOTERM_CC_DIRECT	GO:0017146~NMDA selective glutamate receptor complex	7	0.214133	0.0276408	Grin3a, Grin2d, Dlgap3, Grin2a, Grin1, Grin2c, Grin2b	2987	12	13850	2.70478	1	0.461599	35.7589
GOTERM_MF_DIRECT	GO:0030276~clathrin binding	16	0.489446	0.0280559	Ap2b1, Syt10, Trpc5, Rph3al, Doc2b, Syt4, Tom1l1, Hip1, Syt12, Syt3, Hip1r, Syt2, Smap1, Rph3a, Sytl2, Ldlrap1	2712	42	12397	1.7414	1	0.732021	38.4206
GOTERM_BP_DIRECT	GO:0046855~inositol phosphate dephosphorylation	7	0.214133	0.0282333	Impa1, Synj1, Inpp5a, Inpp4b, Synj2, Pten, Inpp1	2791	12	12882	2.6924	1	0.949741	42.5942
GOTERM_BP_DIRECT	GO:0097320~membrane tubulation	7	0.214133	0.0282333	Bin2, Pacsin1, Pacsin2, Whamm, Micall1, Fnbp1l, Snx33	2791	12	12882	2.6924	1	0.949741	42.5942
GOTERM_BP_DIRECT	GO:1902857~positive regulation of nonmotile primary cilium assembly	7	0.214133	0.0282333	9-Sep, 7-Sep, Hap1, Dynll1, Htt, Atmin, Ttbk2	2791	12	12882	2.6924	1	0.949741	42.5942
GOTERM_MF_DIRECT	GO:0042165~neurotransmitter binding	6	0.183542	0.0283791	Grin3a, Grin2d, Slc6a11, Grin2a, Grin1, Grin2b	2712	9	12397	3.04744	1	0.727398	38.7686
GOTERM_MF_DIRECT	GO:0004445~inositol-polyphosphate 5-phosphatase activity	6	0.183542	0.0283791	Inpp5j, Inpp5a, Inppl1, Inpp5d, Inpp5b, Synj2	2712	9	12397	3.04744	1	0.727398	38.7686
GOTERM_MF_DIRECT	GO:0005547~phosphatidylinositol-3,4,5-trisphosphate binding	14	0.428266	0.0285872	Dapp1, Gbf1, Zfyve16, Kif16b, Mapkap1, Fermt2, Hip1r, Nrgn, Arap2, Ogt, Arap1, Inppl1, Hcn1, Phlda3	2712	35	12397	1.82847	1	0.721473	38.9917
GOTERM_MF_DIRECT	GO:0004872~receptor activity	35	1.07066	0.02861	Cadm2, Sigmar1, Thrap3, Gfra1, Unc13a, Gria3, Cadm3, Itgb1, Grid1, Grin2d, Grin2a, Ogfrl1, Grik1, Sema4d, Pvr, Grik3, Atrn, Crtam, Grid2, Med12, Med13, Ramp3, Gria2, Grin2c, Grin2b, Nectin3, Cadm1, Nectin2, Tlr3, Amot, Grin1, Nectin1, Nectin4, Adipor2, Xpr1	2712	114	12397	1.40343	1	0.713358	39.016
GOTERM_BP_DIRECT	GO:0060612~adipose tissue development	13	0.397675	0.0300856	Ppargc1a, Xbp1, Pik3ca, Rorc, Selm, Atf2, Ebf2, Amer1, Fto, Oxct1, Id2, Dyrk1b, 4932438A13Rik	2791	32	12882	1.87507	1	0.956492	44.6781
GOTERM_BP_DIRECT	GO:0034220~ion transmembrane transport	13	0.397675	0.0300856	Mlc1, Clcn3, Aqp6, Kcnh1, P2rx4, Asic1, Slc16a2, Kcnk3, Trpm2, Slc24a2, Kcnq3, Cacna1i, Aqp9	2791	32	12882	1.87507	1	0.956492	44.6781
GOTERM_BP_DIRECT	GO:0042177~negative regulation of protein catabolic process	13	0.397675	0.0300856	Flna, Mdm4, Park7, Grin2c, Prkcg, Agap2, Nrg1, Pin1, Sirt2, Smad4, Smad3, Grin2a, Azin2	2791	32	12882	1.87507	1	0.956492	44.6781
GOTERM_MF_DIRECT	GO:0000976~transcription regulatory region sequence-specific DNA binding	17	0.520037	0.0304941	Atf6, Mkl1, Sox11, Nr1d1, Mafk, Kdm3b, Tnrc18, Cry2, Nfatc2, Per1, Kdm3a, Thra, Ddit3, Hr, Bahcc1, Ciart, Pou2f1	2712	46	12397	1.68934	1	0.728229	41.0003
GOTERM_BP_DIRECT	GO:0006897~endocytosis	48	1.46834	0.0309243	Snx30, Bin1, Pacsin1, Vldlr, Rinl, Gapvd1, Steap2, Fkbp15, Lmbr1l, Rabgef1, Csnk1g3, Eps15l1, Itsn1, Ap2m1, Pacsin2, Snx32, Dnm1, Inppl1, Rubcn, Snx18, Snx33, Ap2b1, Rabep2, Snx1, Fnbp1, Syp, Itsn2, Synrg, Snx11, Atp9a, Tnk2, Ghr, Hip1, Micall1, Wipf3, Sorl1, Csnk1d, Hip1r, Rab11b, Rin2, 3110043O21Rik, Ap2s1, Flot1, Eps15, Arhgap27, Dnm3, Ldlrap1, Fnbp1l	2791	168	12882	1.31873	1	0.957952	45.5978
GOTERM_BP_DIRECT	GO:0006813~potassium ion transport	32	0.978893	0.031613	Slc12a8, Kcnb2, Cpox, Cdkn1b, Kcnh2, Kcnb1, Hcn3, Kcnt1, Kcnh1, Kcnn2, Kcna2, Kcnj2, Atp1b1, Slc12a5, Kcna4, Kcnk13, Kcnab1, Kcnc1, Kcnj4, Kcnq3, Kcnj9, Kcnma1, Kcng4, Kcna1, Kcna6, Tsc1, Kcnh3, Kcnk3, Kcne4, Abcc9, Slc9a7, Hcn1	2791	104	12882	1.42017	1	0.95869	46.3422
GOTERM_BP_DIRECT	GO:0043547~positive regulation of GTPase activity	37	1.13184	0.0322106	Bin1, Itgb1, Sh3bgrl3, Rgs4, Tbcd, Rtn4r, Rapgef1, Sema4d, Rgs6, Arap1, Snx18, Rgs8, Arhgap6, Rasgrp2, Arhgef7, Arhgef19, Rap1gap, Dvl3, Plxnb1, Rgl3, Prex1, Arhgap23, Tbc1d2, Gsk3b, Sgsm2, Rasa1, Pgam5, Pin1, Rasgrf1, Srgap2, Rapgef6, Agrn, Thy1, Mllt4, Rgma, Arhgap27, Rgs7	2791	124	12882	1.37722	1	0.959019	46.9803
GOTERM_BP_DIRECT	GO:0048511~rhythmic process	37	1.13184	0.0322106	Kmt2a, Thrap3, Hlf, Ppp1ca, Kat2b, Ahr, Rorc, Nr1d1, Grin2a, Tef, Crebbp, Rora, Ogt, Noct, Ciart, Ppargc1a, Creb1, Per3, Dbp, Nrip1, Mapk10, Hrh1, Prkcg, Grin2b, Cry2, Gsk3b, Csnk1d, Per1, Grin3a, Ncoa2, Top1, Grin1, Rock2, Kdm5c, Id2, Nr1d2, U2af1l4	2791	124	12882	1.37722	1	0.959019	46.9803
GOTERM_CC_DIRECT	GO:0005637~nuclear inner membrane	14	0.428266	0.0324174	Sigmar1, Tmem201, Lmnb2, Smad3, Dpy19l4, Nrm, Unc50, Lmnb1, Kcnh1, Tor1aip1, Tmem120a, Rnf13, Zmpste24, Tmpo	2987	36	13850	1.80318	1	0.509388	40.5641
GOTERM_BP_DIRECT	GO:0070509~calcium ion import	10	0.305904	0.0326872	Cacna1g, Cacna1b, Casr, Slc30a1, Cacna1a, Cacna1d, Cacna1i, Hrh1, Cacna1c, Cacna1e	2791	22	12882	2.09798	1	0.958845	47.484
GOTERM_CC_DIRECT	GO:0016607~nuclear speck	54	1.65188	0.0328028	Patl1, Ppp1cc, Nsrp1, Wbp11, Hif1a, Setd1b, Srsf10, Cbx4, Cxxc1, Cwc22, Sap18, Ccnl1, Tenm1, Chtop, Thoc2, Mef2c, Atoh8, Dgkq, Atxn2l, Gatad2a, Maml1, Zfp638, Son, Ep400, Ddx39b, Pin1, Crnkl1, Srsf1, Rbm15, Thrap3, Wac, Sart3, Prpf18, Rbm25, Snrnp70, Ylpm1, Fto, Acin1, Srrm2, Csnk1a1, Tardbp, Sprtn, Nrip1, Rad54l2, Adar, Zbtb16, Prpf19, Ell, Thoc6, Luc7l2, Fastk, U2af1, Gatad2b, U2af1l4	2987	194	13850	1.29064	1	0.506078	40.9368
GOTERM_BP_DIRECT	GO:0051385~response to mineralocorticoid	4	0.122362	0.0340131	Htr1b, Kras, Ctgf, Src	2791	4	12882	4.61555	1	0.961969	48.8616
GOTERM_BP_DIRECT	GO:0002521~leukocyte differentiation	4	0.122362	0.0340131	Cited2, Rras, Id2, Srf	2791	4	12882	4.61555	1	0.961969	48.8616
GOTERM_BP_DIRECT	GO:0046068~cGMP metabolic process	4	0.122362	0.0340131	Atp2b2, Rora, Pde9a, Pde5a	2791	4	12882	4.61555	1	0.961969	48.8616
GOTERM_BP_DIRECT	GO:0060073~micturition	4	0.122362	0.0340131	Htr7, Adra1a, Adra1d, Kcnma1	2791	4	12882	4.61555	1	0.961969	48.8616
GOTERM_BP_DIRECT	GO:0006890~retrograde vesicle-mediated transport, Golgi to ER	12	0.367085	0.0340897	Rab6b, Cog4, Lman2, Cog7, Gbf1, Atp9a, Htt, Nbas, Arcn1, Arf5, Rab6a, Arf4	2791	29	12882	1.90988	1	0.96027	48.9401
GOTERM_MF_DIRECT	GO:0008139~nuclear localization sequence binding	10	0.305904	0.0346261	Ipo4, Kpna1, Tnpo3, Brap, Ipo5, Kpnb1, Kpna6, Tnpo1, Kpna4, Nup214	2712	22	12397	2.0778	1	0.76532	45.1412
GOTERM_CC_DIRECT	GO:0034399~nuclear periphery	9	0.275314	0.0353698	Mapt, Ipo4, Map2, Tpr, Ipo5, Kpnb1, Tnpo1, Ebna1bp2, Nup93	2987	19	13850	2.19636	1	0.525606	43.3636
GOTERM_CC_DIRECT	GO:0097440~apical dendrite	9	0.275314	0.0353698	Ppargc1a, Flna, Osbp2, Rasgrf1, Fas, Nsmf, Cpeb3, Myo1d, Hcn1	2987	19	13850	2.19636	1	0.525606	43.3636
GOTERM_CC_DIRECT	GO:0035371~microtubule plus-end	9	0.275314	0.0353698	Clip1, Mapre3, Myo5a, Nckap5l, Apc, Mapre2, Dctn1, Spag5, Dst	2987	19	13850	2.19636	1	0.525606	43.3636
GOTERM_MF_DIRECT	GO:0030165~PDZ domain binding	33	1.00948	0.0359536	Apba1, Erc1, Gria3, Clcn3, Cit, Cacna1d, Exoc4, Nkd1, Snta1, Lzts3, Dlgap3, Map2k2, Kcnj4, Acvr2a, Kcnj9, Pten, Grid2, Lnx2, Plekha1, Mpp2, Dlg2, Crim1, Plekha2, Gria2, Nos1ap, Grin2c, Slc9a3r1, Adgrl2, Cadm1, Atp2b2, Ncoa2, Fzd2, Synj2	2712	108	12397	1.39674	1	0.770852	46.4123
GOTERM_CC_DIRECT	GO:0032154~cleavage furrow	16	0.489446	0.0377254	7-Sep, Ppp1cc, Spire2, Pitpnm1, Svil, Nf2, Zfyve19, Rab11fip3, Ssh1, 6-Sep, Wdr73, Tpm3, Arf6, Rhoc, Rab11fip4, Rab21	2987	44	13850	1.68609	1	0.541638	45.5081
GOTERM_BP_DIRECT	GO:0006606~protein import into nucleus	19	0.581217	0.0378534	Snupn, Tmco6, Kpnb1, Ppp3ca, Kpna6, Nup214, Nup93, Cry2, Ing1, Kpna1, Ipo9, Tpr, Tnpo3, l7Rn6, Ranbp1, Stat3, Htt, Kpna4, Ipo7	2791	55	12882	1.59446	1	0.970798	52.6608
GOTERM_CC_DIRECT	GO:0008021~synaptic vesicle	36	1.10125	0.0381302	Mt3, Apba1, Bin1, Slc2a8, Syn1, Myo5a, Clcn3, Dmxl2, Syt4, 6-Sep, Gabbr1, Sptbn2, Madd, Tmem230, Grin2a, Htr7, Syt2, Cttnbp2, Dnm1, Stx3, Vti1b, Ptprn, Lgi3, Stx1b, Hap1, Syp, Gria2, Pde4b, Apba2, Grin2b, Cadm1, Vamp2, Rab11b, Slc6a17, Grin1, Rph3a	2987	122	13850	1.36822	1	0.538309	45.8689
GOTERM_BP_DIRECT	GO:0046627~negative regulation of insulin receptor signaling pathway	13	0.397675	0.0382229	Ptprf, Irs1, Gsk3a, Tsc1, Trim72, Kank1, Prkca, Ptpre, Ptpn2, Socs2, Lmbrd1, Inppl1, Socs3	2791	33	12882	1.81825	1	0.970241	53.012
GOTERM_BP_DIRECT	GO:0007422~peripheral nervous system development	8	0.244723	0.0398333	Nrg1, Sox10, Nfasc, Adgrb2, Erbb3, Cited2, Ednrb, Heyl	2791	16	12882	2.30777	1	0.972976	54.5134
GOTERM_BP_DIRECT	GO:0006349~regulation of gene expression by genetic imprinting	8	0.244723	0.0398333	Kcnq1ot1, Dnmt3a, Gsk3a, Arid4a, Airn, Zfp57, Arid4b, Gsk3b	2791	16	12882	2.30777	1	0.972976	54.5134
GOTERM_MF_DIRECT	GO:0005543~phospholipid binding	23	0.703579	0.0402943	Bad, Sptbn4, Sptb, Pacsin1, Arl6, Psd, Pitpnm1, Wdfy3, Plekha2, Pitpnm2, Prex1, Pitpna, Hip1, Sptbn2, Nsmaf, Agap1, Vamp2, Bin2, Hip1r, Map1lc3a, F3, Bdh1, Plekha3	2712	70	12397	1.50195	1	0.802055	50.3782
GOTERM_MF_DIRECT	GO:0031490~chromatin DNA binding	19	0.581217	0.0412437	Ppargc1a, H2afy, Foxo3, Xbp1, Bcl6, Srf, Kdm3b, Hdac3, Per1, Kdm3a, Rara, Smad3, Thra, Hr, Top1, Suz12, Lemd2, Stat3, Thrb	2712	55	12397	1.57913	1	0.802929	51.2079
GOTERM_CC_DIRECT	GO:0048786~presynaptic active zone	12	0.367085	0.0423266	Erc1, Syn1, Unc13a, Ncoa2, Rims3, Syp, Unc13c, Shank2, Rims4, Ppfia3, Bsn, Pclo	2987	30	13850	1.8547	1	0.569549	49.4794
GOTERM_BP_DIRECT	GO:0007614~short-term memory	7	0.214133	0.0430175	Comt, Cux2, Adnp, Rcan1, Serpinf1, Rcan2, Pde5a	2791	13	12882	2.4853	1	0.978692	57.3494
GOTERM_BP_DIRECT	GO:0045670~regulation of osteoclast differentiation	7	0.214133	0.0430175	Zbtb7a, Tfe3, Ctnnb1, Fam213a, Apc, Fgfr3, Ubash3b	2791	13	12882	2.4853	1	0.978692	57.3494
GOTERM_BP_DIRECT	GO:0045104~intermediate filament cytoskeleton organization	7	0.214133	0.0430175	Csnk1a1, Atxn3, Fam83h, Nefh, Prph, Dst, Synm	2791	13	12882	2.4853	1	0.978692	57.3494
GOTERM_BP_DIRECT	GO:0035729~cellular response to hepatocyte growth factor stimulus	7	0.214133	0.0430175	Sirt2, Creb1, Casr, Gclm, Crebbp, Tdgf1, Gsk3b	2791	13	12882	2.4853	1	0.978692	57.3494
GOTERM_CC_DIRECT	GO:0031965~nuclear membrane	59	1.80483	0.0431145	Ranbp2, Wdfy3, Ednrb, Hsd11b1, Nup93, Gnaq, Cers5, Slc30a1, Tnpo3, Lemd2, Stau2, Cep131, Alg14, Gapdh, Shisa5, Pcm1, Tnpo1, Tnrc18, Rasa1, Pak1, Lmnb1, Klhdc2, Rangap1, Nos1, Tmpo, Spast, Erbin, Adra1a, Gtpbp4, Tmc6, Brap, Tmem57, Kpnb1, Syne1, Noc4l, Plcd4, Ipo5, Apc, Sun1, Mrpl19, Pum2, Ctdnep1, Scrn1, Osbpl6, Nos1ap, Nudt1, Dnajc2, Ipo4, Phf20, Tmem201, Rps6ka2, Tpr, Repin1, Trim27, Bcl2, Nsmf…	2987	218	13850	1.2549	1	0.569343	50.1316
GOTERM_BP_DIRECT	GO:0006006~glucose metabolic process	18	0.550627	0.0432345	Pgm2l1, Nisch, Slc2a8, Pdk1, Tfap2b, Igf2, G6pdx, Apod, Pik3ca, Cacna1a, Pik3r1, Aldh5a1, Pdha1, Mapk14, Aimp1, Inppl1, Wdtc1, Gapdh	2791	52	12882	1.59769	1	0.977906	57.5364
GOTERM_BP_DIRECT	GO:0010765~positive regulation of sodium ion transport	10	0.305904	0.0436608	Nedd4l, Sgk2, Cnksr3, Scn3b, Gpd1l, Akt3, Ikbkb, Wnk3, Mllt6, Scn4b	2791	23	12882	2.00676	1	0.977537	57.9016
GOTERM_BP_DIRECT	GO:0048041~focal adhesion assembly	10	0.305904	0.0436608	Taok2, Itgav, Pxn, Arhgef7, Whamm, Bcl2, Thy1, Fermt2, Arhgap6, Dlc1	2791	23	12882	2.00676	1	0.977537	57.9016
GOTERM_BP_DIRECT	GO:1901016~regulation of potassium ion transmembrane transporter activity	5	0.152952	0.0437135	Nedd4l, Kcnab1, Fhl1, Ywhae, Cacna1d	2791	7	12882	3.29682	1	0.976413	57.9466
GOTERM_BP_DIRECT	GO:0021942~radial glia guided migration of Purkinje cell	5	0.152952	0.0437135	Rbfox2, Ctnna2, Socs7, Cul5, Rnf7	2791	7	12882	3.29682	1	0.976413	57.9466
GOTERM_BP_DIRECT	GO:0038066~p38MAPK cascade	5	0.152952	0.0437135	Mapk14, Fgfr3, Nr2c2, Zfp36, Map3k5	2791	7	12882	3.29682	1	0.976413	57.9466
GOTERM_BP_DIRECT	GO:0007016~cytoskeletal anchoring at plasma membrane	5	0.152952	0.0437135	Tln1, Tln2, Dag1, Epb41l1, Epb41l3	2791	7	12882	3.29682	1	0.976413	57.9466
GOTERM_BP_DIRECT	GO:0055119~relaxation of cardiac muscle	5	0.152952	0.0437135	Atp1b1, Camk2d, P2rx4, Kcnj2, Pde5a	2791	7	12882	3.29682	1	0.976413	57.9466
GOTERM_BP_DIRECT	GO:0060396~growth hormone receptor signaling pathway	5	0.152952	0.0437135	Pxn, Socs2, Stat3, Pik3r1, Ghr	2791	7	12882	3.29682	1	0.976413	57.9466
GOTERM_BP_DIRECT	GO:0043569~negative regulation of insulin-like growth factor receptor signaling pathway	5	0.152952	0.0437135	Atxn7, Bmp5, Atxn1, Trim72, Inppl1	2791	7	12882	3.29682	1	0.976413	57.9466
GOTERM_BP_DIRECT	GO:0060509~Type I pneumocyte differentiation	5	0.152952	0.0437135	Creb1, Thra, Igf1, Nfib, Thrb	2791	7	12882	3.29682	1	0.976413	57.9466
GOTERM_BP_DIRECT	GO:0042391~regulation of membrane potential	25	0.76476	0.0438641	Nedd4l, Cacna1g, Slc26a8, Kcnh2, Hcn3, Pex5l, Kcnh1, Scn1a, Grin2a, Rims3, Grik1, Rims4, Slc26a2, Cacna1i, Grik3, Kcnma1, Kcna1, Pxk, Kcnh3, Cacna1a, Asic1, Grin2c, Grin1, Dld, Hcn1	2791	79	12882	1.46062	1	0.975474	58.0747
GOTERM_CC_DIRECT	GO:0001518~voltage-gated sodium channel complex	6	0.183542	0.044173	Scn8a, Scn11a, Scn3b, Scn2b, Scn1a, Scn4b	2987	10	13850	2.78206	1	0.571433	50.9955
GOTERM_BP_DIRECT	GO:0050774~negative regulation of dendrite morphogenesis	6	0.183542	0.0449696	Nfatc4, Trpc5, Cit, Ppp3ca, Gorasp1, Gsk3b	2791	10	12882	2.76933	1	0.976519	59.0042
GOTERM_MF_DIRECT	GO:0042578~phosphoric ester hydrolase activity	5	0.152952	0.0451628	Synj1, Sacm1l, Inpp5f, Pgap1, Synj2	2712	7	12397	3.26512	1	0.82549	54.497
GOTERM_CC_DIRECT	GO:0005654~nucleoplasm	423	12.9397	0.0458086	Foxm1, Foxo3, Rprd1b, Sap130, Ncor1, Mapkap1, Tnip2, Zmym4, Mios, Adarb1, Setd1a, Rnf20, Pdxk, Cand1, Puf60, Arfgef1, Son, Etv5, Rbm19, Dido1, 3110043O21Rik, Zfp202, Dag1, Sri, Hnrnph1, Smarce1, Iws1, Crtc3, Fdps, Med6, Cnp, Ivd, Pacsin2, Peak1, Ipo5, Smarcc2, Ubn2, Parp10, Aprt, Stag1, Qrich1, Tardbp, Med12, Zeb1, Gars, Akt3, Kdm3a, Pmepa1, Kmt2d, Hmg20b, Thoc6, Nsmf, Bdh1, Ppargc1b, Chd8, Smarc…	2987	1826	13850	1.07412	1	0.578165	52.3027
GOTERM_BP_DIRECT	GO:0006468~protein phosphorylation	130	3.97675	0.0461149	Ick, Mark2, Slk, Cit, Rorc, Map3k9, Map4k5, Trib1, Pak2, Irak1, Csnk1g3, Cdk18, Acvr2a, Mast1, Adrbk2, Trio, Acvr1c, Camk2d, Mast4, Flt3, St3gal1, Src, Cdc42bpb, Map3k19, Wnk4, Cdkl3, Rock2, Mapk4, Ptpra, Alpk2, Bcr, Gsk3a, Cdk8, Erbb3, Map3k6, Mknk2, Wnk3, Insr, Stk35, Map2k2, Peak1, Ksr2, Tec, Fgfr1, Fgfr3, Stk16, Ripk4, Speg, Map4k4, Epha8, Csnk1a1, Creb1, Cdc42bpg, Pnck, Akt3, Mapk10, Adck1, …	2791	521	12882	1.15167	1	0.977571	59.9466
GOTERM_MF_DIRECT	GO:0016712~oxidoreductase activity, acting on paired donors, with incorporation or reduction of molecular oxygen, reduced flavin or flavoprotein as one donor, and incorporation of one atom of oxygen	6	0.183542	0.0467064	Cyp2j12, Coq6, Cyp2d22, Cyp2s1, Cyp2u1, Cyp2j6	2712	10	12397	2.7427	1	0.829796	55.7341
GOTERM_BP_DIRECT	GO:0060291~long-term synaptic potentiation	16	0.489446	0.0472988	Unc13a, Shank3, Gfap, Crhr1, Shank2, Syt12, Grin2b, Vamp2, Grin2a, Slc24a2, Htr7, Slc8a3, Tnr, Stx3, Camk2b, Pten	2791	45	12882	1.64108	1	0.97862	60.8991
GOTERM_CC_DIRECT	GO:0032809~neuronal cell body membrane	11	0.336494	0.0484208	Cadm2, Atp2b2, Kcnb2, Kcnb1, Kcnc1, Il6ra, Flrt1, Gabra6, Kcna2, Cx3cr1, Rgs8	2987	27	13850	1.88905	1	0.592206	54.323
GOTERM_BP_DIRECT	GO:0045893~positive regulation of transcription, DNA-templated	124	3.79321	0.0486667	Mkl2, Cdkn1c, Tfe3, Tfap2b, Foxm1, Foxo3, Hif1a, Usp16, Ahr, Rorc, Sox11, Nr1d1, Cxxc1, Meg3, Ddit3, Gpbp1l1, Klf15, Mapre3, Fgf10, Ppargc1a, Srebf2, Rnf20, Cand1, Pou2f2, Etv5, Src, Lbh, Hdac4, Ebf2, Sp3, Zfp287, E2f3, Nos1, Ebf1, Kmt2a, Mt3, Thrap3, Sox10, Myrf, Xrcc6, Ddx17, Ptges2, Atmin, Stat1, Insr, Nfia, Map2k2, Taf4, Crebbp, Smarcc2, Arap1, Cited1, Ets2, Med12, Creb1, Pax3, Tgfb3, Dnajc2,…	2791	496	12882	1.15389	1	0.979904	61.9728
GOTERM_BP_DIRECT	GO:0007030~Golgi organization	23	0.703579	0.0490934	Csnk1a1, Arhgef7, Lman2, Clasp1, Gbf1, Cit, Arfgef1, Gorasp1, Syne1, Ubxn2b, Rab30, Tjap1, Lman2l, Csnk1d, Trip11, Blzf1, Cog4, Cltc, Obsl1, Cog7, l7Rn6, Htt, Surf4	2791	72	12882	1.47441	1	0.979579	62.302
GOTERM_BP_DIRECT	GO:0060395~SMAD protein signal transduction	17	0.520037	0.0494395	Btbd11, Inha, Vim, Jade2, Nup93, Tgfb3, Stoml1, Smad4, Smad9, Hipk2, Meg3, Smad3, Smad5, Arap1, Bmp5, Atoh8, Cited1	2791	49	12882	1.60131	1	0.979122	62.567
GOTERM_BP_DIRECT	GO:2000463~positive regulation of excitatory postsynaptic potential	11	0.336494	0.0497677	Stx1b, Grin2a, Shank3, Cux2, Dvl1, Grin1, Dbn1, Nrxn1, Ssh1, Pten, Gsk3b	2791	27	12882	1.88041	1	0.978637	62.8167
GOTERM_BP_DIRECT	GO:1901216~positive regulation of neuron death	11	0.336494	0.0497677	Zfp746, Bad, Aimp2, Elk1, Ddit3, Ppp1r13b, Ikbkb, Nos1, Ssh1, Gsk3b, Map3k5	2791	27	12882	1.88041	1	0.978637	62.8167
GOTERM_BP_DIRECT	GO:0051491~positive regulation of filopodium assembly	11	0.336494	0.0497677	Tgfb3, Actr3, Tenm2, Tenm1, Arap1, Agrn, Zmynd8, Srf, Espn, Fnbp1l, Dnm3	2791	27	12882	1.88041	1	0.978637	62.8167
GOTERM_MF_DIRECT	GO:0000166~nucleotide binding	405	12.3891	0.0501867	Rcan1, Map3k9, Dync1h1, Rab30, Csnk1g3, Setd1a, Mast1, Trio, Hlcs, Tubg1, Pdxk, Puf60, Flt3, Src, Rbm19, Rbms2, Ube2o, Ddx54, Hnrnph1, Actr1a, Arfrp1, Aarsd1, Vprbp, Pabpc1, Atp6ap1, Cul9, Map2k2, Oasl2, Peak1, Fgfr3, Gk5, Msi1, Map4k4, Larp4b, Nt5m, Tardbp, Gars, Ube2e2, Kif26b, Akt3, Rtel1, Nim1k, Prkcg, Cdc42bpa, Aatk, Mmab, Mink1, Adcy8, Dyrk1b, Ewsr1, Rab21, Ppargc1b, Chd8, Prkar1b, Ube2l3, …	2712	1727	12397	1.07199	1	0.845688	58.4084
GOTERM_CC_DIRECT	GO:0005622~intracellular	320	9.78893	0.0525963	Rab20, Clcn3, Hgs, Tbc1d1, Ipo11, Zfp940, Trim72, Rcan1, Map3k9, Sh2b3, Rab30, Itsn1, Casq2, Gm3604, Mast1, Sgsm3, Vti1b, Dgke, Dgkq, Arhgef7, Gm14325, Kras, Zfp442, Kcnh3, Ramp3, Tifab, Nyx, Zfp952, Cdc42bpb, Ipo9, Rab11b, AI987944, Zfp788, Zfp607b, Zfp386, Tbc1d17, Gfm1, Sri, Zfp57, Ikbkg, Ctnnal1, Mt3, Bcr, Gm5141, Serpinb6a, Arfrp1, Capn10, Xpo7, Exoc4, Rasgef1a, Ramp2, Sos2, Sos1, 4930522L14…	2987	1367	13850	1.08542	1	0.616736	57.3867
GOTERM_BP_DIRECT	GO:0008344~adult locomotory behavior	19	0.581217	0.0527247	Tmod1, Clcn3, Park7, Tsc1, Grm2, Lgi4, Cnp, Arcn1, Ntan1, Sez6l, Hipk2, Grin2d, Scn8a, Grin1, Inpp5f, Atxn1, Dnm1, Id2, Chl1	2791	57	12882	1.53852	1	0.982224	64.9961
GOTERM_BP_DIRECT	GO:0032024~positive regulation of insulin secretion	15	0.458856	0.0542008	Bad, Tardbp, Casr, Glud1, Nnat, Cd38, Capn10, Doc2b, Myrip, Trpm2, Pfkfb2, Prkce, Pck2, Abat, Gpr68	2791	42	12882	1.64841	1	0.98334	66.0382
GOTERM_CC_DIRECT	GO:0090544~BAF-type complex	8	0.244723	0.0542119	Smarce1, Smarcd3, Smarcc2, Actl6b, Arid1b, Smarcb1, Smarca2, Smarca4	2987	17	13850	2.182	1	0.621663	58.5196
GOTERM_BP_DIRECT	GO:0051056~regulation of small GTPase mediated signal transduction	8	0.244723	0.0553997	Amot, Rap1gap, Sipa1l3, Chn2, Sipa1l1, Iqsec3, Ralgapb, Cdc42bpa	2791	17	12882	2.17202	1	0.984027	66.8629
GOTERM_BP_DIRECT	GO:0035024~negative regulation of Rho protein signal transduction	8	0.244723	0.0553997	Kank1, Adra1a, Itgb1, Bcl6, Scai, Cul3, Dlc1, Tnfaip1	2791	17	12882	2.17202	1	0.984027	66.8629
GOTERM_BP_DIRECT	GO:0070588~calcium ion transmembrane transport	22	0.672989	0.0557602	Cacna1g, Tpcn1, Trpc5, Atp2a3, Cacna1a, Cacna1d, Asic1, Cacng3, Cacna2d2, Ryr1, Cacnb3, Itgav, Cacna1b, Atp2b2, Trpm2, Slc24a2, Trpc7, Cacnb1, Slc8a3, Cacna1c, Cacna1e, Catsper2	2791	69	12882	1.47162	1	0.983665	67.1071
GOTERM_BP_DIRECT	GO:0000902~cell morphogenesis	22	0.672989	0.0557602	Csnk1a1, Shroom3, Tenm2, Unc93b1, Slc39a3, Bcl6, Sart3, Ahr, Ssh1, Arhgef2, Cul3, Nrg1, Atp2b2, Col4a3bp, Mapk14, Tenm4, Tenm1, Capzb, Bcl2, Thoc2, Shroom1, Smarca4	2791	69	12882	1.47162	1	0.983665	67.1071
GOTERM_BP_DIRECT	GO:0007605~sensory perception of sound	33	1.00948	0.0567256	Usp53, Nipbl, Serpinb6a, Slc52a3, Cdkn1b, Pgap1, Nav2, Myo7a, Cacna1d, Casp3, Map1a, Fgfr1, Barhl1, Dnm1, Espn, Pou3f4, Kcnma1, Sptbn4, Alms1, Slc9a3r1, Srrm4, Tub, Atp2b2, Chd7, Tomt, Gabrb2, Scn8a, Col11a2, Sod2, Lrig2, Gjc3, Dfna5, Thrb	2791	113	12882	1.3479	1	0.984044	67.7528
GOTERM_BP_DIRECT	GO:0048791~calcium ion-regulated exocytosis of neurotransmitter	10	0.305904	0.056848	Stx1b, Syt2, Rims3, Syt4, Cacna1a, Doc2b, Rims4, Rph3a, Syt12, Syt3	2791	24	12882	1.92315	1	0.9834	67.8337
GOTERM_BP_DIRECT	GO:0043044~ATP-dependent chromatin remodeling	10	0.305904	0.056848	Smarce1, Chd8, Smarca1, Chd4, Smarcc2, Actl6b, Mbd3, Smarcb1, Gatad2b, Smarca4	2791	24	12882	1.92315	1	0.9834	67.8337
GOTERM_BP_DIRECT	GO:0048168~regulation of neuronal synaptic plasticity	10	0.305904	0.056848	Rasgrf1, Grin1, Syp, Kcnn2, Ncdn, Nsmf, Cntn2, Grin2b, Gsk3b, Jph3	2791	24	12882	1.92315	1	0.9834	67.8337
GOTERM_BP_DIRECT	GO:0046580~negative regulation of Ras protein signal transduction	10	0.305904	0.056848	Rasal1, Rabgef1, Timp2, Rasa3, Dgkz, Rapgef1, Rasal2, Rasa4, Mapkap1, Rasa1	2791	24	12882	1.92315	1	0.9834	67.8337
GOTERM_BP_DIRECT	GO:0071805~potassium ion transmembrane transport	24	0.734169	0.0568673	Kcng4, Kcnb2, Kcna1, Kcna6, Kcnh2, Kcnb1, Hcn3, Kcnt1, Kcnh1, Kcnh3, Kcna2, Slc9a1, Kcnj2, Kcnk3, Kcna4, Kcnk13, Kcne4, Kcnc1, Kcnq3, Abcc9, Slc9a7, Kcnma1, Hcn1, Kcnk12	2791	77	12882	1.43861	1	0.982614	67.8465
GOTERM_MF_DIRECT	GO:0016791~phosphatase activity	31	0.948302	0.057026	Ptprf, Ptprs, Ppp1cc, Minpp1, Ctdspl, Sacm1l, Ppp1ca, Ptpn22, Car3, Ssh1, Ptpn13, Dusp28, Ctdnep1, Pten, Ptprn, Ssh2, Dusp19, Ptprj, Dusp16, Mtmr1, Pgam5, Ptprt, Ptpre, Ptpn2, Ptprn2, Dusp15, Dusp23, Mtmr14, Ctdsp2, Ptpra, Ptprd	2712	104	12397	1.36256	1	0.876323	63.2267
GOTERM_CC_DIRECT	GO:0031252~cell leading edge	18	0.550627	0.0580604	Scrib, Cdc42bpg, Tubg1, Gbf1, Vim, Slk, Dctn1, Cdc42bpa, Ssh1, Cdc42bpb, Actr3, Pxn, Abi1, Fat1, Lrrc16a, Bspry, Coro1b, Ywhaz	2987	54	13850	1.54559	1	0.641236	61.1056
GOTERM_MF_DIRECT	GO:0030331~estrogen receptor binding	15	0.458856	0.0581388	Ppargc1b, Ppargc1a, Ctnnb1, Strn, Ddx17, Padi2, Nsd1, Nrip1, Lef1, Pik3r1, Ncor1, Src, Wipi1, Ncoa2, Ddx54	2712	42	12397	1.63256	1	0.876546	63.9591
GOTERM_BP_DIRECT	GO:0007528~neuromuscular junction development	13	0.397675	0.0588745	Cacnb3, Lamb2, Col4a1, Utrn, Pak1, Unc13a, Dvl1, Cacnb1, Fnta, Ky, Agrn, Cacna2d2, Snta1	2791	35	12882	1.71435	1	0.984256	69.147
GOTERM_CC_DIRECT	GO:0098793~presynapse	19	0.581217	0.0592577	Stx1b, Unc13a, Dvl1, Park7, Cacna1a, Doc2b, Syt4, Unc13c, Hip1, Syt12, Syt3, Cacna1b, Pak1, Synj1, Lin7a, Rph3a, Nrxn1, Stx3, Bsn	2987	58	13850	1.51894	1	0.642687	61.8788
GOTERM_MF_DIRECT	GO:0008092~cytoskeletal protein binding	21	0.642398	0.0598878	Dynll2, Pick1, Des, Pacsin1, Krt10, Capn10, Nf2, Epb41l1, Epb41, Gria2, Farp1, Mylip, Pacsin2, Dbn1, Epb41l3, Tor1aip1, Frmd5, Coro1b, Dst, Pdlim3, Plec	2712	65	12397	1.47684	1	0.879591	65.0826
GOTERM_BP_DIRECT	GO:0072583~clathrin-mediated endocytosis	7	0.214133	0.0618446	Hip1r, Inpp5f, Dnm1, Cltb, Hip1, Gpr107, Fnbp1l	2791	14	12882	2.30777	1	0.986672	70.9803
GOTERM_BP_DIRECT	GO:0046847~filopodium assembly	7	0.214133	0.0618446	Ppp1r9b, Srgap2, Nrxn1, Ttyh1, Arhgef4, Dnm3, Fgd1	2791	14	12882	2.30777	1	0.986672	70.9803
GOTERM_BP_DIRECT	GO:0043149~stress fiber assembly	7	0.214133	0.0618446	Eln, Itgb1, Phactr1, Src, Srf, Cul3, Tnfaip1	2791	14	12882	2.30777	1	0.986672	70.9803
GOTERM_BP_DIRECT	GO:0010977~negative regulation of neuron projection development	20	0.611808	0.062561	Stx1b, Inpp5j, Flna, Pmp22, Gfap, Vim, Dleu2, Rit2, Crmp1, Gsk3b, Kank1, Spock1, Thoc2, Lrig2, Cspg4, Tnr, Inppl1, Rgma, Map4k4, Cbfa2t2	2791	62	12882	1.48889	1	0.986706	71.4068
GOTERM_BP_DIRECT	GO:0050775~positive regulation of dendrite morphogenesis	11	0.336494	0.0628937	Actr3, Ptprf, Obsl1, Cux2, Numb, Cdkl3, Ache, Il1rapl1, Numbl, Ptprd, Rab21	2791	28	12882	1.81325	1	0.986376	71.6027
GOTERM_BP_DIRECT	GO:0007264~small GTPase mediated signal transduction	59	1.80483	0.0630752	Rab20, Rab7, Rras, Rab5c, Rit2, Rras2, Rab30, Ralb, Rab6b, Itsn1, Rasl11a, Rasl11b, Gdi2, Arhgef9, Rasgrp2, Arhgef7, Rhobtb3, Kras, Rgl3, Arhgef18, Arf5, Rab6a, Agap1, Ift22, Rab11b, Rapgef6, Rhoc, Arf4, Arl6, Arl5a, Arfrp1, Ralgds, Rab40c, Rap2c, Rasgef1a, Rhot2, Kndc1, Agap2, Sos2, Sos1, Rasd1, Plce1, Rab24, Arf6, Rasl12, Gna13, Ralgps2, Rabl2, Rab27a, Rab12, Rnd2, G3bp2, Arhgap31, Rasgrf1, Arl…	2791	222	12882	1.22666	1	0.985897	71.7092
GOTERM_MF_DIRECT	GO:0004860~protein kinase inhibitor activity	17	0.520037	0.0631457	Socs5, Cdkn1c, Dusp19, Pkig, Cdkn1b, Wnk1, Tesc, Nyx, Socs7, Pkib, Trib1, Rtn4r, Socs2, Flrt1, Socs3, Camk2n2, Camk2n1	2712	50	12397	1.5542	1	0.888664	67.0879
GOTERM_MF_DIRECT	GO:0005198~structural molecule activity	30	0.917712	0.0637842	Lmnb2, Des, Plp1, Col5a3, Gfap, Epb41, Cltb, Evpl, Snta1, Add2, Ctnna2, Psmd13, Krt25, Kcnma1, Map7d2, Col18a1, Copg1, Vim, Krt10, Sync, Krt222, Epb41l1, Iffo1, Cldn14, Prph, Synm, Cltc, Lmnb1, Epb41l3, Nefh	2712	101	12397	1.35777	1	0.886793	67.468
GOTERM_MF_DIRECT	GO:0008307~structural constituent of muscle	7	0.214133	0.064433	Jph1, Mybpc3, Dag1, Myh11, Pdlim3, Synm, Myl6	2712	14	12397	2.28558	1	0.885001	67.85
GOTERM_MF_DIRECT	GO:0070300~phosphatidic acid binding	7	0.214133	0.064433	Pacsin2, Rapgef6, Pitpnm1, Nrgn, Mark1, Micall1, Mapkap1	2712	14	12397	2.28558	1	0.885001	67.85
GOTERM_MF_DIRECT	GO:0001671~ATPase activator activity	7	0.214133	0.064433	Atp1b1, Dnajc24, Ahsa1, Ahsa2, Tor1aip1, Dnajb6, Rab6a	2712	14	12397	2.28558	1	0.885001	67.85
GOTERM_BP_DIRECT	GO:0006887~exocytosis	28	0.856531	0.0647157	Arfgef2, Syt10, Myo5a, Unc13a, Kcnb1, Rph3al, Syt4, Trim72, Mical3, Exoc4, Syt3, Llgl1, Rims3, Scrn3, Stxbp2, Lin7a, Rims4, Stx3, Vamp1, Sytl2, Scrn1, Rab27a, Lgi3, Hap1, Unc13c, Pak1, Exoc3, Exoc3l	2791	94	12882	1.37484	1	0.986812	72.6539
GOTERM_BP_DIRECT	GO:0046579~positive regulation of Ras protein signal transduction	9	0.275314	0.0649675	Nrg1, Shoc2, Fgf10, Rasgrf1, Igf1, Mmd2, Rasgef1a, Sos1, Arpp19	2791	21	12882	1.97809	1	0.98642	72.7962
GOTERM_MF_DIRECT	GO:0005085~guanyl-nucleotide exchange factor activity	43	1.31539	0.0650771	Arfgef2, Mcf2l, Arhgef1, Bcr, Chrm3, Ralgds, Arhgef28, Gapvd1, Rinl, Arhgef4, Arhgef2, Kndc1, Sos2, Sos1, Madd, Fgd1, Arhgef25, Arhgef17, Itsn1, Farp1, Dennd4c, Plce1, Rapgef1, Elmo1, Ralgps2, Arhgef10l, Arhgef12, Trio, Arhgef9, Rasgrp2, Arhgef7, Arhgef19, Lamtor2, Psd, Arfgef1, Rgl3, Arhgef37, Arhgef18, Prex1, Fbxo8, Rasgrf1, Rapgef6, Sbf1	2712	154	12397	1.27636	1	0.883226	68.225
GOTERM_CC_DIRECT	GO:1904115~axon cytoplasm	12	0.367085	0.0658622	Mgarp, Hap1, Hif1a, Ranbp1, Ap3m2, Rangap1, Bloc1s1, Bloc1s6, Ap3b2, Dst, Rab21, Spast	2987	32	13850	1.73878	1	0.67655	65.8917
GOTERM_MF_DIRECT	GO:0000149~SNARE binding	19	0.581217	0.066602	Stx1b, Stx16, Unc13a, Vamp8, Stx12, Myo5a, Syt10, Kcnb1, Capn10, Syt4, Nbas, Syt3, Vamp2, Sec22b, Exoc3, Exoc3l, Stx3, Vamp1, Vti1b	2712	58	12397	1.49745	1	0.884943	69.0966
GOTERM_CC_DIRECT	GO:0042641~actomyosin	6	0.183542	0.0669413	Cdc42bpb, Hdac4, Myo5a, Kat2b, Cdc42bpa, Lurap1	2987	11	13850	2.52914	1	0.676656	66.5084
GOTERM_BP_DIRECT	GO:0031532~actin cytoskeleton reorganization	16	0.489446	0.0671027	Fgf10, Cdc42bpg, Flna, Capn10, Sipa1l1, Shc1, Cdc42bpa, Phactr1, Mkln1, Tnik, Cdc42bpb, Mink1, Pak1, Micall2, Parvb, Smap1	2791	47	12882	1.57125	1	0.9877	73.9751
GOTERM_BP_DIRECT	GO:0016486~peptide hormone processing	6	0.183542	0.068087	Corin, Ece1, Ece2, Chst8, Furin, Pcsk1	2791	11	12882	2.51757	1	0.987942	74.5021
GOTERM_BP_DIRECT	GO:1990403~embryonic brain development	6	0.183542	0.068087	Mks1, Pcnt, Med12, Cc2d2a, Ctnnb1, Ttbk2	2791	11	12882	2.51757	1	0.987942	74.5021
GOTERM_BP_DIRECT	GO:2001275~positive regulation of glucose import in response to insulin stimulus	6	0.183542	0.068087	Irs1, Pak1, Pik3r1, Rarres2, Agt, Pik3r3	2791	11	12882	2.51757	1	0.987942	74.5021
GOTERM_BP_DIRECT	GO:0000042~protein targeting to Golgi	6	0.183542	0.068087	Golga1, Trip11, Golga4, Gcc2, Sorl1, Rab6a	2791	11	12882	2.51757	1	0.987942	74.5021
GOTERM_CC_DIRECT	GO:0045098~type III intermediate filament	4	0.122362	0.0705637	Des, Vim, Upp2, Prph	2987	5	13850	3.70941	1	0.690622	68.5033
GOTERM_MF_DIRECT	GO:0017166~vinculin binding	6	0.183542	0.0705792	Pxn, Tln1, Utrn, Dag1, Dlc1, Synm	2712	11	12397	2.49336	1	0.895443	71.2651
GOTERM_MF_DIRECT	GO:0005522~profilin binding	6	0.183542	0.0705792	Evl, Dbn1, Fmnl1, Htt, Vasp, Pclo	2712	11	12397	2.49336	1	0.895443	71.2651
GOTERM_MF_DIRECT	GO:0002161~aminoacyl-tRNA editing activity	6	0.183542	0.0705792	Vars2, Iars2, Iars, Vars, Lars, Aarsd1	2712	11	12397	2.49336	1	0.895443	71.2651
GOTERM_CC_DIRECT	GO:0000123~histone acetyltransferase complex	10	0.305904	0.0706135	Phf20, Kansl3, Kat7, Crebbp, Ogt, Kat2a, Jade2, Kat2b, Trrap, Kansl1	2987	25	13850	1.8547	1	0.685074	68.53
GOTERM_BP_DIRECT	GO:0019827~stem cell population maintenance	19	0.581217	0.0712747	Nipbl, Med12, Ctnnb1, Miat, Med15, Med6, Stag2, Eif4e, Trim8, Esrrb, Cdc73, Fgfr1, Apc, Stat3, Paf1, Setd1a, Rif1, Smarca4, Tet1	2791	59	12882	1.48636	1	0.98979	76.1403
GOTERM_BP_DIRECT	GO:0006821~chloride transport	19	0.581217	0.0712747	Clic4, Clcn3, Slc26a8, Slc4a2, Gabra6, Gabrg1, Clcn2, Clcn7, Pcyox1, Slc12a5, Gabrb2, Wnk4, Fxyd1, Clns1a, Gabra4, Fxyd3, Ttyh1, Gabrd, Ttyh2	2791	59	12882	1.48636	1	0.98979	76.1403
GOTERM_BP_DIRECT	GO:0060510~Type II pneumocyte differentiation	4	0.122362	0.0714094	Fgf10, Aimp2, Igf1, Nfib	2791	5	12882	3.69244	1	0.989391	76.2073
GOTERM_BP_DIRECT	GO:0014063~negative regulation of serotonin secretion	4	0.122362	0.0714094	Htr1b, Htr7, Hrh3, Maob	2791	5	12882	3.69244	1	0.989391	76.2073
GOTERM_BP_DIRECT	GO:0051147~regulation of muscle cell differentiation	4	0.122362	0.0714094	Cdk9, Megf10, Supt6, Camk1	2791	5	12882	3.69244	1	0.989391	76.2073
GOTERM_BP_DIRECT	GO:0035509~negative regulation of myosin-light-chain-phosphatase activity	4	0.122362	0.0714094	Mprip, Rock2, Rock1, Ikbkb	2791	5	12882	3.69244	1	0.989391	76.2073
GOTERM_BP_DIRECT	GO:0034184~positive regulation of maintenance of mitotic sister chromatid cohesion	4	0.122362	0.0714094	Fam178a, Nsmce2, H2afy, Slf1	2791	5	12882	3.69244	1	0.989391	76.2073
GOTERM_BP_DIRECT	GO:0070989~oxidative demethylation	4	0.122362	0.0714094	Tet2, Tet3, Fto, Tet1	2791	5	12882	3.69244	1	0.989391	76.2073
GOTERM_BP_DIRECT	GO:0044027~hypermethylation of CpG island	4	0.122362	0.0714094	Kcnq1ot1, Dnmt3a, Gsk3a, Gsk3b	2791	5	12882	3.69244	1	0.989391	76.2073
GOTERM_BP_DIRECT	GO:0060113~inner ear receptor cell differentiation	4	0.122362	0.0714094	Atp2b2, Fgfr3, Myo7a, Dfna5	2791	5	12882	3.69244	1	0.989391	76.2073
GOTERM_BP_DIRECT	GO:0010815~bradykinin catabolic process	4	0.122362	0.0714094	Ide, Xpnpep1, Ece1, Ctsh	2791	5	12882	3.69244	1	0.989391	76.2073
GOTERM_BP_DIRECT	GO:0046929~negative regulation of neurotransmitter secretion	4	0.122362	0.0714094	Slc30a1, Syt4, Asic1, Pnkd	2791	5	12882	3.69244	1	0.989391	76.2073
GOTERM_BP_DIRECT	GO:2001014~regulation of skeletal muscle cell differentiation	4	0.122362	0.0714094	Uqcc2, Rbfox1, Ddx17, Nr1d2	2791	5	12882	3.69244	1	0.989391	76.2073
GOTERM_BP_DIRECT	GO:0086012~membrane depolarization during cardiac muscle cell action potential	4	0.122362	0.0714094	Scn3b, Scn2b, Cacna1c, Scn4b	2791	5	12882	3.69244	1	0.989391	76.2073
GOTERM_BP_DIRECT	GO:0072102~glomerulus morphogenesis	4	0.122362	0.0714094	Mef2c, Ahr, Mtss1, Ctnnd1	2791	5	12882	3.69244	1	0.989391	76.2073
GOTERM_BP_DIRECT	GO:0061333~renal tubule morphogenesis	4	0.122362	0.0714094	Col4a1, Mef2c, Hdac5, Mtss1	2791	5	12882	3.69244	1	0.989391	76.2073
GOTERM_BP_DIRECT	GO:1900454~positive regulation of long term synaptic depression	4	0.122362	0.0714094	Mapt, Kcnb1, Stau2, Iqsec2	2791	5	12882	3.69244	1	0.989391	76.2073
GOTERM_BP_DIRECT	GO:0030522~intracellular receptor signaling pathway	4	0.122362	0.0714094	Ar, Ncoa2, Rora, Stat3	2791	5	12882	3.69244	1	0.989391	76.2073
GOTERM_CC_DIRECT	GO:0030132~clathrin coat of coated pit	5	0.152952	0.0716586	Eps15l1, Cltc, Synj1, Cltb, Eps15	2987	8	13850	2.89797	1	0.684891	69.084
GOTERM_BP_DIRECT	GO:0090263~positive regulation of canonical Wnt signaling pathway	20	0.611808	0.0720669	Fgf10, Tnks, Dvl1, Rspo2, Rnf220, Rspo3, Src, Wls, Csnk1d, Pin1, Eda, Thra, Vps35, Amer1, Nrarp, Fgfr3, Ubr5, Ctdnep1, Tmem198, Nle1	2791	63	12882	1.46525	1	0.989355	76.5316
GOTERM_BP_DIRECT	GO:0006493~protein O-linked glycosylation	10	0.305904	0.0723505	Pomk, Tet2, Galnt1, Tet3, Galnt13, Ogt, Pomgnt1, Vegfb, Galnt10, Tet1	2791	25	12882	1.84622	1	0.989058	76.6702
GOTERM_BP_DIRECT	GO:0001919~regulation of receptor recycling	5	0.152952	0.0727056	Gria3, Ache, Gria2, Kif16b, Tbc1d16	2791	8	12882	2.88472	1	0.988811	76.8427
GOTERM_BP_DIRECT	GO:0031062~positive regulation of histone methylation	5	0.152952	0.0727056	Rnf20, Xbp1, Chtop, Paf1, Tet1	2791	8	12882	2.88472	1	0.988811	76.8427
GOTERM_CC_DIRECT	GO:0031672~A band	8	0.244723	0.0727278	Hdac4, Ppp1r12b, Mybpc3, S100a1, Ank1, Ank2, Kat2b, Ppp1r12a	2987	18	13850	2.06078	1	0.684846	69.6414
GOTERM_CC_DIRECT	GO:0043034~costamere	8	0.244723	0.0727278	Cmya5, Sdc4, Homer1, Ahnak, Svil, Dag1, Ank2, Synm	2987	18	13850	2.06078	1	0.684846	69.6414
GOTERM_MF_DIRECT	GO:0022843~voltage-gated cation channel activity	4	0.122362	0.0732347	Grin2d, Grin2a, Grik1, Grin1	2712	5	12397	3.65693	1	0.900523	72.6322
GOTERM_MF_DIRECT	GO:0030550~acetylcholine receptor inhibitor activity	4	0.122362	0.0732347	Ly6g6d, Ly6e, Lynx1, Lypd1	2712	5	12397	3.65693	1	0.900523	72.6322
GOTERM_BP_DIRECT	GO:1903861~positive regulation of dendrite extension	8	0.244723	0.0742527	Nedd4l, Rasal1, Unc13a, Syt2, Itsn2, Syt4, Syt3, Cpne9	2791	18	12882	2.05136	1	0.989398	77.5801
GOTERM_BP_DIRECT	GO:0006928~movement of cell or subcellular component	8	0.244723	0.0742527	Macf1, Strbp, Pxn, Mylip, Abi1, Elmo1, Abi2, Sh2b1	2791	18	12882	2.05136	1	0.989398	77.5801
GOTERM_BP_DIRECT	GO:0014823~response to activity	14	0.428266	0.0745782	Ppargc1a, Creb1, Ucp3, Angpt2, Kdm6b, Hadh, Cat, Sod2, Gclm, Oxct1, Uqcrc1, Hdac5, Hspd1, Cbl	2791	40	12882	1.61544	1	0.98914	77.7324
GOTERM_MF_DIRECT	GO:0019869~chloride channel inhibitor activity	5	0.152952	0.0749742	Vamp8, Wnk4, Wnk1, Wnk3, Vti1b	2712	8	12397	2.85698	1	0.902382	73.4944
GOTERM_CC_DIRECT	GO:0030117~membrane coat	11	0.336494	0.0760848	Ap2b1, Arl6, Copg1, Cltc, Ap1g2, Synj1, Dnm1, Ap1b1, Ap2s1, Ap3b2, Chmp2a	2987	29	13850	1.75877	1	0.696332	71.3309
GOTERM_BP_DIRECT	GO:0006906~vesicle fusion	15	0.458856	0.076963	Stx16, Syt10, Vamp8, Stx12, Rph3al, Doc2b, Syt4, Syt12, Syt3, Vamp2, Syt2, Rph3a, Stx3, Sytl2, Bloc1s6	2791	44	12882	1.57348	1	0.990225	78.8185
GOTERM_CC_DIRECT	GO:0001726~ruffle	27	0.825941	0.0778535	Inpp5j, Arhgef7, Layn, Myo5a, Pecam1, Psd, Myadm, Nf2, Rock1, Cit, Sh2b1, Tesc, Rinl, Slc9a3r1, Mkln1, Fgd1, Rasa1, Clip1, Tln1, Pak1, Tln2, Amot, Arf6, Lcp1, Klhl2, Mtmr14, Mtss1l	2987	92	13850	1.36079	1	0.699546	72.1852
GOTERM_MF_DIRECT	GO:0005262~calcium channel activity	20	0.611808	0.0780283	Tpcn1, Trpc5, Cacna1a, Cacna1d, Cacna2d2, Cacng3, Grin2b, Ryr1, Cacnb3, Cacna1b, Grin3a, Trpm2, Grin2a, Slc24a2, Grin1, Trpc7, Cacnb1, Cacna1c, Cacna1e, Catsper2	2712	63	12397	1.45116	1	0.908089	74.9466
GOTERM_BP_DIRECT	GO:1901215~negative regulation of neuron death	16	0.489446	0.0788151	Mt3, Ppargc1a, Ctnnb1, Creb1, Park7, Igf1, Crhr1, Serpinf1, Nos1ap, Ghr, Sorl1, Tmem259, Gabrb2, Chga, Stat3, Htt	2791	48	12882	1.53852	1	0.99089	79.6271
GOTERM_MF_DIRECT	GO:0030971~receptor tyrosine kinase binding	15	0.458856	0.082211	Ptprf, Socs5, Fiz1, Angpt2, Shc1, Pik3r1, Shc4, Rasa1, Nrg1, Angpt1, Rasgrf1, Fnta, Ptpn2, Shc2, Cbl	2712	44	12397	1.55835	1	0.916352	76.8142
GOTERM_BP_DIRECT	GO:0040018~positive regulation of multicellular organism growth	12	0.367085	0.0824569	Foxs1, Chd7, Nipbl, Sptbn4, Creb1, Igf2, Bcl2, Smo, Flt3, Ghr, Pex5, Agt	2791	33	12882	1.67838	1	0.992389	81.1326
GOTERM_BP_DIRECT	GO:0007613~memory	23	0.703579	0.0827755	Creb1, Igf2, Shank3, Igf1, Syt4, Crhr1, Cx3cr1, Asic1, Shank2, Hrh1, Paip2, Hrh2, Grin2b, Ntan1, Grin2a, Slc24a2, Htr7, Grin1, Hrh3, Slc8a3, Pak7, Jph3, Pten	2791	76	12882	1.39681	1	0.992184	81.2592
GOTERM_BP_DIRECT	GO:0007568~aging	41	1.25421	0.083331	Cdkn1c, Gsk3a, Timp2, Adra1a, Foxo3, Capn10, Apod, Amh, Mbd3, Ednrb, Cnp, Irak1, Litaf, Ctgf, Nqo1, Adra1d, Krt25, P2ry1, Serping1, Pten, Dnmt3a, Ppargc1a, Creb1, Ppp1r9b, Ucp3, Ncam1, Casp9, Serpinf1, Shc1, Nudt1, Ctc1, Cat, Tgfb3, Gclm, Sod2, Stat3, Abat, Dld, Agt, Kl, Lonp1	2791	150	12882	1.26158	1	0.992093	81.4779
GOTERM_BP_DIRECT	GO:0043524~negative regulation of neuron apoptotic process	40	1.22362	0.0845674	Vstm2l, Mt3, Tfap2b, Park7, Epor, Erbb3, Hif1a, Bok, Agap2, Hipk2, Itsn1, Mef2c, Barhl1, Tyro3, Cited1, Hspd1, Mt1, Ppargc1a, Kras, Rock1, Pik3ca, Cacna1a, Bax, Prkcg, Faim2, Rasa1, Pin1, Tgfb3, Gabrb2, Gpi1, Angpt1, Gclm, Sod2, Grin1, Ube2v2, Bcl2, Adnp, Htt, Chl1, Agt	2791	146	12882	1.26453	1	0.992323	81.9561
GOTERM_BP_DIRECT	GO:0045663~positive regulation of myoblast differentiation	7	0.214133	0.084795	Mapk14, Cdon, Mef2c, Pik3r1, Nr2c2, Hif1an, Map3k5	2791	15	12882	2.15392	1	0.992081	82.0428
GOTERM_BP_DIRECT	GO:0042993~positive regulation of transcription factor import into nucleus	7	0.214133	0.084795	Flna, Smad3, Xbp1, Ptpn22, Pik3r1, Dmap1, Hdac3	2791	15	12882	2.15392	1	0.992081	82.0428
GOTERM_BP_DIRECT	GO:2000649~regulation of sodium ion transmembrane transporter activity	7	0.214133	0.084795	Utrn, Scn3b, Gpd1l, Fxyd1, Fxyd3, Scn2b, Scn4b	2791	15	12882	2.15392	1	0.992081	82.0428
GOTERM_BP_DIRECT	GO:0021762~substantia nigra development	13	0.397675	0.0858429	Ndufs3, Plp1, Atp5j, Padi2, S100a1, Ywhae, Maob, Cnp, Mapkap1, Calm3, Suds3, Sirt2, Fgfr3	2791	37	12882	1.62168	1	0.992222	82.4371
GOTERM_CC_DIRECT	GO:0031410~cytoplasmic vesicle	141	4.31325	0.0864817	Clcn3, Rab20, Syt4, Dmxl2, Trim72, Mapkap1, Arhgef2, Syt3, 11-Mar, Azin2, Mlc1, Nptx1, Lgi3, Srebf2, Copg1, Fnbp1, Astn2, Axin2, Hip1, AU040320, Adgrl4, Rab11b, Itch, Ece1, 3110043O21Rik, Snx15, Tbc1d17, Rab11fip4, Flot1, Pcsk1, Ap3b2, Tmem198, Spast, Mapk8ip3, Arfgef2, Syt10, Flot2, Pikfyve, Nrsn1, Itgb1, Syt12, Myrip, Wls, Pacsin2, Ap1g2, Fgfr1, Arap1, Fgfr3, Rffl, Vamp1, Agtrap, Ptprn, Adam15,…	2987	584	13850	1.11949	1	0.73345	76.0216
GOTERM_CC_DIRECT	GO:0005925~focal adhesion	94	2.8755	0.0873112	Lmo7, Rpl7a, Ppp1cc, Twf1, Afap1, Fbln7, Clasp1, Tgm2, Jak1, Ywhae, Lpp, Rras, Rras2, Arhgef2, Stard8, Gnb2, Tns2, Evl, Ahnak, Parvb, Gdi2, Flt1, Hyou1, Ppfibp1, Arhgef7, Sdc4, Ctnnb1, Kras, Adam9, Nup214, Cat, Cd99l2, Wasf1, Itgav, Nectin2, Tln2, Pak1, Nfasc, Dag1, Zfp384, Flot1, Lasp1, Focad, Flot2, Git1, Rpl3, Itgb1, Slc4a2, Triobp, Ywhab, Dlc1, Actr3, Pabpc1, Tln1, Pxn, Atp6v0a2, Map2k2, Pacs…	2987	379	13850	1.15001	1	0.731826	76.3631
GOTERM_MF_DIRECT	GO:0043236~laminin binding	9	0.275314	0.0874045	Gpc1, Ache, Itga9, Dag1, Itgb1, Itga7, Plekha2, Adam9, Tinagl1	2712	22	12397	1.87002	1	0.926065	78.951
GOTERM_MF_DIRECT	GO:0004702~receptor signaling protein serine/threonine kinase activity	18	0.550627	0.0874206	Acvr1c, Map2k5, Slk, Ikbkb, Map4k5, Map4k2, Tnik, Pak2, Taok2, Mink1, Map3k19, Map2k2, Pak1, Stk10, Acvr2a, Pak7, Map4k4, Taok3	2712	56	12397	1.4693	1	0.923127	78.9573
GOTERM_CC_DIRECT	GO:0005882~intermediate filament	15	0.458856	0.0876679	Lmnb2, Des, Myo5a, Krt10, Gfap, Vim, Sync, Krt222, Iffo1, Prph, Synm, Lmnb1, Nefh, Krt25, Dst	2987	45	13850	1.54559	1	0.728249	76.5085
GOTERM_MF_DIRECT	GO:0005248~voltage-gated sodium channel activity	7	0.214133	0.0881715	Scn8a, Scn11a, Hcn3, Scn2b, Hcn1, Scn1a, Scn4b	2712	15	12397	2.13321	1	0.921922	79.2504
GOTERM_MF_DIRECT	GO:0004653~polypeptide N-acetylgalactosaminyltransferase activity	7	0.214133	0.0881715	Galnt1, Galnt15, Galnt13, Galnt6, Galnt16, Galnt18, Galnt10	2712	15	12397	2.13321	1	0.921922	79.2504
GOTERM_MF_DIRECT	GO:0031491~nucleosome binding	7	0.214133	0.0881715	Dnttip1, Cabin1, Smarca1, Supt6, Rnf169, Rnf168, Mum1	2712	15	12397	2.13321	1	0.921922	79.2504
GOTERM_CC_DIRECT	GO:0016529~sarcoplasmic reticulum	16	0.489446	0.0889415	Jph1, Jsrp1, Camk2d, Atp2a3, S100a1, Ank1, Asph, Ryr1, Sar1a, Rasd1, Nol3, Casq2, Cacnb1, Sri, Nos1, Camk2b	2987	49	13850	1.51404	1	0.728577	77.0209
GOTERM_BP_DIRECT	GO:0016049~cell growth	15	0.458856	0.0903597	Rptor, Socs5, Lamtor2, Sgms1, Adra1a, Atp6v0e2, Xbp1, Cacna1a, Il6ra, Slc9a1, Tgfb3, Itgav, Sec61a1, Bcl2, Pak7	2791	45	12882	1.53852	1	0.993769	84.0446
GOTERM_BP_DIRECT	GO:0001701~in utero embryonic development	65	1.98838	0.0914564	Mkl2, Chd8, Eif4e2, Uty, Mbd3, Cul3, Col4a3bp, Meg3, Slc30a1, Smad3, Gabpa, Tdgf1, Tanc2, Wdtc1, Mafg, Tshz3, Amd1, Smarca4, Ctnnb1, Acvr1c, Wnt9b, Gatad2a, Slc39a3, Smo, Erf, Srf, Ar, Smad4, Chd7, Angpt1, Sp3, Srsf1, Cited2, Slc39a1, Kdm2a, Mtss1, Mapk8ip3, N4bp2l2, Apba1, Sox10, Rxrb, Itgb1, Kat2a, Zbtb18, Pygo2, Gna13, Fgfr1, Speg, Pcnt, Rcn1, Rpa1, Zfp335, Ly6e, Apba2, Inpp5b, Grin2b, Tgfb3, …	2791	253	12882	1.18581	1	0.993885	84.4133
GOTERM_BP_DIRECT	GO:0045732~positive regulation of protein catabolic process	18	0.550627	0.0934071	Nedd4l, Snx1, Cdkn1b, Atg4b, Sox17, Rab7, Nkd1, Sorl1, Gsk3b, Itch, Mylip, Gga3, Oaz2, Sec22b, Apc, Sgsm3, Rhbdd1, Tnfsf12	2791	57	12882	1.45754	1	0.994288	85.0492
GOTERM_BP_DIRECT	GO:0042147~retrograde transport, endosome to Golgi	19	0.581217	0.0937604	Erc1, Rhobtb3, Snx1, Stx16, Gbf1, Arfrp1, Pikfyve, Dctn1, Rab7, Rab6a, Rab6b, Gcc2, Vps35, Bet1l, Cltc, Trim27, Ube2o, Tbc1d17, Vti1b	2791	61	12882	1.43763	1	0.994144	85.1618
GOTERM_MF_DIRECT	GO:0001046~core promoter sequence-specific DNA binding	14	0.428266	0.0940346	Kmt2a, Thrap3, H2afy, Usp3, Nrip1, Nr1d1, Zfp932, Top1, Rora, Mef2c, Nr1d2, Ciart, Hdac5, Meox1	2712	41	12397	1.56089	1	0.931993	81.4101
GOTERM_MF_DIRECT	GO:0017080~sodium channel regulator activity	10	0.305904	0.0947891	Nedd4l, Sgk2, Scn3b, Gpd1l, Fxyd1, Fxyd3, Scn2b, Nos1, Snta1, Scn4b	2712	26	12397	1.75814	1	0.930854	81.6721
GOTERM_CC_DIRECT	GO:0030496~midbody	34	1.04007	0.0960145	Cep126, Ppp1cc, Zfyve26, Rab11fip3, Triobp, Syne1, Usp8, Ssh1, Ptpn13, 6-Sep, Ctnnd1, Ralb, Cyld, Arf6, Katnb1, Spag5, Mapre3, 7-Sep, Clic4, Sdccag3, Pitpnm1, Svil, Tacc1, Sh3glb1, Zfyve19, Pin1, Sirt2, Ankrd54, Txndc9, Ptch1, Arl8a, Mitd1, Rab11fip4, Spast	2987	123	13850	1.28171	1	0.75181	79.6813
GOTERM_BP_DIRECT	GO:0030318~melanocyte differentiation	8	0.244723	0.0964143	Rab27a, Myo5a, Sox10, Bcl2, Mef2c, Ednrb, Bloc1s6, Cited1	2791	19	12882	1.94339	1	0.994738	85.9816
GOTERM_BP_DIRECT	GO:0045648~positive regulation of erythrocyte differentiation	8	0.244723	0.0964143	Mapk14, Ankrd54, Foxo3, Hif1a, Acvr2a, Smap1, Id2, Inpp5d	2791	19	12882	1.94339	1	0.994738	85.9816
GOTERM_BP_DIRECT	GO:0032968~positive regulation of transcription elongation from RNA polymerase II promoter	8	0.244723	0.0964143	Brd4, Tceb1, Supt6, Cdc73, Ell, Ell2, Paf1, Cbx7	2791	19	12882	1.94339	1	0.994738	85.9816
GOTERM_BP_DIRECT	GO:0033962~cytoplasmic mRNA processing body assembly	6	0.183542	0.0965539	Atxn2, Patl1, Edc3, Dync1h1, Noct, Cnot7	2791	12	12882	2.30777	1	0.994538	86.0235
GOTERM_BP_DIRECT	GO:0006779~porphyrin-containing compound biosynthetic process	6	0.183542	0.0965539	Cpox, Sptb, Urod, Ppox, Ank1, Hmbs	2791	12	12882	2.30777	1	0.994538	86.0235
GOTERM_BP_DIRECT	GO:0021702~cerebellar Purkinje cell differentiation	6	0.183542	0.0965539	Atxn2, Atp2b2, Herc1, Rora, Cacna1a, Faim2	2791	12	12882	2.30777	1	0.994538	86.0235
GOTERM_BP_DIRECT	GO:0045475~locomotor rhythm	6	0.183542	0.0965539	Ncoa2, Mapk10, Id2, Ciart, Kcnma1, Pten	2791	12	12882	2.30777	1	0.994538	86.0235
GOTERM_BP_DIRECT	GO:0045109~intermediate filament organization	6	0.183542	0.0965539	Des, Vim, Gfap, Krt10, Krt25, Dnajb6	2791	12	12882	2.30777	1	0.994538	86.0235
GOTERM_BP_DIRECT	GO:1990126~retrograde transport, endosome to plasma membrane	6	0.183542	0.0965539	Vps39, Rab11b, Ankrd50, Vps35, Sdccag3, Micall1	2791	12	12882	2.30777	1	0.994538	86.0235
GOTERM_CC_DIRECT	GO:0043231~intracellular membrane-bounded organelle	148	4.52738	0.0968845	Scd3, Kansl3, Atp11a, Rab20, Col4a2, Hgs, Syt4, Rorc, Hsd11b1, Steap2, Gabbr1, Eva1a, Slc14a1, Litaf, Gltscr2, Srd5a1, Cc2d1b, Tmem165, Vti1b, Rptor, Etfb, Ankrd13b, Irs1, Srebf2, Hsd17b4, Rfx1, Prex1, Nup214, Cat, Hip1, Eda, Pex19, Rangap1, Rabepk, Snx15, Ptpra, Ptprf, Fam178a, Polr3h, Usp3, Pgd, Capn10, Pex3, Syncrip, Insr, Hsd17b11, Golga1, Gtpbp2, Pacsin2, Ipo5, Ctgf, Cyp2s1, Rubcn, Agtrap, H…	2987	618	13850	1.11042	1	0.750321	79.9879
GOTERM_MF_DIRECT	GO:0003723~RNA binding	170	5.20037	0.097144	Rpl7a, Nsrp1, Eif4e2, Setd1b, Pcbp3, Sfswap, Eif4e, Larp7, Imp4, Adarb1, Rbm10, Larp4, Chtop, Stau2, Thoc2, Ncbp3, Nsun2, Pum3, Ppargc1a, Exosc7, Unc50, Puf60, Frg1, N4bp1, Scaf8, Ncbp2, Son, Hbp1, Adarb2, Ddx39b, Zfr2, Rbm19, Fip1l1, Rbms2, Srsf1, Nol6, Rpp25, Ddx54, Raly, Hnrnph1, Lsm7, Samd4, Cbx7, Smarce1, Qk, Elavl3, Rbfox1, Park7, Ddx17, Cherp, Ddx49, Tnrc6c, Sart3, Cnp, Syncrip, Pabpc1, Zr…	2712	708	12397	1.0976	1	0.932946	82.4677
GOTERM_BP_DIRECT	GO:0006351~transcription, DNA-templated	377	11.5326	0.0979071	Mkl2, Tfe3, Snapc5, Gtf3c1, Foxm1, Col4a2, Rprd1b, Foxo3, Hif1a, Usp16, Med12l, Sap130, Bcl6, Map3k9, Sox11, Ncor1, Tnip2, Sox21, Zscan25, Litaf, Zbtb6, Chtop, Gpbp1l1, Bbx, Ppargc1a, Taf3, Lbx1, Puf60, Son, Hip1, Zfp703, Zbtb7a, Rpap1, Atf2, Nacc1, Dido1, Sp3, Zfp202, Ddx54, E2f3, Ebf1, Zfp57, Ikbkg, Nrip2, Aebp2, Thrap3, Iws1, Crtc3, Med6, Prox2, Mysm1, Zbtb18, Zfp263, Mier2, Vprbp, Tef, Ylpm1,…	2791	1640	12882	1.06101	1	0.994709	86.4237
GOTERM_MF_DIRECT	GO:0005178~integrin binding	26	0.79535	0.0997323	Adam15, Nisch, Casr, Timp2, Gfra1, Erbin, Gfap, Nf2, Itgb1, Igf1, Adam9, Gsk3b, Col16a1, Amica1, Npnt, Lamb2, Cib2, Tln1, Pxn, Utrn, Ctgf, Ptpn2, Itga7, Tnr, Thy1, Icam5	2712	89	12397	1.3354	1	0.935368	83.3047
GOTERM_MF_DIRECT	GO:0035497~cAMP response element binding	6	0.183542	0.0998977	Atf6, Tcf12, Atf2, Creb1, Creb3l2, Creb3l1	2712	12	12397	2.28558	1	0.933178	83.3568

## Sheet: P14-P21_ON
Table S4. GO analysis of genes contained m6A ON and OFF switches during mouse cerebellar development.
Category	Term	Count	%	PValue	Genes	List Total	Pop Hits	Pop Total	Fold Enrichment	Bonferroni	Benjamini	FDR
GOTERM_CC_DIRECT	GO:0005737~cytoplasm	1254	41.4683	1.42122e-08	Ptprm, Snapin, Fbxo5, Dync1h1, Ncor1, Arpp21, Calm3, Snf8, Dclk3, Hspa1a, Csnk1g3, Srgap1, Ric8a, Sgk1, Cep290, Ubxn6, Aplp1, Pdxk, Btrc, Iqgap1, Hacd3, Hspa9, Chn1, Podxl, 4933427D14Rik, Ift88, Tonsl, Rbm4, Camsap2, Spats2l, Cntrob, Jrk, 2-Sep, Camk1g, Pask, Rab1a, Pthlh, Cabp7, Tbc1d4, Nf2, Mybbp1a, Stxbp5, Blm, Rgs4, Rabep1, Bhlhb9, Baz2a, Map7, Sntb2, Krt25, Map4k4, Rassf2, Gprasp2, Grasp, Kc…	2709	5828	14038	1.115	1.36152e-05	1.36152e-05	2.23321e-05
GOTERM_CC_DIRECT	GO:0030425~dendrite	134	4.43122	3.78355e-08	Trpm5, Dbnl, Glrx2, Crhr1, Gria4, Cacna1d, Ret, Nr1d1, Pdgfb, Chrm2, Gnaq, Nrg1, Plcb4, Stau2, Grik5, P2ry1, Fam206a, Lrp1, Srebf2, Ephb3, Penk, Nin, Ncdn, Grip1, Slc32a1, Caprin1, Scn8a, Grk4, Psen1, Ntrk2, Cpeb4, Nos1, Kirrel3, Chl1, Hcn1, Tanc1, Kif21a, Htr2a, Sarm1, Stat1, Shank1, Arhgef15, Mlph, Ephb2, Rpl28, Brd1, Apc, Gabrb1, Ptk2b, Cdk5, Ttll7, Gnas, Trpc5, Grm2, Pcdh8, Itpr3, Fat3, Rufy3…	2709	446	14038	1.55692	3.62457e-05	1.8123e-05	5.9452e-05
GOTERM_CC_DIRECT	GO:0005856~cytoskeleton	260	8.59788	1.55234e-06	Eml1, Fbxo5, Fgfr1op, Dync1h1, Ptpn13, Evl, Nek1, Cep290, Mapre3, Ubxn6, Fnbp1, Agbl5, Cfl2, Ift88, 4933427D14Rik, Camsap2, Cntrob, Nos1, Ctnnal1, Ppp2r2b, Eml2, Agbl2, 2-Sep, Lrrc48, Kif21a, Zfp207, Cdk5rap2, Nf2, Myo18a, Map7, Farp2, Sntb2, Frmd5, Ptk2b, Kif2a, Pcnt, Wash1, Svil, Bbs4, Sympk, Jakmip1, Gas2l3, Rpgrip1l, Plekhh3, Ttll9, Nubp2, Myo10, Incenp, Rad51, Fer, Pde4d, Cul7, Coro2b, Arhga…	2709	1036	14038	1.3005	0.00148604	0.000495591	0.00243921
GOTERM_MF_DIRECT	GO:0000166~nucleotide binding	412	13.6243	4.48021e-06	Map3k9, Dync1h1, Dclk3, Csnk1g3, Mknk1, Peo1, Setd1a, Sgk1, Celf5, Atp1a1, Pdxk, Pik3c3, Glyctk, Hspa9, Sucla2, Rbm19, Lace1, Rbms2, Rbm4, Rbm26, Psmc5, Papola, Hnrnph1, Recql4, Ercc3, 2-Sep, Camk1g, Map4k3, Pask, Rab1a, Blm, Pccb, Myo18a, Trmu, Atp6ap1, Map2k2, Marf1, Acacb, Map4k4, Ptk2b, Gnas, Dtymk, Akt3, Smg1, Cdc42bpa, Ddx6, Rbm39, Nubp2, Aatk, Mink1, Myo10, Adcy8, Rad51, Dyrk1b, Fus, Chd8,…	2462	1740	12559	1.20786	0.00775638	0.00775638	0.00757632
GOTERM_CC_DIRECT	GO:0048471~perinuclear region of cytoplasm	172	5.68783	4.71139e-06	Eml1, Ptprm, Abl1, Rasip1, Wdr44, Cep250, Snapin, Fgfr1op, Ccar1, Vps33a, Cln5, Ncor1, Galnt4, Snf8, Pak2, Hspa1a, Rapgef1, Dnm1l, Srd5a1, Rab10, Ehd1, Sgk1, Gm20498, Rad50, Lrp1, Manf, Stx8, Slc39a12, Camk2d, Lmna, Aplp1, Lamb1, Dlg1, Hmgb2, Rbm4, Rab8b, Rapgef3, Nos1, Arhgap1, 2-Sep, Rab3b, Cdk5rap2, Cabp7, Cherp, Pikfyve, Nf2, Hhatl, Ryr3, Stat1, Abcd1, Myrip, Cyhr1, Sez6, Mlph, Map2k2, Sec23i…	2709	650	14038	1.37123	0.00450335	0.00112774	0.00740289
GOTERM_CC_DIRECT	GO:0005813~centrosome	121	4.00132	4.85079e-06	Ttc28, Cep250, Zfyve26, Fgfr1op, Dync1h1, Calm3, Wrn, Hook2, Nek1, Dpf2, Mbnl1, Cep290, Cep85l, Dync1li2, Nin, Dctn2, Dcaf13, Ccdc14, Pcm1, Ift46, Iqcb1, Ift22, Actr8, Haus3, 4933427D14Rik, Ift88, Ift140, Ola1, Psen1, Camsap2, Ift74, Ckap5, Dcaf12, Cntrob, Cdk5rap2, Ric8b, D7Ertd443e, 2700049A03Rik, Ankrd26, Pde4dip, Brsk1, Apc, Ppp1r12a, Cep295, Ikzf4, Kif2a, Pcnt, Wash1, Rad51d, 4921507P07Rik, …	2709	427	14038	1.46843	0.00463628	0.000928981	0.00762191
GOTERM_MF_DIRECT	GO:0005524~ATP binding	319	10.5489	6.01909e-06	Ide, Clcn3, Map3k9, Dync1h1, Ret, Araf, Dclk3, Fpgs, Pak2, Csnk1g3, Hspa1a, Mknk1, Nek1, Peo1, Ehd1, P2ry1, Sgk1, Atp1a1, Pdxk, Pik3c3, Glyctk, Hspa9, Sphk2, Sucla2, Dhx36, Nuak2, Actr8, Lace1, Ola1, Psmc5, Papola, Dhx58, Recql4, Camk1g, Ercc3, Map4k3, Pask, Thrap3, Kif21a, Blm, Abcd1, Pccb, Myo18a, Trmu, Atp6ap1, Map2k2, Stk32c, Mlh3, Map4k4, Acacb, Srcap, Ptk2b, Csnk1g1, Kif2a, Msh3, Dtymk, Akt…	2462	1310	12559	1.24219	0.0104067	0.00521695	0.0101786
GOTERM_CC_DIRECT	GO:0043234~protein complex	152	5.02646	1.11786e-05	Cep250, Snapin, Kidins220, Nup54, Polg, Pex11g, Arhgef2, Gnaq, Hspa1a, Atg12, Vcl, Utrn, Rapgef1, Dnm1l, Ryr2, Stxbp2, Sipa1, Plcb3, Nrxn3, Cep290, Arhgef7, Atp1a1, Camk2d, Iqgap1, Akap2, Pcm1, Usp28, Hmgb2, Erc2, Psen1, Spats2l, Mllt10, Ckap5, Nos1, Mpp5, Ruvbl1, Smarce1, Dnmt1, Serpinb6a, Acr, Nf2, Exoc4, Pxmp2, Rgs4, Cnst, Apc, Cdh2, Dtna, Sntb2, Rassf2, Srcap, Rgp1, Tsc1, Nr3c1, Pard3, Ube2n,…	2709	570	14038	1.38186	0.010652	0.00178327	0.0175638
GOTERM_MF_DIRECT	GO:0005515~protein binding	795	26.2897	2.35566e-05	Pcdhga1, Fbxo5, Snapin, Efna2, Gria4, Ncor1, Polg, Hspa1a, Gm960, Srgap1, Ric8a, Sgk1, Cep290, Aplp1, Lbx1, Iqgap1, Btrc, Hacd3, Pik3c3, Hspa9, Casp12, Grin3a, Ift88, Tonsl, Psen1, 2-Sep, Rab1a, Nf2, Mybbp1a, Stxbp5, Hhatl, Blm, Rabep1, Baz2a, Map7, Sntb2, Krt25, Rassf2, Grasp, Tjp1, Gnas, Naa15, Bbs4, Atg16l1, Apba2, Hey2, Nubp2, Kmt2d, Rad51, Nrxn1, Cul7, Peli1, Klf4, Slc31a1, Neu1, Gstcd, Egf,…	2462	3628	12559	1.11781	0.040115	0.0135546	0.0398297
GOTERM_CC_DIRECT	GO:0042995~cell projection	166	5.48942	4.74269e-05	Cep250, Dbnl, Gria4, Nr1d1, Ptpn13, Macf1, Evl, Adam22, Rab10, Ehd1, Cep290, Arhgef7, Ephb3, Ptprj, D1Ertd622e, Tmem80, Ncdn, Diaph1, Pcm1, Caprin1, Podxl, Ift46, Atl1, Ift22, Ift88, Ift74, Sh3pxd2a, Nos1, Tulp3, Mtss1l, Kirrel3, Dpysl3, Agbl2, 2-Sep, Cadm2, Lrrc48, Kif21a, Htr2a, Sarm1, Nf2, 2700049A03Rik, Myoc, Ssh1, Sez6, Arhgef15, Snx9, Ephb2, Apc, Dtna, Mdk, Ptk2b, Epha8, Ttll7, Cdk5, Spp1, …	2709	648	14038	1.32748	0.0444193	0.00646985	0.0744974
GOTERM_CC_DIRECT	GO:0043005~neuron projection	109	3.6045	5.64752e-05	Abl1, Csnk1e, 3-Sep, Ulk1, Ptpn13, Calm3, Wrn, Snph, Grik5, Ryr2, Kcnn3, Cdk16, Sgk1, Nptx1, Arhgef7, Iqgap1, Ncdn, Grip1, Diaph1, Slc32a1, Dlg1, Grin3a, Cux1, Nefm, Erc2, Psen1, Camk1g, Scn2a1, Nf2, Exoc4, Shank1, Igf1r, Apc, Nap1l1, Epha8, Arpc2, Adcyap1r1, Lsm4, Grm2, Cln3, Nr3c1, Ahcyl2, Cdh13, Csnk1d, Cyfip1, Myo10, Ppt1, Kcnc2, Ppp1r9a, Lrig2, Grm5, Mapk8ip1, Cnksr2, Kcnb1, Stau1, Zwint, Ki…	2709	396	14038	1.42635	0.0526671	0.00674027	0.0887042
GOTERM_CC_DIRECT	GO:0043025~neuronal cell body	131	4.33201	6.35377e-05	Trpm5, Abl1, Csnk1e, Glrx2, Cit, Crhr1, Gria4, Cacna1d, Ret, Nr1d1, Ulk1, Pdgfb, Chrm2, Arhgef2, Snph, Stau2, Grik5, Srd5a1, Kcnn3, Lrp1, Arhgef7, Penk, Kcnn1, Camk2d, Rgs10, Ncdn, Grip1, Grin3a, Scn8a, Grk4, Erc2, Psen1, Ntrk2, Rapgef3, Hcn1, Dnmt1, Tanc1, Rab1a, Htr2a, Exoc4, Sos1, Igf1r, Sez6, Dpp6, Ephb2, Apc, Ptk2b, Cdk5, Gnas, Trpc5, Itpr3, Pard3, Tgfb3, Rufy3, Ltbp1, Myo10, Kcnc2, Ppt1, Pp…	2709	494	14038	1.37417	0.0590554	0.00674062	0.0997919
GOTERM_BP_DIRECT	GO:0035264~multicellular organism growth	38	1.25661	7.71168e-05	Atn1, Apba1, Heg1, Kat2a, Rc3h2, Arid5b, Sptbn2, Tbl1xr1, Sos1, Ptpn11, Tns2, Nek1, Mfsd7b, Tcf7l2, Zfp950, Slc1a2, Mtor, Pcnt, Gnas, Ercc6, Slc4a10, Dicer1, Fgfr2, Gm45234, Ankrd11, Apba2, Atrx, Stil, Ar, Ccm2, Brca2, Palb2, Kdm6a, Plag1, Add1, Kmt2c, Pde4d, Xrcc2, En1	2534	104	13056	1.88258	0.355744	0.355744	0.14868
GOTERM_CC_DIRECT	GO:0030426~growth cone	51	1.68651	7.95685e-05	Sigmar1, Inpp5j, Abl1, Csnk1e, Ppp1r2, Ndrg2, Calm3, Utrn, Boc, Crtac1, Tmod2, Cbl, Calm1, Tenm2, Arhgef7, Iqgap1, Dctn2, Arpc3, Crmp1, Erc2, Dynlt1c, Psen1, Ntrk2, Rapgef3, Dpysl3, Timp2, Dpysl2, Exoc4, Stmn4, Ssh1, Mapt, Pcdhgb1, Apc, Stx3, Klc1, Ptk2b, Cdk5, Flna, Ighmbp2, Arpc2, Trpc5, Tsc1, Dicer1, Clu, Rufy3, Dnm2, Rasgrf1, Ppp1r9a, Tiam2, Lrig2, Map3k12	2709	155	14038	1.70504	0.0733966	0.00759398	0.124955
GOTERM_BP_DIRECT	GO:0006974~cellular response to DNA damage stimulus	113	3.73677	8.362e-05	Uchl5, Abl1, Actr5, Zfyve26, Bcl6, Wrn, Tdp2, Clock, Suv39h1, Nek1, Trp73, Sgk1, Rad50, Dclre1a, Ube2w, Rfwd3, Usp28, Actr8, Psen1, Zbtb38, Ikbkg, Gtf2h1, Ruvbl1, Ercc3, Zbtb40, Lig3, D7Ertd443e, Blm, Atmin, Uvssa, Brsk1, Apc, Mlh3, Tlk2, Fancl, Pgap2, Yap1, Usp7, Sprtn, Otub1, Recql5, Msh3, Rad51d, Emsy, Xrcc1, Smg1, Ccnk, Fanci, Ube2n, Fzr1, Fancc, Vcp, Palb2, Rad51, Ino80, Mapkapk2, Fam175a, X…	2534	415	13056	1.40292	0.379195	0.212088	0.161208
GOTERM_CC_DIRECT	GO:0014069~postsynaptic density	70	2.31481	0.000178282	Sigmar1, Homer3, Cnksr2, Rims1, Dbnl, Gria4, Adora2a, Arhgef2, Macf1, Plcb4, Srcin1, Rusc1, Grin2a, Grik5, Gng3, Dlgap1, P2ry1, Map4, Bmpr2, Mpdz, Atp1a1, Sorcs3, Dlg1, Anks1b, Psd3, Nefm, Erc2, Ncoa2, Ntrk2, Dmtn, Snap91, Cpeb4, Nos1, Tanc1, Map2, Exoc4, Sos1, Shank1, Add2, Mapt, Dab1, Rtn4, Synpo, Ctnnd2, Sptbn1, Dst, Ptk2b, Cdk5, Grid2, Pick1, Strn, Dlg2, Pde4b, Nr3c1, Grin2b, Dnm2, Mink1, Eph…	2709	238	14038	1.52411	0.157017	0.0154082	0.279772
GOTERM_BP_DIRECT	GO:0032922~circadian regulation of gene expression	24	0.793651	0.000208753	Kmt2a, Csnk1e, Mybbp1a, Maged1, Arntl, Prkcdbp, Bhlhe40, Ncor1, Nr1d1, Cry2, Pml, Kdm5a, Csnk1d, Per1, Nampt, Ppara, Clock, Ncoa2, Rbm4, Top1, Rora, Bhlhe41, Ciart, Atf4	2534	57	13056	2.1694	0.695848	0.327493	0.401988
GOTERM_CC_DIRECT	GO:0045202~synapse	123	4.06746	0.000235794	Homer3, Abl1, Clcn3, Rims1, Snapin, Dbnl, 3-Sep, Mgll, Gria4, Lrrtm2, Phactr1, Chrm2, Snph, Nrg1, Utrn, Rusc1, Dnm1l, Grik5, Dlgap1, Cdk16, Rimbp2, Grip1, Slc32a1, Dlg1, Wasf1, Grin3a, Psd3, Tprgl, Erc2, Cpeb4, Nos1, Hcn1, Cadm2, Tanc1, 2-Sep, Frrs1l, Sarm1, Nf2, Exoc4, Shank1, Myrip, Sez6, Ephb2, Sdk1, Rims3, Brsk1, Apc, Cdh2, Dtna, Gabrb1, Sntb2, Cdk5, Grid2, Shisa6, Arpc2, Grm2, Pcdh8, Dnm2, M…	2709	472	14038	1.35039	0.202216	0.0186503	0.369867
GOTERM_CC_DIRECT	GO:0005654~nucleoplasm	409	13.5251	0.000304933	Fbxo5, Glrx2, Mgll, Hdgfrp3, Ncor1, Egr1, Snf8, Mknk1, Usp21, Zbtb33, Sf3a3, Setd1a, Med8, Sgk1, Rnf20, Pdxk, Naa25, Naif1, Dis3, Zfp422, Rbm19, Rbm4, Ibtk, Med31, Junb, Mpp5, Papola, Hnrnph1, Gtf2h1, Smarce1, Ercc3, Iws1, Pthlh, Arntl, Blm, Trps1, Tbl1xr1, Myo18a, Trmu, Ppara, Ctdsp1, Baz2a, 0610040J01Rik, Brd1, Samhd1, Runx1t1, Ubn2, Ptk2b, Cul2, Ppp1r26, Zfp174, Akt3, Gm45234, Fanci, Rbm39, Fz…	2709	1829	14038	1.15879	0.253358	0.0222239	0.478076
GOTERM_MF_DIRECT	GO:0008022~protein C-terminus binding	60	1.98413	0.00034953	Homer3, Abl1, Cep250, Dbnl, Snf8, Dapk3, Procr, Sipa1, Atf4, Vps4b, Ksr1, Cep135, Srebf2, Plekhb1, Ercc6, Taf13, Mpdz, Grip1, Dab2, Mchr1, Dlg1, Coro1a, Tjp2, Brca2, Cdc37, Sarnp, Pex6, Hcn1, Eml2, Ercc3, Nipbl, Ep300, Shank1, Atxn2, Ap2a1, Synj1, Atxn1, Sclt1, Banf1, Yap1, Usp7, Pick1, Tjp1, Pxk, Dlg2, Hic2, Pik3r1, Prrc2c, Pias4, Bcl10, Zbtb16, Rasgrf1, Adcy8, Pex16, Itgb1bp1, Ap1g1, Ppp1r9a, R…	2462	198	12559	1.5458	0.455338	0.140924	0.589458
GOTERM_MF_DIRECT	GO:0019904~protein domain specific binding	76	2.51323	0.000451018	Atn1, Homer3, Abl1, Arfip2, Kctd13, Cep250, Dbnl, Ppp1r2, Prkar2a, Ncor1, Calm3, Dvl2, Ptpn11, Srcin1, Dlgap1, Calm1, Bmp2, Atp1a1, Card9, Iqgap1, Pou2f2, Akap2, Stx18, Mpp7, Rab27b, Hmgb2, Rab6a, Ar, Tjp2, St13, Nfasc, Efs, Cntrob, Rapgef3, Mpp5, Ikbkg, Dnmt1, Ski, Unc13a, Rims2, Nf2, Tacc2, Rcc2, Cnot1, Nr0b2, Stxbp1, Dlgap4, Arhgef4, Tfdp1, Tnni3, Chmp2b, Mapt, Ppara, Dixdc1, Pkd1, Gusb, Cbx3,…	2462	267	12559	1.45201	0.543445	0.145133	0.759996
GOTERM_BP_DIRECT	GO:0006468~protein phosphorylation	133	4.39815	0.000539114	Abl1, Ulk3, Csnk1e, Cit, Map3k9, Ret, Ulk1, Araf, Pdgfb, Dclk3, Pak2, Csnk1g3, Cdk18, Mknk1, Nek1, Taf1, Sgk1, Cdk16, Gas6, Ephb3, Camk2d, Pik3c3, Mast4, Fgfr2, Glyctk, St3gal1, Nuak2, Grk4, Cdkl3, Ntrk2, Alpk2, Ercc3, Camk1g, Map4k3, Pask, Erbb3, Wnk3, Igf1r, Prkg1, Ephb2, Map2k2, Brsk1, Stk32c, Ksr2, Tlk2, Stk16, Map4k4, Npr2, Ptk2b, Epha8, Cdk5, Trim24, Csnk1g1, Clk3, Dyrk3, Akt3, Cdc42bpa, Cd…	2534	524	13056	1.30775	0.953779	0.536329	1.03502
GOTERM_CC_DIRECT	GO:0030054~cell junction	160	5.29101	0.000638343	Homer3, Rims1, Snapin, Dbnl, 3-Sep, Gria4, Cgn, Lrrtm2, Phactr1, Chrm2, Arhgef2, Nampt, Snph, Vcl, Rusc1, Dnm1l, Trp73, Grik5, Dlgap1, Cdk16, Arhgef7, Ptprj, Rimbp2, Marveld2, Grip1, Dcaf13, Dlg1, Cd99l2, Tjp2, Wasf1, Grin3a, Psd3, Tprgl, Erc2, 9430020K01Rik, Psen1, Sh3pxd2a, Epb41l4b, Mpp5, Cadm2, Tanc1, Heg1, Frrs1l, Rap1b, Sarm1, Cdk5rap2, Abca7, Shank1, Jam2, Sez6, Brsk1, Sdk1, Rims3, 0610040…	2709	653	14038	1.26971	0.457587	0.042754	0.998351
GOTERM_CC_DIRECT	GO:0005815~microtubule organizing center	45	1.4881	0.000652457	Yif1a, Cdk5rap2, Rassf7, Fgfr1op, Tacc2, Hook3, Ndrg2, Pla2g6, Abca2, Ccdc96, Pde4dip, Dapk3, Mlph, Rassf10, Fry, Dab1, Ak5, C2cd5, 2700060E02Rik, Atf4, Rps7, Ptk2, Cc2d1a, Cep97, Ubxn6, Pcnt, Ccp110, Fsd1, Pxk, Dzip1, Phf7, Tacc1, Birc6, Diaph1, Nr3c1, Rbm39, Crmp1, Keap1, Taf1d, Nudt21, Rad51, Tcp1, Specc1, Mad1l1, Nudcd2	2709	143	14038	1.63069	0.464877	0.040827	1.02032
GOTERM_MF_DIRECT	GO:0004672~protein kinase activity	124	4.10053	0.000664295	Abl1, Ulk3, Csnk1e, Cit, Map3k9, Ret, Ulk1, Araf, Dclk3, Pak2, Csnk1g3, Cdk18, Mknk1, Nek1, Sgk1, Cdk16, Ephb3, Camk2d, Pik3c3, Mast4, Fgfr2, Nuak2, Grk4, Ikbkap, Cdkl3, Ntrk2, Ubox5, Gtf2h1, Ercc3, Camk1g, Map4k3, Pask, Erbb3, Wnk3, Igf1r, Prkg1, Ephb2, Map2k2, Brsk1, Stk32c, Ksr2, Tlk2, Stk16, Rassf2, Map4k4, Ptk2b, Epha8, Npr2, Ttbk2, Cdk5, Trim24, Clk3, Csnk1g1, Dyrk3, Akt3, Cdc42bpa, Cdkl2, …	2462	481	12559	1.31505	0.68492	0.175096	1.11749
GOTERM_CC_DIRECT	GO:0045211~postsynaptic membrane	60	1.98413	0.000707309	Sigmar1, Homer3, Grid2ip, Cnksr2, Kcnb1, Gria4, Adora2a, Lrrtm2, Chrm2, Srcin1, Rusc1, Epha7, Grin2a, Grik5, Iqsec3, Dlgap1, P2ry1, Pten, Tenm2, Mpdz, Grip1, Dlg1, Anks1b, Grin3a, Psd3, F2r, Snap91, Ntrk2, Tanc1, Lrrtm4, Cnih3, Chrm3, Erbb3, Syne1, Shank1, Zc4h2, Synpo, Gabrb1, Usp48, Cdk5, Grid2, Pick1, Strn, Dlg2, Grm2, Pcdh8, Lrfn2, Grin2b, Nectin3, Dnm2, Mink1, Epha4, Chrnb2, Nbea, Srgap2, Kc…	2709	206	14038	1.50932	0.492289	0.0414803	1.10565
GOTERM_MF_DIRECT	GO:0005085~guanyl-nucleotide exchange factor activity	48	1.5873	0.00075545	Mcf2l, Rasgrp1, Arhgef33, Ric8b, Rasgrf2, Chrm3, Dock5, Sergef, Arhgef4, Arhgef2, Sos1, Fgd1, Arhgef17, Dock9, Arhgef15, Plce1, Rapgef1, Farp2, Ric8a, Dennd2a, Dennd4b, Rgp1, Lamtor1, Dock10, Arhgef7, Arhgef19, Lamtor2, Psd, Ralgps1, Plekhg2, Rgl3, Dis3, Arhgef37, Eif2b4, Cyth1, Psd3, Rasgrf1, Kalrn, Sbf1, Rapgef6, Rab3il1, Lamtor3, Tiam2, Prex2, Rapgef3, Dock11, Dock3, Iqsec1	2462	154	12559	1.58996	0.731114	0.171086	1.26991
GOTERM_CC_DIRECT	GO:0030027~lamellipodium	49	1.62037	0.000831354	Mcf2l, Ptprm, Dbnl, Ptpn13, Enah, Srcin1, Evl, Stxbp2, Klhl2, Inppl1, Ptk2, Arhgef7, Snx2, Tmod3, Arpc3, Podxl, Coro1a, Wasf1, Dgkz, Pip5k1a, Rapgef3, Mtss1l, Dpysl3, Scyl3, Nf2, Fgd1, Pxn, Lrrc16a, Abl2, Apc, Cdh2, Stx3, Ptk2b, Cdk5, Nrbp1, Tsc1, Pik3ca, Rufy3, Dnm2, Cyfip1, Myo10, Srgap2, Amot, Itgb1bp1, Fat1, Ppp1r9a, Tiam2, Fer, Vasp	2709	161	14038	1.57713	0.549217	0.0457874	1.29837
GOTERM_MF_DIRECT	GO:0000978~RNA polymerase II core promoter proximal region sequence-specific DNA binding	80	2.6455	0.000981059	Tfe3, Fubp3, Mkx, Zfp58, Nr1d1, Clock, Borcs8, Tbx15, Smad1, Trp73, Etv4, Dpf2, Rfx4, Mef2c, Smarcc1, Bhlhe41, Atf4, Foxp1, Nfat5, Cc2d1b, Gli2, Carf, Rfx7, Srebf2, Tead1, Nrf1, Usf2, Pou2f2, Mitf, Nacc2, Nfatc2, Ar, Hltf, Chd7, Kdm6a, Ncoa2, Zscan21, Sarnp, Junb, Smarce1, Aebp2, Ski, Cys1, Elf3, Paxbp1, Ep300, Actl6a, Stat1, Arnt2, Ppara, Zic3, Tbx2, Nfatc3, Tef, Zfp536, Nr4a2, Tcf7l2, Nfe2l3, C…	2462	291	12559	1.40237	0.818394	0.192038	1.64621
GOTERM_BP_DIRECT	GO:0018105~peptidyl-serine phosphorylation	41	1.35582	0.00106029	Csnk1e, Tnks, Pdk2, Ulk1, Pdgfb, Dclk3, Pak2, Akt1, Csnk1g3, Hipk2, Mknk1, Prkca, Brsk1, Camk4, Pkd1, Stk32c, Mast2, Prkcb, Taf1, Tlk2, Sgk1, Ttbk2, Cdk5, Csnk1g1, Gas6, Mtor, Camk2d, Lmtk2, Smg1, Mast4, Akt3, Csnk1d, Prkdc, Mast3, Dmpk, Stk38, Mapkapk2, Brsk2, Map3k12, Pkn1, Hk1	2534	129	13056	1.63756	0.997637	0.701679	2.02594
GOTERM_MF_DIRECT	GO:0004386~helicase activity	40	1.32275	0.00109436	Ercc3, Chd8, Dhx16, Helq, Helb, Ddx58, Ddx17, Helz, Ddx21, Blm, Supv3l1, Wrn, Smarca2, Chd9, Chd5, Peo1, Dhx32, Ddx31, Ddx41, Recql5, Ighmbp2, Mcm2, Ddx25, Dicer1, Ep400, Ttf2, Ddx51, Ddx6, Atrx, Dhx36, Hltf, Chd7, Ddx11, Dhx57, Ino80, Ddx24, Mcm3, Dhx58, Recql4, Ruvbl1	2462	124	12559	1.64553	0.850885	0.190589	1.83467
GOTERM_CC_DIRECT	GO:0000242~pericentriolar material	11	0.363757	0.0011696	Pcnt, Cdk5rap2, Nek1, Bbs4, Cep85, Hook3, Nin, Tcp1, Pcm1, Akap9, Tubg2	2709	19	14038	3.0001	0.674089	0.0603849	1.82209
GOTERM_BP_DIRECT	GO:0008589~regulation of smoothened signaling pathway	12	0.396825	0.00121091	Rab23, Ift172, Ift88, Ift140, Ptch1, Rora, Fuz, Fgfr2, Tulp3, Rpgrip1l, Gli2, Ttbk2	2534	22	13056	2.81036	0.999	0.683762	2.31056
GOTERM_MF_DIRECT	GO:0018024~histone-lysine N-methyltransferase activity	15	0.496032	0.00156836	Kmt2a, Ehmt2, Suv420h1, Setdb1, Setd3, Whsc1, Setd1b, Setd7, Kmt2d, Kmt2e, Suv39h1, Setd2, Kmt2c, Setdb2, Prdm9	2462	32	12559	2.39116	0.934647	0.238752	2.61946
GOTERM_MF_DIRECT	GO:0005522~profilin binding	8	0.26455	0.00172372	Enah, Cyfip1, Evl, Diaph1, Fmnl1, Htt, Vasp, Rhoq	2462	11	12559	3.70992	0.950133	0.238589	2.87539
GOTERM_MF_DIRECT	GO:0017048~Rho GTPase binding	16	0.529101	0.00195576	Dock10, Flna, Diaph2, Iqgap1, Kif3b, Cit, Diaph1, Pak3, Arhgef2, Dapk3, Dock9, Vcl, Fmnl3, Srgap1, Fmnl1, Dock11	2462	36	12559	2.26717	0.966708	0.246884	3.25647
GOTERM_BP_DIRECT	GO:0051056~regulation of small GTPase mediated signal transduction	10	0.330688	0.00205229	Garnl3, Amot, Sipa1, Iqsec3, Ralgapb, Arhgap18, Cdc42bpa, Ralgapa1, Chn1, Ralgapa2	2534	17	13056	3.03078	0.999992	0.812347	3.88611
GOTERM_MF_DIRECT	GO:0003682~chromatin binding	108	3.57143	0.00209705	Hdgfrp3, Bcl6, Ncor1, Polg, Wrn, Kcnq1ot1, Trp73, Foxp1, Srebf2, Rnf20, Klhdc3, Ep400, Cux1, Rere, Kdm6a, Top1, Ift74, Ssbp1, Hdgfrp2, Gtf2h1, Kmt2a, Dnmt1, Hdac7, Nupr1, Whsc1, Svep1, Trps1, Nfatc3, Ybx2, Creb3l1, Chd5, Mlh3, Ttf1, Tcf7l2, Yap1, Trim24, Phf21a, Nr3c1, Tcf7l1, Phc1, Tpr, Akap8, Rad51, Hp1bp3, Skor2, Nfatc1, Chd8, Smarcd3, Setdb1, Smarca2, Atad2, Safb, Pcgf2, Meis3, Cramp1l, Prkcb…	2462	423	12559	1.30242	0.97397	0.24471	3.48782
GOTERM_BP_DIRECT	GO:0007156~homophilic cell adhesion via plasma membrane adhesion molecules	43	1.42196	0.00223605	Cadm2, Ptprm, Pcdha6, Pcdhga1, Pcdhb10, Pcdhb15, Pcdha12, Pcdhb6, Ret, Pcdha11, Pcdhb11, Pcdhgb1, Dscaml1, Pcdh1, Sdk1, Pcdhb14, Cdh2, Pcdh10, Pcdhb21, Pik3cb, Crtam, Pcdhgb7, Pcdhac1, Pcdha1, Pcdha9, Pcdhgb2, Pcdh19, Pcdhb19, Celsr2, Pcdh8, Cdh10, Fat3, Cdh13, Nectin3, Ptprt, Cdh7, Pcdha7, Pcdh11x, Dsc2, Fat1, Nectin4, Kirrel3, Chl1	2534	142	13056	1.56021	0.999997	0.797143	4.227
GOTERM_CC_DIRECT	GO:0005814~centriole	34	1.12434	0.00235718	Crocc, Lrrcc1, Cep250, D7Ertd443e, 2700049A03Rik, Cep164, Hspa1a, Mphosph9, Pla2g3, Cep295, Dzip1l, Sclt1, Cep290, Ttbk2, Cep135, Pcnt, Ccp110, Dzip1, Poc1a, Wash1, Bbs4, Nin, Sass6, Pcm1, Cep104, Stil, Nubp2, Ift88, Cep63, Cntrob, Htt, Stard9, Mdm1, Agbl2	2709	106	14038	1.66215	0.895738	0.112185	3.64037
GOTERM_MF_DIRECT	GO:0005516~calmodulin binding	47	1.55423	0.00284018	Camk1g, Map2, Unc13a, Myo5a, Cdk5rap2, Rasgrf2, Pcyt1a, Pla2g6, Ryr3, Ndufaf4, Arpp21, Ubr4, Syt7, Add2, Mknk1, Camk4, Ryr2, Sptbn1, Sntb2, Plcb3, Kcnn3, Adcy3, Tjp1, Myo6, Pcnt, Strn, Camk2d, Kcnn1, Iqgap1, Cacna1a, Unc13c, Pik3r1, Iqcb1, Camk1d, Myo10, Adcy8, Phka1, Camsap2, Atp2b4, Mapkapk2, Add1, Slc8a3, Nos1, Unc13b, Pde1c, Strn3, Phkb	2462	159	12559	1.50788	0.992869	0.297486	4.69609
GOTERM_BP_DIRECT	GO:0032456~endocytic recycling	12	0.396825	0.00292484	Stx6, Fcgr2b, Lmtk2, Arl4c, Snx4, Rab35, Vps52, Vps50, Ehd1, Eps15, Ehd4, Snf8	2534	24	13056	2.57616	1	0.843616	5.49457
GOTERM_BP_DIRECT	GO:0016310~phosphorylation	138	4.56349	0.00295064	Abl1, Ulk3, Csnk1e, Cit, Map3k9, Ret, Ulk1, Araf, Dclk3, Pak2, Csnk1g3, Xylb, Cdk18, Mknk1, Nek1, Taf1, Sgk1, Cdk16, Ephb3, Camk2d, Pdxk, Agk, Pik3c3, Mast4, Fgfr2, Glyctk, Sphk2, Nuak2, Grk4, Pip4k2c, Cdkl3, Ntrk2, Alpk2, Camk1g, Map4k3, Pask, Pikfyve, Erbb3, Wnk3, Igf1r, Prkg1, Ephb2, Map2k2, Brsk1, Stk32c, Ksr2, Ppip5k1, Tlk2, Stk16, Map4k4, Ptk2b, Epha8, Cdk5, Csnk1g1, Clk3, Ip6k1, Dtymk, Dyr…	2534	570	13056	1.24741	1	0.81449	5.54173
GOTERM_BP_DIRECT	GO:0016569~covalent chromatin modification	69	2.28175	0.00295835	Chd8, Smarcd3, Setdb1, Wbscr22, Setd1b, Ncor1, Kdm2b, Dapk3, Suv39h1, Setd2, Usp21, Prkcb, Smarcc1, Rnf20, Jmjd6, Suv420h1, H2afy2, Ep400, Bag6, Bahd1, Chd7, Hltf, Hdac9, Kdm6a, Setdb2, Pkn1, Tet1, Ruvbl1, Smarce1, Kmt2a, Hdac7, Aebp2, Dnmt1, Bcor, Ehmt2, Ing4, Rnf40, Whsc1, Setd3, Actl6a, Dmap1, Kdm3b, Setd7, Tbl1xr1, Kmt2e, Baz2a, Chd9, Chd5, Tlk2, Cbx3, Phf2, Kansl1, Phf21a, Emsy, Nr3c1, Hmgn3…	2534	256	13056	1.38871	1	0.784653	5.55583
GOTERM_BP_DIRECT	GO:0033962~cytoplasmic mRNA processing body assembly	8	0.26455	0.00323974	Atxn2, Patl1, Rc3h1, Lsm4, Edc3, Dync1h1, Lsm3, Ddx6	2534	12	13056	3.43489	1	0.785971	6.06875
GOTERM_BP_DIRECT	GO:0006351~transcription, DNA-templated	362	11.9709	0.00372504	Zxdc, Tfe3, Hace1, Sap25, Nat14, Gtf3c1, Zfp58, Med12l, Bcl6, Map3k9, Ncor1, Egr1, Snf8, Tbx15, Usp21, Zbtb33, Zfp451, Etv4, Bhlhe41, Med8, Lyl1, Zfp414, Cep290, Zscan22, Lbx1, Zfp422, Hmgb2, Tceanc, Dhx36, Actr8, Nacc1, Med31, Sarnp, Brms1l, Junb, Ikbkg, Gtf2h1, Aebp2, Ercc3, Polr3g, Phf5a, Thrap3, Iws1, Commd10, Mybbp1a, Setd3, Arntl, Cnot1, Trps1, Tbl1xr1, Preb, Arnt2, Ppara, Nfatc3, Tef, Pphl…	2534	1648	13056	1.13176	1	0.805364	6.94719
GOTERM_BP_DIRECT	GO:0050775~positive regulation of dendrite morphogenesis	13	0.429894	0.00378713	Cux1, Epha4, Fbxw8, Cux2, Obsl1, Cdkl5, Cdkl3, Ss18l1, Caprin2, Caprin1, Cul7, Sgk1, Ptprd	2534	28	13056	2.39215	1	0.786709	7.059
GOTERM_BP_DIRECT	GO:0048511~rhythmic process	38	1.25661	0.00389353	Kmt2a, Thrap3, Csnk1e, Mybbp1a, Ep300, Arntl, Nr1d1, Pml, Nampt, Ppara, Clock, Suv39h1, Grin2a, Tef, Rora, Cbx3, Bhlhe41, Ccar2, Atf4, Ciart, Cdk5, Btrc, Maged1, Prkcdbp, Bhlhe40, Grin2b, Cry2, Kdm5a, Csnk1d, Per1, Prkdc, Grin3a, Ncoa2, Enox2, Top1, Sik1, Kdm5c, Klf10	2534	125	13056	1.56631	1	0.772973	7.25033
GOTERM_BP_DIRECT	GO:0042384~cilium assembly	37	1.22354	0.00398191	2-Sep, D7Ertd443e, 2700049A03Rik, Ttll3, Cep164, Ccdc28b, 2410089E03Rik, Rab23, Nek1, Rfx4, Cep295, Snap29, Dzip1l, Sclt1, Ehd1, Bbs5, Cep290, Ttbk2, Pcnt, Flna, Dzip1, Bbs4, Celsr2, Traf3ip1, Pcm1, Wdr35, Rpgrip1l, Ift46, Iqcb1, Abcc4, Ift172, Ift88, Ift140, Ift74, Fuz, Bbs7, Tmem231	2534	121	13056	1.57551	1	0.758681	7.40897
GOTERM_CC_DIRECT	GO:0015630~microtubule cytoskeleton	43	1.42196	0.0040447	2-Sep, Enkd1, Sarm1, Tacc2, Ttll3, Mapt, Macf1, Akt1, Clip1, Rusc1, Map7, Mast2, Dnm1l, Cep57, Wdr11, Dst, Cdk16, Aamp, Mapre3, Map4, Mcm2, Lyst, Kif3b, Iqgap1, Dgcr8, Tacc1, Traf3ip1, Nucb1, Jakmip1, Gas2l3, Rbm39, 2900011O08Rik, Iqcb1, Kifap3, Vps41, Haus3, Ap1g1, Katnal1, Fer, Hook1, Apc2, Nudcd2, Eml2	2709	147	14038	1.51582	0.979404	0.176452	6.16989
GOTERM_MF_DIRECT	GO:0051880~G-quadruplex DNA binding	6	0.198413	0.004241	Dhx36, Rad50, Ddx11, Blm, Wrn, Lonp1	2462	7	12559	4.3724	0.99938	0.388864	6.9351
GOTERM_BP_DIRECT	GO:0008104~protein localization	25	0.82672	0.00438713	Ercc3, Crocc, Cep250, Bbs4, Grip1, Bcl6, Akap2, Rab35, Ulk1, Kif5a, Dlg1, Ggn, Macf1, Kifap3, Pakap, Grin2a, Ift88, Nbea, Palm, Bin3, Mlh3, Ank2, Slc9a2, Bbs7, Grasp	2534	73	13056	1.7645	1	0.7711	8.13305
GOTERM_BP_DIRECT	GO:0007420~brain development	55	1.81878	0.00470487	Spata5, Chd8, Eml1, Cxcl12, Apod, Cln5, Ece2, Wrn, Bptf, Fpgs, Nrg1, Snph, Ptpn11, Dscaml1, Kcnab1, Epha7, Adgrg1, Hpca, Rab3gap1, Nog, Acat1, Pcdh19, Bmpr2, B4galt2, H2afy2, Diaph1, Bag6, Sphk2, Prkdc, Ift172, Brca2, Ift88, Psen1, Bbs7, Tulp3, Nipbl, Shroom4, Cdk5rap2, Nf2, Dpysl2, Ddit4, Igf1r, Arnt2, Ntf3, Synj1, Bak1, Mtor, Ak4, Rpgrip1l, Aatk, Ptch1, Ppt1, Htt, Smg9, Pax6	2534	199	13056	1.42401	1	0.775449	8.69705
GOTERM_BP_DIRECT	GO:0006355~regulation of transcription, DNA-templated	418	13.8228	0.00486434	Hace1, Sap25, Nat14, Med12l, Zfp947, Zfp141, Map3k9, Ncor1, Egr1, Zfp729a, Snf8, Usp21, Zbtb33, Med8, Zfp414, Cep290, Rnf20, 2010315B03Rik, Lbx1, Zfp442, Zfp422, Nacc1, 6720489N17Rik, Med31, Brms1l, Junb, Gtf2h1, Ercc3, Gm5141, Iws1, Commd10, Mybbp1a, Gm28557, Arntl, Trps1, Tbl1xr1, Preb, Ppara, Tef, Zfp266, Baz2a, Runx1t1, Zfp628, Zfp536, Naa15, Phf21a, Zfp398, Rbm39, Tfb2m, Hey2, Kmt2d, Hmg20b,…	2534	1930	13056	1.11589	1	0.768487	8.9789
GOTERM_CC_DIRECT	GO:0097440~apical dendrite	10	0.330688	0.00515703	Sez6, Arpc2, Flna, Rasgrf1, Slc4a10, Cpeb3, Clu, Ptk2b, Hcn1, Ykt6	2709	19	14038	2.72736	0.992939	0.210115	7.8031
GOTERM_BP_DIRECT	GO:0035249~synaptic transmission, glutamatergic	13	0.429894	0.00533588	Grid2, Napb, Cnih3, Unc13a, Clcn3, Cacna1a, Plat, Grik5, Grm2, Adora2a, Unc13b, Grm8, Cdk5	2534	29	13056	2.30966	1	0.782393	9.80742
GOTERM_MF_DIRECT	GO:0019901~protein kinase binding	101	3.33995	0.00570888	Abl1, Cep250, Rims1, Fbxo5, Fgfr1op, Kidins220, Ulk1, Dvl2, Pak2, Utrn, Trp73, Ryr2, Stx17, Arhgef7, Ptprj, Atp1a1, Iqgap1, Dlg1, Ibtk, Snap91, Hdac7, Cdk5rap2, Pla2g6, Cnppd1, Cacnb3, Brsk1, Apc, Cdh2, Ppp1r12a, Tcf7l2, Cdk5, Ccnk, Mag, Bcl10, Dnm2, Ppp1r9a, Sik1, Fer, Map3k12, Mapk8ip1, Cnksr2, Lipe, Dab2ip, Tns2, Srcin1, Parn, Grin2a, Smad1, Taok1, Ptk2, Cbl, Pten, Ptpn1, Kcna5, Cry2, Prkab2, …	2462	404	12559	1.27528	0.999952	0.463079	9.22814
GOTERM_CC_DIRECT	GO:0005913~cell-cell adherens junction	78	2.57937	0.00586267	Ptprm, Arfip2, Dbnl, Cgn, Arhgap18, Dab2ip, Sptbn2, Pak2, Hspa1a, Dock9, Vcl, Ahnak, Ccs, Plcb3, Ehd1, Rab10, Ehd4, Cbl, Ppfibp1, Ptpn1, Abcf3, Clint1, Iqgap1, Gipc1, Tmod3, Snx2, Mpp7, Dlg1, Eif4g1, Tjp2, Ola1, Ckap5, Ubap2, Nectin4, Mllt4, Arhgap1, Nop56, Ruvbl1, Dlg5, Cadm2, 2-Sep, Rab1a, Vapb, Sh3glb2, Stat1, Chmp2b, Lrrfip1, Snx9, Eps15l1, Rtn4, Apc, Cdh2, Sptbn1, Cc2d1a, Plec, Crtam, Myo6, …	2709	305	14038	1.32523	0.996422	0.225892	8.82531
GOTERM_MF_DIRECT	GO:0016301~kinase activity	149	4.92725	0.00668712	Abl1, Ulk3, Csnk1e, Cit, Map3k9, Ret, Ulk1, Araf, Dclk3, Pak2, Csnk1g3, Xylb, Cdk18, Mknk1, Nek1, Taf1, Sgk1, Cdk16, Ephb3, Camk2d, Pdxk, Agk, Pik3c3, Mast4, Fgfr2, Glyctk, Sphk2, Nuak2, Grk4, Pip4k2c, Cdkl3, Ntrk2, Ikbkg, Alpk2, Camk1g, Map4k3, Pask, Pikfyve, Erbb3, Wnk3, Igf1r, Prkg1, Ephb2, Map2k2, Brsk1, Stk32c, Ksr2, Ppip5k1, Tlk2, Stk16, Map4k4, Ptk2b, Epha8, Cdk5, Csnk1g1, Clk3, Ip6k1, Dty…	2462	628	12559	1.2103	0.999991	0.496391	10.7267
GOTERM_BP_DIRECT	GO:0060271~cilium morphogenesis	45	1.4881	0.006923	2-Sep, Trove2, Ptpn23, D7Ertd443e, 2700049A03Rik, Ttll3, Cep164, Atmin, Ccdc28b, 2410089E03Rik, Rab23, Nek1, Pla2g3, Rfx4, Cep295, Snap29, Dzip1l, Sclt1, Ehd1, Bbs5, Cep290, Ttbk2, Pcnt, Flna, D1Ertd622e, Poc1a, Dzip1, Bbs4, Celsr2, Traf3ip1, Pcm1, Wdr35, Rpgrip1l, Ift46, Iqcb1, Stil, Dnm2, Abcc4, Ift172, Ift88, Ift140, Ift74, Fuz, Bbs7, Tmem231	2534	159	13056	1.45821	1	0.848317	12.5439
GOTERM_BP_DIRECT	GO:0046777~protein autophosphorylation	48	1.5873	0.00694154	Abl1, Pask, Ulk3, Jak1, Map3k9, Ulk1, Wnk3, Pak2, Igf1r, Tnik, Dapk3, Csnk1g3, Mknk1, Prkca, Camk4, Taf1, Stk16, Ddr1, Ptk2, Irak2, Epha8, Cdk5, Trim24, Taok3, Csnk1g1, Clk3, Mtor, Ripk1, Nlk, Ephb3, Camk2d, Cdkl5, Lmtk2, Fgfr2, Smg1, Wnk1, Aatk, Epha4, Mink1, Phka1, Csf1r, Cdk12, Sik1, Mapkapk2, Ntrk2, Fer, Map3k12, Hk1	2534	172	13056	1.43786	1	0.835538	12.5754
GOTERM_BP_DIRECT	GO:0007162~negative regulation of cell adhesion	15	0.496032	0.00697993	Epha5, Tnc, Erbb3, Pik3r1, Lamb1, Podxl, Cdh13, Jam2, Dscaml1, Angpt1, Srcin1, Dab1, Nat8f3, Tnr, Pde3b	2534	37	13056	2.08878	1	0.823808	12.6405
GOTERM_CC_DIRECT	GO:0048786~presynaptic active zone	13	0.429894	0.00701465	Unc13a, Rims2, Erc2, Ncoa2, Rims1, Rims3, Ntrk2, Slc32a1, Unc13c, Adora2a, Gad1, Unc13b, Ppfia4	2709	30	14038	2.24553	0.998822	0.254131	10.4714
GOTERM_BP_DIRECT	GO:0060348~bone development	19	0.628307	0.00706177	Gnas, Poc1a, Setdb1, Whsc1, Myoc, Fgfr2, Ankrd11, Sulf1, Trip11, Fam73b, Ift172, Smad1, Sulf2, Prpsap2, Chad, Srd5a1, Tulp3, Npr2, Papss2	2534	52	13056	1.88258	1	0.814261	12.7793
GOTERM_BP_DIRECT	GO:0010507~negative regulation of autophagy	11	0.363757	0.0071226	Mtor, Akt1, Rasip1, Zkscan3, Wash1, Golga2, Herc1, Tnfaip3, Ptpn22, Rubcn, Dap	2534	23	13056	2.46416	1	0.80408	12.8824
GOTERM_BP_DIRECT	GO:0006897~endocytosis	47	1.55423	0.00721748	Abl1, Rab1a, Csnk1e, Dbnl, Dpysl2, Rufy1, Snx4, Steap2, Rabgef1, Csnk1g3, Eps15l1, Snx9, Ap2a1, Rabep1, Caly, Shh, Dnm1l, Necap2, Inppl1, Rubcn, Ehd1, Pik3cb, Snx33, Csnk1g1, Gm20498, Lrp1, Myo6, Rabep2, Npc1, Ankfy1, Fnbp1, Aplp1, Clint1, Sh3gl3, Snx2, Snx11, Cln3, Dab2, Usp20, Sgip1, Wipf1, Csnk1d, Wipf2, Dnm2, Fcho2, Eps15, Arhgap27	2534	168	13056	1.44143	1	0.79573	13.0429
GOTERM_BP_DIRECT	GO:0035556~intracellular signal transduction	89	2.94312	0.00784686	Mcf2l, Rasgrp1, Cnksr2, Jak1, Cit, Araf, Dvl2, Edn1, Arhgef2, Dclk3, Tnik, Dapk3, Tns2, Plcb4, Mknk1, Socs2, Prkcb, Plcb3, Adcy9, Sgk1, Plekhm1, Rasal1, Ksr1, Arhgef7, Tns1, Mast4, Socs6, Chn1, Nuak2, Mast3, Dgkz, Depdc5, Psen1, Spsb1, Prex2, Wsb2, Rapgef3, Pkn1, Rasa4, Hspb1, Gna12, Plcl1, Map4k3, Unc13a, Gucy1a3, Pikfyve, Rab40c, Dgkg, Wnk3, Arhgef4, Adcy2, Akt1, Casp3, Plce1, Dab1, Prkca, Camk…	2534	357	13056	1.28447	1	0.810503	14.1003
GOTERM_CC_DIRECT	GO:0005874~microtubule	77	2.5463	0.00791749	Eml1, Wdr44, Clasp1, Hook3, Dync1h1, Tubg2, Kif5a, Arhgef2, Macf1, Hook2, Rusc1, Dnm1l, Stau2, Wdr47, Cep57, Mapre3, Ttl, Map4, Kif22, Iqgap1, Klc3, Dync1li2, Nin, Dctn2, Dlg1, Kifc2, Ncoa2, Haus3, Camsap2, Tcp1, Haus2, Hook1, Mdm1, Hsph1, Eml5, Fam179b, Eml2, Map2, Kif21a, Cep170b, Zfp207, Sarm1, Cdk5rap2, Cct7, Dpysl2, Ttll3, Rcc2, Ttll5, Clip1, Mapt, Map2k2, Nckap5l, Synj1, Map7, Apc, Tuba4a, …	2709	304	14038	1.31254	0.999507	0.271886	11.7419
GOTERM_BP_DIRECT	GO:0071539~protein localization to centrosome	10	0.330688	0.00809503	Csnk1d, 4933427D14Rik, Cep63, Bbs4, Hook3, Dctn2, Ccdc14, Htt, Pcm1, Stil	2534	20	13056	2.57616	1	0.808891	14.5139
GOTERM_CC_DIRECT	GO:0005829~cytosol	349	11.541	0.00956376	Ide, Eml1, Homer3, Vps13c, Snapin, Mgll, Pcbp3, Ralgapb, Hdgfrp3, Ncor1, Phactr1, Calm3, Araf, Snf8, Gnaq, Atg12, Hspa1a, Snrpd2, Dnm1l, Stxbp2, Ric8a, Cep290, Arhgef7, Nfu1, Stx8, Pdxk, Agbl5, Btrc, Pik3c3, Dlg1, Casp12, Sphk2, Dnajc1, Tonsl, Bcat1, 2610002M06Rik, Elac1, Tbc1d17, Nos1, Ikbkg, Ctnnal1, Ppp2r2b, Dpysl3, Adap2, Agbl2, Ncald, Htr2a, Rab1a, Arntl, Sos1, Rgs4, Map2k2, Nfatc3, Farp2, A…	2709	1617	14038	1.11844	0.9999	0.308054	14.0153
GOTERM_BP_DIRECT	GO:0042771~intrinsic apoptotic signaling pathway in response to DNA damage by p53 class mediator	13	0.429894	0.00991067	Hipk2, Nupr1, Brca2, Bbc3, Trp73, Ep300, Pgap2, Cdkn1a, Usp28, Ddit4, Pml, Bag6, Aen	2534	31	13056	2.16065	1	0.858862	17.4829
GOTERM_BP_DIRECT	GO:0016082~synaptic vesicle priming	7	0.231481	0.00997837	Unc13a, Synj1, Snap23, Snap29, Unc13c, Unc13b, Snap47	2534	11	13056	3.27875	1	0.851289	17.5917
GOTERM_BP_DIRECT	GO:0050771~negative regulation of axonogenesis	7	0.231481	0.00997837	Rufy3, Ephb2, Dab1, Rtn4, Psen1, Ptk2, Pten	2534	11	13056	3.27875	1	0.851289	17.5917
GOTERM_BP_DIRECT	GO:0030036~actin cytoskeleton organization	38	1.25661	0.0101152	Nisch, Abl1, Coro2b, Arfip2, Grid2ip, Nf2, Bcl6, Pak3, Ssh1, Pdgfb, Dlc1, Fgd1, Arhgef17, Enah, Abl2, Fmnl3, Iqsec3, Pfn2, Flna, Diaph2, Spire1, Tmod3, Cln3, Diaph1, Gas2l3, Coro1a, Wipf1, Rhoj, Nuak2, Wasf1, Amot, Dmtn, Fmnl1, Specc1, Vasp, Rhoq, Iqsec1, Mtss1	2534	132	13056	1.48325	1	0.845828	17.8111
GOTERM_MF_DIRECT	GO:0008017~microtubule binding	51	1.68651	0.0103403	Eml1, Opa1, Map2, Kif21a, Cdk5rap2, Zfp207, Clasp1, Vapb, Dpysl2, Hook3, Hdgfrp3, Rcc2, Cgn, Kif5a, Arhgef2, Clip1, Macf1, Mapt, Gas2l1, Dnm1l, Mast2, Apc, Cep57, Dst, Fam175b, Mapre3, Kif2a, Map4, Kif22, Golga2, Klc3, Kif3b, Traf3ip1, Polb, Jakmip1, Gas2l3, Sgip1, Clip3, Dnm2, Kifc2, Vps41, Camsap2, Ckap5, Akap1, Katnal1, Stard9, Hook1, Mdm1, Sbds, Eml2, Cript	2462	187	12559	1.39122	1	0.633447	16.1196
GOTERM_MF_DIRECT	GO:0045295~gamma-catenin binding	7	0.231481	0.0104898	Ptprt, Ptprj, Apc, Cdh2, Fer, Apc2, Tcf7l2	2462	11	12559	3.24618	1	0.618868	16.3336
GOTERM_MF_DIRECT	GO:0016817~hydrolase activity, acting on acid anhydrides	7	0.231481	0.0104898	Chd8, Chd7, Ddx58, Chd9, Dhx58, Supv3l1, Smarca2	2462	11	12559	3.24618	1	0.618868	16.3336
GOTERM_MF_DIRECT	GO:0004713~protein tyrosine kinase activity	32	1.0582	0.0107918	Abl1, Jak1, Erbb3, Axl, Ret, Igf1r, Akt1, Ephb2, Map2k2, Epha7, Nek1, Abl2, Egf, Ltk, Ddr1, Ptk2, Ptk2b, Epha8, Clk3, Ephb3, Epha5, Dyrk3, Fgfr2, Ptpn3, Aatk, Epha4, Csf1r, Cdc37, Matk, Ntrk2, Fer, Dyrk1b	2462	106	12559	1.53997	1	0.610506	16.7644
GOTERM_CC_DIRECT	GO:0005622~intracellular	298	9.8545	0.011465	Clcn3, Vps13c, Zfp58, Zfp947, Zfp141, Map3k9, Tifa, Zfp729a, Araf, Etv4, Adgrg1, Arhgef7, 2010315B03Rik, Nkiras2, Zfp442, Ano10, Pik3c3, Fgfbp3, Chn1, Cfl2, Zfp595, Naa10, Psen1, Zfp867, Rab8b, 6720489N17Rik, Wsb2, Prex2, Trim65, Tbc1d17, Ikbkg, Ctnnal1, Gna12, Adap2, Map4k3, Gm5141, Pask, Ncald, Pthlh, Serpinb6a, Rab1a, Tufm, Scn2a1, Tbc1d4, Gm28557, Xpo7, Exoc4, Blm, Sos1, Tbc1d22a, Napb, Npc2,…	2709	1372	14038	1.12553	0.999984	0.346153	16.5726
GOTERM_BP_DIRECT	GO:0021522~spinal cord motor neuron differentiation	10	0.330688	0.0117656	Ift172, Ighmbp2, Zc4h2, Shh, Ptch1, Lbx1, Cacna1a, Dicer1, Lmo4, Gli2	2534	21	13056	2.45349	1	0.878585	20.415
GOTERM_BP_DIRECT	GO:0051225~spindle assembly	12	0.396825	0.0117876	Csnk1d, Tnks, Haus3, Golga2, Fbxo5, Cep63, Ino80, Dicer1, Stard9, Haus2, Ncor1, Ccdc155	2534	28	13056	2.20814	1	0.871071	20.4492
GOTERM_MF_DIRECT	GO:0003779~actin binding	76	2.51323	0.0119401	Crocc, Coro2b, Dbnl, Mybpc3, Cgn, Phactr1, Macf1, Enah, Vcl, Utrn, Rusc1, Evl, Klhl2, Hpca, Inppl1, Ptk2, Tmod2, Sptbn4, Tns1, Diaph2, Gipc1, Tmod3, Diaph1, Arpc3, Coro1a, Cfl2, Wasf1, Limch1, Synpo2, Dmtn, Fmnl1, Hook1, Mtss1l, Mtss1, Ncald, Trpc6, Shroom4, Myo5a, Nf2, Syne1, Ssh1, Myrip, Tnni3, Add2, Clmn, Mlph, Tpm2, Dixdc1, Synpo, Fmnl3, Sptbn1, Sntb2, Dst, Pfn2, Plec, Myo6, Pick1, Arpc2, Fln…	2462	300	12559	1.29229	1	0.629955	18.3833
GOTERM_MF_DIRECT	GO:0001078~transcriptional repressor activity, RNA polymerase II core promoter proximal region sequence-specific binding	33	1.09127	0.0120826	Aebp2, Ski, Mkx, Nfxl1, Nr1d1, Ppara, Tbx2, Tbx15, Zfp536, Bhlhe41, Cc2d1b, Nfe2l3, Foxp1, Cc2d1a, Atf3, Srebf2, Ighmbp2, Dach1, Tbx18, Bhlhe40, Rcor1, Zfp148, Nacc2, Rest, Nfatc2, Zfp746, Cux2, Zkscan3, Irf3, Mndal, Sarnp, En1, Skor2	2462	111	12559	1.51655	1	0.617238	18.5823
GOTERM_CC_DIRECT	GO:0005923~bicellular tight junction	30	0.992063	0.0122288	Pard6b, Ccnd1, Cldn34c1, Frmd4a, Ddx58, Cgn, Wnk3, Arhgef2, Jam2, Apc, Synpo, Jam3, Tjp1, Mpdz, Strn, Adcyap1r1, Marveld2, Magi1, Sympk, Mpp7, Rpgrip1l, Pard3, Dlg1, Tjp2, Cyth1, Amot, Magi3, Epb41l4b, Vasp, Mpp5	2709	100	14038	1.5546	0.999992	0.353751	17.5797
GOTERM_MF_DIRECT	GO:0032403~protein complex binding	84	2.77778	0.0125417	Cog2, Kctd5, Pdk2, Lamb3, Vps33a, Crhr1, Ulk1, Kif5a, Wrn, Dab2ip, Gnaq, Kcnq1ot1, Grin2a, Gnao1, Dlgap1, Cdkn1a, Scap, Ptk2, Nog, Ripk1, Lrp1, Nfkbia, Ercc6, Iqgap1, Hadha, Hmbox1, Wasf1, St13, Erc2, Ncoa2, Depdc5, Top1, Tonsl, Pex6, Tulp3, Hk1, Ppp2r2b, Hcn1, Ppfia2, Apba1, Htr2a, Rap1b, Cdk5rap2, Ccnd1, Rnf40, Ep300, Exoc4, Nr0b2, Shank1, Mapt, Casp3, Ap2a1, Ppara, Pxn, Caly, Cflar, Rtn4, Synj…	2462	337	12559	1.2715	1	0.614691	19.2197
GOTERM_MF_DIRECT	GO:0008094~DNA-dependent ATPase activity	12	0.396825	0.0126939	Dhx36, Ercc3, Chd8, Ighmbp2, Ercc6, Ddx11, Rad51d, Rad51, Gtf2h3, Xrcc2, Bptf, Gtf2h1	2462	28	12559	2.1862	1	0.603522	19.43
GOTERM_CC_DIRECT	GO:0001726~ruffle	28	0.925926	0.0129856	Inpp5j, Abl1, Arfip2, Myo5a, Nf2, Dbnl, Cit, Fgd1, Clip1, Snx9, Klhl2, Myo6, Inpp5e, Arhgef7, Gnas, Psd, Iqgap1, Tmod3, Wipf1, Podxl, Cyfip1, Tnfrsf12a, Myo10, Amot, Itgb1bp1, Acap2, Mtss1l, Arhgap1	2709	92	14038	1.57713	0.999996	0.360585	18.5664
GOTERM_BP_DIRECT	GO:0030334~regulation of cell migration	23	0.760582	0.0131737	Sst, Hace1, Dock10, Flna, Wdr44, Ptpn23, Lmna, Ddx58, Cxcl12, Lmo4, Rcc2, Ntn1, Akt1, Mink1, Srcin1, Vcl, Amot, Rtn4, Apc, Ptk2b, Pax6, Dpysl3, Cdk5	2534	71	13056	1.66906	1	0.891782	22.5746
GOTERM_MF_DIRECT	GO:0003678~DNA helicase activity	9	0.297619	0.0143569	Chd8, Recql5, Mcm2, Ino80, Peo1, Mcm3, Supv3l1, Wrn, Ruvbl1	2462	18	12559	2.55057	1	0.634074	21.6945
GOTERM_BP_DIRECT	GO:0000226~microtubule cytoskeleton organization	26	0.859788	0.0146718	Eml1, Cdk5rap2, Clasp1, Tacc2, Cgn, Mapt, Map7, Ptk2, Pcnt, Ttl, Bbs4, Tacc1, Dync1li2, Gas2l3, Cdc42bpa, Pard3, Crmp1, Nefm, Obsl1, Camsap2, Ap1g1, Phldb2, Fer, Specc1, Cul7, Eml2	2534	84	13056	1.59477	1	0.909963	24.8111
GOTERM_CC_DIRECT	GO:0043220~Schmidt-Lanterman incisure	8	0.26455	0.0148147	Mag, Mpdz, Myoc, Marveld2, Mpp5, Jam3, Pard3, Pten	2709	15	14038	2.76373	0.999999	0.389244	20.9057
GOTERM_BP_DIRECT	GO:0007042~lysosomal lumen acidification	5	0.165344	0.0151659	Ppt1, Snapin, Atp6v0c, Cln3, Cln5	2534	6	13056	4.29361	1	0.911086	25.5352
GOTERM_BP_DIRECT	GO:0014047~glutamate secretion	5	0.165344	0.0151659	Apba1, Myo6, Gipc1, Ntrk2, Grm2	2534	6	13056	4.29361	1	0.911086	25.5352
GOTERM_BP_DIRECT	GO:0042634~regulation of hair cycle	5	0.165344	0.0151659	Per1, Clock, Nipbl, Arntl, Nfatc1	2534	6	13056	4.29361	1	0.911086	25.5352
GOTERM_BP_DIRECT	GO:0007030~Golgi organization	23	0.760582	0.0155819	Atl3, Hace1, Lman2, Arhgef7, Rab1a, Atp8b2, Cog2, Clasp1, Cit, Tbc1d20, Syne1, Csnk1d, Trip11, Myo18a, Fbxw8, Obsl1, Sec23ip, Gorasp2, Stx17, Htt, Golph3l, Cul7, Rab43	2534	72	13056	1.64588	1	0.911059	26.1397
GOTERM_MF_DIRECT	GO:0048365~Rac GTPase binding	15	0.496032	0.0162115	Hace1, Flna, Cdkl5, Iqgap1, Rcc2, Dvl2, Arhgef2, Wasf1, Cyfip1, Srgap2, Srgap1, Fmnl1, Pkn1, Mtss1l, Arhgdib	2462	40	12559	1.91293	1	0.664643	24.1494
GOTERM_CC_DIRECT	GO:0005938~cell cortex	36	1.19048	0.0163953	2-Sep, Pard6b, Arfip2, Ric8b, Clasp1, Dbnl, Zhx3, Dvl2, Vmn2r1, Crip2, Macf1, Pfn4, Pxn, Fry, Map2k2, Apc, C2cd5, Ptk2b, Dst, Agtrap, Nrbp1, Arhgef7, Flna, Fnbp1, Itgb4, Tsc1, Gipc1, Spire1, Fgfr2, Stox1, Pard3, Fermt2, Gad1, Grk4, Myo10, Fer	2709	128	14038	1.45743	1	0.410156	22.8763
GOTERM_BP_DIRECT	GO:0002028~regulation of sodium ion transport	10	0.330688	0.0165468	Per1, Nkain2, Sptbn4, Atp1a1, Camk2d, Dmpk, Sik1, Wnk1, Nos1, Scnn1b	2534	22	13056	2.34197	1	0.918179	27.524
GOTERM_CC_DIRECT	GO:0005930~axoneme	24	0.793651	0.0168272	2-Sep, Lrrc48, Inpp5e, Map4, Cfap74, Cys1, Traf3ip1, Ttll3, Wdr35, Drc1, Atg16l1, Rpgrip1l, Mapt, Kifap3, Ift172, Atg14, Tmem141, Ift88, Ift140, Bbs7, Tulp3, Ccdc63, Bbs5, Gli2	2709	77	14038	1.61516	1	0.408113	23.4067
GOTERM_BP_DIRECT	GO:0030901~midbrain development	13	0.429894	0.0170498	Dlg5, Uchl5, Aplp2, Kat2a, Fgfr2, Kdm2b, Wls, Shh, Smad1, Ndst1, Rfx4, Taf1, En1	2534	33	13056	2.02971	1	0.919042	28.2359
GOTERM_BP_DIRECT	GO:1900026~positive regulation of substrate adhesion-dependent cell spreading	13	0.429894	0.0170498	Arhgef7, Unc13d, Flna, Arpc2, Dock5, Myoc, Dab2, C1qbp, Dnm2, Lrrc16a, Dmtn, Rreb1, S100a10	2534	33	13056	2.02971	1	0.919042	28.2359
GOTERM_BP_DIRECT	GO:0007189~adenylate cyclase-activating G-protein coupled receptor signaling pathway	14	0.462963	0.0180147	Gnas, Pthlh, Drd5, Tbxa2r, Gcgr, Adrb1, Crhr1, Adora2a, Gpr26, Gnaq, Adcy2, Adcy8, Adcy9, Adcy3	2534	37	13056	1.94953	1	0.925051	29.5828
GOTERM_CC_DIRECT	GO:0031201~SNARE complex	16	0.529101	0.0182051	Stx8, Stxbp5l, Stxbp5, Snx4, Stx18, Stx5a, Stx6, Sec22b, Snap23, Stxbp2, Gosr1, Snap29, Stx17, Stx3, Snap47, Ykt6	2709	45	14038	1.84248	1	0.423072	25.0762
GOTERM_CC_DIRECT	GO:0035371~microtubule plus-end	9	0.297619	0.0188351	Clip1, Mapre3, Myo5a, Mlph, Cdk5rap2, Nckap5l, Ckap5, Apc, Dst	2709	19	14038	2.45462	1	0.424206	25.8281
GOTERM_BP_DIRECT	GO:0042733~embryonic digit morphogenesis	19	0.628307	0.0193767	Chst11, Lmbr1, Traf3ip1, Gnaq, 2410089E03Rik, Zbtb16, Rab23, Tbx2, Shh, Ift88, Ift140, Mfsd7b, Fuz, Tulp3, Gna12, Tmem231, Gli2, Nog, Ttbk2	2534	57	13056	1.71744	1	0.934175	31.4435
GOTERM_BP_DIRECT	GO:0008344~adult locomotory behavior	19	0.628307	0.0193767	Clcn3, Cxcl12, Tsc1, Lgi4, Grm2, Htra2, Trmt1l, Arcn1, Hipk2, Sez6, Scn8a, Kalrn, Ppt1, Atxn1, Nr4a2, Prex2, Adam22, Chl1, En1	2534	57	13056	1.71744	1	0.934175	31.4435
GOTERM_BP_DIRECT	GO:0061098~positive regulation of protein tyrosine kinase activity	9	0.297619	0.0194651	Gas6, Ptpn1, Srcin1, Csf1r, Erbb3, Egf, Dvl2, Pdgfb, Hsph1	2534	19	13056	2.44058	1	0.930624	31.5627
GOTERM_BP_DIRECT	GO:0045861~negative regulation of proteolysis	9	0.297619	0.0194651	Ide, Akt1, Rab23, Timp2, Plat, Cln3, Pik3r1, Bag6, Cdk5	2534	19	13056	2.44058	1	0.930624	31.5627
GOTERM_BP_DIRECT	GO:0043330~response to exogenous dsRNA	9	0.297619	0.0194651	Dhx36, Rftn2, Nfkbia, Tlr3, Ddx58, Card9, Irf3, Ddx21, Stat1	2534	19	13056	2.44058	1	0.930624	31.5627
GOTERM_MF_DIRECT	GO:0005096~GTPase activator activity	58	1.91799	0.0199914	Agap3, Arhgap24, Rgs5, Garnl3, Tbc1d22b, Ralgapb, Arhgap18, Smap2, Dab2ip, Gnaq, Arhgap12, Sipa1, Srgap1, Ric8a, Rab3gap1, Rgs3, Rasal1, Tbc1d9, Rgs10, Gipc1, Chn1, Rasgrp3, Arhgap30, Tbc1d5, Depdc5, Tbc1d8b, Prex2, Rasa4, Tbc1d17, Arhgap1, Ralgapa1, Arhgdib, Adap2, Ric8b, Tbc1d4, Stxbp5l, Stxbp5, Tbc1d20, Dlc1, Ralgapa2, Chm, Preb, Tbc1d22a, Tbc1d9b, Arhgef15, Rgs4, Nprl3, Rabep1, Arap1, Evi5l, …	2462	225	12559	1.31496	1	0.727439	28.93
GOTERM_BP_DIRECT	GO:1990090~cellular response to nerve growth factor stimulus	12	0.396825	0.0205831	Csnk1d, Akt1, Csnk1e, Rapgef1, Acap2, Kidins220, Kat2a, Rab35, Arpc3, Ehd1, Bptf, Cbl	2534	30	13056	2.06093	1	0.936544	33.0526
GOTERM_CC_DIRECT	GO:0005768~endosome	118	3.90212	0.0207062	Atp11a, Clcn3, Wdr44, Dbnl, Adrb1, Rufy1, Cd68, Crhr1, Vps33a, Rab35, Ret, Vps26a, Abca2, Snf8, Steap2, Syt3, Rusc1, Rab10, Ehd1, Plekhm1, Lamtor1, Lrp1, Unc13d, Stx8, Lamtor2, Atp1a1, Sh3gl3, Ankrd13a, Snx11, Pik3c3, Abcg4, Tonsl, Ntrk2, 2610002M06Rik, Rab43, Ubap1, Rab1a, Pikfyve, Exoc4, Abca7, Wls, Snx9, Rabep1, Abcg1, Plekhf1, Rubcn, Vps37b, Snx19, Epha8, Tmbim1, Rabep2, Arpc2, Gnas, Wash1, A…	2709	510	14038	1.19897	1	0.445424	28.0197
GOTERM_MF_DIRECT	GO:0017124~SH3 domain binding	32	1.0582	0.0209714	Inpp5j, Abl1, Rims1, Cit, Ptpn22, Pak3, Shank1, Sos1, Dab2ip, Mapt, Enah, Ostf1, Evl, Synj1, Grik5, Inppl1, Cbl, Adam17, Casp9, Sirpa, Sh3bgrl2, Sgip1, Dnm2, Efs, Zfp384, Zfp106, Vasp, Dock3, Arhgap1, Arhgap27, Eps15, Dpysl3	2462	111	12559	1.4706	1	0.731678	30.1223
GOTERM_BP_DIRECT	GO:0006887~exocytosis	28	0.925926	0.0212471	Rims2, Myo5a, Unc13a, Kcnb1, Rims1, Gcgr, Snapin, Stxbp5, Stxbp5l, Exoc4, Stxbp1, Syt7, Syt3, Srcin1, Rims3, Stxbp2, Stx3, Snx19, Cdk16, Cdk5, Unc13d, Wash1, Unc13c, Snap23, Exoc3l, Brsk2, Unc13b, Ykt6	2534	95	13056	1.51858	1	0.938123	33.9228
GOTERM_BP_DIRECT	GO:0006888~ER to Golgi vesicle-mediated transport	23	0.760582	0.0214294	Nrbp1, Lman2, Rab1a, Creb3l2, Yif1a, Vapb, Golga2, Rab35, Tbc1d20, Stx18, Stx5a, Trappc6b, Preb, Trappc8, Vcp, Sec23ip, Sec22b, Gosr1, Ergic3, Stx17, Htt, Copa, Ykt6	2534	74	13056	1.6014	1	0.935712	34.1599
GOTERM_BP_DIRECT	GO:0030900~forebrain development	23	0.760582	0.0214294	Sstr3, Aplp2, Frs2, Aplp1, Htra2, Kdm2b, Dlc1, Atrx, Twsg1, Stil, Prkg1, Sox3, Shh, Setd2, Gnao1, Ndst1, Psen1, Trp73, Rfx4, Chrd, Pax6, Ttbk2, Cdk5	2534	74	13056	1.6014	1	0.935712	34.1599
GOTERM_BP_DIRECT	GO:0000278~mitotic cell cycle	14	0.462963	0.0226421	Tfdp2, Rnf2, Cenpc1, Cep250, Uba3, Nek4, Fer, Cntrl, Ppp2r2b, Tfdp1, Xrcc2, Pak2, Cdh13, Fam175b	2534	38	13056	1.89823	1	0.941481	35.7163
GOTERM_BP_DIRECT	GO:0033365~protein localization to organelle	8	0.26455	0.0226914	Crocc, Cep250, Dusp18, Adrb1, Bbs4, Bicd1, Pes1, Pax6	2534	16	13056	2.57616	1	0.938217	35.7788
GOTERM_BP_DIRECT	GO:0001570~vasculogenesis	20	0.661376	0.0228117	Hdac7, Heg1, Zmiz1, Ptprj, Rasip1, Glmn, Ackr3, Hey2, Tnni3, Ccm2, Angpt1, Shh, Amot, Setd2, Ntrk2, Junb, Cul7, Ptk2, Zfp950, Yap1	2534	62	13056	1.66204	1	0.935478	35.9313
GOTERM_MF_DIRECT	GO:0019905~syntaxin binding	23	0.760582	0.023824	Stx8, Abl1, Unc13a, Golga2, Stxbp5l, Stxbp5, Cacna1a, Unc13c, Vps52, Stxbp1, Syt7, Syt3, Napb, Rab4a, Stx6, Sec22b, Stxbp2, Snap23, Snap29, Txlng, Snap47, Unc13b, Syt5	2462	74	12559	1.58549	1	0.764273	33.4869
GOTERM_MF_DIRECT	GO:0001106~RNA polymerase II transcription corepressor activity	10	0.330688	0.0240318	Sox3, Rere, Tcerg1, Tbx15, Zfp451, Tbx18, Tle1, Uri1, Sin3b, N4bp2l2	2462	23	12559	2.21789	1	0.755672	33.7259
GOTERM_MF_DIRECT	GO:0035257~nuclear hormone receptor binding	10	0.330688	0.0240318	Smarcd3, Bud31, Ncoa2, Tacc2, Ep300, Ncoa7, Ncor1, Stat1, Tcf7l2, Cry2	2462	23	12559	2.21789	1	0.755672	33.7259
GOTERM_MF_DIRECT	GO:0005089~Rho guanyl-nucleotide exchange factor activity	22	0.727513	0.0243157	Mcf2l, Dock10, Arhgef33, Arhgef7, Arhgef19, Rasgrf2, Plekhg2, Arhgef37, Arhgef4, Arhgef2, Sos1, Fgd1, Arhgef17, Dock9, Arhgef15, Rasgrf1, Kalrn, Farp2, Tiam2, Prex2, Dock11, Arhgef11	2462	70	12559	1.60321	1	0.748446	34.0512
GOTERM_BP_DIRECT	GO:0050770~regulation of axonogenesis	11	0.363757	0.0248755	Rufy3, Ephb3, Map2, Epha4, Ephb2, Cdh2, Cacna1a, Ret, Kif13b, Ssh1, Chn1	2534	27	13056	2.0991	1	0.946646	38.4921
GOTERM_BP_DIRECT	GO:0036294~cellular response to decreased oxygen levels	4	0.132275	0.0249402	Akt1, Pick1, Cpeb4, Pten	2534	4	13056	5.15233	1	0.943851	38.5707
GOTERM_BP_DIRECT	GO:0002634~regulation of germinal center formation	4	0.132275	0.0249402	Rc3h1, Tnfaip3, Mef2c, Pkn1	2534	4	13056	5.15233	1	0.943851	38.5707
GOTERM_MF_DIRECT	GO:0042803~protein homodimerization activity	157	5.1918	0.0251191	Ide, Naga, Terf1, Abcb10, Fgfr1op, Mgll, Pdgfb, Wrn, Snf8, Supv3l1, Syt3, Nampt, Tbx15, Dnm1l, Olfml2a, Tirap, Vegfb, Bhlhe41, Zhx2, Kcnk9, Foxp1, Acat1, Enpp1, Camk2d, Pdxk, Gipc1, Fgfr2, Sbf2, Nacc2, Faah, Drosha, Abcg4, Ntrk2, Nos1, Zbtb38, Ikbkg, Cadm2, Kmt2a, Grpel1, Rpe, Vapb, Il6ra, Stat1, Abcd1, Sult1a1, Prkg1, Tbc1d22a, Lrrfip1, Snx9, Rabep1, Bhlhb9, Tef, Abcg1, Fbxo4, Runx1t1, Bak1, Ikz…	2462	691	12559	1.15901	1	0.748851	34.9635
GOTERM_MF_DIRECT	GO:0032947~protein complex scaffold	16	0.529101	0.0254561	2-Sep, Lamtor1, Lamtor2, BC029214, Magi1, Akap9, Mpp7, Cnot1, Dlg1, Rb1cc1, AI314180, Akap11, Map2k2, Akap1, Lamtor3, Magi3	2462	46	12559	1.77431	1	0.742838	35.3427
GOTERM_MF_DIRECT	GO:0031852~mu-type opioid receptor binding	4	0.132275	0.0256533	Gnas, Flna, Gnao1, Wls	2462	4	12559	5.10114	1	0.735112	35.5636
GOTERM_BP_DIRECT	GO:0043267~negative regulation of potassium ion transport	7	0.231481	0.026031	Plcb4, Htr2a, Kcna5, Nos1, Atf4, Ptk2b, Gnaq	2534	13	13056	2.77433	1	0.947577	39.8831
GOTERM_BP_DIRECT	GO:0008360~regulation of cell shape	35	1.15741	0.0260961	Csnk1e, Arhgap18, Dlc1, Fgd1, Dapk3, Csnk1g3, Pxn, Fmnl3, Arap1, Brwd1, Cdc42se2, Ptk2, Ptk2b, Ttbk2, Csnk1g1, Diaph1, Coro1a, Wipf1, Rhoj, Fermt2, Dlg1, Csnk1d, Wipf2, Pakap, Cyfip1, Myo10, Palm, Csf1r, Dmtn, Epb41l3, Fmnl1, Cfdp1, Rhoq, Aldoa, Gna12	2534	127	13056	1.41993	1	0.944923	39.9605
GOTERM_BP_DIRECT	GO:0007224~smoothened signaling pathway	21	0.694444	0.0262822	2-Sep, Trove2, Dzip1, Nsdhl, 2700049A03Rik, Ift46, Stil, Hipk2, Disp1, Ift172, Shh, Ift88, Cdon, Ptch1, Boc, Ndst1, Bbs7, Pax6, Tmem231, Gli2, Ttbk2	2534	67	13056	1.61491	1	0.94301	40.1815
GOTERM_CC_DIRECT	GO:0010008~endosome membrane	33	1.09127	0.0264737	Wdr44, Pikfyve, Cptp, Cd68, Grb14, Uba1, Rab35, Ret, Abca2, Vps26a, Snf8, Steap2, Rab23, Gga3, Ehd1, Vps37b, Plekhm1, Vps4b, Vac14, Tmbim1, Ankfy1, Snx2, Vps52, Scyl2, Clip3, Tm9sf2, Vps41, Tlr3, Tbc1d5, Tonsl, Ntrk2, Acap2, Gga2	2709	119	14038	1.43702	1	0.520201	34.4
GOTERM_BP_DIRECT	GO:0006281~DNA repair	76	2.51323	0.0270391	Uchl5, Abl1, Ino80d, Actr5, BC029214, Zfyve26, Stra13, Cep164, Wrn, Tdp2, Hspa1a, Taok1, Mlh1, Taok3, Rad50, Psme4, Dclre1a, Ube2w, Ercc6, Kif22, Rfwd3, Usp28, Trip12, Slx1b, Prkdc, Actr8, Brca2, Fan1, Xrcc2, Gtf2h1, Apitd1, Ruvbl1, Ercc3, Aptx, Exo5, Lig3, Actl6a, Tfpt, Smc1a, Smc5, Dmap1, Blm, Uvssa, Mpg, Fto, Fancl, Usp7, Mtor, Otub1, Sprtn, Cdc14b, Recql5, Msh3, Rad51d, Emsy, Xrcc1, Rev3l, Sm…	2534	314	13056	1.24706	1	0.944642	41.0723
GOTERM_BP_DIRECT	GO:0021772~olfactory bulb development	9	0.297619	0.0270452	Chd7, Pcnt, Ski, Csf1r, Dpysl2, Efna2, Crtac1, Rpgrip1l, Pax6	2534	20	13056	2.31855	1	0.941689	41.0795
GOTERM_MF_DIRECT	GO:0003690~double-stranded DNA binding	31	1.02513	0.0277344	Aptx, Dnmt1, Ddx58, Klf4, Stra13, Aim2, Stat5b, Pcbp3, Egr1, Stat1, Mterf1b, Safb, Tef, Trp73, Rad50, Rad51d, Usf2, Nr3c1, Zfp148, Hmgb2, Zbtb16, Prkdc, Ddx11, Akap8, Mndal, Rad51, Junb, Rfc1, Xrcc2, Pax6, Apitd1	2462	109	12559	1.45078	1	0.75258	37.8519
GOTERM_BP_DIRECT	GO:0071363~cellular response to growth factor stimulus	17	0.562169	0.0282182	Gas6, Ripk1, Bmp2, Dtymk, Klf4, Thbs1, Stat5b, Cpne3, Htra2, Pdgfb, Akt1, Tgfb3, Rps6kb1, Srd5a1, Uri1, Nos1, Ehd4	2534	51	13056	1.71744	1	0.945743	42.4349
GOTERM_BP_DIRECT	GO:0048666~neuron development	17	0.562169	0.0282182	Tenm2, Ski, Dgkg, Htra2, Tdp2, Secisbp2, Sox3, Tenm4, Ntf3, Tenm1, Psen1, Trp73, Mef2c, Htt, Dpysl3, Gli2, En1	2534	51	13056	1.71744	1	0.945743	42.4349
GOTERM_CC_DIRECT	GO:0005794~Golgi apparatus	239	7.90344	0.0282522	Hace1, Clcn3, Rasip1, Snapin, Entpd6, Cln5, Slc35a4, Galnt4, Dnm1l, Atp1a1, Aplp1, Naa25, Trappc11, St3gal1, Dlg1, Glt8d2, Faah, Psen1, Sec22b, Slc1a5, Camk1g, Chst10, Pask, Pthlh, Rab1a, Cabp7, Cdk5rap2, Vapb, Exoc4, Myo18a, Map2k2, Pphln1, Cnst, Galnt6, Srcap, Gnas, Trim68, B4galt4, Akt3, Arcn1, Xylt1, Mink1, Mgat5, Gorasp2, BC004004, Cul7, Apc2, Fndc3a, Syap1, Slc9a8, Cnksr2, Yif1a, Fam20c, Cl…	2709	1106	14038	1.1198	1	0.53357	36.2581
GOTERM_CC_DIRECT	GO:0035253~ciliary rootlet	6	0.198413	0.0282837	Crocc, Psen1, Rab28, Klc3, Klc1, Kif5a	2709	10	14038	3.10919	1	0.524255	36.2905
GOTERM_BP_DIRECT	GO:0042753~positive regulation of circadian rhythm	6	0.198413	0.0289453	Prkg1, Thrap3, Rora, Btrc, Arntl, Nr1d1	2534	10	13056	3.0914	1	0.947016	43.2603
GOTERM_BP_DIRECT	GO:0071872~cellular response to epinephrine stimulus	6	0.198413	0.0289453	Atp2b4, Ryr2, Pde4b, Pde4d, Srd5a1, Nos1	2534	10	13056	3.0914	1	0.947016	43.2603
GOTERM_BP_DIRECT	GO:0048703~embryonic viscerocranium morphogenesis	6	0.198413	0.0289453	Chst11, Nipbl, Foxc2, Ndst1, Mef2c, Mthfd1l	2534	10	13056	3.0914	1	0.947016	43.2603
GOTERM_BP_DIRECT	GO:0015031~protein transport	130	4.29894	0.0289827	Cog2, Rufy1, Vps33a, Rab35, Nup54, Vps26a, Snf8, Hook2, Stxbp2, Ehd1, Rab10, Plekhm1, Mcfd2, Cep290, D1Ertd622e, Snx11, Grip1, Nup214, Ift46, Gcc2, Psen1, Sec22b, Rab8b, Snap91, Fuz, 2610002M06Rik, Hook1, Tbc1d17, Ubap1, Rab3b, Timm8b, Rab1a, Mon2, Stxbp5l, Stxbp5, Xpo7, Exoc4, Preb, Napb, Snx9, Rabep1, Vps37b, Snx19, Copa, Mcm3ap, Atg10, Rabep2, Bbs4, Sec61a2, Mtx1, Scamp3, Jakmip1, Kpna6, Atg16…	2534	571	13056	1.17303	1	0.944473	43.3024
GOTERM_MF_DIRECT	GO:0017137~Rab GTPase binding	35	1.15741	0.0297879	Hace1, Myo5a, Rims2, Tbc1d22b, Wdr44, Rims1, Tbc1d4, Pex5l, Stxbp5, Stxbp5l, Tbc1d20, Ulk1, Myrip, Tbc1d22a, Chm, Rabgef1, Tbc1d9b, Atp6ap1, Mlph, Dnm1l, Rab11fip1, Bicd1, Rab3gap1, Ehd1, Evi5l, Rgp1, Unc13d, Tbc1d9, Ankfy1, Vps52, Tbc1d5, Tbc1d8b, Ap1g1, Acap2, Fer	2462	127	12559	1.40583	1	0.767751	40.0348
GOTERM_CC_DIRECT	GO:0005730~nucleolus	175	5.78704	0.0299149	Tra2a, Urb2, Tma16, Abl1, Rpl4, Terf1, Gtf3c1, Acat2, Snapin, Ddx21, Jazf1, Mro, Wrn, Zfp593, 2010111I01Rik, Zfp330, Tdp2, Clock, Etv4, Zbtb33, Stau2, Mdn1, Dffb, Taf1, Nsun2, Zfp750, Nol11, Lrp1, Dclre1a, Rnf20, Taf13, Pno1, Nin, Dis3, Dcaf13, Ddx51, Hspa9, Usp28, Hmgb2, Rbm19, C1qbp, Drosha, Naa10, Ola1, Rbm4, Top1, Ikbkap, Spats2l, Tulp3, 2-Sep, Ehmt2, Phf5a, Zfp207, Ccdc106, Ddx17, Mphosph10,…	2709	793	14038	1.14357	1	0.534982	37.9504
GOTERM_BP_DIRECT	GO:0021537~telencephalon development	10	0.330688	0.0300958	Bmp2, Ift88, Cdh2, Rfx4, Kat2a, Slc8a3, Mllt4, Rpgrip1l, Slc1a2, Cdk5	2534	24	13056	2.1468	1	0.947803	44.5433
GOTERM_CC_DIRECT	GO:0043198~dendritic shaft	19	0.628307	0.030688	Inpp5j, Map2, Cnih3, Arpc2, Flna, Htr2a, Gipc1, Asic1, Exoc4, Arhgef2, Sez6, Psen1, Stau2, Grip2, Grm5, Kirrel3, Hcn1, Slc1a2, Cript	2709	60	14038	1.64096	1	0.53496	38.7229
GOTERM_CC_DIRECT	GO:0035869~ciliary transition zone	11	0.363757	0.0310113	2-Sep, D1Ertd622e, Tmem80, Bbs4, Traf3ip1, Pcm1, Rpgrip1l, Tmem231, 2410089E03Rik, Ttbk2, Cep290	2709	28	14038	2.03578	1	0.529746	39.0433
GOTERM_MF_DIRECT	GO:0016308~1-phosphatidylinositol-4-phosphate 5-kinase activity	5	0.165344	0.0310372	Pip4k2c, Pip4k2b, Pikfyve, Pip5k1a, Pip5kl1	2462	7	12559	3.64367	1	0.772593	41.3273
GOTERM_MF_DIRECT	GO:0043140~ATP-dependent 3'-5' DNA helicase activity	5	0.165344	0.0310372	Recql5, Blm, Wrn, Recql4, Ruvbl1	2462	7	12559	3.64367	1	0.772593	41.3273
GOTERM_MF_DIRECT	GO:0071889~14-3-3 protein binding	10	0.330688	0.0319342	Tbc1d22a, Hdac7, Akt1, Tbc1d22b, Synpo2, Sik1, Ppp1r12a, Kif13b, Ddit4, Dab2ip	2462	24	12559	2.12547	1	0.773362	42.2391
GOTERM_BP_DIRECT	GO:0048148~behavioral response to cocaine	8	0.26455	0.0322558	Ehmt2, Htr2a, Sdk1, Kalrn, Grm2, Crhr1, Nos1, Cdk5	2534	17	13056	2.42463	1	0.955637	46.8782
GOTERM_BP_DIRECT	GO:0045022~early endosome to late endosome transport	8	0.26455	0.0322558	Stx8, Flna, Hook2, Hook3, Lmtk2, Pik3c3, Hook1, Snf8	2534	17	13056	2.42463	1	0.955637	46.8782
GOTERM_BP_DIRECT	GO:0010608~posttranscriptional regulation of gene expression	8	0.26455	0.0322558	Tdrd7, Per1, Atg14, Rc3h1, Cdc37, Fbxo4, Rc3h2, Nacc2	2534	17	13056	2.42463	1	0.955637	46.8782
GOTERM_BP_DIRECT	GO:0072659~protein localization to plasma membrane	19	0.628307	0.0322989	Myo5a, Cln3, Stxbp1, Dlg1, Tnik, Golga7b, Ramp1, Cacnb3, Dpp6, Rapgef6, Map7, C2cd5, Fcho2, Kcnip4, Epb41l3, Ank2, Plekhf1, P2ry1, Rab10	2534	60	13056	1.63157	1	0.953507	46.9238
GOTERM_CC_DIRECT	GO:0042734~presynaptic membrane	22	0.727513	0.0325183	Pick1, Unc13a, Rims1, 3-Sep, Grm2, Unc13c, Pcdh8, Adora2a, Syt7, Dlg1, Grin2b, Snph, Erc2, Grin2a, Kcnc2, Grik5, Snap91, Nrxn1, Stx3, Nrxn3, Grm8, Slc1a2	2709	73	14038	1.56169	1	0.538118	40.5159
GOTERM_CC_DIRECT	GO:0016604~nuclear body	16	0.529101	0.0325965	Usp7, Ski, Miat, Arih1, Arntl, Xist, Zbtb16, Phc1, Hipk2, Nacc1, Rnf2, Pcgf2, Ss18l1, Ube2i, Ptk2, Ubox5	2709	48	14038	1.72733	1	0.530412	40.5915
GOTERM_BP_DIRECT	GO:0046330~positive regulation of JNK cascade	18	0.595238	0.033022	Tlr4, Ripk1, Rasgrp1, Card9, Rb1cc1, Dab2ip, Map3k5, Hipk2, Mink1, Tlr3, Dixdc1, Stk3, Nod1, Tirap, Taok1, Rassf2, Ptk2b, Taok3	2534	56	13056	1.65611	1	0.954393	47.6838
GOTERM_BP_DIRECT	GO:0001843~neural tube closure	26	0.859788	0.0338595	Opa1, Ski, Hectd1, Glmn, Kat2a, Lmo4, Deaf1, Dvl2, Dlc1, Rab23, Enah, Setd2, Rps7, Nog, Bbs4, Tsc1, Mthfd1l, Stil, Bcl10, Ift172, Kdm6a, Ptch1, Fuz, Vasp, Tulp3, Rgma	2534	90	13056	1.48845	1	0.955714	48.551
GOTERM_CC_DIRECT	GO:0015629~actin cytoskeleton	48	1.5873	0.034081	2-Sep, Crocc, Abl1, Coro2b, Shroom4, Ddx58, D7Ertd443e, Cit, Nmt1, Myrip, Taf5, Macf1, Pfn4, Enah, Mlph, Vcl, Srcin1, Ahnak, Abl2, Synpo, Ppp1r12a, Klhl2, Dst, Catip, Dennd2a, Adam17, Flna, Arpc2, Zfp174, Svil, Stag2, Iqgap1, Gas2l3, Coro1a, Wipf1, Nfatc2, Cfl2, Tcerg1, Anln, Orc4, Ppp1r9a, Slc16a3, Synpo2, Fer, Mad1l1, Aldoa, Mtss1, Phc3	2709	189	14038	1.31606	1	0.538159	42.0079
GOTERM_BP_DIRECT	GO:0009611~response to wounding	16	0.529101	0.0341182	Slc1a3, Nmnat1, Itgb4, Tnfaip3, Pdgfb, Bptf, Casp3, Rps6kb1, Grin2a, F2r, Sulf2, Mdk, Pax6, Pik3cb, Slc1a2, Cdk5	2534	48	13056	1.71744	1	0.9546	48.8162
GOTERM_BP_DIRECT	GO:0048536~spleen development	13	0.429894	0.0341612	Adam17, Kmt2a, Abl1, Rc3h1, Dicer1, Polb, Rc3h2, Samd9l, Prkdc, Pbx1, Rbm15, Mfsd7b, Pkn1	2534	36	13056	1.86056	1	0.952573	48.8602
GOTERM_MF_DIRECT	GO:0008026~ATP-dependent helicase activity	11	0.363757	0.0342313	Dhx36, Recql5, Ighmbp2, Ddx11, Dhx16, Chd3, Chd5, Ttf2, Blm, Wrn, Recql4	2462	28	12559	2.00402	1	0.78822	44.5137
GOTERM_MF_DIRECT	GO:0001965~G-protein alpha-subunit binding	11	0.363757	0.0342313	Rgs4, Gnas, Htr2a, Ric8b, Drd5, F2r, Rgs10, Crhr1, Nucb1, Ric8a, Igf1r	2462	28	12559	2.00402	1	0.78822	44.5137
GOTERM_BP_DIRECT	GO:0035023~regulation of Rho protein signal transduction	22	0.727513	0.0343731	Mcf2l, Arhgef33, Arhgef7, Arhgef19, Rasgrf2, Plekhg2, Arhgef37, Arhgef4, Arhgef2, Sos1, Dlc1, Fgd1, Arhgef17, Arhgef15, Rasgrf1, Kalrn, Farp2, Cdh2, Tiam2, Prex2, Arhgef11, Arhgdib	2534	73	13056	1.55276	1	0.951264	49.0762
GOTERM_BP_DIRECT	GO:0007611~learning or memory	15	0.496032	0.0344079	Prkar1b, Egr1, Lamb1, Zfp385a, Grin2b, Casp3, Bhlhb9, Kcnab1, Prkca, Grin2a, Psen1, Mef2c, Htt, Tmod2, Pten	2534	44	13056	1.75648	1	0.949172	49.1116
GOTERM_MF_DIRECT	GO:0004674~protein serine/threonine kinase activity	90	2.97619	0.0347514	Ulk3, Csnk1e, Fam20c, Pdk2, Cit, Map3k9, Ulk1, Araf, Dclk3, Tnik, Pak2, Csnk1g3, Dapk3, Cdk18, Mknk1, Nek1, Prkcb, Taf1, Taok1, Irak2, Cdk16, Sgk1, Taok3, Ripk1, Bmpr2, Camk2d, Mast4, Prkdc, Nuak2, Mast3, Grk4, Cdkl3, Pkn1, Alpk2, Camk1g, Map4k3, Pask, Cdk14, Coq8b, Nek4, Cpne3, Pak3, Wnk3, Map3k5, Akt1, Prkg1, Hipk2, Map2k2, Rps6kb1, Prkca, Camk4, Brsk1, Stk32c, Mast2, Ksr2, Tlk2, Stk16, Map4k4,…	2462	380	12559	1.20816	1	0.784933	45.0169
GOTERM_BP_DIRECT	GO:0031175~neuron projection development	35	1.15741	0.0359252	2-Sep, Ptprm, Tmem30a, Tnc, Snapin, Myoc, Rab35, Hdgfrp3, Ulk1, Stmn4, Igf1r, Clmn, Fry, Usp21, Gnao1, Apc, Stx3, Ehd1, Ptk2b, Epha8, Cdk16, Cdk5, Pten, Manf, Map4, Herc1, Ncdn, Diaph1, Lamb1, Cdnf, Rasgrf1, Camsap2, Ppp1r9a, Rgma, Chl1	2534	130	13056	1.38717	1	0.953455	50.6324
GOTERM_BP_DIRECT	GO:0006310~DNA recombination	24	0.793651	0.036624	Rad50, Uchl5, Recql5, Actr5, Ino80d, Lig3, Rad51d, Actl6a, Tfpt, Smc5, Mei4, Blm, Hmgb2, Supv3l1, Wrn, Slx1b, Actr8, Brca2, Palb2, Rad51, Ino80, Xrcc2, Recql4, Ruvbl1	2534	82	13056	1.508	1	0.954169	51.3183
GOTERM_MF_DIRECT	GO:0015631~tubulin binding	15	0.496032	0.0371399	Eml1, Map2, Ncald, Map4, Cdk5rap2, Agbl5, Traf3ip1, Hdgfrp3, Stmn4, Sgip1, Clip1, Mapt, Tpr, Klc1, Eml2	2462	44	12559	1.73902	1	0.79898	47.273
GOTERM_CC_DIRECT	GO:0031410~cytoplasmic vesicle	132	4.36508	0.0374135	Clcn3, Snapin, Dbnl, Vps33a, Rab35, Abca2, Dvl2, Arhgef2, Syt3, Tmem199, Tfr2, Rusc1, Dnm1l, Stx17, Ehd1, Rab10, Cdk16, Nptx1, Srebf2, Fnbp1, Gm43302, Marveld2, Gipc1, Pik3c3, Grip1, Fgfr2, Slc32a1, Rab32, Arhgap30, Tprgl, Psen1, Ift74, Rab8b, Psmc5, Tbc1d17, Rab43, Htr2a, Atp6v0a1, Tmem30a, Pikfyve, Myoc, Gbp9, Myrip, Wls, Snx9, Ntf3, Rabep1, Sec23ip, Cnst, Arap1, Sntb2, Gbp7, Snx19, Agtrap, Cop…	2709	589	14038	1.16133	1	0.564048	45.0732
GOTERM_CC_DIRECT	GO:0017053~transcriptional repressor complex	17	0.562169	0.037982	Smarce1, Ski, Spen, Ccnd1, Ncor1, Jazf1, Rcor1, Tbl1xr1, Mier1, Hey2, Rest, Zbtb16, Runx1t1, Lin37, Bhlhe41, Skor2, N4bp2l2	2709	53	14038	1.66215	1	0.56148	45.5807
GOTERM_BP_DIRECT	GO:0051895~negative regulation of focal adhesion assembly	7	0.231481	0.0382339	Itgb1bp1, Apod, Phldb2, Dmtn, Rcc2, Dlc1, Pten	2534	14	13056	2.57616	1	0.958205	52.8641
GOTERM_BP_DIRECT	GO:0034968~histone lysine methylation	7	0.231481	0.0382339	Ehmt2, Suv39h1, Setd2, Setdb1, Setdb2, Prdm9, Setd7	2534	14	13056	2.57616	1	0.958205	52.8641
GOTERM_BP_DIRECT	GO:0035265~organ growth	7	0.231481	0.0382339	Ptpn11, Ehmt2, Plag1, Adra1a, Map7, Fgfr2, Ly6e	2534	14	13056	2.57616	1	0.958205	52.8641
GOTERM_BP_DIRECT	GO:0022408~negative regulation of cell-cell adhesion	7	0.231481	0.0382339	Abl1, Nf2, Abl2, Pik3r1, Tnr, Ptk2, Podxl	2534	14	13056	2.57616	1	0.958205	52.8641
GOTERM_MF_DIRECT	GO:0001077~transcriptional activator activity, RNA polymerase II core promoter proximal region sequence-specific binding	54	1.78571	0.0388733	Tfe3, Fubp3, Mkx, Foxc2, Klf4, Egr1, Clock, Borcs8, Meis3, Smad1, Trp73, Rfx4, Mef2c, Zfp750, Atf4, Nfat5, Plagl2, Gli2, Carf, Ebf4, Tead1, Nrf1, Pou2f2, Mitf, Glis2, Nfatc2, Ar, Hltf, Zscan21, Junb, Cys1, Elf3, Stat5b, Arntl, Preb, Arnt2, Ppara, Zic3, Nfatc3, Tef, Creb3l1, Nr4a2, Stk16, Tcf7l2, Camta1, Akna, Creb3l2, Nr3c1, Mef2a, Pbx1, Plag1, Zfat, Pax6, Nfatc1	2462	215	12559	1.28122	1	0.806158	48.8555
GOTERM_BP_DIRECT	GO:0072661~protein targeting to plasma membrane	10	0.330688	0.0391554	Gas6, Palm, Nfasc, Kcnb1, Ptch1, Ank2, Pip5k1a, Sptbn1, Wnk3, Pacs2	2534	25	13056	2.06093	1	0.959531	53.7278
GOTERM_CC_DIRECT	GO:0005634~nucleus	1044	34.5238	0.0396338	Gtf3c1, Fbxo5, Med12l, Ncor1, Calm3, Snf8, Dclk3, Hspa1a, Csnk1g3, Sgk1, Cep290, Rtfdc1, Ubxn6, Pno1, Pdxk, Lbx1, Iqgap1, Btrc, Naif1, Hspa9, Fam76b, Casp12, Rbms2, Rbm4, Psen1, Spats2l, Med31, Zbtb38, Ubox5, Jrk, 2-Sep, Ercc3, Pask, Iws1, Polr3g, Pthlh, Mphosph10, Nf2, Mybbp1a, Blm, Preb, Eps15l1, Rgs4, Bhlhb9, Baz2a, Diexf, Zfp628, Ubn2, Acacb, Rassf2, Gprasp2, Tjp1, Gnas, Naa15, Dtymk, Zfp174,…	2709	5197	14038	1.04098	1	0.569246	47.0305
GOTERM_MF_DIRECT	GO:0005003~ephrin receptor activity	7	0.231481	0.0399705	Ephb6, Ephb3, Epha4, Ephb2, Epha5, Epha7, Epha8	2462	14	12559	2.55057	1	0.807706	49.834
GOTERM_CC_DIRECT	GO:0005801~cis-Golgi network	14	0.462963	0.0400986	Pcnt, Golga2, Hook3, Nucb1, Akap9, Pik3r1, Trappc6b, Trip11, Angel1, Sec23ip, Trpc7, Gosr1, Tmed5, B3gat3	2709	41	14038	1.76946	1	0.565764	47.4319
GOTERM_MF_DIRECT	GO:0008013~beta-catenin binding	24	0.793651	0.0405201	Chd8, Dlg5, Ptprj, Nf2, Btrc, Klf4, Tcf7, Med12l, Ep300, Grin2b, Tbl1xr1, Tcf7l1, Ar, Ptprt, Pxn, Prmt2, Psen1, Ctnnd2, Apc, Rora, Cdh2, Setd1a, Apc2, Tcf7l2	2462	82	12559	1.49302	1	0.804828	50.3174
GOTERM_BP_DIRECT	GO:0060291~long-term synaptic potentiation	15	0.496032	0.0413133	Unc13a, Rims1, Rasgrf2, Crhr1, Itpr3, Lrrtm2, Grin2b, Grin2a, Ntrk2, Slc8a3, Tnr, Stx3, Ptk2b, Snap47, Pten	2534	45	13056	1.71744	1	0.964588	55.6921
GOTERM_MF_DIRECT	GO:0031593~polyubiquitin binding	10	0.330688	0.0414691	Agap3, Sprtn, Vcp, Psmd4, Fam175a, Eps15, Ubqln4, Zfand6, Bag6, Fam175b	2462	25	12559	2.04045	1	0.805201	51.1419
GOTERM_BP_DIRECT	GO:0051496~positive regulation of stress fiber assembly	14	0.462963	0.0417671	Tgfb3, Ppm1f, Mtor, Arhgef15, Evl, Itgb1bp1, Lrrc16a, Nf2, Myoc, Rapgef3, Kiss1r, Wnt4, S100a10, Pfn2	2534	41	13056	1.75933	1	0.964275	56.095
GOTERM_BP_DIRECT	GO:0007268~chemical synaptic transmission	36	1.19048	0.0418665	Apba1, Sstr3, Unc13a, Myo5a, Htr2a, Snapin, Gria4, Exoc4, Cacnb3, Grin2a, Grik5, Dlgap1, Plcb3, Nrxn3, Myo6, Penk, Dlg2, Cacna1a, Grm2, Gipc1, Unc13c, Pcdh8, Apba2, Slc6a12, Dlg1, Grin2b, Mink1, Htr5a, Apba3, Snap91, Slc12a7, Grm5, Nrxn1, Gabrd, Grm8, Unc13b	2534	136	13056	1.36385	1	0.962928	56.1828
GOTERM_BP_DIRECT	GO:0045893~positive regulation of transcription, DNA-templated	113	3.73677	0.0420844	Zxdc, Tfe3, Fubp3, Spen, Foxc2, Ret, Nr1d1, Egr1, Cxxc1, Pdgfb, Dvl2, Clock, Usp21, Trp73, Etv4, Lyl1, Foxp1, Cep290, Mapre3, Srebf2, Rnf20, Btrc, Pou2f2, Hmgb2, F2r, Psen1, Zfp287, Nos1, Arhgef11, Kmt2a, Thrap3, Phf5a, Myrf, Cdk5rap2, Ddx17, Setd3, Arntl, Atmin, Blm, Stat1, Tfdp1, Tbl1xr1, Igf1r, Arnt2, Ppara, Hnrnpab, Nfatc3, Map2k2, Kmt2e, Taf4, Arap1, Nr4a2, Mdk, Tcf7l2, Nfe2l3, Trim24, Naa15…	2534	497	13056	1.17145	1	0.961927	56.3747
GOTERM_CC_DIRECT	GO:0005694~chromosome	73	2.41402	0.0438112	Tinf2, Helb, Terf1, Clasp1, Stra13, Setdb1, Setd1b, Zwint, Zwilch, Pes1, Zfp330, Smchd1, Dapk3, Clock, Suv39h1, Gm960, Acd, Setd2, Mlh1, Rad50, Pogz, Suv420h1, H2afy2, Mei4, Hmgb2, Dhx36, Rbm19, Actr8, Bahd1, Rnf2, Top1, Mbd5, Setdb2, Mad1l1, Recql4, Apitd1, 2-Sep, Ehmt2, Zfp207, Cenpc1, Tnks, Mphosph10, Whsc1, Rcc2, Smc1a, Smc5, Rec8, Setd7, Xist, Uvssa, Pphln1, Ppp2r5c, Phf2, Rassf2, Banf1, Kan…	2709	309	14038	1.22422	1	0.591037	50.5374
GOTERM_BP_DIRECT	GO:0061178~regulation of insulin secretion involved in cellular response to glucose stimulus	8	0.26455	0.0441736	Myt1, Epha5, Brsk2, Hmgn3, Nr1d1, Nrxn1, Tcf7l2, Cdk16	2534	18	13056	2.28992	1	0.966258	58.1742
GOTERM_MF_DIRECT	GO:0005484~SNAP receptor activity	12	0.396825	0.0444051	Stx8, Stx6, Sec22b, Snap23, Gosr1, Stx17, Snap29, Stx18, Stx5a, Stx3, Snap47, Ykt6	2462	33	12559	1.85496	1	0.82024	53.612
GOTERM_BP_DIRECT	GO:0031629~synaptic vesicle fusion to presynaptic active zone membrane	6	0.198413	0.0447511	Snapin, Snap23, Snap29, Stxbp1, Stx3, Snap47	2534	11	13056	2.81036	1	0.966283	58.6591
GOTERM_BP_DIRECT	GO:0060402~calcium ion transport into cytosol	6	0.198413	0.0447511	Cacnb3, Adra1a, Ryr2, Slc8a3, Itpr3, Cacna1i	2534	11	13056	2.81036	1	0.966283	58.6591
GOTERM_BP_DIRECT	GO:0000722~telomere maintenance via recombination	6	0.198413	0.0447511	Rad50, Brca2, Rad51d, Rad51, Smc5, Wrn	2534	11	13056	2.81036	1	0.966283	58.6591
GOTERM_BP_DIRECT	GO:0042445~hormone metabolic process	6	0.198413	0.0447511	Ptpn11, Prlhr, Safb, Cacna1a, Htt, Wnt4	2534	11	13056	2.81036	1	0.966283	58.6591
GOTERM_MF_DIRECT	GO:0001046~core promoter sequence-specific DNA binding	14	0.462963	0.0448479	Kmt2a, Thrap3, Nrf1, Arntl, Nr1d1, Rest, Clock, Top1, Rora, Mef2c, Klf10, Zfp750, Ciart, Atf4	2462	41	12559	1.74185	1	0.816723	53.9741
GOTERM_CC_DIRECT	GO:0016605~PML body	26	0.859788	0.0459098	Agap3, Patl1, Ski, Arntl, Smc5, Blm, Lrch4, Pml, Tdp2, Dapk3, Hipk2, Zfp451, Ciart, Tcf7l2, Pten, Mtor, Usp7, Tenm2, Sptbn4, Rfwd3, Pias4, Atrx, Zbtb16, Rere, Rad51, Gm20605, Ube2i	2709	93	14038	1.44873	1	0.601019	52.216
GOTERM_MF_DIRECT	GO:0042800~histone methyltransferase activity (H3-K4 specific)	8	0.26455	0.046357	Kmt2a, Kmt2e, Setd3, Kmt2c, Setd1b, Setd1a, Prdm9, Cxxc1	2462	18	12559	2.26717	1	0.820694	55.1886
GOTERM_MF_DIRECT	GO:0003700~transcription factor activity, sequence-specific DNA binding	157	5.1918	0.0467968	Zxdc, Tfe3, Zkscan5, Spen, Foxc2, Zfp11, Zfp141, Bcl6, Ncor1, Nr1d1, Nfxl1, Egr1, Clock, Borcs8, Tbx15, Zfp438, Trp73, Etv4, Zfp451, Zhx2, Mafg, Foxp1, Nfat5, Rfx7, Zscan22, Srebf2, Lbx1, Zfp442, Zfp382, Pou2f2, Zfp518a, Zfp568, Hmgb2, Tcf25, Rere, Zfp595, Zfp287, Zfp300, Junb, Zbtb38, Zfp975, Zfp53, Phf5a, Gm5141, Myrf, Gm28557, Arntl, Stat1, Trps1, Pgbd1, Tfdp1, Zfp629, Taf5, Arnt2, Preb, Hnrnp…	2462	705	12559	1.136	1	0.817307	55.5368
GOTERM_BP_DIRECT	GO:0043087~regulation of GTPase activity	21	0.694444	0.046984	Rasal1, Mtor, Rasgrp1, Ephb3, Epha5, Rasip1, Iqgap1, Tsc1, Bcl6, Chn1, Dab2ip, Fgd1, Prkg1, Rasgrp3, Epha4, Itgb1bp1, Sbf1, Ntrk2, Rasa4, Rab3gap1, Arhgap1	2534	71	13056	1.52393	1	0.970322	60.4842
GOTERM_CC_DIRECT	GO:0042645~mitochondrial nucleoid	15	0.496032	0.0471413	1110008L16Rik, Tufm, Hadha, Tfb1m, Hspa9, Polg, Tfb2m, Supv3l1, Mterf1b, Mpg, Fastkd5, Peo1, Ssbp1, Polrmt, Lonp1	2709	46	14038	1.68978	1	0.603552	53.176
GOTERM_MF_DIRECT	GO:0098641~cadherin binding involved in cell-cell adhesion	66	2.18254	0.0473254	Arfip2, Dbnl, Cgn, Arhgap18, Dab2ip, Sptbn2, Pak2, Hspa1a, Dock9, Vcl, Ahnak, Ccs, Plcb3, Ehd1, Rab10, Ehd4, Cbl, Ppfibp1, Ptpn1, Abcf3, Clint1, Iqgap1, Gipc1, Snx2, Tmod3, Mpp7, Dlg1, Eif4g1, Tjp2, Ola1, Ckap5, Ubap2, Mllt4, Arhgap1, Nop56, Ruvbl1, 2-Sep, Rab1a, Vapb, Sh3glb2, Stat1, Chmp2b, Lrrfip1, Snx9, Eps15l1, Rtn4, Sptbn1, Cc2d1a, Plec, Myo6, Tjp1, Rars, Flna, Golga2, Stx5a, Ddx6, Csnk1d, …	2462	273	12559	1.23324	1	0.814598	55.9519
GOTERM_BP_DIRECT	GO:0007131~reciprocal meiotic recombination	9	0.297619	0.0478202	Rad50, Msh3, Gm960, Rad51d, Cep63, Mlh3, Rad51, Mlh1, Xrcc2	2534	22	13056	2.10777	1	0.970875	61.1478
GOTERM_BP_DIRECT	GO:0001782~B cell homeostasis	9	0.297619	0.0478202	Nckap1l, Casp3, Rc3h1, Mef2c, Bak1, Rc3h2, Pkn1, Ikbkg, Sos1	2534	22	13056	2.10777	1	0.970875	61.1478
GOTERM_BP_DIRECT	GO:0048854~brain morphogenesis	9	0.297619	0.0478202	Fancc, Pcnt, Psen1, Bbs4, Slc4a10, Cdh2, Akt3, Mllt4, Pten	2534	22	13056	2.10777	1	0.970875	61.1478
GOTERM_MF_DIRECT	GO:0044212~transcription regulatory region DNA binding	47	1.55423	0.048927	Kmt2a, Tfe3, Bcor, Cdk5rap2, Foxc2, Klf4, Tcf7, Ncor1, Egr1, Atmin, Nr1d1, Arid5b, Tbl1xr1, Taf5, Smarca2, Creb3l1, Trp73, Ttf1, Arap1, Mef2c, Tcf7l2, Atf4, Ikzf4, Gli2, Yap1, Atf3, Srebf2, Creb3l2, Zfp174, H2afy2, Zfp382, Glis2, Elmsan1, Rcor1, Dmtf1, Hmgb2, Nfatc2, Gabpb2, Rest, Tcf7l1, Dhx36, Zfp746, Ar, Kmt2d, Irf3, Rreb1, Pax6	2462	186	12559	1.289	1	0.819048	57.1876
GOTERM_BP_DIRECT	GO:0007416~synapse assembly	14	0.462963	0.0501104	Myo6, Dbnl, Cacna1a, Pdgfb, Sptbn2, 2610042L04Rik, Nrg1, Sdk1, Cdh2, Nrxn1, Kirrel3, Nrxn3, Cdk5, Pten	2534	42	13056	1.71744	1	0.974359	62.9115
GOTERM_BP_DIRECT	GO:0048167~regulation of synaptic plasticity	14	0.462963	0.0501104	Myo6, Gipc1, Crhr1, Cpeb3, Adora2a, Hrh2, Grin2b, Grin2a, Rasgrf1, Psen1, Ctnnd2, Mef2c, Htt, Cdk5	2534	42	13056	1.71744	1	0.974359	62.9115
GOTERM_BP_DIRECT	GO:0007173~epidermal growth factor receptor signaling pathway	13	0.429894	0.0508051	Adam17, Ptpn11, Abl1, Abl2, Iqgap1, Egf, Erbb3, Fer, Garem, Ptk2, Ptk2b, Sos1, Cbl	2534	38	13056	1.76264	1	0.974519	63.4314
GOTERM_BP_DIRECT	GO:0006111~regulation of gluconeogenesis	5	0.165344	0.0508958	Sdhaf3, Slc35b4, Acadm, Pdk2, Nr3c1	2534	8	13056	3.22021	1	0.973529	63.4987
GOTERM_BP_DIRECT	GO:0022038~corpus callosum development	5	0.165344	0.0508958	Ptprs, Ephb3, Ephb2, Rpgrip1l, Cdk5	2534	8	13056	3.22021	1	0.973529	63.4987
GOTERM_BP_DIRECT	GO:0007167~enzyme linked receptor protein signaling pathway	5	0.165344	0.0508958	Gas6, Jak1, Axl, Cnpy2, Cnpy1	2534	8	13056	3.22021	1	0.973529	63.4987
GOTERM_BP_DIRECT	GO:0008088~axo-dendritic transport	5	0.165344	0.0508958	Mapt, Nefm, Klc3, Htt, Klc1	2534	8	13056	3.22021	1	0.973529	63.4987
GOTERM_BP_DIRECT	GO:0060039~pericardium development	5	0.165344	0.0508958	Heg1, Ccm2, Bmp2, Setd2, Rpgrip1l	2534	8	13056	3.22021	1	0.973529	63.4987
GOTERM_BP_DIRECT	GO:0021513~spinal cord dorsal/ventral patterning	5	0.165344	0.0508958	Rab23, Shh, Ift88, Fuz, Gli2	2534	8	13056	3.22021	1	0.973529	63.4987
GOTERM_BP_DIRECT	GO:0050890~cognition	12	0.396825	0.0511167	Kmt2a, Chmp2b, Chd7, Nipbl, Cyfip1, Gnas, Chrnb2, Shroom4, Cux2, Jakmip1, Grm5, Chl1	2534	34	13056	1.81847	1	0.972784	63.6623
GOTERM_BP_DIRECT	GO:0030534~adult behavior	12	0.396825	0.0511167	Sptbn4, Bbs4, Zfhx2, Trmt1l, Fgfbp3, Nrxn1, Mafg, Shank1, Nrxn3, Sptbn2, Slc1a2, Pten	2534	34	13056	1.81847	1	0.972784	63.6623
GOTERM_BP_DIRECT	GO:0007507~heart development	57	1.88492	0.05215	Foxc2, Ece2, Pdgfb, Dvl2, Edn1, 2410089E03Rik, Gnaq, Sema3c, Nrg1, Rbm20, Ptpn11, Kcnab1, Ndst1, Mef2c, Vegfb, Foxp1, Gli2, Pten, Cep290, Ptprj, Bmp2, Jmjd6, Tead1, Txnrd2, Prkdc, Ccm2, Ift172, Hdac9, Kdm6a, Ift88, Ift140, Psen1, Ift74, Bbs7, Adipor2, Adap2, Heg1, Bcor, Nipbl, Ep300, Drc1, Rb1cc1, Trps1, Tnni3, Casp3, Ppara, Map2k2, Shh, Nfatc3, Pkd1, Bicc1, Vcan, Hey2, Tfdp2, Acadm, Asxl2, Nfatc1	2534	235	13056	1.24971	1	0.973616	64.4182
GOTERM_CC_DIRECT	GO:0031011~Ino80 complex	7	0.231481	0.0522472	Actr8, Uchl5, Actr5, Ino80, Tfpt, Actl6a, Ruvbl1	2709	15	14038	2.41826	1	0.63505	56.9669
GOTERM_CC_DIRECT	GO:0033270~paranode region of axon	7	0.231481	0.0522472	Mag, Sptbn4, Nfasc, Scn2a1, Epb41l3, Kif13b, Dlg1	2709	15	14038	2.41826	1	0.63505	56.9669
GOTERM_CC_DIRECT	GO:0000800~lateral element	7	0.231481	0.0522472	Brca2, Incenp, Rad51, Mei4, Blm, Rec8, Ccdc155	2709	15	14038	2.41826	1	0.63505	56.9669
GOTERM_MF_DIRECT	GO:0016307~phosphatidylinositol phosphate kinase activity	5	0.165344	0.0525881	Pip4k2c, Pip4k2b, Pikfyve, Pip5k1a, Pip5kl1	2462	8	12559	3.18821	1	0.835618	59.891
GOTERM_MF_DIRECT	GO:0043548~phosphatidylinositol 3-kinase binding	10	0.330688	0.052748	Tlr4, Calm1, Atp1a1, Dab1, Axl, Ptk2, Coro1a, Calm3, Dab2ip, Igf1r	2462	26	12559	1.96198	1	0.83086	60.0053
GOTERM_MF_DIRECT	GO:0000976~transcription regulatory region sequence-specific DNA binding	15	0.496032	0.052843	Atf3, Tbx18, Arntl, Nr1d1, Egr1, Kdm3b, Cry2, Zfp148, Nfatc2, Per1, Bahd1, Suv39h1, Tbx15, Cbx3, Ciart	2462	46	12559	1.66341	1	0.825765	60.0731
GOTERM_BP_DIRECT	GO:1900454~positive regulation of long term synaptic depression	4	0.132275	0.0533888	Mapt, Kcnb1, Ppp1r9a, Stau2	2534	5	13056	4.12186	1	0.974776	65.3048
GOTERM_BP_DIRECT	GO:0097352~autophagosome maturation	7	0.231481	0.0535382	Vcp, Snapin, Cln3, Vps33a, Stx17, Snap29, Mcoln1	2534	15	13056	2.40442	1	0.973947	65.4103
GOTERM_BP_DIRECT	GO:0045793~positive regulation of cell size	7	0.231481	0.0535382	Trp73, Ep300, Akt3, Rapgef3, Ret, Rb1cc1, Edn1	2534	15	13056	2.40442	1	0.973947	65.4103
GOTERM_MF_DIRECT	GO:0009378~four-way junction helicase activity	4	0.132275	0.0548245	Recql5, Blm, Wrn, Recql4	2462	5	12559	4.08091	1	0.831658	61.4624
GOTERM_MF_DIRECT	GO:0000149~SNARE binding	18	0.595238	0.056963	Stx8, Unc13a, Myo5a, Kcnb1, Snapin, Stxbp1, Stx5a, Syt7, Syt3, Stx6, Sec22b, Gosr1, Exoc3l, Stx17, Vps50, Stx3, Syt5, Ykt6	2462	59	12559	1.55628	1	0.838013	62.9107
GOTERM_CC_DIRECT	GO:0000790~nuclear chromatin	47	1.55423	0.0578505	Smarce1, Aptx, Polr3g, Smarcd3, Ehmt2, Setdb1, Klf4, Setd3, Kat2a, Actl6a, Ncor1, Nr1d1, Trps1, Stat1, Taf5, Smarca2, Myeov2, Pcgf2, Taf4, Dpf2, Dffb, Taf1, Smarcc1, Ccar2, Tcf7l2, Rad50, Pogz, H2afy2, Klhdc3, Mef2a, Zfp385a, Nacc2, Hmgb2, Nfatc2, Ar, Ipo4, Ddx11, Bud31, Akap8, Rad51, Fer, Kdm4c, Junb, Gatad2b, Pax6, Nfatc1, Asxl2	2709	191	14038	1.27515	1	0.666415	60.7954
GOTERM_CC_DIRECT	GO:0031594~neuromuscular junction	18	0.595238	0.0579077	Unc13a, P2rx7, Camk2d, Efna2, Dlg1, Nrg1, Nefm, Epha4, Utrn, Epha7, Psen1, Ppp1r9a, F2r, Akap1, Slc8a3, Kcnn3, Unc13b, Cdk5	2709	60	14038	1.5546	1	0.659806	60.8328
GOTERM_BP_DIRECT	GO:0007265~Ras protein signal transduction	15	0.496032	0.057946	Ksr1, Rit1, Dnmt1, Rasgrp1, Brap, Setdb1, Usp28, Nras, Ulk1, Ntn1, Sos1, Rras2, Rasgrp3, Plce1, Cdkn1a	2534	47	13056	1.64436	1	0.979991	68.3893
GOTERM_BP_DIRECT	GO:0045471~response to ethanol	27	0.892857	0.0579966	Ehmt2, Eef1b2, Tnc, Tbxa2r, Ccnd1, Setdb1, Dmap1, Setd7, Shh, Prkca, Rps6kb1, Grin2a, Bak1, Ptk2b, Cbl, Pten, Tlr4, Tjp1, Eif4ebp1, Penk, Adcyap1r1, Polb, Grin2b, Grin3a, Chrnb2, Kcnc2, Slc2a4	2534	99	13056	1.40518	1	0.979154	68.4221
GOTERM_BP_DIRECT	GO:0007015~actin filament organization	22	0.727513	0.0582262	Shroom4, Diaph2, Sirpa, Tmod3, Diaph1, Akap2, Dlg1, Coro1a, Arhgef2, Ccdc155, Rufy3, Cfl2, Sorbs1, Pakap, Enah, Ppp1r9a, Abl2, Fat1, Inppl1, Ptk2b, Tmod2, Mtss1	2534	77	13056	1.47209	1	0.978565	68.5703
GOTERM_MF_DIRECT	GO:0043022~ribosome binding	17	0.562169	0.0587822	Mtor, Naa15, Ighmbp2, Sec61a2, Cpeb3, Abcf1, Gtpbp6, Bag6, Dnajc1, Guf1, Ola1, Naa10, Stau2, Letm2, Cpeb4, 9430016H08Rik, Sbds	2462	55	12559	1.57672	1	0.842319	64.1022
GOTERM_CC_DIRECT	GO:0043197~dendritic spine	37	1.22354	0.0588147	Apba1, Grid2ip, Ppp1r2, Syne1, Nr1d1, Shank1, Sez6, Grin2a, Abl2, Synpo, Slc1a2, Pten, Grid2, Slc1a3, Tenm2, Arpc2, Strn, Drd5, Rgs10, Gipc1, Nr3c1, Pde4b, Asic1, Anks1b, Grin2b, Epha4, Ncoa2, Palm, Ppp1r9a, Ntrk2, Add1, Slc8a3, 11-Sep, Grm5, Nos1, Cript, Fus	2709	145	14038	1.3223	1	0.658825	61.4211
GOTERM_CC_DIRECT	GO:0060170~ciliary membrane	12	0.396825	0.0598291	2-Sep, Sstr3, Drd5, Cys1, Bbs4, Bbs7, Mchr1, Eps15, Bbs5, Ift46, Tmem231, Gpr161	2709	35	14038	1.77668	1	0.658562	62.0693
GOTERM_BP_DIRECT	GO:0061024~membrane organization	18	0.595238	0.0605757	Calm1, Myo5a, Tbc1d4, Kif3b, Cln3, Ralgapb, Exoc4, Mbp, Calm3, Ralgapa2, Akt1, Kifap3, Rab4a, Prkab2, C2cd5, Snap23, Slc2a4, Mtss1l	2534	60	13056	1.5457	1	0.980904	70.049
GOTERM_BP_DIRECT	GO:0007155~cell adhesion	94	3.10847	0.0607266	Ptprs, Ptprm, Abl1, Susd5, Mybpc3, Lamb3, Ret, Tm9sf4, Emilin2, Itgam, Dscaml1, Vcl, Lyve1, Cercam, Boc, Adgrg1, Col7a1, Inppl1, Tnr, Ptk2, Nrxn3, Adam17, Pcdha9, Tenm2, Pcdh19, Mpdz, Aplp1, Celsr2, Hapln4, Hapln2, Lamb1, Hepacam, Podxl, Cd99l2, Astn1, Cdh7, 9430020K01Rik, Nfasc, Psen1, Efs, Nectin4, Mllt4, Kirrel3, Chl1, Ctnnal1, Col5a1, Spg7, Icam5, Cadm2, Arvcf, Perp, Ncam2, Tnc, Cd47, Thbs1, …	2534	413	13056	1.17268	1	0.980255	70.1417
GOTERM_BP_DIRECT	GO:0048661~positive regulation of smooth muscle cell proliferation	21	0.694444	0.0608693	Mtor, Camk2d, Thbs1, Stat5b, Il6ra, Fgfr2, Egr1, Sulf1, Stat1, Pdgfb, Edn1, Gnaq, Cdh13, Igf1r, Nampt, Akt1, Abcc4, Prkca, Rps6kb1, Ptk2, Foxp1	2534	73	13056	1.48218	1	0.979587	70.2291
GOTERM_BP_DIRECT	GO:0030155~regulation of cell adhesion	13	0.429894	0.0608981	Cyth1, Ptprj, Itgb1bp1, Pkd1, Abl2, Stat5b, Ppp1r12a, Ret, Ptk2, Ptk2b, Epha8, Pml, Spg7	2534	39	13056	1.71744	1	0.978755	70.2467
GOTERM_BP_DIRECT	GO:0006904~vesicle docking involved in exocytosis	9	0.297619	0.0612683	Kcnb1, Exoc6b, Rab8b, Stxbp2, Vps33a, Exoc4, Nrxn1, Stxbp1, Ykt6	2534	23	13056	2.01613	1	0.978389	70.4721
GOTERM_BP_DIRECT	GO:0031297~replication fork processing	9	0.297619	0.0612683	Primpol, Bod1l, Ddx11, Stra13, Rad51, Blm, Wrn, Atrx, Apitd1	2534	23	13056	2.01613	1	0.978389	70.4721
GOTERM_CC_DIRECT	GO:0016023~cytoplasmic, membrane-bounded vesicle	36	1.19048	0.0618757	Sigmar1, Arrdc4, Htr2a, Ptpn23, Myoc, Abca2, Arhgef2, Wls, AI314180, Add2, Snx9, Ntf3, Rusc1, Neu1, Abl2, Klc1, Dst, Snx33, Myo6, Chic1, Ankfy1, Fnbp1, Gipc1, Fgfr2, Grip1, Wipf1, Ggn, Arhgap30, Enthd2, Esd, Dpp7, Ift74, Uqcc1, Dmtn, Htt, Pkn1	2709	141	14038	1.32306	1	0.664684	63.3462
GOTERM_BP_DIRECT	GO:0070059~intrinsic apoptotic signaling pathway in response to endoplasmic reticulum stress	12	0.396825	0.0619471	Casp3, Bbc3, Casp9, Bak1, Brsk2, Dnajc10, Atf4, Casp12, Pml, Bag6, Dab2ip, Map3k5	2534	35	13056	1.76651	1	0.978455	70.8814
GOTERM_BP_DIRECT	GO:0048008~platelet-derived growth factor receptor signaling pathway	12	0.396825	0.0619471	Ptpn11, Abl1, Ptprj, Rapgef1, Abl2, Iqgap1, Plat, Fer, Zfp950, Arid5b, Pdgfb, Pten	2534	35	13056	1.76651	1	0.978455	70.8814
GOTERM_BP_DIRECT	GO:0008333~endosome to lysosome transport	12	0.396825	0.0619471	Vps41, Stx8, Atg14, Hook2, Snapin, Rab12, Hook3, Vps33a, Scyl2, Hook1, Tgfbrap1, Snx27	2534	35	13056	1.76651	1	0.978455	70.8814
GOTERM_BP_DIRECT	GO:0000122~negative regulation of transcription from RNA polymerase II promoter	137	4.53042	0.0625994	Spen, Foxc2, Bcl6, Pcbp3, Ncor1, Nr1d1, Egr1, Jazf1, Suv39h1, Trp73, Bhlhe41, Gm4924, Zhx2, Cc2d1b, Foxp1, Srebf2, H2afy2, Zfp382, Fgfr2, Zfp568, Dlg1, Tcf25, Cux1, C1qbp, Hdac9, Rbm15, Psen1, Brms1l, Sarnp, Junb, Aebp2, Dnmt1, Hdac7, Ehmt2, Whsc1, Cnot1, Stat1, Trps1, Tbl1xr1, Ppara, Hnrnpab, Tbx2, Nr4a2, Zfp536, Zfp296, Tcf7l2, Nfe2l3, Atf3, Phf21a, Zfp174, Tbx18, Gm45234, Pias4, Rcor1, Zfp148,…	2534	622	13056	1.13484	1	0.978484	71.2696
GOTERM_BP_DIRECT	GO:0090630~activation of GTPase activity	20	0.661376	0.0636128	Rasgrp1, Tbc1d9, Arhgap24, Tbc1d22b, Tbc1d4, Tsc1, Rcc2, Ralgapb, Ralgapa2, Tbc1d22a, Tbc1d9b, Ntf3, Tbc1d5, Rasgrf1, Tbc1d8b, Pip5k1a, Iqsec3, Ralgapa1, Evi5l, Ptk2b	2534	69	13056	1.49343	1	0.978994	71.8629
GOTERM_MF_DIRECT	GO:0017075~syntaxin-1 binding	9	0.297619	0.0644169	Snph, Myo5a, Unc13a, Rnf40, Stxbp5, Stxbp2, Unc13c, Stxbp1, Unc13b	2462	23	12559	1.9961	1	0.864022	67.5685
GOTERM_BP_DIRECT	GO:0010875~positive regulation of cholesterol efflux	6	0.198413	0.0647755	Lrp1, Nfkbia, Ptch1, Abcg4, Abcg1, Abca7	2534	12	13056	2.57616	1	0.979673	72.5294
GOTERM_BP_DIRECT	GO:0035457~cellular response to interferon-alpha	6	0.198413	0.0647755	Gas6, Ifit3b, Tpr, Axl, Ifit3, Ifit1	2534	12	13056	2.57616	1	0.979673	72.5294
GOTERM_BP_DIRECT	GO:2000010~positive regulation of protein localization to cell surface	6	0.198413	0.0647755	Nrg1, Gm20498, Tm9sf4, Lrig2, Stx3, Snx33	2534	12	13056	2.57616	1	0.979673	72.5294
GOTERM_BP_DIRECT	GO:0050773~regulation of dendrite development	6	0.198413	0.0647755	Sez6, Camk1d, Cdkl5, Kalrn, Ss18l1, Ntrk2	2534	12	13056	2.57616	1	0.979673	72.5294
GOTERM_BP_DIRECT	GO:0003007~heart morphogenesis	16	0.529101	0.0653791	Mtor, Nipbl, Smarcd3, Zmiz1, Flna, Foxc2, Mybpc3, Dvl2, Sos1, Dlc1, Chd7, Kdm6a, Tbx2, Ptch1, Asxl2, Col5a1	2534	52	13056	1.58533	1	0.979629	72.8695
GOTERM_MF_DIRECT	GO:0051721~protein phosphatase 2A binding	12	0.396825	0.0658206	Mapt, Smg7, Akt1, Grin3a, Eif4ebp1, Ptpn1, Strn, Rps6kb1, Stat1, Strn3, Dab2ip, Ankle2	2462	35	12559	1.74896	1	0.865431	68.3817
GOTERM_BP_DIRECT	GO:0000724~double-strand break repair via homologous recombination	19	0.628307	0.0664535	Rad50, Recql5, Helq, Rad51d, Zfyve26, Smc5, Blm, Rec8, Ccdc155, Ube2n, Oraov1, Exd2, Shfm1, Brca2, Palb2, Fan1, Rad51, Ino80, Xrcc2	2534	65	13056	1.50607	1	0.980164	73.4649
GOTERM_BP_DIRECT	GO:0031647~regulation of protein stability	19	0.628307	0.0664535	Usp7, Aptx, Dpm2, Usp4, Nf2, Rnf128, Gipc1, Kat2a, Fbxo7, Usp28, Asph, Gpr26, Sugt1, Ift46, Ank2, Ccar2, Lss, Trim24, Pten	2534	65	13056	1.50607	1	0.980164	73.4649
GOTERM_MF_DIRECT	GO:0051010~microtubule plus-end binding	6	0.198413	0.0672097	Clip1, Mlph, Clasp1, Ckap5, Apc, Dst	2462	12	12559	2.55057	1	0.866726	69.1674
GOTERM_BP_DIRECT	GO:0045892~negative regulation of transcription, DNA-templated	101	3.33995	0.0674808	Spen, Bcl6, Ncor1, Nr1d1, Pdgfb, Nrg1, Clock, Suv39h1, Zfp438, Zbtb33, Uba3, Bhlhe41, Zhx2, Foxp1, Gas6, A430033K04Rik, Btrc, Zfp382, Dap, Nacc2, Hmgb2, Hdac9, Nacc1, Psmc5, Setdb2, Klf10, Zbtb38, Smarce1, Dnmt1, Hdac7, Ing4, Mybbp1a, Arntl, Trps1, Lrch4, Tbl1xr1, Tbx2, Runx1t1, Cbx3, Tcf7l2, Ikzf4, Cdk5, Trim24, Atf3, Zfp174, Tle2, Pias4, Cbx1, Rcor1, Zfp148, Hey2, Ppm1f, Tcf7l1, Per1, Tfdp2, Cu…	2534	449	13056	1.15899	1	0.980622	74.0226
GOTERM_MF_DIRECT	GO:0003677~DNA binding	318	10.5159	0.0687272	Tfe3, Nat14, Gtf3c1, Zfp58, Zfp11, Bcl6, Pcbp3, Ncor1, Egr1, Polg, Tbx15, Zbtb33, Zfp451, Etv4, Bhlhe41, Lyl1, Zfp414, Rfx7, Lbx1, Zfp422, Hmgb2, Tceanc, Dhx36, Dnajc1, Junb, Dhx58, Jrk, Recql4, Smarce1, Aebp2, Ercc3, Phf5a, Iws1, Mybbp1a, Arntl, Blm, Trps1, Tbl1xr1, Sos1, Cers6, Arnt2, Preb, Ppara, Nfatc3, Tef, Creb3l1, Baz2a, Prdm2, Runx1t1, Zfp628, Zfp536, Srcap, Surf6, Atf3, Msh3, Phf21a, Pia…	2462	1505	12559	1.07785	1	0.868494	70.0048
GOTERM_BP_DIRECT	GO:0006914~autophagy	35	1.15741	0.0694716	Lrsam1, Abl1, Rab1a, Ulk3, Ptpn22, Vps33a, Tm9sf1, Ulk1, Rb1cc1, Atg12, Atg14, Phf23, Clec16a, Snap29, Stx17, Rubcn, Pik3cb, Plekhm1, Mtor, Atg10, Npc1, Itgb4, Rab12, Pik3c3, Atg16l1, Dap, Ubqln4, Vps41, Vcp, Tbc1d5, Zkscan3, Psen1, Atg16l2, Tbc1d17, Tmem208	2534	137	13056	1.31629	1	0.982126	75.072
GOTERM_MF_DIRECT	GO:0030165~PDZ domain binding	29	0.958995	0.0716476	Apba1, Clcn3, Adrb1, Cit, Kidins220, Cacna1d, Exoc4, Map2k2, Rps6kb1, Grik5, Dtna, Kcnj9, Grasp, Pten, Grid2, Adam17, Gng12, D230025D16Rik, Mpp2, Dlg2, Gipc1, Nos1ap, Dlg1, Erc2, Ncoa2, Psen1, Atp2b4, Kirrel3, Cript	2462	109	12559	1.35718	1	0.875572	71.5564
GOTERM_BP_DIRECT	GO:0060292~long term synaptic depression	7	0.231481	0.0720463	Pick1, Grid2ip, Drd5, Mgll, Stxbp1, Ptk2b, Pten	2534	16	13056	2.25414	1	0.984056	76.3696
GOTERM_BP_DIRECT	GO:0040015~negative regulation of multicellular organism growth	7	0.231481	0.0720463	Atxn2, Gnas, Ptch1, Adrb1, Socs2, Ankrd26, Lgmn	2534	16	13056	2.25414	1	0.984056	76.3696
GOTERM_BP_DIRECT	GO:0007099~centriole replication	7	0.231481	0.0720463	Cep135, Ccp110, Cdk5rap2, 4933427D14Rik, Cep63, Cntrob, Sass6	2534	16	13056	2.25414	1	0.984056	76.3696
GOTERM_BP_DIRECT	GO:0045665~negative regulation of neuron differentiation	20	0.661376	0.0720496	Cdk5rap2, Casz1, Lbx1, Cit, Ddx6, Rest, Mag, Sox3, Gdf11, Pbx1, Irx3, Ctdsp1, Dixdc1, Rtn4, Trp73, Zfp536, Zhx2, Pax6, Lsm1, Tlx3	2534	70	13056	1.47209	1	0.983412	76.3712
GOTERM_CC_DIRECT	GO:0005884~actin filament	19	0.628307	0.072158	Gng12, Myo5a, Flna, Tsc1, Tfpt, Ankrd26, Wipf1, Coro1a, Dlc1, Keap1, Wipf2, Dapk3, Ptges3, Vcl, Amot, Bin3, Dmtn, Rhoq, Apc2	2709	66	14038	1.49178	1	0.715989	69.1745
GOTERM_CC_DIRECT	GO:0005912~adherens junction	16	0.529101	0.0724988	Tjp1, Sptbn4, Epha5, Nf2, Magi1, Mpp7, Wnk3, Pard3, Vcl, 9430020K01Rik, Apc, Ctnnd2, Cdh2, Nectin4, Mllt4, Mtss1	2709	53	14038	1.56437	1	0.711514	69.352
GOTERM_MF_DIRECT	GO:0046872~metal ion binding	596	19.709	0.0727617	Trove2, Fbxo5, Glrx2, Zfp141, Zfp947, Trmt1l, Egr1, Zfp729a, Tdp2, Ankzf1, Zfand2b, Usp21, Sf3a3, Zbtb33, Gm4924, Nrxn3, Zfp414, Rnf20, Hddc3, Atp1a1, 2010315B03Rik, Aplp1, Zfp442, Adamts18, Zfp277, Pdxk, Chn1, Zfp422, Sucla2, Rbm4, Rbm26, Zbtb38, Ubox5, Papola, Agbl2, Recql4, Adap2, Gm5141, Tgm5, Cabp7, Gm28557, Zc3h12c, Trps1, Eps15l1, Ppara, Map2k2, Zfp266, Ctdsp1, Baz2a, Sec23ip, Samhd1, Vps8…	2462	2892	12559	1.05127	1	0.875578	72.1282
GOTERM_CC_DIRECT	GO:0005886~plasma membrane	611	20.205	0.0736054	Trpm5, Pcdhga1, Adrb1, Entpd6, Gpr139, Efna2, Gria4, Calm3, Snf8, Snph, Usp21, Mfsd7b, Zbtb33, Slc5a5, Gfra4, Dlgap1, Ric8a, Sgk1, Kcnn3, Penk, Atp1a1, Aplp1, Fnbp1, Sirpa, Iqgap1, Ano10, Naif1, Grip1, Podxl, Tonsl, Psen1, Prex2, Slc9a2, Slc1a5, Mpp5, Mtss1l, Ctnnal1, Adap2, Tanc1, Camk1g, 2-Sep, Frrs1l, Thsd7a, Cabp7, Nf2, Stxbp5, Exoc4, Vipr1, Sos1, Jam2, Sez6, Eps15l1, Rgs4, Sdk1, Samhd1, Cnst…	2709	3012	14038	1.05119	1	0.711027	69.9215
GOTERM_CC_DIRECT	GO:0012505~endomembrane system	29	0.958995	0.0740319	Camk1g, Tbc1d22b, Mon1b, Tbc1d4, Jak1, Adora2a, Aig1, Tbc1d22a, Tbc1d9b, Dock9, Slc2a12, Stx17, Sptbn1, Acacb, Evi5l, Nenf, Mtor, Nrbp1, Stx8, Tbc1d9, Pard3, Rufy3, Nbea, Tbc1d8b, Slc50a1, Slc2a4, Dmtn, Mpp5, Snap47	2709	111	14038	1.35385	1	0.707147	70.1384
GOTERM_BP_DIRECT	GO:0030177~positive regulation of Wnt signaling pathway	12	0.396825	0.0741729	Csnk1d, Macf1, Bmp2, Shh, Csnk1e, Dixdc1, Cdc73, Sulf2, Atp6v0c, Fgfr2, Sulf1, Wls	2534	36	13056	1.71744	1	0.984769	77.3927
GOTERM_CC_DIRECT	GO:0044295~axonal growth cone	10	0.330688	0.0744931	Mapt, Aatk, Epha4, Ptch1, Boc, Apc, Nin, Mapk8ip1, Nrxn1, Pard3	2709	28	14038	1.85071	1	0.70352	70.3712
GOTERM_BP_DIRECT	GO:0006886~intracellular protein transport	52	1.71958	0.0753145	Tbc1d22b, Rims1, Snapin, Vps26a, Gga3, Acd, Stx6, Srpr, Stx17, Rab10, Ehd1, Snx33, Stx8, Tbc1d9, Snx11, Snx2, Stx18, Rab6a, Vps41, Tbc1d5, Tbc1d8b, Gga2, Apba1, Rab1a, Rims2, Tbc1d4, Xpo7, Tgfbrap1, Myrip, Wls, Chm, Tbc1d22a, Tbc1d9b, Napb, Snx9, Ap2a1, Mlph, Stx3, Snx27, Klc1, Evi5l, Copa, Grasp, Cdk5, Scamp3, Stx5a, Ranbp17, Ipo4, Ramp1, Copz1, Cse1l, Ap1g1	2534	217	13056	1.23466	1	0.985173	77.9246
GOTERM_BP_DIRECT	GO:0032967~positive regulation of collagen biosynthetic process	8	0.26455	0.0755708	Tgfb3, Ltbp1, Creb3l1, Mkx, F2r, Ep300, Wnt4, Pdgfb	2534	20	13056	2.06093	1	0.984804	78.0423
GOTERM_BP_DIRECT	GO:0051894~positive regulation of focal adhesion assembly	8	0.26455	0.0755708	Ppm1f, Ptprj, Itgb1bp1, Tsc1, Iqgap1, Myoc, Wnt4, S100a10	2534	20	13056	2.06093	1	0.984804	78.0423
GOTERM_BP_DIRECT	GO:0010165~response to X-ray	8	0.26455	0.0755708	Brca2, Ercc6, Ccnd1, Trp73, Rad51, Cdkn1a, Blm, Xrcc2	2534	20	13056	2.06093	1	0.984804	78.0423
GOTERM_BP_DIRECT	GO:0008306~associative learning	11	0.363757	0.0757448	Abl1, Chrnb2, Drd5, Ppt1, Cln3, Htt, Asic1, Tnr, Shank1, Grin2b, Cdk5	2534	32	13056	1.77111	1	0.984359	78.1219
GOTERM_BP_DIRECT	GO:0051297~centrosome organization	11	0.363757	0.0757448	Crocc, Cdk5rap2, Haus3, Chd3, Golga2, Bbs4, Ckap5, Ppp1r12a, Pcm1, Haus2, Xrcc2	2534	32	13056	1.77111	1	0.984359	78.1219
GOTERM_CC_DIRECT	GO:0033391~chromatoid body	5	0.165344	0.0764948	Tdrd7, Clock, Ddx25, Arntl, Nsun2	2709	9	14038	2.87888	1	0.707597	71.3623
GOTERM_CC_DIRECT	GO:0032593~insulin-responsive compartment	5	0.165344	0.0764948	Rab4a, Myo5a, Pikfyve, Slc2a4, Rab10	2709	9	14038	2.87888	1	0.707597	71.3623
GOTERM_BP_DIRECT	GO:0007269~neurotransmitter secretion	10	0.330688	0.076744	Rims2, Unc13a, Rims1, Brsk1, Ppt1, Snap91, Grm2, Nrxn1, Stxbp1, Nrxn3	2534	28	13056	1.84012	1	0.984645	78.5738
GOTERM_BP_DIRECT	GO:0050767~regulation of neurogenesis	10	0.330688	0.076744	Chd7, Nf2, Dicer1, Jade2, Arntl, Tnr, Nos1, Pax6, Hmgb2, Yap1	2534	28	13056	1.84012	1	0.984645	78.5738
GOTERM_BP_DIRECT	GO:0035458~cellular response to interferon-beta	10	0.330688	0.076744	Ddx41, Tlr3, Gbp6, Gm43302, Aim2, Ifit3, Htra2, Stat1, Igtp, Ifit1, Irgm2	2534	28	13056	1.84012	1	0.984645	78.5738
GOTERM_BP_DIRECT	GO:0007264~small GTPase mediated signal transduction	53	1.75265	0.0768031	Agap3, Rit1, Rasgrp1, Arl11, Arl15, Rab35, Rasd2, Arhgap18, Rras2, Rab23, Dock9, Arl5b, Mfhas1, Rab10, Arhgef7, Nkiras2, Rab28, Rgl3, Rab27b, Rhoj, Rab6a, Rab32, Ift22, Arhgap30, Rab4a, Rapgef6, Rab8b, Arl4c, Rapgef3, Mras, Arhgap1, Dock3, Gna12, Rab43, Rab3b, Rap1b, Rab1a, Rasgrf2, Dock5, Rab40c, Rhobtb1, Sos1, Chm, Plce1, Dab1, Dock10, Rab12, Ralgps1, Nras, Rasgrf1, Dock11, Rhoq, Rap1gds1	2534	222	13056	1.23006	1	0.984104	78.6002
GOTERM_BP_DIRECT	GO:0045921~positive regulation of exocytosis	9	0.297619	0.0768545	Unc13d, Atp6ap1, Prkca, Clasp1, Stxbp5, Pla2g6, Rab27b, Stxbp1, Unc13b	2534	24	13056	1.93212	1	0.983546	78.6232
GOTERM_BP_DIRECT	GO:0009416~response to light stimulus	9	0.297619	0.0768545	Per1, Slc1a3, Kmt2a, Dnm2, Slc4a10, Ric8a, Bhlhe40, Polg, Slc1a2	2534	24	13056	1.93212	1	0.983546	78.6232
GOTERM_BP_DIRECT	GO:0007184~SMAD protein import into nucleus	5	0.165344	0.0778664	Tgfb3, Zfyve9, Arap1, Sptbn1, Pml	2534	9	13056	2.8624	1	0.983859	79.0708
GOTERM_BP_DIRECT	GO:0007202~activation of phospholipase C activity	5	0.165344	0.0778664	Htr2a, Adcyap1r1, Adra1a, Dlc1, Gnaq	2534	9	13056	2.8624	1	0.983859	79.0708
GOTERM_BP_DIRECT	GO:0001952~regulation of cell-matrix adhesion	5	0.165344	0.0778664	Mink1, Tsc1, Myoc, Ddr1, Pik3cb	2534	9	13056	2.8624	1	0.983859	79.0708
GOTERM_BP_DIRECT	GO:0014049~positive regulation of glutamate secretion	5	0.165344	0.0778664	P2rx7, Dpysl2, Nr3c1, Adora2a, Grin2b	2534	9	13056	2.8624	1	0.983859	79.0708
GOTERM_BP_DIRECT	GO:0045724~positive regulation of cilium assembly	5	0.165344	0.0778664	Kctd17, Ccp110, Bbs4, Fuz, Htt	2534	9	13056	2.8624	1	0.983859	79.0708
GOTERM_BP_DIRECT	GO:0032825~positive regulation of natural killer cell differentiation	5	0.165344	0.0778664	Gas6, Rasgrp1, Stat5b, Axl, Il15ra	2534	9	13056	2.8624	1	0.983859	79.0708
GOTERM_BP_DIRECT	GO:0022027~interkinetic nuclear migration	5	0.165344	0.0778664	Tacc2, Hook3, Tacc1, Pcm1, Pax6	2534	9	13056	2.8624	1	0.983859	79.0708
GOTERM_BP_DIRECT	GO:0034058~endosomal vesicle fusion	5	0.165344	0.0778664	Vps41, Ankfy1, Vps8, Tgfbrap1, Samd9l	2534	9	13056	2.8624	1	0.983859	79.0708
GOTERM_BP_DIRECT	GO:0051382~kinetochore assembly	5	0.165344	0.0778664	Pogz, Cenpc1, Stra13, Mis12, Apitd1	2534	9	13056	2.8624	1	0.983859	79.0708
GOTERM_BP_DIRECT	GO:0032480~negative regulation of type I interferon production	5	0.165344	0.0778664	Atg12, Nmi, Ddx58, Traf3ip1, Dhx58	2534	9	13056	2.8624	1	0.983859	79.0708
GOTERM_BP_DIRECT	GO:0048681~negative regulation of axon regeneration	5	0.165344	0.0778664	Epha4, Lrig2, Rgma, Xylt1, Pten	2534	9	13056	2.8624	1	0.983859	79.0708
GOTERM_MF_DIRECT	GO:0051213~dioxygenase activity	20	0.661376	0.0781261	Ogfod1, Phyh, Jmjd6, Hpdl, Alkbh6, Asph, Kdm3b, Kdm2b, Kdm5a, Kdm6a, Fto, Kdm8, Kdm5d, Tdo2, Kdm5c, Ado, Kdm4c, Hif1an, Phf2, Tet1	2462	70	12559	1.45747	1	0.890198	74.7332
GOTERM_CC_DIRECT	GO:0030136~clathrin-coated vesicle	17	0.562169	0.079383	Lrp1, Clint1, Vps33a, Dab2, Scyl2, Dvl2, Sgip1, Snx9, Vps41, Astn1, Ap1g1, Fcho2, Snap91, Slc2a4, Htt, Eps15, Gga2	2709	58	14038	1.51886	1	0.715703	72.7377
GOTERM_MF_DIRECT	GO:0004445~inositol-polyphosphate 5-phosphatase activity	5	0.165344	0.0803195	Inpp5j, Sec16a, Inpp5e, Inppl1, Inpp5b	2462	9	12559	2.83397	1	0.893412	75.7308
GOTERM_MF_DIRECT	GO:0030296~protein tyrosine kinase activator activity	5	0.165344	0.0803195	Nrg1, Gas6, Ercc6, Erbb3, Pak2	2462	9	12559	2.83397	1	0.893412	75.7308
GOTERM_MF_DIRECT	GO:0051019~mitogen-activated protein kinase binding	9	0.297619	0.0806583	Plcb4, Abl1, Ptprj, Tpr, Iqgap1, Stau2, Atf7, Ep300, Micalcl	2462	24	12559	1.91293	1	0.890799	75.8815
GOTERM_MF_DIRECT	GO:0043014~alpha-tubulin binding	9	0.297619	0.0806583	Ncald, Gnas, Wash1, Bbs4, Ino80, Arl4c, Pacrg, Hsph1, Ttll7	2462	24	12559	1.91293	1	0.890799	75.8815
GOTERM_CC_DIRECT	GO:0005681~spliceosomal complex	34	1.12434	0.081271	Phf5a, Dhx16, Magoh, Helb, Rbm5, Srrm1, Prpf18, Snrpd2, Lsm6, Zrsr2, Hnrnpa2b1, Sf3a3, Dhx32, Bcas2, Akap17b, Snrpa, Ccar2, Prpf3, Alyref, Prpf4, Ddx41, Dgcr14, Lsm4, Sf3b2, Ttf2, Zcchc8, Rbm22, Bud31, Srsf1, Sugp1, Ppil1, Rbm17, Lsm3, Hnrnph1	2709	135	14038	1.30509	1	0.718835	73.6031
GOTERM_BP_DIRECT	GO:0009411~response to UV	14	0.462963	0.0817438	Ercc3, Map4k3, Sprtn, Trove2, Ercc6, D7Ertd443e, Casp9, Pml, Uvssa, Primpol, Casp3, Brsk1, Cdkn1a, Ccar2	2534	45	13056	1.60295	1	0.986464	80.7049
GOTERM_CC_DIRECT	GO:0031252~cell leading edge	16	0.529101	0.0832181	Atn1, Abl1, Arpc2, Itgb4, Iqgap1, Gm45234, Lmo4, Cdc42bpa, Ssh1, Coro1a, Pxn, Fat1, Lrrc16a, Phldb2, Bspry, Raph1, Arhgap1	2709	54	14038	1.5354	1	0.722119	74.4686
GOTERM_CC_DIRECT	GO:0030315~T-tubule	16	0.529101	0.0832181	Camk2d, Atp1a1, Adra1a, Scn2a1, Prkar2a, Nos1ap, Dlg1, Casq1, Igf1r, Tgfb3, Ahnak, Atp2b4, Cdh2, Slc2a4, Ank2, Nos1	2709	54	14038	1.5354	1	0.722119	74.4686
GOTERM_MF_DIRECT	GO:0043130~ubiquitin binding	21	0.694444	0.0839973	Ide, Wdr92, Sprtn, Otub1, Terf1, Faf2, Brap, Tnfaip3, Rhbdd2, Aup1, Rnf216, Fbxo7, Cry2, Ube2n, Bcl10, Tonsl, Ubac2, Plaa, Fan1, Hspb1, Ubap1	2462	75	12559	1.42832	1	0.897295	77.3209
GOTERM_BP_DIRECT	GO:0018107~peptidyl-threonine phosphorylation	13	0.429894	0.0848403	Mtor, Akt1, Hipk2, Nlk, Camk2d, Prkca, Tnks, Lmtk2, Akt3, Taf1, Map3k12, Hk1, Cdk5	2534	41	13056	1.63367	1	0.988128	81.9223
GOTERM_MF_DIRECT	GO:0016887~ATPase activity	43	1.42196	0.0857539	Ercc3, Ide, Kif21a, Dhx16, Abcb10, Abca7, Dync1h1, Blm, Abca2, Abcd1, Wrn, Smarca2, Abca3, Macf1, Atad2, Hspa1a, Abcg1, Mlh3, Mdn1, Abcb7, Tor1b, Mlh1, Vps4b, Kif2a, Rad50, Pick1, Abcf3, Kif22, Kif3b, Ddx25, Abcf1, Hltf, Kifc2, Vcp, Ola1, Abcg4, Ino80, Psmc5, Stard9, Pex6, Kif13b, Ruvbl1, Lonp1	2462	175	12559	1.25342	1	0.898884	78.0453
GOTERM_BP_DIRECT	GO:0007417~central nervous system development	21	0.694444	0.0866436	Timp2, Casz1, Hapln4, Hapln2, Mbp, Vcan, Ankle2, Zbtb16, Arnt2, Chd7, Dscaml1, Shh, Dab1, Stk3, Htt, Timp4, Tpp1, Chrd, Nog, Tlx3, Pten	2534	76	13056	1.42367	1	0.988811	82.5973
GOTERM_CC_DIRECT	GO:0030897~HOPS complex	6	0.198413	0.0872142	Vps41, Hook2, Hook3, Vps33a, Stx17, Hook1	2709	13	14038	2.39169	1	0.734082	76.1623
GOTERM_BP_DIRECT	GO:0031643~positive regulation of myelination	6	0.198413	0.0889908	Mag, Nrg1, Tenm4, Myrf, Dicer1, Pard3	2534	13	13056	2.378	1	0.989751	83.4402
GOTERM_BP_DIRECT	GO:0022407~regulation of cell-cell adhesion	6	0.198413	0.0889908	Ephb3, Mink1, Epha7, Celsr2, Wnt4, Podxl	2534	13	13056	2.378	1	0.989751	83.4402
GOTERM_BP_DIRECT	GO:0071880~adenylate cyclase-activating adrenergic receptor signaling pathway	6	0.198413	0.0889908	Gnas, Adra1a, Adrb1, Adra1d, Adra2a, Adcy9	2534	13	13056	2.378	1	0.989751	83.4402
GOTERM_BP_DIRECT	GO:0034453~microtubule anchoring	6	0.198413	0.0889908	Gcc2, Clasp1, Fgfr1op, Pcm1, Cep57, Cep350	2534	13	13056	2.378	1	0.989751	83.4402
GOTERM_BP_DIRECT	GO:0090263~positive regulation of canonical Wnt signaling pathway	18	0.595238	0.0894828	Tnks, Csnk1e, Rspo2, Fgfr2, Arntl, Rspo3, Dvl2, Wls, Csnk1d, Usp34, Dapk3, Dixdc1, Sulf2, Caprin2, Wnt4, Ccar2, Sfrp4, Yap1	2534	63	13056	1.47209	1	0.989619	83.6119
GOTERM_CC_DIRECT	GO:0036449~microtubule minus-end	4	0.132275	0.0903127	Camsap2, Svil, Nin, Fam175b	2709	6	14038	3.45466	1	0.741644	77.4025
GOTERM_BP_DIRECT	GO:0010033~response to organic substance	15	0.496032	0.0905155	Spp1, P2rx7, Anxa5, Kcna5, Klf4, Xrcc1, Glrx2, Scamp3, Casq1, Mapt, Akt1, Casp3, Abcg1, Cyp2d22, Timp4	2534	50	13056	1.5457	1	0.989785	83.9668
GOTERM_BP_DIRECT	GO:0060173~limb development	11	0.363757	0.0905749	Chd7, Ift172, Bmpr2, Shh, Ift88, Med31, Bbs7, Rc3h2, Tulp3, Nog, En1	2534	33	13056	1.71744	1	0.989417	83.987
GOTERM_BP_DIRECT	GO:0030890~positive regulation of B cell proliferation	11	0.363757	0.0905749	Nckap1l, Tlr4, Chrnb2, Slc39a10, Tirap, Mef2c, Bcl6, Cdkn1a, Peli1, Atad5, Nfatc2	2534	33	13056	1.71744	1	0.989417	83.987
GOTERM_BP_DIRECT	GO:0007616~long-term memory	11	0.363757	0.0905749	Mtor, Chst10, Ehmt2, Adcy8, Rps6kb1, Camk4, Ntrk2, Cpeb3, Egr1, Shank1, Sgk1	2534	33	13056	1.71744	1	0.989417	83.987
GOTERM_CC_DIRECT	GO:0072372~primary cilium	14	0.462963	0.0912831	Traf3ip1, Ift46, Gpr161, Ift22, Ift172, Ift88, Ift140, Ptch1, Pkd1, Ift74, Rab10, Tulp3, Fam179b, Gli2	2709	46	14038	1.57713	1	0.740383	77.7783
GOTERM_BP_DIRECT	GO:1901841~regulation of high voltage-gated calcium channel activity	4	0.132275	0.0916118	Calm1, Pde4b, Nos1ap, Calm3	2534	6	13056	3.43489	1	0.989588	84.3356
GOTERM_BP_DIRECT	GO:0031914~negative regulation of synaptic plasticity	4	0.132275	0.0916118	Unc13c, Nr3c1, Unc13b, Cdk5	2534	6	13056	3.43489	1	0.989588	84.3356
GOTERM_BP_DIRECT	GO:0070192~chromosome organization involved in meiotic cell cycle	4	0.132275	0.0916118	Rad50, Ccne2, Rad51, Atrx	2534	6	13056	3.43489	1	0.989588	84.3356
GOTERM_BP_DIRECT	GO:0006359~regulation of transcription from RNA polymerase III promoter	4	0.132275	0.0916118	Polr3g, Tenm1, Bdp1, Brf2	2534	6	13056	3.43489	1	0.989588	84.3356
GOTERM_BP_DIRECT	GO:1902715~positive regulation of interferon-gamma secretion	4	0.132275	0.0916118	Rasgrp1, Abl1, Abl2, Ptpn22	2534	6	13056	3.43489	1	0.989588	84.3356
GOTERM_BP_DIRECT	GO:0051045~negative regulation of membrane protein ectodomain proteolysis	4	0.132275	0.0916118	Timp2, Ptpn3, Lrig2, Timp4	2534	6	13056	3.43489	1	0.989588	84.3356
GOTERM_BP_DIRECT	GO:2000323~negative regulation of glucocorticoid receptor signaling pathway	4	0.132275	0.0916118	Per1, Clock, Arntl, Cry2	2534	6	13056	3.43489	1	0.989588	84.3356
GOTERM_BP_DIRECT	GO:1902018~negative regulation of cilium assembly	4	0.132275	0.0916118	Ccp110, Tchp, Evi5l, Cep97	2534	6	13056	3.43489	1	0.989588	84.3356
GOTERM_BP_DIRECT	GO:0045162~clustering of voltage-gated sodium channels	4	0.132275	0.0916118	Sptbn4, Nfasc, Myoc, Sclt1	2534	6	13056	3.43489	1	0.989588	84.3356
GOTERM_BP_DIRECT	GO:2000324~positive regulation of glucocorticoid receptor signaling pathway	4	0.132275	0.0916118	Lmo3, Ncoa2, Ntrk2, Nr3c1	2534	6	13056	3.43489	1	0.989588	84.3356
GOTERM_BP_DIRECT	GO:0021532~neural tube patterning	4	0.132275	0.0916118	Ift140, Ptch1, Traf3ip1, Rpgrip1l	2534	6	13056	3.43489	1	0.989588	84.3356
GOTERM_BP_DIRECT	GO:0034454~microtubule anchoring at centrosome	4	0.132275	0.0916118	Bbs4, Hook3, Nin, Pcm1	2534	6	13056	3.43489	1	0.989588	84.3356
GOTERM_BP_DIRECT	GO:0010975~regulation of neuron projection development	10	0.330688	0.0929248	Grid2, Akt1, Slc39a12, Dpysl2, Fbxo7, Pak3, Rgma, Pax6, Dpysl3, Pten	2534	29	13056	1.77666	1	0.9899	84.7667
GOTERM_BP_DIRECT	GO:1900273~positive regulation of long-term synaptic potentiation	7	0.231481	0.0937502	Grin2a, Kalrn, Adrb1, Stau1, Cpeb3, Nos1, Grin2b	2534	17	13056	2.12155	1	0.989949	85.0319
GOTERM_BP_DIRECT	GO:0035024~negative regulation of Rho protein signal transduction	7	0.231481	0.0937502	Kctd13, Adra1a, Abl2, Myoc, Bcl6, Dlc1, Tnfaip1	2534	17	13056	2.12155	1	0.989949	85.0319
GOTERM_BP_DIRECT	GO:0008542~visual learning	17	0.562169	0.0939343	Mtor, Kmt2a, Tanc1, B4galt2, Drd5, Crhr1, Deaf1, Hrh2, Chrnb2, Grin2a, Abl2, Atxn1, Htt, Ric8a, Sgk1, Nog, Cdk5	2534	59	13056	1.48457	1	0.989664	85.0904
GOTERM_BP_DIRECT	GO:0046854~phosphatidylinositol phosphorylation	9	0.297619	0.0945952	Ip6k1, Pik3c2b, Impa2, Pik3ca, Pik3c3, Smg1, Pik3r1, Pik3cb, Inpp1	2534	25	13056	1.85484	1	0.989629	85.2989
GOTERM_BP_DIRECT	GO:0043113~receptor clustering	9	0.297619	0.0945952	Pick1, Flna, Dlg2, Itgb1bp1, Cacna1a, Grik5, Dlg1, Grin2b, Cdk5	2534	25	13056	1.85484	1	0.989629	85.2989
GOTERM_BP_DIRECT	GO:0002092~positive regulation of receptor internalization	9	0.297619	0.0945952	Gm20498, Pick1, Ntf3, Angpt1, Tbc1d5, Dab2, Scyl2, Pard3, Sfrp4	2534	25	13056	1.85484	1	0.989629	85.2989
GOTERM_BP_DIRECT	GO:0030902~hindbrain development	8	0.26455	0.0951322	Shh, Smad1, Kdm2b, Pax6, Gli2, En1, Wls, Cep290	2534	21	13056	1.96279	1	0.98953	85.4662
GOTERM_BP_DIRECT	GO:0006970~response to osmotic stress	8	0.26455	0.0951322	Map7, Tsc22d4, Fmo1, Tsc22d3, Ptk2b, Nfat5, Tsc22d2, Vac14	2534	21	13056	1.96279	1	0.98953	85.4662
GOTERM_BP_DIRECT	GO:0001701~in utero embryonic development	59	1.95106	0.0955813	Chd8, Kidins220, Nmt1, Eif2s2, Edn1, Btf3, Pcgf2, Mfsd7b, Tanc2, Ric8a, Mafg, Nog, Foxp1, Gli2, Mbnl1, Zmiz1, Bmp2, Fgfr2, Dab2, Ankrd11, Erf, Ar, Chd7, Ccm2, Angpt1, Kdm6a, Srsf1, Junb, Xrcc2, Mtss1, Gna12, N4bp2l2, Apba1, Heg1, Cers1, Ubr3, Ptprr, Kat2a, Arnt2, Pkd1, Pcnt, Ccnk, Ly6e, Rpgrip1l, Apba2, Grin2b, Rtcb, Inpp5b, Keap1, Stil, Tgfb3, Kmt2d, Palb2, Amot, Ptch1, Gdf1, Esrrb, Apba3, Add1,…	2534	254	13056	1.1968	1	0.989386	85.6047
GOTERM_BP_DIRECT	GO:0030201~heparan sulfate proteoglycan metabolic process	3	0.0992063	0.098293	Sgsh, Sulf2, Sulf1	2534	3	13056	5.15233	1	0.990386	86.415
GOTERM_BP_DIRECT	GO:0051570~regulation of histone H3-K9 methylation	3	0.0992063	0.098293	Ehmt2, Airn, Setd7	2534	3	13056	5.15233	1	0.990386	86.415
GOTERM_BP_DIRECT	GO:0035282~segmentation	3	0.0992063	0.098293	Acd, Psen1, Dvl2	2534	3	13056	5.15233	1	0.990386	86.415
GOTERM_BP_DIRECT	GO:1901097~negative regulation of autophagosome maturation	3	0.0992063	0.098293	Phf23, Rubcn, Ubqln4	2534	3	13056	5.15233	1	0.990386	86.415
GOTERM_BP_DIRECT	GO:0032259~methylation	39	1.28968	0.098986	Kmt2a, Dnmt1, Trmt2a, Ehmt2, Trmt10b, Mettl13, Thumpd2, Setdb1, Whsc1, Trmt2b, Setd3, Wbscr22, Setd1b, Ece2, Trmt1l, Tfb1m, Setd7, Emg1, Suv39h1, Kmt2e, Setd2, Cmtr2, Nsun2, Prmt8, Mettl17, Wbscr27, Suv420h1, Nsun6, Prdm11, Trmo, Tfb2m, Kmt2d, Mettl7a1, Prmt2, Kmt2c, Setdb2, Henmt1, Eef1akmt1, Prdm9	2534	160	13056	1.25588	1	0.990366	86.615
GOTERM_CC_DIRECT	GO:0005876~spindle microtubule	12	0.396825	0.0996902	Csnk1d, 2-Sep, Kif2a, Kifap3, Calm1, Clasp1, Polb, Haus2, Ncor1, Tubg2, Calm3, Tbl1xr1	2709	38	14038	1.63642	1	0.767311	80.7979

## Sheet: P21-P60_ON
Table S4. GO analysis of genes contained m6A ON and OFF switches during mouse cerebellar development.
Category	Term	Count	%	PValue	Genes	List Total	Pop Hits	Pop Total	Fold Enrichment	Bonferroni	Benjamini	FDR
GOTERM_CC_DIRECT	GO:0045202~synapse	179	4.80408	2.09568e-11	Crtc1, Sema4c, Chrna3, Sspn, Rims1, Hcn3, Dlg4, Phactr1, Chrm2, Shc4, Gabbr1, Map1s, Itsn1, Utrn, Sdc2, Dnmbp, Grik5, Amph, Dlgap1, Adrbk2, Eps8, Grik3, Cdk16, Sncb, Olfm1, Bcan, Sh2d5, Rapgef2, Dlg1, Wasf1, Gabrb2, Psd3, Erc2, Dtnbp1, Nrgn, Kctd12, Lgi1, Nlgn3, Nos1, Pcdha4, Hcn1, Tanc1, Arfgef2, Chrna7, Sarm1, Shank3, Git1, Nf2, Itgb1, Sipa1l1, Lrrc7, Shank2, Myrip, Insr, Shank1, Grid1, Camk2a,…	3399	472	14038	1.56626	2.16065e-08	2.16065e-08	3.324e-08
GOTERM_CC_DIRECT	GO:0005737~cytoplasm	1574	42.2437	5.43472e-11	Fbxl12, Stk36, Aasdhppt, Ctnna1, Ncor1, Stac, Alkbh8, Arid3a, Ngef, Mios, Sgk1, Atrn, Cep290, Rnpepl1, Myo5b, Pdpr, Snx10, Ifitm3, Txndc17, Jrk, Dstyk, Nf2, Capn10, Dhx29, Rgs4, Ctnna2, Smox, Rassf2, Fam84b, Atg4b, Zfp174, Gorasp1, Rpgrip1l, Inpp5d, Mobp, Mink1, Ppp1r12b, Plin5, Dynlrb1, Dennd1b, Cep70, Nsmf, Kif1b, Cul7, S100a6, Sec14l1, Pacsin1, Ube2l3, Bach2, Rab7, Hmgn1, Nhp2, Gstcd, Rmnd5b, …	3399	5828	14038	1.11542	5.6032e-08	2.8016e-08	8.62011e-08
GOTERM_CC_DIRECT	GO:0014069~postsynaptic density	102	2.73752	3.46695e-10	Chrna3, Sema4c, Rims1, Epb41, Dlg4, Macf1, Grik5, Dlgap1, Eps8, Nsf, Bcas1, Sorcs3, Axin2, Sh2d5, Dlg1, Src, Psd3, Erc2, Nrgn, Dtnbp1, Snap91, Ntrk2, Nos1, Pdzd2, Tanc1, Chrna7, Shank3, Sipa1l1, Cald1, Lrrc7, Shank2, Shank1, Camk2a, Bnip3, Adora1, Drp2, Lyn, Ctnna2, Lin7a, Ywhaz, Cnn3, Arrb1, Mapk10, Mapk8ip2, Tiam1, Dnm2, Mink1, Abi1, Grin1, Ppp1r9a, Ank2, Nsmf, Epb41l3, Htt, Dnm3, Cnksr2, Dlg3,…	3399	238	14038	1.77002	3.57443e-07	1.19148e-07	5.499e-07
GOTERM_MF_DIRECT	GO:0005515~protein binding	1024	27.4826	6.64648e-10	Gtf2f1, Jarid2, Ppp2r3d, Foxo3, Fbxo5, Stk36, Usp16, Fbxl2, Ctnna1, Ncor1, Pfkm, Arid3a, Ngef, Hspa1a, Stat2, Gm960, Sdc2, Wasl, Sema4g, Rab22a, Sgk1, Atrn, Cep290, Unc45a, Aplp1, Lbx1, Cand1, Pik3c3, Senp1, Akap7, Hopx, Ift88, 1700016K19Rik, Elf2, Lgi1, Clpp, Mtdh, Tpd52, Kl, Chrna7, Nf2, Os9, Ppp5c, Adora1, Cd3eap, Baz2a, Krt25, Acvr1b, Rassf2, Ywhaz, Stx16, Gnas, Limd1, Atg4b, Pim3, Kcnmb4, Cd…	3079	3628	12559	1.15127	1.31135e-06	1.31135e-06	1.14093e-06
GOTERM_CC_DIRECT	GO:0043197~dendritic spine	68	1.82501	5.39565e-09	Ppp1cc, Dvl1, Ppp1ca, Kcnn2, Ppp1r2, P2rx4, Dlg4, Zmynd8, Ophn1, Gabbr1, Farp1, Grin2a, Capzb, Itpka, Adrbk2, Cdk5r1, Espn, Stx4a, Tenm2, Ptpro, Arrb2, Gipc1, Myo5b, Anks1b, Ncoa2, Dtnbp1, Ntrk2, Cttn, Adrbk1, Actn1, Nos1, Arf4, Atp1a2, Arfgef2, Apba1, Chrna7, Comt, Shank3, Itgb1, Sipa1l1, Cald1, Lrrc7, Syne1, Shank2, Shank1, Sez6, Adora1, Synpo, Cryab, Slc1a2, Ppp1r9b, Cnn3, Arpc2, Strn, App, Ar…	3399	145	14038	1.93685	5.5629e-06	1.39073e-06	8.55814e-06
GOTERM_CC_DIRECT	GO:0030054~cell junction	216	5.7971	1.56278e-07	Gtf2f1, Shroom3, Sspn, Epb41, Ctnna1, Phactr1, Mios, Itsn1, Grik5, Dlgap1, Mcrs1, Rapgef2, Dlg1, Gabrb2, Gak, Kctd12, Lgi1, Mtdh, Dstyk, Tanc1, Arfgef2, Chrna7, Shank3, Sipa1l1, Shank2, Grid1, Camk2a, Jam2, Cldn2, Sez6, Rims3, Peak1, Scamp1, Ctnna2, Limd1, Sympk, Tnk2, Cldn1, Rpgrip1l, Mink1, Abi1, Nsmf, Nrxn1, Fat2, Trappc4, Pacsin1, Ophn1, Farp1, Srcin1, Dok7, Paf1, Espn, Tenm2, Ctbp2, Hap1, Mp…	3399	653	14038	1.36614	0.000161109	3.22239e-05	0.000247874
GOTERM_CC_DIRECT	GO:0005856~cytoskeleton	321	8.61514	2.17607e-07	Shroom3, Eml1, Rassf3, Fbxo5, Epb41, Dync1h1, Ctnna1, Mark4, Lca5, Kif18a, Wasl, Tppp3, Katnb1, Mast1, Cdc20, Rabgap1, Cep290, Vrk1, Tubb5, Dgkq, Fnbp1, Cfap126, Dync2li1, Dctn4, Src, Snx10, Fgd5, Ift88, Nos1, Aldob, Eml2, Agbl2, Arfgef2, Shcbp1l, Coro1c, Ccdc92, Nf2, Capn10, Sipa1l1, Stk39, Triobp, Myo18a, Pacsin2, Frmpd3, Peak1, Ctnna2, Frmd5, Trip10, Tbcel, Cenpj, Pcnt, Trip4, Sympk, Cdc42ep4,…	3399	1036	14038	1.27967	0.000224327	3.73914e-05	0.00034515
GOTERM_CC_DIRECT	GO:0045211~postsynaptic membrane	81	2.17391	1.89801e-06	Trappc4, Cnksr2, Sema4c, Dlg3, Chrna3, Kcnb1, Sspn, Homer1, Cadps2, Ank1, Dlg4, Chrm2, Gabbr1, Shc4, Snta1, Grm7, Srcin1, Epha7, Grin2a, Grik5, Dlgap1, Iqsec3, Grik3, Tenm2, Arrb2, Dmd, Mpdz, Sh2d5, Grin2c, Dlg1, Anks1b, Lrfn1, Psd3, Gabrb2, Pdlim5, Kctd12, Prr7, Dtnbp1, Ntrk2, Snap91, Gabra3, Tanc1, Chrna7, Scrib, Comt, Shank3, Gabra1, Sipa1l1, Chrna4, Syne1, Lrrc7, Gabra2, Shank2, Pja2, Grid1, …	3399	206	14038	1.62395	0.00195494	0.000279511	0.00301043
GOTERM_CC_DIRECT	GO:0043025~neuronal cell body	163	4.37466	6.93986e-06	Crtc1, S100b, Chrna3, Hcn3, Glrx2, Cit, Crhr1, Ulk1, Rab2a, Chrm2, Gabbr1, Map1s, Numa1, Ptger4, Sdc2, Inpp5f, Glrx, Grik5, Katnb1, Glrx5, Vti1b, Rptor, Sncb, Alcam, Ppargc1a, Olfm1, Kcnj12, Ncdn, Kcnd3, Rapgef2, Myo5b, Erc2, Scn8a, Dtnbp1, Nrgn, Hcfc1, Ntrk2, Nlgn3, Hsp90aa1, Kcnip1, Hcn1, Tanc1, Chrna7, Sipa1l1, Cald1, Rbfox3, Ppp5c, Gdpd5, Shank2, Apoe, Kndc1, Insr, Camk2a, Sez6, Cacna1b, Ubb,…	3399	494	14038	1.36275	0.00712948	0.000893977	0.0110069
GOTERM_CC_DIRECT	GO:0043005~neuron projection	135	3.62319	7.52465e-06	Slc6a1, Sstr1, Ulk1, Gabbr1, Mark4, Itsn1, Grik5, Eps8, Sgk1, Cdk16, Nptx1, Sphk1, Ncdn, Diaph1, Kcnd3, Bag3, Rapgef2, Myo5b, Dlg1, Src, Cux1, Nefl, Erc2, Dtnbp1, Hsp90aa1, Pdzd2, Inpp5k, Mapk8ip3, Pcmt1, Shank3, Git1, Park7, Nf2, S100a1, Sipa1l1, Tenm3, Lrrc7, Ppp5c, Shank2, Shank1, Cacna1b, Ubb, Kcnq3, Ston2, Lin7a, Vamp1, Rap1gap2, Qdpr, Arpc2, App, Adcyap1r1, Mapk10, Arpc5, Ank3, Csnk1d, Vamp…	3399	396	14038	1.40797	0.00772793	0.000861623	0.0119343
GOTERM_CC_DIRECT	GO:0015629~actin cytoskeleton	73	1.95921	1.32937e-05	Crocc, Akap13, Twf1, Ablim2, Pgm2, Cit, Ttc17, Epb41, Ctnna1, Ophn1, Macf1, Rara, Lima1, Pfn4, Enah, Srcin1, Ahnak, Notch3, Klhl2, Espn, Rab22a, Mcrs1, Ezr, Orc6, Parva, Nfatc2, Pdlim5, Synpo2, Flnc, Mtss1, Ccdc53, Coro1c, Shroom4, D7Ertd443e, Sgpp1, Lrrc7, Triobp, Rinl, Myrip, Ablim1, Taf5, Mlph, Aif1l, Peak1, Synpo, Ppp1r12a, Ctnna2, Tmem63b, Snap25, Dst, 7-Sep, Ppp1r9b, Arpc2, Cnn3, Flna, Stk3…	3399	189	14038	1.5952	0.0136124	0.00136965	0.0210834
GOTERM_MF_DIRECT	GO:0003779~actin binding	106	2.84487	2.46906e-05	Shroom3, Twf1, Epb41, Tmsb4x, Cgn, Phactr1, Macf1, Lima1, Kif18a, Utrn, Wasl, Nebl, Ccr5, Shroom1, Hpca, Eps8, Sptb, Hcls1, Gipc1, Diaph1, Hip1, Myo5b, Mylk, Wasf1, Synpo2, Actn1, Lasp1, Coro1c, Wasf3, Ncald, Shank3, Nf2, Myh11, Fxyd5, Itgb1, Cald1, Triobp, Ssh1, Wasf2, Myrip, Mlph, Aif1l, Spata32, Arpc2, Cnn3, Phactr3, Arpc5, Mobp, Myo10, Ino80, Epb41l3, Crocc, Ablim2, Cobl, Ophn1, Snta1, Fkbp15…	3079	300	12559	1.44122	0.0475476	0.0240633	0.0423752
GOTERM_CC_DIRECT	GO:0030425~dendrite	145	3.89157	5.26194e-05	Crtc1, Chrna3, Hcn3, Glrx2, Crhr1, Dlg4, Chrm2, Gabbr1, Map1s, Numa1, Inpp5f, Glrx, Grik5, Glrx5, Grik3, Fam206a, Rptor, Alcam, Mcrs1, Bcan, Nin, Kcnj12, Ncdn, Kcnd3, Becn1, Caprin1, Ybx1, Scn8a, Nrgn, Hcfc1, Ntrk2, Nlgn3, Kcnip1, Nos1, Chl1, Hcn1, Mapk8ip3, Tanc1, Chrna7, Comt, Sarm1, Cald1, Apoe, Shank1, Kndc1, Camk2a, Bnip3, Cacna1b, Adora1, Drp2, Mlph, Snx14, Brd1, Kcnq3, Rab27a, Gnas, Cnn3, …	3399	446	14038	1.34273	0.0528067	0.00491986	0.083428
GOTERM_CC_DIRECT	GO:0042995~cell projection	200	5.36769	6.6953e-05	Bbs12, Pfkm, Ngef, Lca5, Mark4, Itsn1, Kif18a, Sh3rf1, Rab22a, Cep290, Alcam, Exoc8, Cfap126, Dync2li1, Ift88, Fgd5, Nos1, Dpysl3, Agbl2, Arfgef2, Coro1c, Shank3, Nf2, Gdpd5, Shank2, Cnp, Sez6, Pacsin2, Ctnna2, Mdk, Trip10, Snx1, Gnas, Pkd2, Arrb1, Ccdc108, Rpgrip1l, Aatk, Mink1, Tmem216, Abi1, Myo10, Nsmf, Cspg4, Elfn1, Tapt1, Fabp7, Pacsin1, Ophn1, Robo1, Fkbp15, Farp1, Srcin1, Agfg1, Klhl2, Es…	3399	648	14038	1.2747	0.0667021	0.00573606	0.106143
GOTERM_MF_DIRECT	GO:0000166~nucleotide binding	492	13.2045	7.08863e-05	Prkch, Stk36, Map3k9, Dync1h1, Rad54l, Pfkm, Alkbh8, Nelfe, Mknk1, Setd1a, Peo1, Mast1, Rab22a, Acss1, Sgk1, Vrk1, Parp14, Pik3c3, Myo5b, Src, Pdk4, Akap7, Ddx46, Rbms2, Rbm26, Ddx54, Ddx42, Dstyk, Ercc3, Map4k3, Pkdcc, Arfrp1, Rbm12b1, Aarsd1, Adk, Myo18a, Atp6ap1, Cul9, Dhx29, Oasl2, Peak1, Gtpbp10, Fbxo18, Acvr1b, Msi1, Larp4b, Tardbp, Gnas, Dtymk, Pim3, Pde2a, Cdc42bpa, Nxf1, Mmab, Aatk, Tars…	3079	1740	12559	1.15335	0.130523	0.0455511	0.121613
GOTERM_BP_DIRECT	GO:0007612~learning	31	0.831991	7.72597e-05	Slc6a1, Comt, Shank3, Ptn, Atp8a1, Shank2, Cntnap2, Pak6, Mecp2, Grin2a, Ptgs1, Synj1, Ctnnd2, Amph, Nrxn3, Ppp1r9b, Sorcs3, Elavl4, Vdac1, Jph4, Grin1, Eif2ak4, Ntrk2, Nlgn3, Aaas, Slc8a3, Htt, Nrxn1, Cntn2, Arf4, Jph3	3195	64	13056	1.97934	0.394245	0.394245	0.150953
GOTERM_CC_DIRECT	GO:0048471~perinuclear region of cytoplasm	200	5.36769	8.14993e-05	Eml1, Rasip1, Cops8, Ncor1, Galnt4, Hspa1a, Sh3rf1, Cdc20, Aifm1, Sgk1, Vti1b, Unc45a, Aplp1, Arfgef1, Rapgef2, Myo5b, Src, Dlg1, Gak, Hsp90aa1, Aldob, Nos1, Mtdh, Cav1, Tpd52, Arhgap1, Arfgef2, Gtpbp4, Nf2, Inhbb, Ryr3, Cnp, Abcd1, Golga1, Sez6, Galnt6, Cdk2ap1, Ywhaz, Stx16, Gnas, App, Pde2a, Mobp, Ppm1f, Aatk, Angel1, Akr1b3, Mcm3, Cul7, S100a6, Apc2, Akap13, Pacsin1, Aspscr1, Tnik, Bptf, Col4…	3399	650	14038	1.27078	0.0805956	0.00644294	0.129189
GOTERM_BP_DIRECT	GO:0048167~regulation of synaptic plasticity	23	0.617284	8.86691e-05	Myo6, Calb1, Ncam1, Shank3, Sipa1l1, Gipc1, Crhr1, Cpeb3, Vgf, Hrh1, Rapgef2, Jph4, Mecp2, Adora1, Rara, Atp2b2, Rasgrf1, Grin2a, Grin1, Ctnnd2, Itpka, Mef2c, Htt	3195	42	13056	2.23778	0.43747	0.24998	0.173227
GOTERM_MF_DIRECT	GO:0008022~protein C-terminus binding	73	1.95921	0.000117873	Lmo7, Ppp1cc, Ercc4, Dlg3, Tbl1x, Optn, Dlg4, Top2b, Pfkm, Prkaa1, Atp1b1, Sipa1, Amph, Cdc20, Atf4, Nsf, Ksr1, Cep135, Map2k7, Atp2a2, Mpdz, Vta1, Dlg1, Src, Akap7, Kcnk3, Tjp2, Nefl, Sash1, Cdc37, Myo1c, Hcn1, Eml2, Sp1, Ercc3, Nipbl, Sntg1, Shank3, Xrcc6, Ep300, Lrrc7, Shank2, Shank1, Atxn2, Cacna1b, Ap2a1, Synj1, Fbln5, Pex26, Tax1bp3, Atxn1, Trp53, Dnm1, Sclt1, Sdc1, Map2k7, Ppp1r9b, Vim, Pr…	3079	198	12559	1.50384	0.207511	0.056486	0.202146
GOTERM_BP_DIRECT	GO:0006397~mRNA processing	105	2.81804	0.000127949	Tra2a, Sfswap, Lsm5, Rbm20, Snrpd2, Nol3, Khdrbs2, Sf3a3, Prpf6, Tsen54, Phrf1, Mbnl1, Dhx15, Scaf8, Son, Adarb2, Ybx1, Fip1l1, Ddx46, Rbm28, Rbm26, Casc3, Raly, U2af1l4, Rbfox3, Zrsr2, Xrn2, Srsf6, Prpf39, Prpf38b, Acin1, Sf3b1, Tardbp, Cpsf4, Sympk, Cpsf2, Adar, Sugp1, Zmat5, Aqr, Brdt, Wbp11, Hnrnpc, Xab2, Cwc22, 1110037F02Rik, Cmtr1, Sap18, Cdc5l, Srpk2, Hnrnpm, Pan3, Supt5, Snw1, Celf2, Plcb…	3195	308	13056	1.39309	0.564031	0.241739	0.249874
GOTERM_CC_DIRECT	GO:0030426~growth cone	59	1.58347	0.000155897	Inpp5j, Dlg3, Dvl1, Ppp1r2, Setx, Fkbp15, Ngef, Utrn, Boc, Katnb1, Stim1, Eps8, Cdk5r1, Tmod2, Sncb, Calm1, Twf2, Tenm2, Exoc8, Hap1, Elavl4, Arhgap4, Amfr, Nefl, Erc2, Dtnbp1, Cables1, Zpr1, Ntrk2, Cttn, Dpysl3, Mapk8ip3, Chrna7, Dpysl2, Shank2, Gdpd5, Ssh1, Mapt, Snap25, Stx3, Pclo, Ppp1r9b, Flna, Ighmbp2, Arpc2, App, Ncam1, Dicer1, Tnk2, Gria2, Arpc5, Cbarp, Dnm2, Abi1, Rasgrf1, Grin1, Ppp1r9a…	3399	155	14038	1.57208	0.148489	0.011416	0.246986
GOTERM_BP_DIRECT	GO:0030036~actin cytoskeleton organization	52	1.3956	0.000199919	Shroom3, Ablim2, Arhgef5, Iqsec2, Epb41, Tmsb4x, Ophn1, Arhgef17, Enah, Capzb, Wasl, Itpka, Pdgfa, Iqsec3, Abr, Rock1, Diaph1, Shc1, Arhgef18, Slc9a3r1, Parva, Wasf1, Rock2, Dmtn, Mtss1, Coro1c, Nisch, Wasf3, Nf2, Rhou, Ssh1, Wasf2, Agap2, Sdad1, Fgd1, Taok2, Atxn3, Pacsin2, Trip10, Ppp1r9b, Flna, Spire2, Phactr4, Wipf1, Csrp1, Brk1, Amot, Sh2b2, Wdr1, Vasp, Coro1b, Iqsec1	3195	132	13056	1.60979	0.726705	0.276967	0.390166
GOTERM_BP_DIRECT	GO:0016569~covalent chromatin modification	89	2.38862	0.000207533	Jarid2, Kansl3, Msl3, Naa60, Brdt, Kmt5a, Kdm6b, Setdb1, Usp16, Uty, Setd1b, Smarca5, Ncor1, Kdm2b, Prkaa1, Kdm7a, Setd2, Usp21, Tdg, Mbtd1, Actl6b, Kat6b, Smarca4, Mcrs1, Rnf20, Suv420h1, Chd4, Phf1, Mtf2, H2afy2, Rcbtb1, Ep400, Sfmbt1, Kdm4d, Hdac3, Hdac8, Bahd1, Chd7, Whsc1l1, L3mbtl2, Hcfc1, Kdm1a, Kdm2a, Dpy30, Chd2, Coprs, Cbx7, Kmt2a, Hdac7, Bcor, Tet2, Rnf40, Setd3, Mysm1, Meaf6, Epc1, Me…	3195	256	13056	1.42066	0.73988	0.236103	0.404996
GOTERM_BP_DIRECT	GO:0048511~rhythmic process	49	1.31508	0.000358181	Crtc1, Pparg, Ppp1ca, Setx, Ahr, Rorc, Adcy1, Prkaa1, Grin2a, Atf4, Ciart, Cdk5r1, Prox1, Ppargc1a, Maged1, Enox1, Cry2, Enox2, Ncoa2, Top1, Csnk2a1, Rock2, Id2, Nr1d2, Sp1, Kmt2a, Id3, U2af1l4, Ep300, Relb, Ppara, Hnrnpd, Prkaa2, Crebbp, Rora, Trp53, Noct, Ddx5, Creb1, Nrip1, Mapk10, Hrh1, Kdm5a, Id1, Csnk1d, Grin1, Fbxw11, Rai1, Kdm5c, U2af1l4	3195	125	13056	1.60186	0.902148	0.321169	0.698009
GOTERM_MF_DIRECT	GO:0005086~ARF guanyl-nucleotide exchange factor activity	15	0.402576	0.000414469	Arfgef2, Nck2, Fnbp1, Cyth3, Iqsec2, Cyth4, Arfgef1, Preb, Psd3, Fbxo8, Amph, Iqsec3, Fnbp1l, Iqsec1, Trip10	3079	24	12559	2.54933	0.55865	0.150904	0.709095
GOTERM_CC_DIRECT	GO:0032587~ruffle membrane	33	0.885668	0.000431421	Twf1, Sntg1, Pacsin1, Itgb1, Abca7, Pde9a, Macf1, Pacsin2, Aif1l, Tpm1, Akt2, Eps8, Ksr1, Myo6, Ppp1r9b, Ptprj, Ezr, Diaph1, Src, Tiam1, Dnm2, Itgav, Kank1, Fgd5, Cdc37, Lcp1, Myo1c, Hsp90aa1, Pip5k1a, Wwc1, Synj2, Arf4, Inpp5k	3399	76	14038	1.79331	0.359106	0.0292239	0.682095
GOTERM_BP_DIRECT	GO:0051056~regulation of small GTPase mediated signal transduction	12	0.322061	0.00050678	Amot, Rap1gap, Sipa1l3, Sipa1l1, Sipa1, Iqsec3, Ralgapb, Cdc42bpa, Chn1, Rap1gap2, Sipa1l2, Ralgapa2	3195	17	13056	2.88451	0.962702	0.374893	0.986233
GOTERM_CC_DIRECT	GO:0005874~microtubule	100	2.68384	0.000528063	Shroom3, Eml1, Rassf3, Pbxip1, Dync1h1, Wdr43, Macf1, Mark4, Map1s, Kif18a, Tppp3, Rassf5, Cep162, Katnb1, Shroom1, Tubb5, Dync2li1, Nin, Dync1li1, Arhgap4, Dlg1, Tubb6, Ndrg1, Tubb4b, Eml2, Sarm1, Ska2, Haus5, Apoe, Tekt4, Tuba4a, Dnm1, Trip10, Cenpj, Eml6, Pcnt, Jakmip1, Radil, Tiam1, Dnm2, Incenp, Kif5c, Dynlrb1, Haus4, Ino80, Gabarap, Kif17, Kif1b, Apc2, Dnm3, Nek2, Reep3, Clasp1, Dvl1, Hook3…	3399	304	14038	1.35857	0.419913	0.0334633	0.834292
GOTERM_BP_DIRECT	GO:0006897~endocytosis	61	1.63714	0.000680053	Snx30, Pacsin1, Vldlr, Ophn1, Steap2, Fkbp15, Sh3gl2, Itsn1, Clcn5, Inppl1, Pacsin3, Rab22a, Snx33, Arrb2, Fnbp1, Aplp1, Itsn2, Atp9a, Becn1, Ghr, Hip1, Micall1, Sort1, Rin2, Snx10, 2-Mar, Cttn, Ap2s1, Cav1, Ston1, Chrna7, Dpysl2, Sh3gl1, Wasf2, Rinl, Gapvd1, Eps15l1, Ap2a1, Cav2, Pacsin2, Scamp1, Unc119, Ston2, Eea1, Dnm1, Aak1, Trip10, Myo6, Snx1, App, Lrp6, Arrb1, Tnk2, Wipf1, Csnk1d, Dnm2, Nc…	3195	168	13056	1.48375	0.98789	0.424036	1.32131
GOTERM_CC_DIRECT	GO:0005829~cytosol	445	11.9431	0.000776896	Josd2, Foxo3, Prkch, Hif1a, Ralgapb, Hdgfrp3, Dock4, Ncor1, Ctnna1, Pfkm, Alkbh8, Ngef, Hspa1a, Ggct, Itsn1, Snrpd2, Wasl, Sgsm3, Cep290, Pik3c3, Arfgef1, Src, Akap7, Txndc17, Aldob, Sri, Dstyk, Agbl2, Pcmt1, Arfrp1, Capn10, Ppp5c, Adk, Cog5, Rgs4, Pacsin2, Ywhaz, Larp4b, Stx16, Gnas, Dtymk, Jade1, Atg4b, Pde2a, Inpp5d, Usp19, Ppm1f, Myo10, Plin5, Rundc3a, Asap1, Dennd1b, Cbr3, Pgp, S100a6, Nploc…	3399	1617	14038	1.13659	0.551251	0.0460412	1.22516
GOTERM_BP_DIRECT	GO:0008380~RNA splicing	79	2.12024	0.000841796	Tra2a, Brdt, Wbp11, Aqr, Hnrnpc, Xab2, Sfswap, Cwc22, 1110037F02Rik, Lsm5, Rbm20, Snrpd2, Rbm10, Sap18, Cdc5l, Srpk2, Hnrnpm, Prpf6, Sf3a3, Mbnl1, Snw1, Thoc5, Dhx15, Strap, Zfp638, Scaf8, Son, Ybx1, Rnps1, Crnkl1, Ddx46, Scaf11, Rbm28, Zpr1, Casc3, Celf1, Raly, Srsf2, Rbmx, Aff2, Luc7l3, U2af1l4, Rbfox3, Sugp2, Prpf18, Sf1, Gcfc2, Rbm25, Smn1, Zrsr2, Supt6, Prpf40b, Hnrnpa2b1, Prpf39, Srsf6, Aci…	3195	231	13056	1.39751	0.995763	0.455069	1.63312
GOTERM_BP_DIRECT	GO:0051225~spindle assembly	16	0.429415	0.000866784	Tubb5, Golga2, Fbxo5, Chd4, Map9, Dicer1, Haus5, Ncor1, Cep192, Hdac3, Csnk1d, Haus4, Ino80, Stard9, Haus2, Sac3d1	3195	28	13056	2.33508	0.996398	0.430282	1.68121
GOTERM_MF_DIRECT	GO:0044325~ion channel binding	44	1.18089	0.00112426	Nedd4l, Kcnb1, Rims1, Homer1, Kcne2, Snta1, Kcnab1, Rims3, Fxyd1, Pkd1, Kcnq3, Lyn, Snap25, Usp10, Pacs2, Kcne1l, Scn4b, Calm1, Ppp1r9b, Hap1, Pkd2, Arrb1, Kcnd3, Diaph1, Vdac1, Pde4b, Ank3, Dlg1, Src, Vamp2, Cbarp, Sumo1, Kcne4, Gpd1l, Ppp1r9a, Hsp90aa1, Ank2, Kcnip1, Id2, Htt, Actn1, Agrn, Nos1, Cav1	3079	114	12559	1.57432	0.891327	0.309198	1.91246
GOTERM_BP_DIRECT	GO:0042593~glucose homeostasis	39	1.0467	0.00113704	Ncor2, Pparg, Tfap2b, Kcnb1, Foxo3, Hif1a, Aspscr1, Ankrd26, Pfkm, Cyb5r4, Cebpa, Insr, Prkaa1, Adgrf5, Spop, Ptpn11, Ppp1r3g, Nucks1, Prkaa2, Adra2a, Adipor1, Cacna1e, Wfs1, Sesn3, Xbp1, Crtc2, Gk, Selt, Vgf, Alms1, Pdk4, Adra1b, Cry2, Gpi1, Sh2b2, Mbd5, Pde3b, Adipor2, Inpp5k	3195	98	13056	1.62621	0.999377	0.488817	2.19989
GOTERM_MF_DIRECT	GO:0004445~inositol-polyphosphate 5-phosphatase activity	8	0.214707	0.0011763	Inpp5j, Sec16a, Inpp5a, Inppl1, Inpp5d, Inpp5b, Synj2, Inpp5k	3079	9	12559	3.62571	0.901943	0.282329	2.00015
GOTERM_BP_DIRECT	GO:0007029~endoplasmic reticulum organization	15	0.402576	0.00120486	Atl3, Sec16a, Lman2, Bnip1, Vapb, Ccdc47, Lman1, Col4a3bp, Gak, Cav2, Use1, Htt, Vmp1, Tor1b, Atl2	3195	26	13056	2.35753	0.999599	0.478903	2.32964
GOTERM_CC_DIRECT	GO:0005654~nucleoplasm	496	13.3119	0.00132658	Foxo3, Fbxo5, Glrx2, Bcl9l, Hdgfrp3, Ncor1, Rad54l, Alkbh8, Arid3a, Nelfe, Mios, Mknk1, Usp21, Sf3a3, Setd1a, Taf1a, Cdc20, Sgk1, Pitpnc1, Vrk1, Hoxb3, Rnf20, Cand1, Arfgef1, Son, Ibtk, Elf2, Ddx42, Sri, Ercc3, Crtc3, Ppp5c, Cnp, Adk, Cog5, Epc1, Nfyc, Myo18a, Ppara, Pa2g4, Pacsin2, Ivd, Baz2a, Nkx2-2, Smarcc2, Peak1, Brd1, Ppp6r3, Ubn2, Parp10, Pbrm1, Dock1, 1110032A03Rik, Trip10, Tardbp, Ndufs2…	3399	1829	14038	1.12001	0.74554	0.0732152	2.0835
GOTERM_CC_DIRECT	GO:0005802~trans-Golgi network	56	1.50295	0.00143099	Pacsin1, Vps53, Optn, Crhr1, Ece2, Tmem230, Bace1, Amph, Pcsk1n, Pacsin3, Stx4a, Fnbp1, Atg9a, Atp9a, Arfgef1, Becn1, Dennd5a, Gcc2, Ift88, Dpy30, Ap3b2, Inpp5k, Arfgef2, Nck2, Arfrp1, Atp8a1, Ap3b1, Ap3s2, Cltb, Tjap1, Ap1s1, Wls, Myo18a, Atxn2, Golga1, Pacsin2, Chst2, Lrba, Arap1, Ntsr2, Scamp1, Snap25, Pclo, Trip10, Stx16, D230025D16Rik, Flna, Clvs2, Birc6, Clip3, Clvs1, Dnm2, Vamp2, Cby1, Slc…	3399	157	14038	1.47313	0.771543	0.0747632	2.24574
GOTERM_MF_DIRECT	GO:0005524~ATP binding	366	9.82287	0.00175221	Bbs12, Prkch, Stk36, Carkd, Pip4k2a, Dhx35, Map3k9, Dync1h1, Rad54l, Pfkm, Hspa1a, Irak1, Mark4, Mknk1, Kif18a, Peo1, Mast1, Clcn5, Acss1, Nsf, Sgk1, Vrk1, Dgkq, Dhx15, Ckb, Pik3c3, Myo5b, Src, Pdk4, Ddx46, Gak, Csnk2a1, Ddx23, Hsp90aa1, Dck, Ddx54, Ddx42, Ak3, Dstyk, Ercc3, Map4k3, Eprs, Pkdcc, Atp8a1, Stk39, Ppp5c, Aarsd1, Abcd1, Adk, Camk2a, Myo18a, Cacna1b, Dhx29, Atp6ap1, Cul9, Peak1, Oasl2,…	3079	1310	12559	1.13961	0.968575	0.351127	2.96561
GOTERM_MF_DIRECT	GO:0004386~helicase activity	46	1.23457	0.00216913	Ercc3, Ddx52, Xrcc6, Ddx17, Setx, Helz, Smarca5, Rad54l, Smarca2, Ruvbl2, Ercc6l2, Dhx29, Chd9, Dhx37, Chd5, Dhx30, Fbxo18, Peo1, Dhx32, Ddx31, Chd1, Smarca4, Ddx5, Mcm9, Recql5, Dhx15, Ighmbp2, Ddx47, Chd4, Ddx25, Dicer1, Ep400, Zranb3, Ddx46, Chd7, Ddx11, Ythdc2, Smarca1, Ino80, Mcm6, Ddx24, Mcm3, Ddx54, Ddx42, Shprh, Chd2	3079	124	12559	1.51315	0.986217	0.37876	3.65894
GOTERM_CC_DIRECT	GO:0042734~presynaptic membrane	30	0.805153	0.00231937	Scrib, Chrna7, Unc13a, Rims1, Cadps2, Kcna2, Syt7, Gabbr1, Camk2a, Adora1, Grm7, Grin2a, Grik5, Snap25, Stx3, Nrxn3, Slc1a2, Nrxn2, Stx1b, Znrf2, Gria2, Pde2a, Gad2, Dlg1, Nptn, Erc2, Kctd12, Ache, Snap91, Nrxn1	3399	73	14038	1.69728	0.90874	0.112816	3.61607
GOTERM_MF_DIRECT	GO:0008092~cytoskeletal protein binding	28	0.751476	0.00237071	Pacsin1, Nf2, Capn10, Epb41, Farp1, Pacsin2, Capn1, Wasl, Cryab, Nebl, Pacsin3, Frmd5, Cdk5r1, Dst, Plec, Pkd2, Ezr, Gria2, Ank3, Mylip, Rdx, Flnc, Epb41l3, Epb41l4b, Tor1aip1, Aldob, Coro1b, Capn2	3079	66	12559	1.73045	0.990749	0.373933	3.99249
GOTERM_CC_DIRECT	GO:0005794~Golgi apparatus	307	8.2394	0.00315618	Resp18, Rasip1, Entpd6, Ctnna1, Galnt4, Arid3a, Arfgap2, Sh3rf1, Ptgs1, Clcn5, Gbp5, Vti1b, Zdhhc3, Aplp1, Col1a1, Axin2, Cand1, Arfgef1, Arhgap4, Hip1, St3gal1, Dlg1, Gak, Fgd5, B4galt7, Sec22b, Cav1, St3gal5, Arfgef2, Pkdcc, Arfrp1, Gtpbp4, Vapb, Ap3b1, Atp8a1, Cog5, Golga1, Myo18a, Fam20a, Chst2, Mdga1, Scamp1, Galnt6, Cog6, Lgr5, Parp10, Trip10, Rab27a, Stx16, Snx1, Gnas, Clvs2, App, Sgms1, U…	3399	1106	14038	1.1464	0.96158	0.143755	4.89037
GOTERM_CC_DIRECT	GO:0005913~cell-cell adherens junction	96	2.57649	0.00318152	Lmo7, Fat2, Lypla2, Twf1, Snd1, Cadm3, Slk, Pi4ka, Ctnna1, Cgn, Pkp3, Sptbn2, Hspa1a, Pdxdc1, Lima1, Larp1, Ahnak, Notch3, Capzb, Ehd4, Ppfibp1, Unc45a, Twf2, Atxn2l, Gipc1, Ezr, Pgm5, Bag3, Fasn, Cdh3, Micall1, Dlg1, Src, Parva, Gcn1l1, Tjp2, Mb21d2, Pdlim5, Txndc9, Hcfc1, Shroom2, Cttn, Ubap2, Nectin4, Ndrg1, Mllt4, Arhgap1, Cast, Scrib, Lasp1, Ppme1, Flot2, Vapb, Park7, Itgb1, Sh3gl1, Gapvd1, …	3399	305	14038	1.29995	0.962573	0.13872	4.9287
GOTERM_CC_DIRECT	GO:0016607~nuclear speck	65	1.7445	0.00334827	Fyttd1, Ppp1cc, Wbp11, Hif1a, Setd1b, Cxxc1, Cwc22, 1110037F02Rik, Hspa1a, Maml2, Spop, Sap18, Cdc5l, Prpf6, Mef2c, Gli3, Plcb1, Fam206a, Dgkq, Zmiz1, Atxn2l, Maml1, Zfp638, Son, Ep400, Mecom, Rnps1, Crnkl1, Ddx46, Sumo1, Rbm15, Tut1, Hif3a, Pip5k1a, Casc3, Ddx42, Sf3a2, Srsf2, Aff2, Luc7l3, Zc3h14, Bclaf1, U2af1l4, Eif4enif1, Prpf18, Rbm25, Rp9, Prpf40b, Srsf6, Acin1, Prpf3, Rchy1, Csnk1a1, Tard…	3399	194	14038	1.38378	0.968503	0.139586	5.18065
GOTERM_CC_DIRECT	GO:0001725~stress fiber	27	0.724638	0.00341176	Shroom4, Myh11, Ablim1, Lima1, Ptpn11, Enah, Mlph, Sipa1l3, Synpo, Tpm1, Klhl2, Nebl, Vangl2, Dst, 7-Sep, Pgm5, Mylk, Fermt2, Mprip, Sorbs1, Myl9, Sh2b2, Ror1, Lcp1, 11-Sep, Actn1, Coro1b	3399	65	14038	1.71555	0.970505	0.136546	5.27641
GOTERM_BP_DIRECT	GO:0061025~membrane fusion	17	0.456253	0.00341262	Stx4a, Stx1b, Stx16, Napg, Ubxn2b, Stx2, Dnm2, Vamp2, Napb, Anxa7, Chp1, Stx17, Dnm1, Stx3, Bloc1s6, Dnm3, Vti1a	3195	34	13056	2.04319	1	0.818422	6.46542
GOTERM_MF_DIRECT	GO:0042802~identical protein binding	167	4.48202	0.00351532	S100b, Rassf3, Slk, Pfkm, Map1s, Stat2, Nol3, Rbm10, Slc2a1, Grik5, Appl1, Gbp5, Chmp1a, Cep290, Mri1, Emilin1, Fnbp1, Aplp1, Col1a1, Safb2, Gcc2, Nefl, Hcfc1, Mmp9, Bcat1, Hsp90aa1, Casc3, Clpp, Cav1, Aldob, Dpy30, Ak3, Hcn1, Ets1, Kmt2a, Atl3, Mief1, Park7, Ptprg, S100a1, Sh3gl1, Ppp5c, Apoe, Abcd1, Shank1, Cldn2, Bnip3, Rb1, Pacsin2, Mdfi, Trp53, Dnm1, Ppcdc, Npr2, Trip10, Hacl1, Ywhaz, Cep72,…	3079	564	12559	1.20777	0.999039	0.468277	5.86592
GOTERM_CC_DIRECT	GO:0030424~axon	109	2.92539	0.00365208	Slc6a1, Hcn3, Inpp5f, Grik5, Adrbk2, Adam22, Katnb1, Hpca, Grik3, Alcam, Olfm1, Sphk1, Nin, Nefl, Nfasc, Nrgn, Dtnbp1, Hcfc1, Ntrk2, Sri, Ap3b2, Hcn1, Chrna7, Comt, Sarm1, Park7, Tenm3, Gdpd5, Adgrl3, Camk2a, Ctnna2, Dtna, Mycbp2, Slc12a6, Creb1, App, Tnk2, Ank3, Pde2a, Dock7, Mink1, Canx, Ppt1, Ache, Pink1, 11-Sep, Htt, Dnm3, Kcnb1, Homer1, Dvl1, P2rx4, Setx, Slc38a1, Kcna2, Cobl, Kif5a, Robo1, …	3399	354	14038	1.27168	0.976998	0.140056	5.63806
GOTERM_BP_DIRECT	GO:0006396~RNA processing	28	0.751476	0.00380661	Trmt2a, Wbp11, Exosc10, Hnrnpul1, Trmt2b, Dkc1, Xab2, Dhx35, Sugp2, Sfswap, Trub1, Dhx29, Zfc3h1, Dhx30, Dhx37, Prpf6, Prpf39, Rnmtl1, Dicer1, Adarb2, Grsf1, Adar, Crnkl1, Nrde2, Ythdc2, Sugp1, Exosc8, Ddx54	3195	68	13056	1.68263	1	0.829233	7.18578
GOTERM_MF_DIRECT	GO:0005096~GTPase activator activity	74	1.98604	0.00408464	Tbc1d13, Rgs5, Tbc1d1, Ralgapb, Dock4, Smap2, Ophn1, Arfgap2, Agfg1, Sipa1l3, Smap1, Sipa1, Rgs6, Srgap3, Sh3bp1, Adprhl1, Sgsm3, Rabgap1, Plcb1, Rasa3, Tbc1d9, Abr, Axin2, Gipc1, Arhgap4, Rapgef2, Chn1, Tbc1d2, Fam13b, Agap1, Acap3, Rin2, Prex2, 1700027J19Rik, Rasa4, Arhgdig, Arhgap1, Sipa1l2, Asap2, Arhgef1, Git1, Sipa1l1, Tbc1d20, Rinl, Gapvd1, Agap2, Tbc1d2b, Ralgapa2, Preb, Rgs4, Arhgap20, R…	3079	225	12559	1.34151	0.999689	0.489803	6.78487
GOTERM_CC_DIRECT	GO:0019898~extrinsic component of membrane	32	0.85883	0.00411281	Snx30, Inpp5j, Nf2, Wdfy3, Rnf40, Aspscr1, Epb41, Stk39, Nsmaf, Farp1, Pacsin2, Syt6, Rgs6, Atg2a, Frmd5, Vps13d, Snx33, Snx1, Ezr, Becn1, Mal, Jakmip1, Ghr, Micall1, Mylip, Snx10, Tpr, Rdx, Epb41l3, Epb41l4b, Mitd1, Bloc1s6	3399	82	14038	1.61172	0.985722	0.15077	6.32779
GOTERM_BP_DIRECT	GO:0030865~cortical cytoskeleton organization	6	0.161031	0.00417701	7-Sep, Wdr1, Synpo, Ppp2r3c, Epb41l3, Actn1	3195	6	13056	4.08638	1	0.836424	7.85821
GOTERM_CC_DIRECT	GO:0005884~actin filament	27	0.724638	0.00435433	Akap13, Myo5a, Cald1, Tfpt, Cobl, Ankrd26, Fkbp15, Ptges3, Aif1l, Capzb, Fmn1, Flna, Ezr, Wipf1, Inpp5d, Src, Vps18, Keap1, Amot, Sh2b2, Wdr1, Lcp1, Dmtn, Cttn, Actn1, Apc2, Coro1b	3399	66	14038	1.68956	0.988881	0.15349	6.68745
GOTERM_MF_DIRECT	GO:0005516~calmodulin binding	55	1.47611	0.00444093	Kcnn2, Fbxl2, Epb41, Invs, Adcy1, Snta1, Grm7, Mknk1, Itpka, Camk2b, Plcb1, Itpkc, Wfs1, Sphk1, Myo5b, Mylk, Iqcb1, Nrgn, Myo1c, Nos1, Map2, Unc13a, Myo5a, Myh11, Mapkapk5, Pla2g6, Ryr3, Ubr4, Syt7, Camk2a, Add2, Eef2k, Sptan1, Camk4, Kcnq3, Pde1a, Esrrg, Ddx5, Myo6, Pcnt, Cnn3, Strn, Slc9a1, Dapk2, Ryr1, Vamp2, Atp2b2, Camk1d, Myo10, Adcy8, Grin1, Slc8a3, Rrad, Pde1c, Strn3	3079	159	12559	1.41095	0.999846	0.491097	7.35566
GOTERM_BP_DIRECT	GO:0007030~Golgi organization	29	0.778315	0.00458856	Atl3, Nploc4, Lman2, Atp8b2, Clasp1, Cit, Optn, Syne1, Tbc1d20, Ubxn2b, Rab2a, Tjap1, Trip11, Myo18a, Lman1, Blzf1, Stx17, Vmp1, Atl2, Csnk1a1, Plekhm2, Tmed9, Arfgef1, Gorasp1, Csnk1d, Gak, Usp6nl, Htt, Cul7	3195	72	13056	1.64591	1	0.845095	8.59992
GOTERM_BP_DIRECT	GO:0042752~regulation of circadian rhythm	22	0.590446	0.00471834	Prox1, Ppargc1a, Pparg, Ppp1cc, Creb1, Ppp1ca, Mapk10, Maged1, Adcy1, Cry2, Prkaa1, Csnk1d, Ppara, Hnrnpd, Prkaa2, Fbxw11, Rock2, Rora, Kdm5c, Id2, Nr1d2, Noct	3195	50	13056	1.79801	1	0.835526	8.83264
GOTERM_BP_DIRECT	GO:0019395~fatty acid oxidation	9	0.241546	0.0048736	Ppargc1a, Pparg, Mapk14, Gcdh, Acox1, Por, Adipor2, Adipor1, Prkaa1	3195	13	13056	2.82904	1	0.828119	9.1103
GOTERM_BP_DIRECT	GO:0071625~vocalization behavior	9	0.241546	0.0048736	Nrxn2, Shank3, Nlgn3, Shank2, Dlg4, Cntnap2, Nrxn1, Shank1, Nrxn3	3195	13	13056	2.82904	1	0.828119	9.1103
GOTERM_BP_DIRECT	GO:0006351~transcription, DNA-templated	447	11.9968	0.00506028	Gtf2f1, Jarid2, Zscan2, Foxo3, Hif1a, Med12l, Bcl9l, Usp16, Map3k9, Ncor1, Arid3a, Nelfe, Zfp369, Myt1l, Stat2, Khdrbs2, Usp21, Mbtd1, Wasl, Taf1a, Cep290, Hoxb3, Lbx1, Parp14, Son, Zfp120, Hip1, Nacc1, Hopx, L3mbtl2, Elf2, Zfp532, Brms1l, Ddx54, Zfp518b, Ercc3, Crtc3, Ccdc59, Prox2, Mysm1, Epc1, Nfyc, Foxp2, Preb, Rb1, Ppara, Pa2g4, Baz2a, Nkx2-2, Xrn2, Smarcc2, Pbrm1, Zfp553, Tardbp, Limd1, Jad…	3195	1648	13056	1.10838	1	0.82313	9.44311
GOTERM_BP_DIRECT	GO:0007417~central nervous system development	30	0.805153	0.00543326	Nrcam, Trp53bp2, Id3, Adgra2, Aldh5a1, Mbp, Arnt2, Drp2, Ncan, Lyn, Timp4, Trp53, Acvr1b, Gli3, Casz1, Col2a1, Smo, Elp3, Xrcc4, Zbtb16, Chd7, Celsr1, Stk3, Cited2, Acan, Tpp1, Htt, Chrd, Csk, Cntn2	3195	76	13056	1.61305	1	0.829216	10.1046
GOTERM_BP_DIRECT	GO:0008104~protein localization	29	0.778315	0.00573734	Ercc3, Nrcam, Crocc, Cadm3, Apoe, Ulk1, Kif5a, Macf1, Mecp2, Grin2a, Lrba, Mlh3, Trp53, Akap10, Hap1, Grin2c, Dlg1, Akap7, Kif5b, Akain1, Ift88, Palm, Kif5c, Stk11ip, Cby1, Ank2, Ddx42, Cav1, Mapk8ip3	3195	73	13056	1.62336	1	0.830968	10.6404
GOTERM_BP_DIRECT	GO:0006914~autophagy	48	1.28824	0.00593729	Fundc1, Lrsam1, Park7, Wdfy3, Nhlrc1, Optn, Vps33a, Rab7, Ulk1, Prkaa1, Atg12, Eva1a, Epg5, Atg14, Rab24, Phf23, Prkaa2, Clec16a, Stx17, Vmp1, Atg2a, Usp10, Vti1a, Dram2, Vps39, Atg101, Hap1, Atg4b, Bnip1, Atg9a, Xbp1, Rab12, Acbd5, Pik3c3, Becn1, Cisd2, Vps18, Atg13, Vcp, Map1lc3a, Tbc1d25, Atg16l2, Anxa7, Pink1, Ulk2, Gabarap, Fnbp1l, Atg4c	3195	137	13056	1.43173	1	0.827297	10.9911
GOTERM_CC_DIRECT	GO:0005776~autophagosome	25	0.670961	0.00613096	Fyco1, Wdfy3, Optn, Pip4k2a, Vps33a, Ulk1, Tmem230, Rab24, Atg14, Peg3, Trim21, Vti1a, Hap1, Zfyve1, Pik3r4, Atg9a, Rab12, Becn1, Vps18, Map1lc3a, Tbc1d25, Gabarap, D17Wsu92e, Htt, Nbr1	3399	61	14038	1.69264	0.998237	0.202637	9.29372
GOTERM_BP_DIRECT	GO:0035176~social behavior	20	0.536769	0.00656668	Nrxn2, Shank3, Dvl1, Pcm1, Dlg4, Shank2, Cntnap2, Shank1, Grid1, Gad1, Mapk8ip2, Mecp2, Cln8, Grin1, Anxa7, Nlgn3, Htt, Nrxn1, En1, Nrxn3	3195	45	13056	1.81617	1	0.844091	12.0866
GOTERM_BP_DIRECT	GO:0060291~long-term synaptic potentiation	20	0.536769	0.00656668	Stx4a, S100b, Unc13a, Shank3, Ptn, Rims1, Crhr1, Shank2, Nptn, Mecp2, Vamp2, Grin2a, Htr7, Ntrk2, Nlgn3, Slc8a3, Tnr, Snap25, Stx3, Camk2b	3195	45	13056	1.81617	1	0.844091	12.0866
GOTERM_BP_DIRECT	GO:0021549~cerebellum development	20	0.536769	0.00656668	Ppargc1a, Ptprs, Sema4c, Hap1, Ptn, Lhx1, Sstr1, Rpgrip1l, 2410089E03Rik, Foxp2, Mecp2, Atp2b2, Hnrnpd, Trp53, Nr2c2, Abat, Ncoa1, Cdk5r1, Atrn, En1	3195	45	13056	1.81617	1	0.844091	12.0866
GOTERM_CC_DIRECT	GO:0008021~synaptic vesicle	43	1.15405	0.00692529	Apba1, Trappc4, Myo5a, Syngr2, Cadps2, Sv2c, Dlg4, Syt7, Sptbn2, Dnajc5, Gabbr1, Tmem230, Sypl2, Grin2a, Htr7, Scamp1, Ston2, Amph, Dnm1, Snap25, Stx3, Syngr1, Cdk16, Ptprn, Vti1b, Vti1a, Stx4a, Stx1b, Hap1, Sphk1, Gipc1, Gria2, Vdac1, Pde4b, Stx2, Vamp2, Ppt1, Grin1, Atp6v1g1, Kif3c, Snap91, Syn3, Syngr3	3399	122	14038	1.45567	0.999227	0.218908	10.4368
GOTERM_CC_DIRECT	GO:0000407~pre-autophagosomal structure	11	0.295223	0.00695701	Atg13, Trappc8, Atg101, Zfyve1, Atg9a, D17Wsu92e, Becn1, Vmp1, Ulk1, Atg2a, Nbr1	3399	19	14038	2.39107	0.999252	0.213313	10.4821
GOTERM_CC_DIRECT	GO:0005634~nucleus	1320	35.4267	0.00699099	Gtf2f1, Jarid2, Zscan2, Foxo3, Fbxo5, Stk36, Med12l, Usp16, Ncor1, Alkbh8, Arid3a, Nelfe, Hspa1a, Mios, Stat2, Khdrbs2, Wasl, Rpf2, Mat2b, Sgk1, Cep290, Unc45a, Pitpnc1, Hoxb3, Lbx1, Cand1, Zfp120, Akap7, Senp1, Snx10, Zfp14, Hopx, Rbms2, Ifitm3, Zfp532, Elf2, Lyrm4, Mtdh, Zfp518b, Rae1, Jrk, Ercc3, Ppp1r7, Crtc3, Capn10, Nf2, Triobp, Mysm1, Ppp5c, Aarsd1, Adk, Preb, Gtf3c3, Eps15l1, Dhx29, Cd3ea…	3399	5197	14038	1.049	0.999278	0.208103	10.5307
GOTERM_MF_DIRECT	GO:0019900~kinase binding	33	0.885668	0.00704162	Dlg3, Midn, Park7, Itgb1, Wwc2, Parp16, Dlg4, Pfkm, Cebpa, Prkaa1, Rb1, Nol3, Slc2a1, Hpca, Dgkq, Ppp1r9b, Ppp2r5a, Flna, Tradd, Vim, Nin, Jakmip1, Src, Dlg1, Cry2, Tiam1, Pfkl, Cdc37, Chp1, Htt, Pip5k1a, Wwc1, Cav1	3079	87	12559	1.54718	0.999999	0.6306	11.4235
GOTERM_CC_DIRECT	GO:0043195~terminal bouton	38	1.01986	0.00713589	Unc13a, Calb1, Pacsin1, P2rx4, Dpysl2, Rab7, Stxbp1, Ophn1, Syt7, Dnajc5, Ap1s1, Adora1, Itsn1, Grm7, Grin2a, Calb2, Synj1, Grik5, Scamp1, Amph, Aak1, Snap25, Vamp1, Grik3, Syngr1, Vti1a, Pclo, Sncb, App, Cck, Gria2, Hcn4, Vamp2, Erc2, Grin1, Ntrk2, Snap91, Cplx2	3399	105	14038	1.49468	0.999379	0.206049	10.7376
GOTERM_CC_DIRECT	GO:0043231~intracellular membrane-bounded organelle	179	4.80408	0.00719917	Tra2a, Gtf2f1, Scd3, S100b, Kansl3, Col4a2, Glrx2, Rorc, Cyp51, Ctnna1, Gabbr1, Steap2, Eva1a, Slc14a1, Gltscr2, Ptgs1, Fads1, Taf1a, Chuk, Zfp750, Cc2d1b, Vti1b, Rptor, Etfb, Ankrd13b, Ppp1r3d, Plin4, Acox1, Casz1, Dgat2, Cyb5a, Fgfr2, Safb2, Cisd2, Nup214, Cat, Ybx1, Hip1, Ctsb, Gak, Erap1, Rabepk, Cttn, Prdx5, Snx15, Aldob, Chd2, Fam178a, Pgd, Capn10, Atp8a1, Ppp5c, Abca7, Ryr3, Pex3, Insr, Ta…	3399	626	14038	1.18095	0.999418	0.202069	10.8278
GOTERM_CC_DIRECT	GO:0030018~Z disc	37	0.993022	0.00766437	Homer1, Adra1a, S100a1, Kcnn2, Ank1, Ryr3, Smn1, Sptan1, Capzb, Synpo, Ppp1r12a, Cryab, Nebl, Adrbk2, Dst, Slmap, Ppp2r5a, Dmd, Pgm5, Pde4b, Fhod3, Ank3, Bag3, Parva, Ryr1, Synm, Pdlim5, Ppp1r12b, Scn8a, Myl9, Synpo2, Flnc, Ank2, Sphkap, Actn1, Nos1, Sri	3399	102	14038	1.49815	0.999641	0.208089	11.4882
GOTERM_MF_DIRECT	GO:0016301~kinase activity	181	4.85776	0.00796707	Eif2ak1, Slk, Prkch, Mapk11, Stk36, Ntrk3, Cit, Pip4k2a, Irak1bp1, Map3k9, Ulk1, Pfkm, Prkab1, Irak1, Xylb, Mark4, Cdk18, Tgfbr2, Mknk1, Mob3c, Taf1, Chuk, Mast1, Adrbk2, Pacsin3, Sgk1, Cdk16, Vrk1, Dgkq, Acvr1c, Pik3r4, Sphk1, Ckb, Pik3c3, Mast4, Fgfr2, Src, Mylk, Pdk4, Rps6ka3, Gak, Csnk2a1, Cdkl3, Rock2, Shpk, Ntrk2, Tkfc, Ulk2, Sgms2, Dck, Rps6ka4, Hunk, Ak3, Alpk2, Dstyk, Mapk8ip3, Map4k3, G…	3079	628	12559	1.17561	1	0.650807	12.83
GOTERM_CC_DIRECT	GO:0016020~membrane	1478	39.6672	0.00804738	Scd3, Foxo3, Fbxl2, Atp5d, Dync1h1, Ncor1, Ctnna1, Ngef, Slc14a1, Asphd1, Ikbip, Sdc2, Ank, Spns2, Dlgap1, Sema4g, Rab22a, 11-Mar, Zdhhc24, Atrn, Sgk1, Nrxn3, Cep290, Cd248, St7l, Aplp1, Dnajc18, Cand1, Pik3c3, Ndufb10, Akap7, Pcdhga2, Snx10, Ifitm3, Ptdss2, Mtdh, Mrgpre, Dstyk, Kl, Tanc1, Chrna7, Slc25a30, Syt10, Nf2, Ppp1r21, Ppp5c, Jam2, Ccdc47, Preb, Adora1, Eps15l1, Mfsd11, Rgs4, Kcnq3, Mdga…	3399	5852	14038	1.0431	0.999759	0.211807	12.0285
GOTERM_CC_DIRECT	GO:0000123~histone acetyltransferase complex	13	0.3489	0.00815682	Kansl1l, Phf20, Mcrs1, Kansl3, Jade1, Ikbkap, Crebbp, Hcfc1, Ep300, Jade2, Meaf6, Elp3, Jade3	3399	25	14038	2.14762	0.999785	0.209081	12.1823
GOTERM_BP_DIRECT	GO:0046856~phosphatidylinositol dephosphorylation	12	0.322061	0.00835819	Tmem55a, Inpp5j, Synj1, Sacm1l, Inpp5a, Mtmr1, Inpp5f, Inppl1, Inpp5d, Inpp5b, Synj2, Inpp5k	3195	22	13056	2.22894	1	0.896584	15.1351
GOTERM_BP_DIRECT	GO:0016192~vesicle-mediated transport	66	1.77134	0.00856077	Trappc4, Yif1a, Optn, Vps33a, Rab2a, Kif5a, Sptbn2, Blzf1, Arfgap2, Stx17, Chmp1a, Nsf, Vti1b, Vps39, Stx4a, Stx1b, Rhobtb3, Copg1, Sec31a, Fnbp1, Bnip1, Zfyve27, Arfgef1, Myo5b, Arf5, Sar1a, Stx2, Sec22b, Ap2s1, Ap3b2, Arf4, Mapk8ip3, Trappc1, Arfgef2, Myo5a, Nck2, Ap3b1, Napg, Cltb, Ap3s2, Stxbp1, Ap1s1, Preb, Lman1, Napb, Ap2a1, Cnih4, Zfpl1, Vamp1, Stx3, Vti1a, Trip10, Bcap31, Rab27a, Stx16, …	3195	203	13056	1.32858	1	0.892606	15.4734
GOTERM_CC_DIRECT	GO:0005905~clathrin-coated pit	23	0.617284	0.00865472	Myo6, Arrb2, App, Fnbp1, Arrb1, Tnk2, Cltb, Vldlr, Ap1s1, Sort1, Dnm2, Eps15l1, Ap2a1, Itsn1, Cemip, Ldlr, Inpp5f, Snap91, Cttn, Lrp10, Aak1, Ap2s1, Eps15	3399	56	14038	1.69627	0.999872	0.21511	12.8789
GOTERM_MF_DIRECT	GO:0019902~phosphatase binding	20	0.536769	0.00884041	Dlg3, Ncam1, Tprn, Sh3gl1, Ppp1r21, Wnk1, Cep192, Spred1, Slc9a3r1, Dlg1, Sbf2, Cry2, Elfn2, Ppara, Slc9a3r2, Nol3, Smad3, Cd300a, Elfn1, Ppp1r37	3079	46	12559	1.77344	1	0.665454	14.138
GOTERM_BP_DIRECT	GO:0048013~ephrin receptor signaling pathway	19	0.50993	0.00893566	Efnb3, Nck2, Git1, Epha10, Sipa1l1, Efnb1, Src, Chn1, Ngef, Tiam1, Ptpn11, Ephb6, Itsn1, Ss18, Epha7, Grin1, Wasl, Epha6, Cdk5r1	3195	43	13056	1.80561	1	0.893522	16.0962
GOTERM_BP_DIRECT	GO:0035265~organ growth	9	0.241546	0.00894929	Ptpn11, Fgf10, Plag1, Dll1, Adra1a, Bcl2, Fgfr2, Ly6e, Adra1b	3195	14	13056	2.62696	1	0.884694	16.1187
GOTERM_MF_DIRECT	GO:0016780~phosphotransferase activity, for other substituted phosphate groups	7	0.187869	0.00898984	Pigo, Cept1, Crls1, Pgs1, Cdipt, Chpt1, Ept1	3079	9	12559	3.17249	1	0.649386	14.3599
GOTERM_CC_DIRECT	GO:0005886~plasma membrane	780	20.934	0.00919362	Entpd6, Ctnna1, Slc14a1, Stat2, Ank, Dlgap1, Sema4g, Rab22a, Sgk1, Atrn, Cd248, Aplp1, Rnpepl1, Akap7, Pcdhga2, Ifitm3, Prex2, Dstyk, Mrgpre, Kl, Tanc1, Chrna7, Pcdhb20, Syt10, Nf2, Capn10, Ppp5c, Jam2, Eps15l1, Adora1, Rgs4, Kcnq3, Mdga1, Ctnna2, Lgr5, Acvr1b, Fam84b, Gnas, Sgms1, Cdc42ep4, Inpp5d, Mink1, Myo10, Ppp1r12b, Nsmf, Nrxn1, S100a6, Slco4a1, Cnksr2, Pacsin1, Dxo, Reep2, Sipa1l3, Flt1, …	3399	3012	14038	1.06953	0.999927	0.221659	13.6271
GOTERM_BP_DIRECT	GO:0007269~neurotransmitter secretion	14	0.375738	0.00924042	Nrxn2, Unc13a, Dvl1, Rims1, Lin7b, Stxbp1, Cacna1b, Ppt1, Snap91, Lin7a, Snap25, Syn3, Nrxn1, Nrxn3	3195	28	13056	2.04319	1	0.883643	16.5992
GOTERM_MF_DIRECT	GO:0000149~SNARE binding	24	0.644122	0.00955777	Stx4a, Stx1b, Stx16, Unc13a, Syt10, Myo5a, Kcnb1, Capn10, Stxbp1, Nbas, Syt7, Stx2, Vamp2, Cav2, Sec22b, Exoc3l, Stx17, Snap25, Cplx2, Vamp1, Cav1, Stx3, Vti1b, Vti1a	3079	59	12559	1.65922	1	0.650998	15.1985
GOTERM_BP_DIRECT	GO:0090630~activation of GTPase activity	27	0.724638	0.00986623	Rasgrp1, Scrib, Coro1c, Tbc1d13, Tbc1d1, Ntrk3, Sipa1l1, Ralgapb, Tbc1d2b, Ralgapa2, Tax1bp3, Iqsec3, Akt2, Adprhl1, Evi5, Rabgap1, Sgsm3, Tbc1d9, Wnt5a, Tbc1d2, Tbc1d16, Tiam1, Dock7, Rasgrf1, Usp6nl, Tbc1d25, Pip5k1a	3195	69	13056	1.59902	1	0.891203	17.6232
GOTERM_BP_DIRECT	GO:0031175~neuron projection development	45	1.20773	0.00987219	Sema7a, Itgb1, Ube4b, Hdgfrp3, Gdpd5, Cntnap2, Ulk1, Ccdc64, Clmn, Mecp2, Prickle2, Rb1, Usp21, Gnao1, Capzb, Lyn, Bloc1s1, Stx3, Cdk5r1, Cdk16, Bloc1s3, Map4, Ncam1, Uhmk1, App, Ncdn, Zfyve27, Arfgef1, Diaph1, Shc1, Ikbkb, Rapgef2, Micall1, Cdnf, Lamb2, Dock7, Rasgrf1, Dtnbp1, Ppp1r9a, Lgi1, Rgma, Bloc1s6, Chl1, Cntn2, Mapk8ip3	3195	130	13056	1.41452	1	0.883006	17.6329
GOTERM_CC_DIRECT	GO:0031594~neuromuscular junction	24	0.644122	0.0103074	Unc13a, P2rx7, App, Syngr2, Ptn, Trip4, Cdh15, Itgb1, Ank3, Dlg1, Snta1, Cib2, Utrn, Epha7, Ppp1r9a, Ache, Akap1, Fchsd2, Dok7, Slc8a3, Syngr3, Syngr1, Cdk5r1, Pclo	3399	60	14038	1.65202	0.999977	0.239591	15.1543
GOTERM_BP_DIRECT	GO:1900273~positive regulation of long-term synaptic potentiation	10	0.268384	0.0106461	Crtc1, Creb1, Grin2a, Shank3, Nrgn, Eif2ak4, Stau1, Cpeb3, Nos1, Nptn	3195	17	13056	2.40376	1	0.89355	18.8827
GOTERM_MF_DIRECT	GO:0008017~microtubule binding	61	1.63714	0.0110897	Eml1, Opa1, Clasp1, Hook3, Hdgfrp3, Cgn, Wdr43, Kif5a, Macf1, Map1s, Mark4, Numa1, Kif18a, Gas2l1, Whamm, Katnb1, Ccdc88a, Map4, Appbp2, Chd4, Ezr, Kif13a, Map1lc3a, Kif1a, Chp1, Ndrg1, Eml3, Eml2, Map2, Ska2, Vapb, Dpysl2, Ppp5c, Kif16b, Clip1, Mapt, Tubgcp5, Fmn1, Cryab, Sybu, Mid2, Dnm1, Dst, Cnn3, Golga2, Mapre2, Jakmip1, Clip3, Tiam1, Kif5b, Dnm2, Kif3a, Kif7, Akap1, Kif3c, Katnal1, Gabarap,…	3079	187	12559	1.33056	1	0.685889	17.4221
GOTERM_CC_DIRECT	GO:0072357~PTW/PP1 phosphatase complex	6	0.161031	0.0111221	Ppp1r10, Tox4, Ppp1cc, Ppp1ca, Ppp1r12a, Wdr82	3399	7	14038	3.54003	0.99999	0.250446	16.2553
GOTERM_BP_DIRECT	GO:0042297~vocal learning	6	0.161031	0.0116642	Nrxn2, Foxp2, Shank3, Htt, Cntnap2, Nrxn1	3195	7	13056	3.50262	1	0.90734	20.4993
GOTERM_BP_DIRECT	GO:0030050~vesicle transport along actin filament	6	0.161031	0.0116642	Myo5a, Mlph, Wasl, Fnbp1l, Myrip, Mobp	3195	7	13056	3.50262	1	0.90734	20.4993
GOTERM_MF_DIRECT	GO:0032403~protein complex binding	102	2.73752	0.011928	Twf1, Hif1a, Crhr1, Vps33a, Atp5d, Dlg4, Ulk1, Lca5, Rbm10, Amph, Dlgap1, Nsf, Rptor, Tubb5, Flcn, Hcls1, Shc1, Vdac1, Bag3, Src, Wasf1, Erc2, Ctsb, Top1, Mmp9, Tsnax, Hcn1, Fam178a, Git1, Itgb1, Sipa1l1, Mysm1, Wasf2, Tsn, Shank1, Insr, Cib2, Ppara, Pex26, Mthfr, Lyn, Dnm1, Telo2, Ywhaz, Bcap31, Atg101, Arpc2, Cul2, Hspa4, Mapk8ip2, Dnm2, Vamp2, Brk1, Vcp, Abi1, Ppp1r9a, Strn3, Nploc4, Ncor2, Pc…	3079	337	12559	1.23457	1	0.693878	18.6156
GOTERM_MF_DIRECT	GO:0046965~retinoid X receptor binding	11	0.295223	0.0119578	Ncor2, Pparg, Med25, Ncoa2, Nrip1, Rarg, Ncor1, Rarb, Ncoa1, Uimc1, Nr1h3	3079	20	12559	2.24341	1	0.677041	18.6576
GOTERM_CC_DIRECT	GO:0030175~filopodium	28	0.751476	0.0120449	Dnali1, Twf1, Nf2, Itgb1, Adgra2, Lrrc7, Dync1h1, Enah, Farp1, Srcin1, Utrn, Inppl1, Snap25, Twf2, Tenm2, Ppp1r9b, Dmd, Ezr, Slc9a3r1, Def6, Myo10, Abi1, Palm, Fat1, Ppp1r9a, Lcp1, Rdx, Vasp	3399	74	14038	1.56272	0.999996	0.262673	17.4863
GOTERM_BP_DIRECT	GO:0032922~circadian regulation of gene expression	23	0.617284	0.012389	Kmt2a, Ppargc1a, Ppp1cc, Ppp1ca, Nrip1, Maged1, Ahr, Rorc, Ncor1, Cry2, Relb, Kdm5a, Hdac3, Csnk1d, Ppara, Ncoa2, Top1, Rora, Rai1, Id2, Atf4, Noct, Ciart	3195	57	13056	1.64889	1	0.91379	21.6315
GOTERM_BP_DIRECT	GO:0097320~membrane tubulation	8	0.214707	0.0125721	Pacsin1, Pacsin2, Whamm, Wasl, Micall1, Pacsin3, Fnbp1l, Snx33	3195	12	13056	2.72426	1	0.910566	21.915
GOTERM_BP_DIRECT	GO:0061001~regulation of dendritic spine morphogenesis	8	0.214707	0.0125721	Pdlim5, Srcin1, Shank3, Ppp1r9a, Sipa1l1, Nlgn3, Cdk5r1, Dnm3	3195	12	13056	2.72426	1	0.910566	21.915
GOTERM_BP_DIRECT	GO:0006605~protein targeting	16	0.429415	0.0128157	Zdhhc3, Rab27a, Myo6, Sec61g, Syngr2, Os9, Gipc1, Mlph, Ppp1r3c, Akap12, Stxbp4, Pan3, Myo1c, Trak2, Syngr1, Ywhaz	3195	35	13056	1.86806	1	0.908464	22.2909
GOTERM_MF_DIRECT	GO:0004864~protein phosphatase inhibitor activity	14	0.375738	0.01326	Ppp1r9b, Ensa, Phactr3, Ppp1r11, Ppp1r2, Lmtk2, Phactr4, Phactr1, Elfn2, Ppp1r10, Ppp1r14a, Elfn1, Ppp1r37, Arpp19	3079	29	12559	1.96913	1	0.697941	20.4784
GOTERM_MF_DIRECT	GO:0042826~histone deacetylase binding	36	0.966184	0.0139583	Sp2, Ncor2, Sp1, Bcor, Nipbl, Ccnd1, D7Ertd443e, Hif1a, Ncor1, Top2b, Cebpa, Hspa1a, Zfp932, Tfap4, Mecp2, Rara, Hnrnpd, Chd5, Gmnn, Mef2c, Cdc20, Wdtc1, Hdac5, Gli3, Xbp1, Nrip1, Camta2, Parp1, Nacc2, Hdac3, Cbx5, Hsp90aa1, Smg5, Brms1l, Mef2d, Usf1	3079	101	12559	1.45387	1	0.700553	21.4391
GOTERM_MF_DIRECT	GO:0044822~poly(A) RNA binding	296	7.94418	0.013991	Gtf2f1, Dhx35, Wdr43, Ctnna1, Dync1h1, Utp11l, Nelfe, Mecp2, Snrpd2, Gltscr2, Sf3a3, Rpf2, Mbnl1, Dhx15, Atxn2l, Son, Ddx46, Rbms2, Kctd12, Ddx23, Rbm26, Zc3h7b, Hsp90aa1, Ftsj3, Ddx54, Ddx42, Gfm1, Mtdh, Ccdc59, Gtpbp4, A430105I19Rik, Rbm12b1, Tcof1, Adk, Urb1, Ccdc47, Myo18a, Dhx29, Cd3eap, Pa2g4, Zfc3h1, Diexf, Xrn2, Gtpbp10, Prpf38b, Msi1, Larp4b, Ywhaz, Tardbp, Wdr3, Nol12, Cdc42ep4, Parp1, …	3079	1080	12559	1.11793	1	0.685979	21.4837
GOTERM_BP_DIRECT	GO:0061333~renal tubule morphogenesis	5	0.134192	0.0143868	Col4a1, Pkd2, Mef2c, Hdac5, Mtss1	3195	5	13056	4.08638	1	0.926587	24.6736
GOTERM_MF_DIRECT	GO:0003723~RNA binding	200	5.36769	0.0146933	Dis3l, Alkbh8, Nelfe, Khdrbs2, Sf3a3, Mbnl1, Ppargc1a, N4bp1, Son, Ddx46, Rbms2, Rbm26, Ddx42, Ddx54, Rae1, Eprs, Thumpd2, Rbm12b1, Ppp5c, Cnp, Tsn, Pus7l, Pa2g4, Zrsr2, Baz2a, Oasl2, Msi1, Ifit1, Larp4b, Tardbp, Nol12, Jakmip1, Bicc1, 2410016O06Rik, Nxf1, Tars2, Sugp1, Exosc8, Ahcyl1, Ifit3b, Snupn, Pprc1, Aqr, Dkc1, Dxo, Cwc22, Qars, Cdc5l, Nhp2, Mettl14, Cirbp, Thoc5, Hmgb3, Elavl4, Rnmt, Hnrn…	3079	710	12559	1.14899	1	0.689073	22.4382
GOTERM_MF_DIRECT	GO:0098641~cadherin binding involved in cell-cell adhesion	84	2.25443	0.014697	Lypla2, Twf1, Snd1, Slk, Pi4ka, Ctnna1, Cgn, Pkp3, Sptbn2, Hspa1a, Pdxdc1, Lima1, Larp1, Ahnak, Notch3, Capzb, Ehd4, Ppfibp1, Unc45a, Twf2, Atxn2l, Gipc1, Ezr, Bag3, Fasn, Micall1, Dlg1, Src, Parva, Gcn1l1, Tjp2, Mb21d2, Pdlim5, Txndc9, Hcfc1, Cttn, Ubap2, Ndrg1, Mllt4, Arhgap1, Cast, Scrib, Lasp1, Ppme1, Vapb, Park7, Itgb1, Sh3gl1, Gapvd1, Wasf2, Pak6, Lrrfip1, Eps15l1, Dhx29, Pacsin2, Sptan1, R…	3079	273	12559	1.25505	1	0.674877	22.4432
GOTERM_MF_DIRECT	GO:0097110~scaffold protein binding	20	0.536769	0.0147474	Chrna7, Shank3, Xiap, Nck2, Kcnh2, Park7, Homer1, Vim, Cit, Ikbkb, Dlg4, Src, Shank1, Mdm2, Cav2, Grin2a, Dll1, Nlgn3, Chuk, Nos1	3079	48	12559	1.69955	1	0.662326	22.5112
GOTERM_BP_DIRECT	GO:0016310~phosphorylation	163	4.37466	0.015037	Eif2ak1, Prkch, Slk, Mapk11, Stk36, Ntrk3, Cit, Pip4k2a, Map3k9, Ulk1, Pfkm, Irak1, Xylb, Mark4, Cdk18, Tgfbr2, Mknk1, Taf1, Chuk, Mast1, Adrbk2, Sgk1, Cdk16, Vrk1, Dgkq, Acvr1c, Pik3r4, Sphk1, Ckb, Pik3c3, Mast4, Fgfr2, Src, Mylk, Pdk4, Rps6ka3, Gak, Cdkl3, Rock2, Shpk, Ntrk2, Tkfc, Ulk2, Sgms2, Rps6ka4, Dck, Hunk, Ak3, Alpk2, Dstyk, Map4k3, Galk1, Pkdcc, Pgk1, Stk39, Insr, Adk, Camk2a, Prkg1, F…	3195	570	13056	1.16856	1	0.929827	25.6393
GOTERM_BP_DIRECT	GO:0006376~mRNA splice site selection	9	0.241546	0.0151094	Rbmx, Nol3, Rbmxl1, Luc7l3, Srsf6, Setx, Celf1, Mbnl1, Celf2	3195	15	13056	2.45183	1	0.925683	25.7461
GOTERM_BP_DIRECT	GO:0048813~dendrite morphogenesis	18	0.483092	0.0158561	Dvl1, Klf7, Itgb1, Celsr2, Elavl4, Kidins220, Vldlr, Camk2a, Mapk8ip2, Mink1, Farp1, Abi1, Dtnbp1, Fmn1, Rock2, Slitrk5, Ctnna2, Prex2	3195	42	13056	1.75131	1	0.929977	26.8391
GOTERM_MF_DIRECT	GO:0030165~PDZ domain binding	38	1.01986	0.0165772	Apba1, Fzd4, Dlg3, Mpp6, Shisa9, Cit, Kidins220, Dock4, Dlg4, Snta1, Grm7, Sdc2, Kcnj4, Grik5, Dtna, Ccdc88c, Tmem88, Slc9a3, Slc22a4, Nsf, Lnx2, D230025D16Rik, Acox1, Gipc1, Kcnj12, Tgfbr3, Lin7b, Crim1, Gria2, Grin2c, Rapgef2, Slc9a3r1, Dlg1, Atp2b2, Slc9a3r2, Erc2, Ncoa2, Synj2	3079	109	12559	1.42201	1	0.692073	24.945
GOTERM_BP_DIRECT	GO:0055074~calcium ion homeostasis	10	0.268384	0.0167346	Cib2, Fam20a, Tfap2b, Gnas, Wfs1, Calb1, Grin1, Cav1, Kl, Ccdc47	3195	18	13056	2.27021	1	0.935256	28.1055
GOTERM_BP_DIRECT	GO:1900006~positive regulation of dendrite development	10	0.268384	0.0167346	Crtc1, Clip1, Sez6, Opa1, Pacsin1, Bmp5, Il1rap, Elavl4, Cobl, Vldlr	3195	18	13056	2.27021	1	0.935256	28.1055
GOTERM_MF_DIRECT	GO:0042800~histone methyltransferase activity (H3-K4 specific)	10	0.268384	0.0169323	Kmt2a, Whsc1l1, Kmt2b, Setd3, Setd1b, Setd1a, Wdr82, Dpy30, Prdm9, Cxxc1	3079	18	12559	2.26607	1	0.687091	25.4087
GOTERM_MF_DIRECT	GO:0008157~protein phosphatase 1 binding	10	0.268384	0.0169323	Ppp1r10, Ppp1cc, Ppp1r9b, Cdc5l, Phactr3, Ppp1r9a, Ppp1ca, Stau1, Phactr4, Phactr1	3079	18	12559	2.26607	1	0.687091	25.4087
GOTERM_BP_DIRECT	GO:0007399~nervous system development	105	2.81804	0.0170512	Chrna3, Sema4c, Cit, Ntrk3, Utp11l, Ngef, Kdm7a, Myt1l, Map1s, Mark4, D130043K22Rik, Dll1, Sdc2, Actl6b, Adgrg1, Cdc20, Sema4g, Mbnl1, Olfm1, Fnbp1, Lbx1, Rapgef2, Gpsm1, Chn1, Mylip, Ift88, Cln8, Plxnb3, Cables1, Ntrk2, Ulk2, Chl1, Dpysl3, Sema7a, Hdac7, Sarm1, Plxna4, Gdpd5, Scn2b, Shank1, Zfp423, Nkx2-2, Smarcc2, Chd5, Mdga1, Nrn1, Hdac5, Fgf18, App, Pax3, Mobp, Dock7, Sh2b2, Ppt1, Ntng1, Efnb…	3195	353	13056	1.2155	1	0.934225	28.5567
GOTERM_BP_DIRECT	GO:0000422~mitophagy	15	0.402576	0.0176085	Fundc1, Ppargc1a, Atg4b, Atg9a, Capn10, Becn1, Fbxo7, Cisd2, Atg12, Map1lc3a, Fis1, Pink1, Gabarap, Atg2a, Atg4c	3195	33	13056	1.85745	1	0.935709	29.3446
GOTERM_BP_DIRECT	GO:0046339~diacylglycerol metabolic process	7	0.187869	0.0176826	Dgkq, Dgkz, Pgs1, Dgat2, Dgka, Gpat4, Dgkd	3195	10	13056	2.86047	1	0.932247	29.4487
GOTERM_BP_DIRECT	GO:0019217~regulation of fatty acid metabolic process	7	0.187869	0.0176826	Ppara, Pank2, Gk, Ankrd26, Cav1, Prkag2, Scap	3195	10	13056	2.86047	1	0.932247	29.4487
GOTERM_BP_DIRECT	GO:0090314~positive regulation of protein targeting to membrane	12	0.322061	0.0181083	Mief1, Mief2, Cemip, Arpc2, Kcnb1, Chp1, Fis1, Myo1c, Akt2, Hpca, Ank3, Cdk5r1	3195	24	13056	2.04319	1	0.932432	30.0441
GOTERM_MF_DIRECT	GO:0017022~myosin binding	12	0.322061	0.0183495	Arfgef2, Stx4a, Vamp2, Vezt, Mlph, Dmd, Fxyd1, Gipc1, Arfgef1, Snap25, Myrip, Mobp	3079	24	12559	2.03946	1	0.704177	27.2333
GOTERM_BP_DIRECT	GO:0001934~positive regulation of protein phosphorylation	53	1.42244	0.018527	Rasgrp1, Gpnmb, Igf2, Dvl1, Ednrb, Tnik, Atg14, Epha7, Ptger4, Dok7, Adrbk2, Gas6, Flcn, Map2k7, Arrb2, P2rx7, Bmpr2, Axin2, Xbp1, Sphk1, Il34, Nptn, Hdac3, Dtnbp1, Hspa2, Mmp9, Rock2, Agrn, Rgma, Sema7a, Ccnd1, Ep300, Pla2g6, Kndc1, Insr, Flt4, Fam20a, Fbxo18, Ccnd3, Cdk2ap1, Akt2, Map2k7, Peli2, Fiz1, Gnas, Arrb1, Wnt5a, Clip3, Csnk1d, Mprip, Cdon, Senp2, Eng, Pink1	3195	163	13056	1.3287	1	0.932541	30.6251
GOTERM_MF_DIRECT	GO:0019901~protein kinase binding	118	3.16694	0.0212523	Foxo3, Rims1, Fbxo5, Hif1a, Kidins220, Dlg4, Ulk1, Prkab1, Utrn, Stx17, Ccr5, Nsf, Rptor, Vrk1, Ptprj, Axin2, Hcls1, Vdac1, Rapgef2, Dlg1, Src, Akap7, Faf1, Usp37, Atg13, Rps6ka3, Ibtk, Snap91, Hsp90aa1, Cav1, Usf1, Hdac7, Chrna7, Ppme1, Cntln, Itgb1, Sipa1l1, Stk39, Pla2g6, Insr, Agap2, Kcnq3, Ppp1r12a, Ccnd3, Trp53, Dnm1, Map2k7, Telo2, Hdac5, Ywhaz, Cenpj, Grb7, Rps18, Parp1, Mapk8ip2, Dnm2, P…	3079	404	12559	1.19137	1	0.745177	30.84
GOTERM_BP_DIRECT	GO:0007409~axonogenesis	34	0.912507	0.021441	Map2, Slitrk3, Dvl1, Top2b, Ulk1, Cnp, Adcy1, Mapt, Ptpn11, Smn1, Rnf165, Nrn1, Tbc1d24, Ctnna2, Dst, Creb1, App, Klf7, Numb, Fgfr2, Cck, Wnt5a, Ank3, Pitpna, Slit2, Lrfn1, Dock7, Ntng1, Snap91, Bcl2, Ulk2, Slitrk5, Brsk2, Cntn2	3195	97	13056	1.43234	1	0.952972	34.5434
GOTERM_BP_DIRECT	GO:0060307~regulation of ventricular cardiac muscle cell membrane repolarization	8	0.214707	0.0215536	Kcnh2, Wdr1, Cacna2d1, Akap9, Kcne2, Kcne1l, Snta1, Scn4b	3195	13	13056	2.5147	1	0.950602	34.6906
GOTERM_BP_DIRECT	GO:0043923~positive regulation by host of viral transcription	8	0.214707	0.0215536	Sp1, Tfap4, Taf11, Nucks1, Ep300, Chd1, Snw1, Smarca4	3195	13	13056	2.5147	1	0.950602	34.6906
GOTERM_MF_DIRECT	GO:0051015~actin filament binding	42	1.12721	0.0220089	Shroom3, Lasp1, Coro1c, Shroom4, Sipa1l1, Triobp, Syne1, Ctnna1, Antxr1, Add2, Myo18a, Map1s, Lima1, Utrn, Aif1l, Adssl1, Capzb, Tpm1, Ctnna2, Shroom1, Espn, Myo6, Ppp1r9b, Sptb, Flna, Arpc2, Ezr, Arpc5, Hip1, Wipf1, Syne3, Myo10, Wdr1, Ppp1r9a, Lcp1, Flnc, Myo1c, Shroom2, Actn1, Bloc1s6, Mtss1, Coro1b	3079	125	12559	1.37052	1	0.746437	31.7521
GOTERM_BP_DIRECT	GO:0016337~single organismal cell-cell adhesion	33	0.885668	0.0230336	Lmo7, Nrcam, Scrib, Arvcf, Vezt, Plpp3, Pkp3, Lims1, Esam, Ccdc80, Pkd1, Boc, Ctnnd2, Ctnna2, Vmp1, Tenm2, Lrp6, Efr3a, Itga4, Shc1, Cdh3, Lims2, Dlg1, Src, Slit2, Astn1, Cdon, Fat1, Bcl2, Nectin4, Thy1, Ttyh1, Icam5	3195	94	13056	1.43458	1	0.957139	36.5952
GOTERM_MF_DIRECT	GO:0019904~protein domain specific binding	81	2.17391	0.0232784	Atn1, Ppp1cc, Dlg3, Tbl1x, Ppp1r2, Hnrnpc, Ncor1, Shc4, Rara, Mecp2, Ptpn11, Srcin1, Hnrnpm, Tdg, Rgs6, Dlgap1, Chmp1a, Phrf1, Calm1, Stx1b, Tubb5, Arrb2, Hap1, Caskin1, Scaf8, Ezr, Plxnd1, Rab27b, Acsl3, Slc9a3r1, Src, Akap7, Faf1, Tjp2, Nefl, Nfasc, Plxnb3, Shroom2, Actn1, Unc13a, Cntln, Id3, Nf2, Tacc2, Itgb1, Aatf, Stxbp1, Dlgap4, Arhgef4, Insr, Cebpa, Mapt, Ppara, Trim11, Pkd1, Scamp1, Snap2…	3079	267	12559	1.23743	1	0.755422	33.257
GOTERM_MF_DIRECT	GO:0005085~guanyl-nucleotide exchange factor activity	50	1.34192	0.023513	Arfgef2, Rasgrp1, Arhgef1, Akap13, Fgd6, Arhgef5, Cyth3, Cyth4, Dock4, Gapvd1, Rinl, Arhgef4, Sos2, Kndc1, Ngef, Fgd1, Arhgef17, Farp1, Itsn1, Plce1, Dnmbp, Ralgps2, Dennd3, Arhgef12, Dock1, Dennd5b, Rgp1, Rpgr, Flcn, Arhgef19, Abr, Ralgps1, Plekhg2, Arfgef1, Arhgef18, Chrm4, Rapgef2, Rgl1, Tiam1, Dennd5a, Dock7, Psd3, Fbxo8, Rasgrf1, Fgd5, Sbf1, Dennd1b, Sh2d3c, Prex2, Iqsec1	3079	154	12559	1.32433	1	0.748608	33.5316
GOTERM_BP_DIRECT	GO:0032012~regulation of ARF protein signal transduction	9	0.241546	0.0238378	Arfgef2, Psd3, Fbxo8, Cyth3, Iqsec2, Cyth4, Arfgef1, Iqsec3, Iqsec1	3195	16	13056	2.29859	1	0.959015	37.6079
GOTERM_BP_DIRECT	GO:0043982~histone H4-K8 acetylation	9	0.241546	0.0238378	Phf20, Kansl1l, Mcrs1, Kansl3, Jade1, Hcfc1, Jade2, Meaf6, Jade3	3195	16	13056	2.29859	1	0.959015	37.6079
GOTERM_BP_DIRECT	GO:0007020~microtubule nucleation	9	0.241546	0.0238378	Csnk1d, Tubgcp2, Clasp1, Tubgcp5, Golga2, Akap9, Tubg2, Cep192, Slain2	3195	16	13056	2.29859	1	0.959015	37.6079
GOTERM_BP_DIRECT	GO:0043981~histone H4-K5 acetylation	9	0.241546	0.0238378	Phf20, Kansl1l, Mcrs1, Kansl3, Jade1, Hcfc1, Jade2, Meaf6, Jade3	3195	16	13056	2.29859	1	0.959015	37.6079
GOTERM_MF_DIRECT	GO:0070034~telomerase RNA binding	9	0.241546	0.02409	Smg7, Nhp2, Dkc1, Smg6, Hnrnpc, Wrap53, Smg5, Pinx1, Naf1	3079	16	12559	2.29439	1	0.747062	34.2025
GOTERM_BP_DIRECT	GO:0046069~cGMP catabolic process	6	0.161031	0.0248649	Pde1a, Pde2a, Pde9a, Pde10a, Pde1c, Pde5a	3195	8	13056	3.06479	1	0.961889	38.879
GOTERM_BP_DIRECT	GO:0019934~cGMP-mediated signaling	6	0.161031	0.0248649	Prkg1, Pde2a, Ednrb, Apoe, Pde9a, Mrvi1	3195	8	13056	3.06479	1	0.961889	38.879
GOTERM_MF_DIRECT	GO:0051864~histone demethylase activity (H3-K36 specific)	6	0.161031	0.025056	Kdm7a, Phf8, Uty, Kdm2a, Kdm2b, 2410016O06Rik	3079	8	12559	3.05919	1	0.751099	35.3116
GOTERM_MF_DIRECT	GO:0008134~transcription factor binding	90	2.41546	0.026585	Ncor2, Gtf2f1, Pparg, Pprc1, Gtf2a2, Hif1a, Stk36, Tbl1x, Med12l, Ahr, Gabbr1, Bptf, Rara, Mecp2, Smad3, Nucks1, Tdg, Taf1, Kat6b, Atf4, Smarca4, Ppargc1a, Taf11, Chd4, Camta2, Ybx1, Meis2, Nfatc2, Hdac3, Sorbs3, Tcf12, Hdac8, Ncoa2, Trp53bp1, Sumo1, Kdm1a, Ncoa1, Sp1, Hdac7, Bcor, Ccnd1, Park7, Id3, Ubxn7, Nab1, Dact2, Paxbp1, Ep300, Lmo4, Cebpa, Nfyc, Med19, Nfia, Ppara, Rb1, Hnrnpd, Taf4, Trim…	3079	302	12559	1.21557	1	0.762316	37.0313
GOTERM_BP_DIRECT	GO:0008654~phospholipid biosynthetic process	21	0.563607	0.0266192	Cept1, Crls1, Acsl6, Pla2g16, Abhd5, Gpat4, Etnk1, Lpcat3, Isyna1, Ept1, Pgs1, Ptdss1, Mboat7, Ptdss2, Tamm41, Cdipt, Chpt1, Lpcat4, Pip5k1a, Lclat1, Lpgat1	3195	54	13056	1.58915	1	0.967687	40.9935
GOTERM_CC_DIRECT	GO:0030027~lamellipodium	51	1.36876	0.0280056	Scrib, Wasf3, Coro1c, Flot2, Nf2, Itgb1, Kcna2, Ctnna1, Wasf2, Ablim1, Fgd1, Enah, Itsn1, Srcin1, Sh3rf1, Capzb, Wasl, Ctnna2, Klhl2, Inppl1, Snap25, Stx3, Ccdc88a, Stx4a, Twf2, Ppp1r9b, Snx1, Pkd2, Rock1, Pik3ca, Plxnd1, Arpc5, Phactr4, Mylk, Parva, Stx2, Wasf1, Dnm2, Brk1, Abi1, Myo10, Dgkz, Amot, Ppp1r9a, Fat1, Rdx, Cttn, Pip5k1a, Vasp, Coro1b, Dpysl3	3399	161	14038	1.30827	1	0.502063	36.2717
GOTERM_BP_DIRECT	GO:0098609~cell-cell adhesion	58	1.55663	0.0285648	Lypla2, Twf1, Snd1, Slk, Cgn, Pi4ka, Pkp3, Sptbn2, Hspa1a, Lima1, Pdxdc1, Larp1, Capzb, Ehd4, Ppfibp1, Unc45a, Twf2, Atxn2l, Gipc1, Bag3, Parva, Pdlim5, Mb21d2, Txndc9, Hcfc1, Ndrg1, Ubap2, Arhgap1, Lasp1, Scrib, Ppme1, Vapb, Sh3gl1, Wasf2, Gapvd1, Adgrl3, Pak6, Lrrfip1, Eps15l1, Dhx29, Pacsin2, Crebbp, Ctnna2, Stk24, Cc2d1a, Plec, Ywhaz, Myo6, Cnn3, Golga2, Eif4h, Mprip, Slc9a3r2, Abi1, Anln, St…	3195	185	13056	1.28114	1	0.973107	43.2573
GOTERM_BP_DIRECT	GO:0007626~locomotory behavior	32	0.85883	0.028814	Npas3, Apba1, Calb1, Chrna3, Shank3, Nav2, Chrna4, Ddhd2, Rasd2, Dlg4, Pak6, Cacna1b, Grin2a, Pex13, Gnao1, Asl, Snap25, Espn, Cacna1e, Myo6, Strn, App, Elavl4, Adra1b, Atp2b2, Chd7, Celsr1, Astn1, Scn8a, Htt, Abat, Zdhhc8	3195	92	13056	1.42135	1	0.972099	43.5412
GOTERM_BP_DIRECT	GO:0031623~receptor internalization	16	0.429415	0.0288472	Snx1, Arrb2, Itgb1, Ezr, Ramp3, Gria2, Grb2, Ulk1, Dnm2, Ache, Dnm1, Adrbk2, Adrbk1, Cav1, Cntn2, Dnm3	3195	38	13056	1.72058	1	0.970309	43.5789
GOTERM_BP_DIRECT	GO:0045944~positive regulation of transcription from RNA polymerase II promoter	229	6.146	0.0290862	Gtf2f1, Crtc1, Tfe3, Igf2, Foxo3, Hif1a, Usp16, Bcl9l, Sdpr, Arid3a, Nelfe, Myt1l, Ppp2r5b, Il23a, Flcn, Ppargc1a, Tnip1, Senp1, Hif3a, Kdm1a, Ebf1, Nos1, Usf1, Ercc3, Crtc3, Prox2, Setd3, Mysm1, Nfyc, Epc1, Arnt2, Sall1, Ppara, Rb1, Nkx2-2, Crebbp, Esrrg, Acvr1b, Irf2bpl, Med14, Zmiz2, App, Pkd2, Arrb1, Parp1, Foxd1, Ttc5, Tcf20, Kmt2d, Plag1, Esrrb, Ino80, Rai1, Prdm9, Ssbp4, Pprc1, Med21, Kdm6…	3195	836	13056	1.11936	1	0.969254	43.8498
GOTERM_MF_DIRECT	GO:0047485~protein N-terminus binding	38	1.01986	0.0292282	Ercc3, Ncor2, Ppp1cc, Nipbl, Unc13a, Ercc4, Kcnb1, Stxbp1, Zmynd8, Men1, Mecp2, Exoc2, Sptan1, Tpm1, Glrx, Trp53, Snap25, Cacna1e, Plec, Smarca4, Calm1, Acox1, Taf11, Csnk2a2, Grin2c, Parp1, Dctn4, Gad1, Id1, Vwf, Pdlim5, Adcy8, Csnk2a1, Kcnip1, Tarbp2, Chmp6, Ncoa1, Syngr3	3079	113	12559	1.37167	1	0.785658	39.9029
GOTERM_CC_DIRECT	GO:1904115~axon cytoplasm	14	0.375738	0.0293465	Hap1, Ap3b1, Hif1a, Ap3s2, Nefl, Kif3a, Dtnbp1, Ranbp1, Bloc1s1, Kif1b, Bloc1s6, Ap3b2, Dst, Bloc1s3	3399	32	14038	1.80689	1	0.510399	37.6518
GOTERM_CC_DIRECT	GO:0015630~microtubule cytoskeleton	47	1.26141	0.0299025	Nuak1, Enkd1, Sarm1, Dvl1, Rsph10b, Wapl, Id3, Tacc2, Ttll3, Rassf1, Alkbh8, Zfp263, Mapt, Macf1, Clip1, Map1s, Mark4, Kif18a, Sptan1, Fmn1, Taf1a, Cryab, Katnb1, Mycbp2, Sac3d1, Cdk16, Dst, 7-Sep, Map4, Esrra, Lyst, Axin2, Map9, Cdc42ep4, Jakmip1, Spag1, Slain2, Iqcb1, Kif3a, Map1lc3a, Chp1, Katnal1, Ndrg1, Kif17, Eml3, Apc2, Eml2	3399	147	14038	1.32049	1	0.509024	38.216
GOTERM_BP_DIRECT	GO:0031532~actin cytoskeleton reorganization	19	0.50993	0.0303047	Fgf10, Flna, Capn10, Sipa1l1, Ezr, Shc1, Cdc42bpa, Antxr1, Phactr1, Parva, Tnik, Mink1, Dtnbp1, Sptan1, Smap1, Cttn, Brsk2, Pip5k1a, Eps8	3195	48	13056	1.61753	1	0.971712	45.2117
GOTERM_BP_DIRECT	GO:0090161~Golgi ribbon formation	7	0.187869	0.0309465	Myo18a, Gcc2, Stx16, Golga2, Optn, Tmed5, Vti1a	3195	11	13056	2.60043	1	0.972072	45.9164
GOTERM_BP_DIRECT	GO:0032897~negative regulation of viral transcription	7	0.187869	0.0309465	Trim8, Trim62, Ifitm3, Trim11, Trim27, Mid2, Trim21	3195	11	13056	2.60043	1	0.972072	45.9164
GOTERM_BP_DIRECT	GO:0045176~apical protein localization	7	0.187869	0.0309465	Shroom3, Celsr1, Rdx, Shroom2, Vangl2, Hcn1, Arf4	3195	11	13056	2.60043	1	0.972072	45.9164
GOTERM_BP_DIRECT	GO:0040011~locomotion	7	0.187869	0.0309465	Nefl, Atp2b2, Grin2a, Shank3, Spns1, Atp1a2, Jph3	3195	11	13056	2.60043	1	0.972072	45.9164
GOTERM_MF_DIRECT	GO:0031748~D1 dopamine receptor binding	7	0.187869	0.0312104	Ptpn11, Gnas, Arrb2, Cav2, Adrbk2, Dlg4, Nsf	3079	11	12559	2.59568	1	0.798928	41.9749
GOTERM_BP_DIRECT	GO:0040014~regulation of multicellular organism growth	14	0.375738	0.0318417	App, Pik3ca, Fgfr2, Gamt, Gpat4, Cacna2d2, Ghr, Ncor1, Hdac3, Ptpn11, Mbd5, Socs2, Atrn, Nppc	3195	32	13056	1.78779	1	0.973212	46.8849
GOTERM_CC_DIRECT	GO:0030863~cortical cytoskeleton	12	0.322061	0.0320161	Flna, Sptb, Sptan1, Capzb, Dmtn, Ank1, Nsmf, Epb41, Cttn, Dlg4, Actn1, Inpp5d	3399	26	14038	1.90617	1	0.525514	40.3168
GOTERM_BP_DIRECT	GO:0000398~mRNA splicing, via spliceosome	34	0.912507	0.0332221	Tra2a, Aqr, Dbr1, Hnrnpc, U2af1l4, Cwc22, Sf1, Lsm5, Cdc5l, Zrsr2, Hnrnpm, Ubl5, Prpf40b, Hnrnpa2b1, Sf3a3, Prpf6, Nova2, Mettl14, Dhx32, Sf3b1, Snw1, Prpf3, Dhx15, Lsm2, Snrpc, Sf3b2, Raver1, Plrg1, Crnkl1, Ddx46, Prpf19, Rbm15, Prpf8, Sf3a2, U2af1l4	3195	100	13056	1.38937	1	0.975654	48.3463
GOTERM_BP_DIRECT	GO:0043984~histone H4-K16 acetylation	8	0.214707	0.034158	Phf20, Kansl1l, Kmt2a, Mcrs1, Kansl3, Msl3, Hcfc1, Msl1	3195	14	13056	2.33508	1	0.976674	49.3152
GOTERM_BP_DIRECT	GO:0045197~establishment or maintenance of epithelial cell apical/basal polarity	8	0.214707	0.034158	Scrib, Prickle2, Dlg3, Fat1, Dlg4, Vangl2, Dlg1, Arf4	3195	14	13056	2.33508	1	0.976674	49.3152
GOTERM_BP_DIRECT	GO:0072583~clathrin-mediated endocytosis	8	0.214707	0.034158	Gak, Canx, Dll1, Inpp5f, Dnm1, Cltb, Hip1, Fnbp1l	3195	14	13056	2.33508	1	0.976674	49.3152
GOTERM_BP_DIRECT	GO:0000045~autophagosome assembly	17	0.456253	0.0343857	Atg101, Atg4b, Atg9a, Ctsd, Pik3c3, Becn1, Ulk1, Atg12, Atg13, Trappc8, Atg14, Map1lc3a, Atg16l2, Gabarap, Atg2a, Pacs2, Atg4c	3195	42	13056	1.65401	1	0.975806	49.5483
GOTERM_CC_DIRECT	GO:0042383~sarcolemma	37	0.993022	0.0344226	Kcnb1, Sspn, Itgb1, Kcnn2, Ank1, Ryr3, Pde9a, Sgcb, Snta1, Atp1b1, Cib2, Utrn, Ahnak, Fxyd1, Dtna, Dst, Plec, Stx4a, Slmap, Gnas, Dmd, Pgm5, Kcnd3, Ank3, Slc9a1, Chrm4, Ryr1, Synm, Ctsb, Dtnbp1, Clcn1, Flnc, Slc8a3, Ank2, Agrn, Nos1, Atp1a2	3399	112	14038	1.36439	1	0.543929	42.6273
GOTERM_MF_DIRECT	GO:0035254~glutamate receptor binding	8	0.214707	0.034477	Atp2b2, D230025D16Rik, Arpc2, Rasgrf1, Grin2a, Grin1, Dlg4, Camk2a	3079	14	12559	2.33081	1	0.822819	45.2434
GOTERM_BP_DIRECT	GO:0060348~bone development	20	0.536769	0.0347837	Akap13, Gnas, Slc38a10, Col2a1, Setdb1, Rarg, Fgfr2, Sh3pxd2b, Ankrd11, Rarb, Trip11, Rara, Ptger4, Sulf2, Smad5, Eng, Spns2, Pdgfa, Bbx, Npr2	3195	52	13056	1.57169	1	0.975394	49.9534
GOTERM_BP_DIRECT	GO:0032269~negative regulation of cellular protein metabolic process	5	0.134192	0.0348064	Gba, Taf1, Ednrb, Prpf18, Edn1	3195	6	13056	3.40532	1	0.973967	49.9764
GOTERM_MF_DIRECT	GO:0019208~phosphatase regulator activity	5	0.134192	0.0350284	Ppp1r12b, Sbf1, Bmp2k, Ppp1r12a, Sbf2	3079	6	12559	3.3991	1	0.820192	45.7777
GOTERM_BP_DIRECT	GO:0033137~negative regulation of peptidyl-serine phosphorylation	11	0.295223	0.0353634	Ppm1f, Inpp5j, Dmd, Nck2, Gpd1l, Inpp5f, Dmtn, Nos1, Cav1, Rassf2, Inpp5k	3195	23	13056	1.95436	1	0.974006	50.5378
GOTERM_CC_DIRECT	GO:0030133~transport vesicle	21	0.563607	0.0354056	Nptx1, Pcsk2, Gnas, Sspn, Myrip, Stx2, Il33, Yipf2, Cav2, Spx, Syt13, Sipa1, Chp1, Exoc3l, Plekhf2, Rab3d, Bloc1s6, Tmem168, Cdk16, Pclo, Bloc1s3	3399	56	14038	1.54876	1	0.546493	43.5467
GOTERM_BP_DIRECT	GO:0007010~cytoskeleton organization	33	0.885668	0.0357397	Wasf3, Pacsin1, Zmym3, Ablim2, Rhou, Dpysl2, Ablim1, Fgd1, Tnik, Tagln, Larp4, Sipa1l3, 1810043G02Rik, Capzb, Znrf1, Mast1, Dock1, Krt25, Dst, Pclo, Limd1, Sirpa, Rock1, Diaph1, Cdc42bpa, Syne3, Ss18, Palm, Mark1, Dmtn, Epb41l3, Stradb, Thy1	3195	97	13056	1.39021	1	0.973555	50.9137
GOTERM_BP_DIRECT	GO:0045648~positive regulation of erythrocyte differentiation	10	0.268384	0.0358272	Mapk14, Ankrd54, Foxo3, Hif1a, Smap1, Id2, Kdm1a, Acvr1b, Inpp5d, Ets1	3195	20	13056	2.04319	1	0.972306	51.0007
GOTERM_MF_DIRECT	GO:0051018~protein kinase A binding	10	0.268384	0.0362175	Rara, Akap13, Akain1, Lrba, Akap12, Dact2, Sphkap, Akap10, Myrip, Akap7	3079	20	12559	2.03946	1	0.823235	46.9134
GOTERM_BP_DIRECT	GO:1901215~negative regulation of neuron death	19	0.50993	0.0372532	Hdac7, Ppargc1a, Gpnmb, Hsf1, Creb1, Park7, Gba, Crhr1, Ppp5c, Ghr, Apoe, Pm20d1, Ppara, Gabrb2, Dtnbp1, Neo1, Htt, Mdk, En1	3195	49	13056	1.58452	1	0.974685	52.3984
GOTERM_BP_DIRECT	GO:0006468~protein phosphorylation	147	3.94525	0.0378189	Eif2ak1, Prkch, Slk, Mapk11, Stk36, Ntrk3, Cit, Rorc, Map3k9, Ulk1, Prkab1, Irak1, Mark4, Cdk18, Tgfbr2, Mknk1, Taf1, Chuk, Mast1, Adrbk2, Sgk1, Cdk16, Vrk1, Gas6, Acvr1c, Pik3r4, Pik3c3, Mast4, Fgfr2, St3gal1, Mylk, Src, Pdk4, Rps6ka3, Gak, Csnk2a1, Cdkl3, Rock2, Ntrk2, Ulk2, Rps6ka4, Hunk, Alpk2, Dstyk, Ercc3, Map4k3, Pkdcc, Stk39, Insr, Camk2a, Prkg1, Flt4, Peak1, Lyn, Speg, Acvr1b, Map2k7, Np…	3195	524	13056	1.14637	1	0.974736	52.9423
GOTERM_CC_DIRECT	GO:0043204~perikaryon	42	1.12721	0.0385081	Resp18, Pcmt1, Pcsk2, Kcnb1, Ppp1ca, Kcna2, Rbfox3, Ppp5c, Eno2, Pde9a, Drp2, Kcnab1, Smn1, Hnrnpa2b1, Asl, Brd1, Synpo, Ctnnd2, Grik5, Ntsr2, Cryab, Hpca, Grik3, Rgs8, Cacna1e, Ptprn, Camk2b, Glra1, Mcrs1, Olfm1, Arpc2, Cck, Mapk10, Gria2, Nucb2, Pde10a, Astn1, Top1, Zpr1, Ntrk2, Nsmf, Slc8a3	3399	131	14038	1.32413	1	0.569784	46.3589
GOTERM_CC_DIRECT	GO:0043198~dendritic shaft	22	0.590446	0.0393092	Inpp5j, Chrna7, Map2, Arpc2, Flna, Dlg3, App, Homer1, Gipc1, Gria2, Zmynd8, Jph4, Gabbr1, Cacna1b, Sez6, Grm7, Ntsr2, Adrbk2, Adrbk1, Hcn1, Nsf, Slc1a2	3399	60	14038	1.51435	1	0.569924	47.0634
GOTERM_BP_DIRECT	GO:0060173~limb development	14	0.375738	0.0410932	Fgf10, Sall1, Chd7, Rara, Bmpr2, Rnf165, Ift88, Wnt3, Fmn1, Comp, Rarg, Slc39a1, Gli3, En1	3195	33	13056	1.73362	1	0.98066	55.9765
GOTERM_BP_DIRECT	GO:0000226~microtubule cytoskeleton organization	29	0.778315	0.0416293	Eml1, Clasp1, Tacc2, Ranbp10, Cgn, Cnp, Ccdc8, Mapt, Map1s, Mark4, Atxn3, Cul9, Tubgcp5, Pcnt, Ppp2r3c, Son, Cdc42bpa, Nefl, Dock7, Ss18, Tubgcp2, Zpr1, Phldb2, Mark1, Gabarap, Eml3, Cul7, Eml2, Cntn2	3195	84	13056	1.41078	1	0.980572	56.4552
GOTERM_CC_DIRECT	GO:0001726~ruffle	31	0.831991	0.0418868	Inpp5j, S100b, Myo5a, Nf2, Cyth3, Cit, Cobl, Rinl, Wasf2, Fgd1, Clip1, Kif18a, Klhl2, Rab22a, Myo6, Gnas, Pecam1, Rock1, Ezr, Slc9a3r1, Wipf1, Myo10, Amot, Sh2b2, Lcp1, Rdx, Cttn, Actn1, Arhgap1, S100a6, Inpp5k	3399	92	14038	1.39164	1	0.586177	49.2719
GOTERM_CC_DIRECT	GO:0001650~fibrillar center	6	0.161031	0.0429493	Ncl, Ubtf, Sumo1, Top1, Wdr43, Ube2i	3399	9	14038	2.75336	1	0.588295	50.1569
GOTERM_BP_DIRECT	GO:0061024~membrane organization	22	0.590446	0.0436091	Ccdc88a, Stx4a, Calm1, Myo5a, Exoc8, Tbc1d1, Exoc1, Aspscr1, Ralgapb, Mbp, Sgcb, Prkab1, Ralgapa2, Exoc2, Vamp2, Prkab2, Kif3a, Prkaa2, Chp1, Myo1c, Akt2, Prkag2	3195	60	13056	1.49834	1	0.983	58.1807
GOTERM_CC_DIRECT	GO:0045177~apical part of cell	32	0.85883	0.0443577	Reep6, Shroom3, Homer1, Nf2, P2rx4, Crhr1, Vldlr, Adgrf5, Numa1, Sipa1l3, Hfe, Clcn5, Myo6, App, Numb, Dync2li1, Nin, Ezr, Pcm1, Arhgef18, Slc9a3r1, Ift88, Ldlr, Vash1, Ifitm3, Fat4, Rdx, Epb41l4b, Mllt4, Lgmn, Chl1, Pdzd2	3399	96	14038	1.37668	1	0.593259	51.3076
GOTERM_CC_DIRECT	GO:0035097~histone methyltransferase complex	11	0.295223	0.0446491	Kmt2a, Jarid2, Kmt2d, Kmt2b, Zfp335, Setd1a, Wdr82, Dpy30, Cxxc1, Cbx5, Men1	3399	24	14038	1.89293	1	0.588744	51.5426
GOTERM_MF_DIRECT	GO:0046872~metal ion binding	745	19.9946	0.0448065	Scd3, Zscan2, Ppp2r3d, Fbxo5, Prkch, Stk36, Glrx2, Aasdhppt, Trafd1, Pgm2, Usp16, Stac, Alkbh8, Pfkm, Zfp729a, Zfp369, Fntb, Myt1l, Itsn1, Mob3c, Usp21, Mbtd1, Sf3a3, Cacna2d4, Mast1, Trim12a, Glrx5, 11-Mar, Nrxn3, Nrxn2, Zfp84, Rnf20, Hddc3, G2e3, Aplp1, Col1a1, Cmc1, Zfp120, Chn1, Usp5, Zfp14, L3mbtl2, B4galt7, Ppm1m, Zfp532, Rbm26, Zc3h7b, Sri, Zfp518b, Agbl2, Gm5141, Syt10, Gns, Mysm1, Zfp783…	3079	2892	12559	1.05076	1	0.877956	54.475
GOTERM_BP_DIRECT	GO:0031915~positive regulation of synaptic plasticity	6	0.161031	0.0448136	Unc13a, Mmp9, Cdc20, Snap25, Cplx2, Ssh1	3195	9	13056	2.72426	1	0.983941	59.1986
GOTERM_BP_DIRECT	GO:0042994~cytoplasmic sequestering of transcription factor	6	0.161031	0.0448136	Nfkbia, Pkd2, Pkd1, Sri, Creb3, Keap1	3195	9	13056	2.72426	1	0.983941	59.1986
GOTERM_BP_DIRECT	GO:0006750~glutathione biosynthetic process	6	0.161031	0.0448136	Ggct, Gclc, Gss, Ggt7, Ggt5, Ggt1	3195	9	13056	2.72426	1	0.983941	59.1986
GOTERM_MF_DIRECT	GO:0001012~RNA polymerase II regulatory region DNA binding	6	0.161031	0.0451386	Ncor2, Pparg, Rara, Atxn3, Ncor1, Ncoa1	3079	9	12559	2.71928	1	0.873961	54.7459
GOTERM_MF_DIRECT	GO:0030507~spectrin binding	12	0.322061	0.0461618	Add2, Stx4a, Unc13a, Kif3a, Myo10, Sptan1, Dmtn, Ank1, Ank2, Epb41, Ank3, Ptprn	3079	27	12559	1.81285	1	0.874084	55.5712
GOTERM_CC_DIRECT	GO:0005623~cell	54	1.44928	0.0464349	Nemf, Glrx2, Ank1, Xpot, BC005561, Pfn4, Nol3, Glrx, Amph, Supt7l, Aifm1, Wdtc1, Glrx5, Twf2, Atp2a2, Lsg1, Copg1, Appbp2, Hk2, Kif13a, Syne3, Gpr17, Xk, Txndc9, Ibtk, Txndc5, Prdx5, Ap3b2, Cp, Capn10, Slc4a2, Syne1, Ap3s2, Ryr3, Ccdc64, Sdad1, Fam20a, Calb2, Ston2, Pacs2, Txndc15, C3ar1, Vps26b, Txnrd3, Zfp236, Ryr1, Rilpl2, Mapk14, Palm, Syt13, Kif3c, Kif1b, Dld, Tomm22	3399	177	14038	1.26001	1	0.596592	52.9595
GOTERM_CC_DIRECT	GO:0060077~inhibitory synapse	10	0.268384	0.0464985	Cep112, Nlgn3, Gabra2, Iqsec3, Nrxn1, Gad2, Gad1, Nptn, Glra1, Pclo	3399	21	14038	1.96668	1	0.590391	53.0092
GOTERM_CC_DIRECT	GO:0030134~ER to Golgi transport vesicle	10	0.268384	0.0464985	Lman1, Lman2, Ier3ip1, Yif1a, Sec31a, App, Golga2, Stx17, Ddhd2, Vangl2	3399	21	14038	1.96668	1	0.590391	53.0092
GOTERM_CC_DIRECT	GO:0005697~telomerase holoenzyme complex	10	0.268384	0.0464985	Smg7, Lsm11, Ptges3, Nhp2, Dkc1, Smg6, Hnrnpc, Wrap53, Smg5, Hmbox1	3399	21	14038	1.96668	1	0.590391	53.0092
GOTERM_CC_DIRECT	GO:0005768~endosome	141	3.78422	0.0465221	Snx30, Vps33a, Crhr1, Plekhb2, Steap2, Nipa2, D130043K22Rik, Inpp5f, Golim4, Appl1, Ccr5, Clcn5, Chmp1a, Pacsin3, Rab22a, Vti1b, Wdfy1, Ankrd13b, Pik3r4, Pik3c3, Becn1, Rapgef2, Exph5, Snx10, Fgd5, Ece1, Dtnbp1, Abcg4, Ifitm3, 2-Mar, Ube2d3, Ntrk2, Leprot, Rabepk, Cav1, Ubap1, Arfgef2, Flot2, Itgb1, Sh3gl1, Abca7, Apoe, Insr, Agap2, Osbpl1a, Wls, Snx14, Pacsin2, Scamp1, Eea1, Plekhf2, Vti1a, Ptpr…	3399	510	14038	1.14183	1	0.584	53.0277
GOTERM_BP_DIRECT	GO:0008344~adult locomotory behavior	21	0.563607	0.0469575	App, Park7, Cnp, Mecp2, Sez6, Scn8a, Ppt1, Grin1, Sncg, Cln8, Inpp5f, Atxn1, Prex2, Adam22, Dnm1, Id2, Pum1, Eps8, Chl1, En1, Atp1a2	3195	57	13056	1.50551	1	0.986082	60.9524
GOTERM_MF_DIRECT	GO:0004672~protein kinase activity	135	3.62319	0.0471249	Eif2ak1, Prkch, Slk, Stk36, Mapk11, Ntrk3, Cit, Map3k9, Ulk1, Prkab1, Irak1, Mark4, Cdk18, Tgfbr2, Mknk1, Chuk, Mast1, Adrbk2, Sgk1, Cdk16, Vrk1, Acvr1c, Pik3r4, Pik3c3, Mast4, Fgfr2, Mylk, Src, Pdk4, Rps6ka3, Gak, Ikbkap, Csnk2a1, Cdkl3, Rock2, Ntrk2, Ulk2, Rps6ka4, Hunk, Dstyk, Ercc3, Map4k3, Pkdcc, Stk39, Insr, Camk2a, Prkg1, Flt4, Peak1, Lyn, Acvr1b, Map2k7, Speg, Rassf2, Npr2, Ttbk2, Csnk1a1…	3079	481	12559	1.14481	1	0.873868	56.335
GOTERM_BP_DIRECT	GO:0048168~regulation of neuronal synaptic plasticity	11	0.295223	0.0476886	S100b, Rasgrf1, Grin1, Kcnn2, Ncdn, Nsmf, Vgf, Dlg4, Cntn2, Camk2a, Jph3	3195	24	13056	1.87293	1	0.986214	61.5339
GOTERM_BP_DIRECT	GO:0042699~follicle-stimulating hormone signaling pathway	4	0.107354	0.0477928	Adrm1, Arrb2, Arrb1, Adrbk1	3195	4	13056	4.08638	1	0.985541	61.6161
GOTERM_BP_DIRECT	GO:0046068~cGMP metabolic process	4	0.107354	0.0477928	Atp2b2, Rora, Pde9a, Pde5a	3195	4	13056	4.08638	1	0.985541	61.6161
GOTERM_BP_DIRECT	GO:0071205~protein localization to juxtaparanode region of axon	4	0.107354	0.0477928	Nfasc, Epb41l3, Cntnap2, Cntn2	3195	4	13056	4.08638	1	0.985541	61.6161
GOTERM_BP_DIRECT	GO:0051259~protein oligomerization	23	0.617284	0.0479089	Rasgrp1, Olfm1, P2rx7, Shank3, Kcnb1, Kcna2, Slc9a1, Ppp5c, Amfr, Pfkm, Stx2, Keap1, Irak1, Pfkl, Nol3, Cav2, Ahnak, Mmp9, Chp1, Gjb1, Cav1, Nbr1, Hacl1	3195	64	13056	1.46854	1	0.984871	61.7075
GOTERM_MF_DIRECT	GO:0031852~mu-type opioid receptor binding	4	0.107354	0.0480334	Gnas, Flna, Gnao1, Wls	3079	4	12559	4.07892	1	0.873361	57.0442
GOTERM_MF_DIRECT	GO:0001665~alpha-N-acetylgalactosaminide alpha-2,6-sialyltransferase activity	4	0.107354	0.0480334	St6galnac3, St6galnac5, St6galnac6, St6galnac4	3079	4	12559	4.07892	1	0.873361	57.0442
GOTERM_MF_DIRECT	GO:0003708~retinoic acid receptor activity	4	0.107354	0.0480334	Rara, Rarg, Esrrg, Rarb	3079	4	12559	4.07892	1	0.873361	57.0442
GOTERM_CC_DIRECT	GO:0031430~M band	8	0.214707	0.0482404	Smpx, Slmap, Ppp2r5a, S100a1, Ank1, Ank2, Cryab, Nbr1	3399	15	14038	2.20269	1	0.591109	54.3525
GOTERM_BP_DIRECT	GO:0010288~response to lead ion	7	0.187869	0.049321	Dnmt3a, Slc6a1, Ncam1, App, Ppp5c, Cat, Qdpr	3195	12	13056	2.38372	1	0.985902	62.8028
GOTERM_BP_DIRECT	GO:0010738~regulation of protein kinase A signaling	7	0.187869	0.049321	Akain1, Akap1, Sphkap, Pde4a, Pja2, Pde10a, Akap7	3195	12	13056	2.38372	1	0.985902	62.8028
GOTERM_BP_DIRECT	GO:1902857~positive regulation of nonmotile primary cilium assembly	7	0.187869	0.049321	Cenpj, Cep135, 7-Sep, Hap1, Htt, Atmin, Ttbk2	3195	12	13056	2.38372	1	0.985902	62.8028
GOTERM_BP_DIRECT	GO:0001824~blastocyst development	10	0.268384	0.0494426	Atp1b1, Thoc5, Bnip2, Nasp, Med21, G2e3, Tgfbr3, Xab2, Nek2, Capn2	3195	21	13056	1.9459	1	0.985268	62.8957
GOTERM_BP_DIRECT	GO:0048814~regulation of dendrite morphogenesis	10	0.268384	0.0494426	Chrna3, Sarm1, Sdc2, Grin1, Sipa1l1, Nsmf, Syne1, Robo1, Kndc1, Tnik	3195	21	13056	1.9459	1	0.985268	62.8957
GOTERM_BP_DIRECT	GO:0008361~regulation of cell size	10	0.268384	0.0494426	Rptor, Atp2b2, Creb1, Xk, Cln8, Rdx, Arhgap5, Wdtc1, Slc9a3r1, Rap1gap2	3195	21	13056	1.9459	1	0.985268	62.8957
GOTERM_MF_DIRECT	GO:0044548~S100 protein binding	7	0.187869	0.04972	S100b, Atp2a2, Ahnak, S100a1, Ezr, S100a6, Kcnk3	3079	12	12559	2.37937	1	0.877084	58.332
GOTERM_BP_DIRECT	GO:0006810~transport	417	11.1916	0.0504682	Atp5j2, Glrx2, Atp5d, Dync1h1, Slc14a1, Slc25a47, Mfsd7b, Cacna2d4, Spns2, Ank, Rab22a, Scn4b, Cep290, Pitpnc1, Ndufa10, Exoc8, Arfgef1, Myo5b, Ndufb10, Snx10, Kcne4, Ipo13, Fabp5, Chrna7, Slc25a30, Pkdcc, Xpo7, Slc6a15, Cog5, Preb, Napb, Atp6ap1, Slc39a9, Rims3, Pex26, Kcnq3, Ndufs2, Stx16, Clvs2, Atg4b, Slc22a15, Kcnmb4, Gorasp1, Ndufc1, Myo10, Rrbp1, Dynlrb1, Dennd1b, Clic6, Mitd1, Chmp6, Sec1…	3195	1590	13056	1.07171	1	0.985779	63.6707
GOTERM_BP_DIRECT	GO:0006006~glucose metabolic process	20	0.536769	0.050581	Fabp5, Pgm2l1, Nisch, Tfap2b, Igf2, Hk2, Pik3ca, Pgm2, Pgm5, Aldh5a1, Pdha1, Pdk4, Prkaa1, Mapk14, Ppara, Akt2, Inppl1, Oma1, Wdtc1, Usf1	3195	54	13056	1.51348	1	0.985146	63.755
GOTERM_BP_DIRECT	GO:0051149~positive regulation of muscle cell differentiation	9	0.241546	0.0506271	Mapk14, Bnip2, Cdo1, Boc, Mapk11, Maml1, Neo1, Setd3, Tbc1d24	3195	18	13056	2.04319	1	0.984415	63.7894
GOTERM_BP_DIRECT	GO:0055117~regulation of cardiac muscle contraction	8	0.214707	0.0508255	Calm1, Adora1, Adra1a, P2rx4, Ank2, Agrn, Hcn4, Adra1b	3195	15	13056	2.17941	1	0.983872	63.9371
GOTERM_BP_DIRECT	GO:0021794~thalamus development	8	0.214707	0.0508255	Ogdh, Ncam1, Ptn, Lrp6, Smo, Ncor1, Cntnap2, Olig2	3195	15	13056	2.17941	1	0.983872	63.9371
GOTERM_BP_DIRECT	GO:0051091~positive regulation of sequence-specific DNA binding transcription factor activity	30	0.805153	0.0511545	Pparg, Fzd4, Pprc1, Ankrd42, Arhgef5, Park7, Ddr2, Gtf2a2, Ep300, Plpp3, Edn1, Trim8, Nkx2-2, Crebbp, Ppp2r5b, Mid2, Trim21, Hdac5, Smarca4, Ppargc1a, Trim62, Taf12, Lrp6, Trim26, Trim37, Stk3, Trim27, Pink1, Kdm1a, Ube2i	3195	89	13056	1.37743	1	0.983503	64.1807
GOTERM_BP_DIRECT	GO:0030534~adult behavior	14	0.375738	0.0520803	Nrxn2, Shank3, Zfhx2, Shank2, Cntnap2, Shank1, Sptbn2, Grm7, Nlgn3, Slitrk5, Nrxn1, Mafg, Nrxn3, Slc1a2	3195	34	13056	1.68263	1	0.983935	64.8579
GOTERM_MF_DIRECT	GO:0008013~beta-catenin binding	28	0.751476	0.0527813	Dvl1, Foxo3, Nf2, Kdm6b, Med12l, Bcl9l, Tbl1x, Dact2, Ep300, Ctnna1, Sall1, Smad3, Ctnnd2, Tax1bp3, Rora, Setd1a, Gli3, Ptprj, Numb, Axin2, Slc9a3r1, Tcf7l1, Kank1, Slc9a3r2, Csnk2a1, Cby1, Shroom2, Apc2	3079	82	12559	1.3928	1	0.887342	60.5772
GOTERM_MF_DIRECT	GO:0000287~magnesium ion binding	55	1.47611	0.0529721	Atp8b2, Rnaseh1, Dxo, Aasdhppt, Pgm2, Eno2, Gss, Srpk2, Adssl1, Gnai1, Mast1, Snrk, Ppa2, Adprhl1, Map2k7, Sik3, Hpgds, Sphk1, Atp9a, Pgm5, Prps2, Mast4, Rps6ka3, Rps6ka4, Dck, Endov, Bpnt1, Comt, Atp8a1, Impad1, Inpp1, Adcy2, Dctpp1, Cib2, Farsb, Gtpbp10, Map2k7, Atp10a, Hacl1, Csnk1a1, Stk38l, Ilvbl, Wnk1, Cdc42bpa, Pgm3, Atp11b, Dis3l2, Gclc, Stk3, Stk38, Tssk5, Mark1, Pink1, Brsk2, Pgp, Itpk1	3079	180	12559	1.24634	1	0.883245	60.7133
GOTERM_CC_DIRECT	GO:0044295~axonal growth cone	12	0.322061	0.0551749	Tiam1, Mapt, Aatk, Kif5b, Olfm1, Boc, Nin, Smo, Agrn, Snap25, Cobl, Nrxn1	3399	28	14038	1.77002	1	0.635372	59.3515
GOTERM_MF_DIRECT	GO:0017124~SH3 domain binding	36	0.966184	0.0557362	Inpp5j, Shank3, Rims1, Trp53bp2, Elmo3, Cit, Shank2, Dock4, Shank1, Mapt, Enah, Khdrbs2, Synj1, Fmn1, Grik5, Lyn, Sh3bp1, Inppl1, Dock1, Ccdc6, Espn, Nckipsd, Casp9, Sirpa, Hcls1, Grb2, Adam9, Inpp5d, Dnm2, Asap1, Zfp384, Vasp, Eps15, Arhgap1, Synj2, Dpysl3	3079	111	12559	1.32289	1	0.891244	62.6359
GOTERM_BP_DIRECT	GO:0043401~steroid hormone mediated signaling pathway	16	0.429415	0.0562262	Pparg, Esrra, Rarg, Rorc, Rarb, Rara, Ppara, Nr3c2, Esrrb, Rora, Abhd2, Nr2c2, Esrrg, Nr1d2, Thrb, Nr1h3	3195	41	13056	1.59469	1	0.987931	67.7443
GOTERM_MF_DIRECT	GO:0001046~core promoter sequence-specific DNA binding	16	0.429415	0.0570075	Prox1, Sp1, Kmt2a, Pparg, Nrip1, Zfp932, Top1, Rora, Mef2c, Trp53, Nr1d2, Zfp750, Chd2, Ciart, Hdac5, Atf4	3079	41	12559	1.59177	1	0.892159	63.4901
GOTERM_CC_DIRECT	GO:0005911~cell-cell junction	55	1.47611	0.0571851	Fabp7, Twf1, Cadm3, Dlg3, Prkch, Ppp1ca, Ctnna1, Lims1, Slc2a1, Pcdh1, Ahnak, Tenm2, Ptprj, P2rx7, Bmpr2, Itga4, Hepacam, Rapgef2, Mylk, Dlg1, Stx2, Tjp2, 9430020K01Rik, Shroom2, Nectin4, Actn1, Mllt4, Pdzd2, Pcdhga12, Scrib, Fzd4, Itgb1, Wasf2, Adgrl3, Pacsin2, Lin7a, Vangl2, Stx3, Flna, Limd1, App, Ncam1, Pkd2, Lin7b, Cdc42ep4, Grb2, Rpgrip1l, Cdc42bpa, Tiam1, Def6, Wdr1, Fat1, Epb41l3, Csk, Fl…	3399	183	14038	1.24127	1	0.642634	60.7018
GOTERM_MF_DIRECT	GO:0042803~protein homodimerization activity	188	5.04563	0.0588149	S100b, Eif2ak1, Tfap2b, Coq9, Cadm3, Slk, Col23a1, Pfkm, Arid3a, Lrrc41, Mvd, Irak1, Ggct, Adssl1, Inpp5f, Chuk, Chmp1a, Bcas1, Hpgds, Gipc1, Dgat2, Fgfr2, Maob, Cisd2, Cat, Hip1, Sbf2, Nacc2, Cbx5, Ece1, Abcg4, Ntrk2, Hsp90aa1, Dck, Actn1, Nos1, Dpy30, Tpd52, Ano1, Usf1, Kmt2a, Fzd4, Chrna7, Syt10, Vapb, Git1, Park7, S100a1, Il6ra, Inhbb, Tenm3, Grpel2, Cant1, Apoe, Abcd1, Camk2a, Prkg1, Bnip3, …	3079	691	12559	1.10975	1	0.895283	64.6729
GOTERM_BP_DIRECT	GO:0050767~regulation of neurogenesis	12	0.322061	0.0590343	Chd7, Dock7, Hoxb3, Dll1, Wnt3, Nf2, Dicer1, Zfp335, Jade2, Tnr, Kdm1a, Nos1	3195	28	13056	1.75131	1	0.989853	69.5699
GOTERM_MF_DIRECT	GO:0002020~protease binding	30	0.805153	0.0595713	Serpinb6a, Flot2, Itgb1, Os9, Ndufs7, Mbp, Cntnap2, Hspa1a, Peo1, Timp4, Trp53, Stim1, Derl1, Cd70, Xiap, Trip4, Timp3, Comp, Tysnd1, Ryr1, Nfrkb, Itgav, Vwf, Adrm1, Ldlr, Bcl2, Pink1, Sri, Chl1, Cast	3079	90	12559	1.35964	1	0.893976	65.1571
GOTERM_MF_DIRECT	GO:0019888~protein phosphatase regulator activity	12	0.322061	0.0597126	Ppp1r16a, Ppme1, Ppp2r5a, Ppp1r3c, Wbp11, Csnk2a1, Ppp2r3d, Phactr3, Phactr4, Phactr1, Ppp4r1, Ppp2r2c	3079	28	12559	1.74811	1	0.890154	65.2469
GOTERM_MF_DIRECT	GO:0051117~ATPase binding	28	0.751476	0.0605606	Nploc4, Chrna7, S100a1, Ank1, Ube4b, Snta1, Ruvbl2, Atp1b1, Atxn3, Grin2a, Usp25, Fxyd1, Pex26, Derl1, Arpc2, Wfs1, Pkd2, Ezr, Snx10, Atp6v1g1, Rdx, Pih1d1, Ank2, Brsk2, Tor1aip1, Aldob, Cav1, Nos1	3079	83	12559	1.37602	1	0.88931	65.781
GOTERM_BP_DIRECT	GO:0016567~protein ubiquitination	95	2.54965	0.0616903	Dtx4, Fbxl12, Wdsub1, Med21, Ube2l3, Bach2, Fbxo5, Nhlrc1, Rnf220, Fbxl2, Tmem129, Lrrc41, Zc3hc1, Spsb2, Fbxw5, Sh3rf1, Wwp1, Socs2, Wsb1, Cdc20, Klhl2, Wdtc1, 11-Mar, Kbtbd7, Dcaf6, Med10, Znrf2, Arrb2, Mib1, 7-Mar, Crbn, Cand1, Mdm2, Klhl21, Klhdc7b, Ube2b, Itch, Mylip, Rnf31, Kbtbd6, Asb7, Rbbp6, Socs4, 2-Mar, Ube2d3, Arih2, Fbxo33, Mkrn2, Klhdc7a, Rnf43, Nedd4l, Ipp, Tmem189, Os9, Rab40c, Ub…	3195	333	13056	1.16579	1	0.991336	71.206
GOTERM_MF_DIRECT	GO:0005200~structural constituent of cytoskeleton	22	0.590446	0.0617122	Tubb5, Arpc2, Sptb, Dmd, Vim, Mybpc1, Epb41, Ank3, Arpc5, Tubb6, Synm, Sptbn2, Nefl, Tubgcp2, Tubgcp5, Tpm1, Tuba4a, Epb41l3, Epb41l4b, Frmd5, Tubb4b, Plec	3079	62	12559	1.44736	1	0.889734	66.4939
GOTERM_BP_DIRECT	GO:0001958~endochondral ossification	11	0.295223	0.0625907	Fgf18, Sik3, Gnas, Col1a1, Col2a1, Nab1, Mef2c, Inppl1, Impad1, Csgalnact1, Mef2d	3195	25	13056	1.79801	1	0.99148	71.7415
GOTERM_BP_DIRECT	GO:0009411~response to UV	17	0.456253	0.0633625	Ercc3, Map4k3, Sprtn, Map2k7, Ercc4, D7Ertd443e, Casp9, Ube4b, Prkaa1, Zranb3, Men1, Uvssa, Ube2b, Trp53, Usp1, Map2k7, Cirbp, Usf1	3195	45	13056	1.54375	1	0.991536	72.1929
GOTERM_CC_DIRECT	GO:0031931~TORC1 complex	5	0.134192	0.063411	Rptor, Mlst8, Larp1, Tti1, Telo2	3399	7	14038	2.95003	1	0.675572	64.6219
GOTERM_CC_DIRECT	GO:0070776~MOZ/MORF histone acetyltransferase complex	5	0.134192	0.063411	Ing5, Brd1, Kat6b, Meaf6, Brpf3	3399	7	14038	2.95003	1	0.675572	64.6219
GOTERM_BP_DIRECT	GO:0010976~positive regulation of neuron projection development	40	1.07354	0.0641454	Acsl6, Ptn, Dvl1, Epor, Fam134c, Itgb1, Setx, Kidins220, Tenm3, Lrrc7, Trim67, Htr7, Ranbp1, Lyn, Ltk, Ppp2r5b, Katnb1, Camk2b, Fbxo38, Twf2, Adamts1, Nckipsd, Dmd, Hap1, Sphk1, Wnt5a, Ikbkb, Rapgef2, Nptn, Tiam1, Camk1d, Ppp1r9a, Ube2v2, Plxnb3, Kif3c, Ntrk2, Kdm1a, Rgma, Sf3a2, Dpysl3	3195	127	13056	1.28705	1	0.991597	72.6439
GOTERM_BP_DIRECT	GO:0031122~cytoplasmic microtubule organization	14	0.375738	0.0649125	Dvl1, Slk, Fignl2, Hook3, Pcm1, Tubg2, Slain2, Ift88, Tubgcp2, Tubgcp5, Chp1, Katnal1, Ccdc13, Dst	3195	35	13056	1.63455	1	0.991647	73.079
GOTERM_BP_DIRECT	GO:0051262~protein tetramerization	14	0.375738	0.0649125	Gria2, Uxs1, Oxa1l, Cat, Sbf2, Cutc, Dhrs4, Grin2a, Ache, Grin1, Asl, Cpsf6, Trp53, Dnm1	3195	35	13056	1.63455	1	0.991647	73.079
GOTERM_MF_DIRECT	GO:0019903~protein phosphatase binding	27	0.724638	0.0652715	Pparg, Ppme1, Ppp1cc, Cdkn1b, Dlg3, Ap3b1, Fbxl2, Dlg4, Insr, Flt4, Ppp1r3g, Ppp1r3c, Stx17, Ppp6r3, Trp53, Map2k7, Ppp6r1, Map2k7, Pecam1, Grb2, Ghr, Mapk14, Vcp, Akap1, Bcl2, Hsp90aa1, Csk, Nek2	3079	80	12559	1.37664	1	0.899353	68.6101
GOTERM_BP_DIRECT	GO:0008542~visual learning	21	0.563607	0.0655719	Tanc1, Kmt2a, Creb1, App, Hif1a, Itgb1, Crhr1, Ddhd2, Meis2, Hrh1, Adra1b, Nptn, Mecp2, Grin2a, Grin1, Atxn1, Nlgn3, Htt, Cacna1e, Sgk1, Atp1a2	3195	59	13056	1.45448	1	0.991628	73.4478
GOTERM_CC_DIRECT	GO:0030673~axolemma	9	0.241546	0.0655944	Adora1, Chrna7, Ank1, Epb41l3, Cntnap2, Robo1, Gabbr1, Slc1a2, Mapk8ip3	3399	19	14038	1.95633	1	0.682312	65.9076
GOTERM_CC_DIRECT	GO:0097440~apical dendrite	9	0.241546	0.0655944	Ppargc1a, Sez6, Arpc2, Flna, Osbp2, Rasgrf1, Nsmf, Cpeb3, Hcn1	3399	19	14038	1.95633	1	0.682312	65.9076
GOTERM_CC_DIRECT	GO:0034399~nuclear periphery	9	0.241546	0.0655944	Mapt, Map2, Tpr, Tnpo2, Tnpo1, Ebna1bp2, Telo2, Atf4, Nup93	3399	19	14038	1.95633	1	0.682312	65.9076
GOTERM_BP_DIRECT	GO:0051057~positive regulation of small GTPase mediated signal transduction	5	0.134192	0.0656628	Bnip2, Adcyap1r1, Cdon, Src, Sos2	3195	7	13056	2.91885	1	0.991245	73.4982
GOTERM_BP_DIRECT	GO:0070544~histone H3-K36 demethylation	5	0.134192	0.0656628	Kdm7a, Phf8, Kdm2a, Kdm2b, 2410016O06Rik	3195	7	13056	2.91885	1	0.991245	73.4982
GOTERM_BP_DIRECT	GO:0032835~glomerulus development	5	0.134192	0.0656628	Ptpro, Plce1, Bcl2, Vangl2, Heyl	3195	7	13056	2.91885	1	0.991245	73.4982
GOTERM_MF_DIRECT	GO:0051721~protein phosphatase 2A binding	14	0.375738	0.0657229	Mapt, Smg7, Cacna1b, Ppme1, Ensa, Strn, Vim, Sphk1, Bcl2, Smg5, Shc1, Trp53, Strn3, Arpp19	3079	35	12559	1.63157	1	0.897035	68.8693
GOTERM_BP_DIRECT	GO:0035556~intracellular signal transduction	101	2.71068	0.065966	Prkch, Mapk11, Cit, Stac, Sh2b3, Shc4, Itsn1, Mknk1, Dnmbp, Rassf5, Mast1, Sgk1, Dgkq, Rasa3, Abr, Mast4, Shc1, Chn1, Src, Rps6ka3, Nrgn, Socs4, Gpr155, Rock2, Prex2, Rps6ka4, Hunk, Dstyk, Arfgef2, Map4k3, Stk39, Asb6, Socs7, Plcd4, Lyn, Npr2, Tgfbr3, Cdc42bpa, Dapk2, Inpp5d, Tiam1, Mink1, Adcy8, Sh2b2, Stk3, Mark1, Tssk5, Pink1, Cspg4, Tlk1, Csk, Nfatc1, Rasgrp1, Akap13, Nuak1, Cnksr2, Dvl1, Arh…	3195	357	13056	1.15609	1	0.990997	73.6659
GOTERM_MF_DIRECT	GO:1990247~N6-methyladenosine-containing RNA binding	5	0.134192	0.0660542	Ythdf2, Ythdf1, Ythdc2, Hnrnpa2b1, Hnrnpc	3079	7	12559	2.91352	1	0.894299	69.0583
GOTERM_MF_DIRECT	GO:0045322~unmethylated CpG binding	5	0.134192	0.0660542	Dnmt3a, Kmt2a, Mecp2, Kdm2a, Cxxc1	3079	7	12559	2.91352	1	0.894299	69.0583
GOTERM_MF_DIRECT	GO:0004679~AMP-activated protein kinase activity	5	0.134192	0.0660542	Prkab2, Prkaa2, Prkag2, Prkab1, Prkaa1	3079	7	12559	2.91352	1	0.894299	69.0583
GOTERM_CC_DIRECT	GO:0005730~nucleolus	211	5.66291	0.0669552	Kansl3, Bcl9l, Wdr43, Utp11l, Mro, Arid3a, Kdm7a, Slc14a1, Gltscr2, Rpf2, Vrk1, Mcrs1, Dhx15, Rnf20, G2e3, N4bp1, Arfgef1, Cbx5, Naa10, Ddx23, Ftsj3, Snx15, Ddx54, Mtdh, Rae1, Gtpbp4, Nf2, Tcof1, Urb1, Gtf3c3, Cd3eap, Pa2g4, Zrsr2, Baz2a, Diexf, Xrn2, Katnbl1, Gtpbp10, Larp4b, Fgf18, Cul2, Wdr3, Nol12, Parp1, 2410016O06Rik, Myo10, Exosc8, Rpl21, Rfc1, Nek2, Ino80e, Ppp1cc, Cdv3, Utp14b, Ppp1ca, D…	3399	793	14038	1.09891	1	0.68413	66.6867
GOTERM_BP_DIRECT	GO:0001889~liver development	28	0.751476	0.0678463	Sp1, Jarid2, Taf10, Slco2b1, Ptn, Ccnd1, Ahr, Man2a1, Cobl, Cebpa, Rara, Meg3, Smad3, Hnrnpd, Pkd1, Asl, Qdpr, Smarca4, Pkd2, Xbp1, Pik3ca, Tgfbr3, Nat1, Rpgrip1l, Vwf, Ift88, Cited2, Wnt4	3195	84	13056	1.36213	1	0.991756	74.6832
GOTERM_BP_DIRECT	GO:0007416~synapse assembly	16	0.429415	0.0683599	Nrxn2, Myo6, Shank3, Plxnd1, Shank2, Adgrl3, Sptbn2, Mecp2, Farp1, Ache, Nlgn3, Agrn, Nrxn1, Nrxn3, Dnm3, Pclo	3195	42	13056	1.55672	1	0.99165	74.9546
GOTERM_CC_DIRECT	GO:0048188~Set1C/COMPASS complex	6	0.161031	0.069122	Hcfc1, Setd1b, Setd1a, Wdr82, Dpy30, Cxxc1	3399	10	14038	2.47802	1	0.69031	67.8928
GOTERM_CC_DIRECT	GO:0044224~juxtaparanode region of axon	6	0.161031	0.069122	Kcnab1, Epb41l3, Kcna2, Dlg4, Cntnap2, Cntn2	3399	10	14038	2.47802	1	0.69031	67.8928
GOTERM_CC_DIRECT	GO:0035253~ciliary rootlet	6	0.161031	0.069122	Crocc, Kif5b, App, Kif5c, Rab28, Kif5a	3399	10	14038	2.47802	1	0.69031	67.8928
GOTERM_MF_DIRECT	GO:0030331~estrogen receptor binding	16	0.429415	0.0692789	Ppargc1a, Pparg, Ddx5, Strn, Taf10, Ddx17, Trip4, Padi2, Arrb1, Nrip1, Parp1, Ncor1, Src, Ncoa2, Ddx54, Ncoa1	3079	42	12559	1.55387	1	0.90194	70.8419
GOTERM_CC_DIRECT	GO:0043194~axon initial segment	7	0.187869	0.0699095	Nrcam, Scn8a, Nfasc, Kcnq3, Cck, Lrrc7, Ank3	3399	13	14038	2.22387	1	0.688856	68.3209
GOTERM_CC_DIRECT	GO:0005790~smooth endoplasmic reticulum	12	0.322061	0.0700986	Rtn1, Map2, Canx, App, Kcnn2, Gabarap, Ryr3, Sri, Hyou1, Jph4, Ryr1, Mapk8ip3	3399	29	14038	1.70898	1	0.684237	68.4229
GOTERM_CC_DIRECT	GO:0005912~adherens junction	19	0.50993	0.0703301	Shroom3, Vezt, Ppp1r9b, Limd1, Nf2, Itgb1, Magi1, Tnk2, Ctnna1, Esam, Synm, 9430020K01Rik, Dll1, Fmn1, Ctnnd2, Ctnna2, Nectin4, Mllt4, Mtss1	3399	53	14038	1.48058	1	0.679921	68.5474
GOTERM_MF_DIRECT	GO:0003730~mRNA 3'-UTR binding	18	0.483092	0.0711864	Tardbp, Rnf20, Cryz, Rnf40, Hnrnpc, Elavl4, Cpeb3, Secisbp2l, Rnps1, Larp1, Auh, Elavl1, Tut1, Rbms3, Hnrnpa2b1, Khsrp, Pum1, Cirbp	3079	49	12559	1.49838	1	0.904632	71.8509
GOTERM_BP_DIRECT	GO:0015031~protein transport	156	4.1868	0.0714486	Snx30, Vps33a, Exoc1, Rab2a, Lca5, Arfgap2, Kif18a, Chmp1a, Rab22a, Nsf, Vti1b, Cep290, Rab15, Copg1, Exoc8, Col1a1, Xbp1, Arfgef1, Nup160, Ramp3, Ap5z1, Nup214, Myo5b, Ift46, Sar1a, Gcc2, Snx10, Sec22b, Ipo13, Snap91, Chp1, Snx15, Ap5b1, Ap3b2, Ubap1, Arfgef2, Pkdcc, Ap3b1, Mon2, Xpo7, Napg, Nacad, Sdad1, Cog5, Preb, Napb, Rab24, Snx14, Pex26, Scamp1, Cog6, Lin7a, Plekhf2, Vti1a, Bcap31, Snx1, S…	3195	571	13056	1.11642	1	0.992975	76.5292
GOTERM_BP_DIRECT	GO:0010613~positive regulation of cardiac muscle hypertrophy	8	0.214707	0.0718159	Ece1, Parp1, Slc9a1, Mtpn, Pde9a, Adk, Edn1, Pde5a	3195	16	13056	2.04319	1	0.992801	76.71
GOTERM_MF_DIRECT	GO:0048306~calcium-dependent protein binding	22	0.590446	0.0719426	S100b, Calm1, Ddx5, Wfs1, Myo5a, Sec31a, S100a1, Slc9a1, Vldlr, Stx2, Cabp1, Vamp2, Grm7, Hnrnpm, Syt6, Anxa7, Nsmf, Chp1, Snap25, Cplx2, Nrxn1, S100a6	3079	63	12559	1.42439	1	0.9035	72.2417
GOTERM_BP_DIRECT	GO:0010447~response to acidic pH	6	0.161031	0.0719445	Sst, Ctss, Slc9a1, Src, Lgmn, Gpr4	3195	10	13056	2.45183	1	0.992502	76.773
GOTERM_BP_DIRECT	GO:0097120~receptor localization to synapse	6	0.161031	0.0719445	Cep112, Dlg3, Dlg4, Nrxn1, Dlg1, Anks1b	3195	10	13056	2.45183	1	0.992502	76.773
GOTERM_BP_DIRECT	GO:0035136~forelimb morphogenesis	6	0.161031	0.0719445	Zbtb16, Sall1, Nipbl, Tfap2b, Rnf165, Fmn1	3195	10	13056	2.45183	1	0.992502	76.773
GOTERM_BP_DIRECT	GO:0021707~cerebellar granule cell differentiation	6	0.161031	0.0719445	Prox1, Atp2b2, Nrxn1, Ulk1, Mtpn, Kndc1	3195	10	13056	2.45183	1	0.992502	76.773
GOTERM_MF_DIRECT	GO:0004702~receptor signaling protein serine/threonine kinase activity	20	0.536769	0.0719608	Map4k3, Map2k7, Bmpr2, Acvr1c, Slk, Nek4, Stk39, Ikbkb, Map4k2, Tnik, Taok2, Pak6, Mink1, Tgfbr2, Stk3, Stk10, Stradb, Chuk, Map2k7, Acvr1b, Stk24	3079	56	12559	1.45676	1	0.89997	72.2511
GOTERM_MF_DIRECT	GO:0005545~1-phosphatidylinositol binding	8	0.214707	0.0724236	Wdfy1, Snx10, Zfyve1, Wdfy3, Snap91, Eea1, Epb41, Plekha3	3079	16	12559	2.03946	1	0.897921	72.4877
GOTERM_BP_DIRECT	GO:0002021~response to dietary excess	7	0.187869	0.0731216	Ppargc1a, Pparg, Acvr1c, Pcsk1n, Vgf, Apoe, Slc25a25	3195	13	13056	2.20036	1	0.992748	77.3423
GOTERM_BP_DIRECT	GO:0006275~regulation of DNA replication	7	0.187869	0.0731216	Ccdc88a, Esco1, Rbbp6, Nucks1, Gmnn, Id3, Ankrd17	3195	13	13056	2.20036	1	0.992748	77.3423
GOTERM_BP_DIRECT	GO:0050995~negative regulation of lipid catabolic process	7	0.187869	0.0731216	Adora1, Crtc3, Cidea, Plin5, Adra2a, Pde3b, Prkaa1	3195	13	13056	2.20036	1	0.992748	77.3423
GOTERM_BP_DIRECT	GO:0030705~cytoskeleton-dependent intracellular transport	7	0.187869	0.0731216	Myo10, Kif5c, Kif1a, Stard9, Kif1b, Kif16b, Kif5a	3195	13	13056	2.20036	1	0.992748	77.3423
GOTERM_CC_DIRECT	GO:0033116~endoplasmic reticulum-Golgi intermediate compartment membrane	14	0.375738	0.074214	Bcap31, Yif1a, Tmed9, Aspscr1, Rab2a, Lman1, Vma21, Tmem199, Sec22b, Cln8, Whamm, Tmed5, Stx17, Vmp1	3399	36	14038	1.60613	1	0.694745	70.5681
GOTERM_BP_DIRECT	GO:0042149~cellular response to glucose starvation	12	0.322061	0.0748062	Atg14, Slc2a1, Prkaa2, Tbl2, Pik3r4, Xbp1, Bcl2, Pik3c3, Becn1, Trp53, Atf4, Prkaa1	3195	29	13056	1.69092	1	0.993226	78.134
GOTERM_CC_DIRECT	GO:0043234~protein complex	154	4.13312	0.0749843	Uty, Kidins220, Epb41, Prkab1, Hspa1a, Fntb, Atg12, Mecp2, Utrn, Sipa1, Cdc20, Nrxn3, Cep290, Nrxn2, Trmt112, Tubb5, Sptb, Axin2, Vdac1, Pcm1, Becn1, Cisd2, Rapgef2, Myo5b, Akap7, Erc2, Mmp9, Hsp90aa1, Kdm1a, Cav1, Nos1, Serpinb6a, Xrcc6, Nf2, Sipa1l1, Ppp5c, Pex3, Cacna1b, Rgs4, Rnf165, Aif1l, Crebbp, Smarcc2, Slc22a6, Dtna, Trp53, Dnm1, Bloc1s1, Rassf2, Hdac5, Rab3gap2, Ywhaz, Rgp1, Snx1, Cic, …	3399	570	14038	1.11583	1	0.693267	70.9541
GOTERM_CC_DIRECT	GO:0043235~receptor complex	36	0.966184	0.0750913	Itgb1, Ntrk3, Vldlr, Gpr160, Ptprb, Insr, Taok2, Flt4, Nt5dc3, Grm7, Tgfbr2, Smad3, Plxdc1, Notch3, Flt1, Adra2a, Acvr1b, Nr1h3, Tradd, App, Adcyap1r1, Lrp6, Tgfbr3, Ramp3, Rnmt, Mcoln1, Ghr, Ldlr, Kctd12, Nr3c2, Ror1, Eng, Ntrk2, Slitrk5, Lifr, Npr1	3399	115	14038	1.29288	1	0.688507	71.0074
GOTERM_MF_DIRECT	GO:0046875~ephrin receptor binding	12	0.322061	0.0756324	Tiam1, Efnb3, Epha7, Sipa1l1, Efnb1, Grb2, Shc1, Src, Cdk5r1, Chn1, Anks1b, Ngef	3079	29	12559	1.68783	1	0.904728	74.0765
GOTERM_MF_DIRECT	GO:0032947~protein complex scaffold	17	0.456253	0.0769222	Akap13, Arrb2, Homer1, Magi1, Wwc2, Akap9, Slc9a3r1, Dlg1, Akap7, Itsn1, Slc9a3r2, Cav2, Sash1, Akap1, Cav1, Wwc1, Telo2	3079	46	12559	1.50743	1	0.905301	74.6905
GOTERM_BP_DIRECT	GO:0030177~positive regulation of Wnt signaling pathway	14	0.375738	0.0796692	Fgf10, Dvl1, Wnt3, Lgr6, Fgfr2, Tlr2, Wls, Csnk1d, Macf1, Sall1, Kank1, Csnk2a1, Sulf2, Smarca4	3195	36	13056	1.58915	1	0.994912	80.275
GOTERM_BP_DIRECT	GO:0060079~excitatory postsynaptic potential	14	0.375738	0.0796692	Chrna3, P2rx4, Grin2c, Mapk8ip2, Mecp2, Adora1, Sez6, Grin2a, Ppp1r9a, Grin1, Atxn1, Grik5, Nlgn3, Mef2c	3195	36	13056	1.58915	1	0.994912	80.275
GOTERM_BP_DIRECT	GO:0006378~mRNA polyadenylation	11	0.295223	0.0801859	Fip1l1, Cpsf4, App, Tut1, Aplp1, Sympk, Cpsf6, Paf1, Ahcyl1, Cpsf1, Cpsf2	3195	26	13056	1.72886	1	0.99483	80.4904
GOTERM_BP_DIRECT	GO:0035108~limb morphogenesis	11	0.295223	0.0801859	Fgf10, Pcnt, Sik3, Pkdcc, Lrp6, Col2a1, Mfsd7b, Wnt5a, Asph, Rpgrip1l, Gli3	3195	26	13056	1.72886	1	0.99483	80.4904
GOTERM_BP_DIRECT	GO:0043392~negative regulation of DNA binding	11	0.295223	0.0801859	Id1, Tfap4, Sumo1, Mdfi, Zfp90, Hspa4, Zfp462, Smo, Id2, Wfikkn2, Nek2	3195	26	13056	1.72886	1	0.99483	80.4904
GOTERM_MF_DIRECT	GO:0035255~ionotropic glutamate receptor binding	11	0.295223	0.0810127	Gnas, Canx, Flot2, Shank3, Dlg3, Shank2, Dlg4, Myo5b, Dlg1, Ophn1, Shank1	3079	26	12559	1.7257	1	0.913814	76.5483
GOTERM_BP_DIRECT	GO:0007411~axon guidance	41	1.10038	0.0811745	Efnb3, Nrcam, Plxna4, Dvl1, Efnb1, Dpysl2, Sema6c, Kif5a, Robo1, Ablim1, Meg3, Enah, Boc, Neo1, Ncan, Cdk5r1, Gli3, Alcam, Tenm2, Ptpro, Ncam1, Klf7, Wnt3, Lmtk2, Wnt5a, Ank3, Src, Foxd1, Slit2, Lamb2, Kif5b, Apbb2, Nfasc, Unc5c, Sema5a, Lgi1, Vasp, Chl1, Flrt2, Cntn2, Mapk8ip3	3195	133	13056	1.25971	1	0.994915	80.8963
GOTERM_CC_DIRECT	GO:0031252~cell leading edge	19	0.50993	0.082513	Atn1, Ccdc88a, Scrib, Arpc2, Vim, Slk, Lmo4, Cdc42bpa, Ssh1, Abi1, Fat1, Phldb2, Wasl, Bspry, Aak1, Ssx2ip, Arhgap1, Coro1b, Ywhaz	3399	54	14038	1.45316	1	0.718713	74.4853
GOTERM_CC_DIRECT	GO:0031234~extrinsic component of cytoplasmic side of plasma membrane	19	0.50993	0.082513	Atp2a2, Cyth3, Tnk2, Dlg4, Src, Fermt2, Ryr1, Tiam1, Farp1, Kcnab1, Cav2, Lyn, Kcnip1, Dtna, Tyk2, S100a6, Csk, Rgs8, Cdk16	3399	54	14038	1.45316	1	0.718713	74.4853
GOTERM_MF_DIRECT	GO:0003707~steroid hormone receptor activity	16	0.429415	0.0831815	Pparg, Esrra, Rarg, Rorc, Rarb, Rara, Ppara, Nr3c2, Esrrb, Rora, Abhd2, Nr2c2, Esrrg, Nr1d2, Thrb, Nr1h3	3079	43	12559	1.51774	1	0.916532	77.4805
GOTERM_BP_DIRECT	GO:0001701~in utero embryonic development	73	1.95921	0.0853201	Tapt1, Sp2, Ncor2, Resp18, Uty, Kidins220, Edn1, Col4a3bp, Meg3, Smad3, Tgfbr2, Dll1, Gabpa, Mfsd7b, Wdtc1, Mafg, Gli3, Mbnl1, Amd1, Smarca4, Flcn, Zmiz1, Mib1, Acvr1c, Fgfr2, Smo, Ankrd11, Ybx1, Hcn4, Slit2, Mecom, Ube2b, Chd7, Rbbp6, Cited2, Slc39a1, Kdm1a, Kdm2a, Mgat1, Mtss1, Mapk8ip3, Inpp5k, Sp1, Apba1, Itgb1, Man2a1, Arnt2, Pkd1, Tpm1, Zfand5, Trp53, Cdk2ap1, Speg, Acvr1b, Ddx5, Pcnt, Hsf1…	3195	254	13056	1.17443	1	0.995956	82.5129
GOTERM_MF_DIRECT	GO:0004674~protein serine/threonine kinase activity	106	2.84487	0.0855226	Eif2ak1, Prkch, Slk, Stk36, Mapk11, Cit, Map3k9, Ulk1, Irak1, Cdk18, Mark4, Mknk1, Tgfbr2, Taf1, Chuk, Adrbk2, Mast1, Cdk16, Sgk1, Vrk1, Acvr1c, Pik3r4, Mast4, Mylk, Rps6ka3, Gak, Csnk2a1, Cdkl3, Rock2, Ulk2, Snx15, Rps6ka4, Hunk, Dstyk, Alpk2, Map4k3, Stk39, Camk2a, Prkg1, Acvr1b, Map2k7, Speg, Ttbk2, Csnk1a1, Sbk1, Pim3, Csnk2a2, Mapk10, Adck1, Tnk2, Cdc42bpa, Dapk2, Csnk1d, Aatk, Mink1, Stk3, …	3079	380	12559	1.1378	1	0.91953	78.4475
GOTERM_BP_DIRECT	GO:0008089~anterograde axonal transport	10	0.268384	0.0857977	Nefl, Hap1, Dtnbp1, Ap3b1, Ap3s2, Bloc1s1, Kif1b, Bloc1s6, Ap3b2, Bloc1s3	3195	23	13056	1.77669	1	0.995874	82.6906
GOTERM_BP_DIRECT	GO:0048041~focal adhesion assembly	10	0.268384	0.0857977	Taok2, Itgav, Sorbs1, Whamm, Bcl2, Cttn, Pip5k1a, Actn1, Thy1, Fermt2	3195	23	13056	1.77669	1	0.995874	82.6906
GOTERM_BP_DIRECT	GO:0016239~positive regulation of macroautophagy	10	0.268384	0.0857977	Bnip3, Larp1, Pafah1b2, Pim2, Hif1a, Rab12, Gba, Pink1, Supt5, Ulk1	3195	23	13056	1.77669	1	0.995874	82.6906
GOTERM_BP_DIRECT	GO:0008016~regulation of heart contraction	10	0.268384	0.0857977	Cacna1b, Hopx, Dmpk, Gnao1, S100a1, Nos1, Hcn4, Chrm2, Kcne1l, Thrb	3195	23	13056	1.77669	1	0.995874	82.6906
GOTERM_BP_DIRECT	GO:0007616~long-term memory	13	0.3489	0.0860601	Calb1, Cpeb3, Pja2, Shank1, Adcy1, Mecp2, Adcy8, Camk4, Grin1, Eif2ak4, Ntrk2, Snap25, Sgk1	3195	33	13056	1.60979	1	0.995732	82.7874
GOTERM_BP_DIRECT	GO:0051017~actin filament bundle assembly	13	0.3489	0.0860601	Ezr, Cald1, Add2, Lima1, Lcp1, Dmtn, Shroom2, Actn1, Shroom1, Eps8, Espn, Coro1b, Dpysl3	3195	33	13056	1.60979	1	0.995732	82.7874
GOTERM_BP_DIRECT	GO:0055088~lipid homeostasis	13	0.3489	0.0860601	Etfa, Gcdh, Acox1, Usf2, Apoe, Cebpa, Acads, Col4a3bp, Ivd, Acox3, Nr1d2, Usf1, Nr1h3	3195	33	13056	1.60979	1	0.995732	82.7874
GOTERM_CC_DIRECT	GO:0005681~spliceosomal complex	41	1.10038	0.0862453	Srsf2, Rbmx, Aqr, Wbp11, U2af1l4, Hnrnpc, Xab2, Dhx35, Cwc22, Sf1, Prpf18, Rbm25, Lsm5, Snrpd2, Cdc5l, Zrsr2, Hnrnpm, Hnrnpa2b1, Sf3a3, Prpf6, Sf3b4, Prpf38b, Dhx32, Sf3b1, Prpf3, Snw1, Ppil3, Ddx5, Dhx15, Lsm2, Sf3b2, Scaf8, Ppwd1, Plrg1, Crnkl1, Prpf19, Sugp1, Rbm28, Prpf8, Zmat5, Raly, U2af1l4	3399	135	14038	1.25431	1	0.7301	76.0827
GOTERM_MF_DIRECT	GO:0030552~cAMP binding	10	0.268384	0.0866186	Hcn3, Pde4b, Pde4a, Pde3b, Pde2a, Rapgef2, Hcn4, Pde10a, Hcn1, Pde1c	3079	23	12559	1.77344	1	0.919356	78.8866
GOTERM_CC_DIRECT	GO:0005796~Golgi lumen	9	0.241546	0.0869206	Blzf1, Sdc4, Gpc1, Vtn, Sdc2, Gpc6, Sdc3, Agrn, Sdc1	3399	20	14038	1.85852	1	0.72804	76.3616
GOTERM_CC_DIRECT	GO:0005669~transcription factor TFIID complex	9	0.241546	0.0869206	Ercc4, Taf4, Taf11, Taf10, Taf12, Taf6, Taf1, Trp53, Taf5	3399	20	14038	1.85852	1	0.72804	76.3616
GOTERM_MF_DIRECT	GO:0005484~SNAP receptor activity	13	0.3489	0.0870348	Stx4a, Stx1b, Vamp2, Stx16, Bnip1, Sec22b, Stx17, Snap25, Vamp1, Stx3, Stx2, Vti1b, Vti1a	3079	33	12559	1.60685	1	0.917522	79.0511
GOTERM_MF_DIRECT	GO:0005245~voltage-gated calcium channel activity	13	0.3489	0.0870348	Gas6, Tpcn1, Pkd2, Il1rapl1, Cacna2d1, Cacna2d2, Cacng4, Ryr1, Itgav, Cacna1b, Grm7, Cacna2d4, Cacna1e	3079	33	12559	1.60685	1	0.917522	79.0511
GOTERM_MF_DIRECT	GO:0003682~chromatin binding	117	3.1401	0.0880005	Jarid2, Tfap2b, Ppp2r3d, Hdgfrp3, Ncor1, Arid3a, Mnt, Nelfe, Zfp369, Mecp2, Zfp932, Mbd6, Nucks1, Gabpa, Gli3, Ppargc1a, Rnf20, Ep400, Wdr82, Ybx1, Cbx5, Hdac3, Cux1, Tle4, Top1, Hcfc1, Kdm1a, Polr3a, Slc30a9, Cbx7, Kmt2a, Hdac7, Zfp143, Svep1, Relb, Nfia, Sall1, Nkx2-2, Smarcc2, Crebbp, Chd5, Mlh3, Trp53, Pbrm1, Sf3b1, Creb3, Hdac5, Chd1, Ncapd2, Cic, Ing5, Parp1, Pax3, Tcf7l1, Ttc5, Tpr, Zmynd1…	3079	423	12559	1.12821	1	0.917061	79.4283
GOTERM_CC_DIRECT	GO:0030136~clathrin-coated vesicle	20	0.536769	0.0882198	Bcap31, Clvs2, Dvl1, Numb, Vps33a, Tnk2, Hip1, Vps18, Clvs1, Sort1, Vamp2, Astn1, Dennd1b, Ston2, Snap91, Scamp1, Htt, Aak1, Eps15, Vti1a	3399	58	14038	1.42415	1	0.728658	76.8894
GOTERM_CC_DIRECT	GO:0071013~catalytic step 2 spliceosome	28	0.751476	0.088396	Rbmx, Aqr, Hnrnpc, Xab2, Dhx35, Cwc22, Snrpd2, Cdc5l, Hnrnpm, Hnrnpa2b1, Sf3a3, Prpf6, Sf3b1, Snw1, Ppil3, Ddx5, Lsm2, Sf3b2, Ppwd1, Plrg1, Prpf19, Crnkl1, Rbmxl1, Nrde2, Ddx23, Prpf8, Raly, Sf3a2	3399	87	14038	1.32921	1	0.724575	76.9602
GOTERM_BP_DIRECT	GO:0006836~neurotransmitter transport	15	0.402576	0.0889293	Stx4a, Stx1b, Slc6a5, Slc6a1, Rims1, Sv2c, Gabra2, Slc6a15, Slc6a11, Rims3, Synj1, Slc6a8, Stx3, Cplx2, Slc6a6	3195	40	13056	1.53239	1	0.996284	83.8138
GOTERM_BP_DIRECT	GO:0045668~negative regulation of osteoblast differentiation	15	0.402576	0.0889293	Hdac7, Limd1, Axin2, Id3, Men1, 2410016O06Rik, Id1, Zfp932, Smad3, Id2, Chrd, Noct, Nbr1, Hdac5, Nfatc1	3195	40	13056	1.53239	1	0.996284	83.8138
GOTERM_BP_DIRECT	GO:0001947~heart looping	17	0.456253	0.0899248	Ift57, Mib1, Pkd2, Lrp6, Lbx1, Hif1a, Wnt5a, Smo, Kif3a, Smad3, Tgfbr2, Dll1, Eng, Mef2c, Cited2, Kdm2a, Vangl2	3195	47	13056	1.47805	1	0.996334	84.1561
GOTERM_MF_DIRECT	GO:0048365~Rac GTPase binding	15	0.402576	0.090023	Coro1c, Flna, Dvl1, Rab7, Dock4, Arhgap4, Tiam1, Wasf1, Dock7, Brk1, Farp1, Itpka, Srgap3, Cav1, Eps8	3079	40	12559	1.5296	1	0.919153	80.1975
GOTERM_CC_DIRECT	GO:0010494~cytoplasmic stress granule	14	0.375738	0.090029	Grb7, Tia1, Atxn2l, Lsm14a, Stau1, Caprin1, Ybx1, Fam195a, Atxn2, Khsrp, Pum1, Cirbp, Mbnl1, Larp4b	3399	37	14038	1.56272	1	0.726621	77.6062
GOTERM_BP_DIRECT	GO:0030318~melanocyte differentiation	9	0.241546	0.0915366	Rab27a, Myo5a, Mlph, Edn3, Bcl2, Mef2c, Ednrb, Bloc1s6, Gli3	3195	20	13056	1.83887	1	0.996525	84.6958
GOTERM_BP_DIRECT	GO:0006509~membrane protein ectodomain proteolysis	9	0.241546	0.0915366	Bace1, Rbmx, P2rx7, Rbmxl1, Aph1a, Erap1, Psenen, Adam9, Ncstn	3195	20	13056	1.83887	1	0.996525	84.6958
GOTERM_MF_DIRECT	GO:0003729~mRNA binding	38	1.01986	0.0922969	Fyttd1, Rbmx, Luc7l3, Park7, Hnrnpc, Dxo, Rbfox3, Eif4enif1, Tsn, Cpsf1, BC005561, Rbm25, Mecp2, Hnrnpd, Rps3a1, Mettl14, Supt5, Sf3b1, Noct, Thoc5, Uhmk1, Snrpc, Upf3a, Elavl4, Hnrnpll, Ybx1, Srrm4, Nxf1, Tpr, Elavl1, Rpl13a, Rbmxl1, Cpsf6, Hsp90aa1, Khsrp, Edc3, Celf1, Jrk	3079	123	12559	1.26015	1	0.921722	81.03
GOTERM_MF_DIRECT	GO:0016831~carboxy-lyase activity	9	0.241546	0.092343	Pdxdc1, Csad, Pck2, Uxs1, Ppcdc, Gad2, Gad1, Amd1, Mvd	3079	20	12559	1.83551	1	0.91916	81.0465
GOTERM_MF_DIRECT	GO:0080025~phosphatidylinositol-3,5-bisphosphate binding	9	0.241546	0.092343	Clvs1, Snx14, Clvs2, Plekha5, Sh3pxd2b, Sestd1, Hip1, Kif16b, Phlda3	3079	20	12559	1.83551	1	0.91916	81.0465
GOTERM_BP_DIRECT	GO:0018279~protein N-linked glycosylation via asparagine	12	0.322061	0.0929971	St6galnac3, Uggt1, Vcp, Ube2g2, St6galnac5, St6galnac6, Ddost, St3gal6, St6galnac4, St3gal1, St3gal5, St3gal3	3195	30	13056	1.63455	1	0.996672	85.1698
GOTERM_MF_DIRECT	GO:0035035~histone acetyltransferase binding	12	0.322061	0.0939834	Kansl1l, Eid1, Sp1, Epas1, Apbb2, Creb1, Trip4, Hif1a, Cited2, Trp53, Gli3, Ets1	3079	30	12559	1.63157	1	0.920259	81.626
GOTERM_CC_DIRECT	GO:0033093~Weibel-Palade body	4	0.107354	0.0952794	Rab27a, Vwf, Ece1, Edn1	3399	5	14038	3.30403	1	0.742911	79.57
GOTERM_CC_DIRECT	GO:0014731~spectrin-associated cytoskeleton	4	0.107354	0.0952794	Sptb, Dmtn, Ank1, Ank3	3399	5	14038	3.30403	1	0.742911	79.57
GOTERM_CC_DIRECT	GO:0035032~phosphatidylinositol 3-kinase complex, class III	4	0.107354	0.0952794	Atg14, Pik3r4, Pik3c3, Becn1	3399	5	14038	3.30403	1	0.742911	79.57
GOTERM_BP_DIRECT	GO:0050808~synapse organization	14	0.375738	0.0963964	Sncb, Myo5a, Dvl1, Ank3, Nptn, Lamb2, Atp2b2, Drp2, Nfasc, Sncg, Ctnnd2, Nlgn3, Tnr, Elfn1	3195	37	13056	1.5462	1	0.997182	86.2196
GOTERM_BP_DIRECT	GO:0048488~synaptic vesicle endocytosis	8	0.214707	0.0971925	Sh3gl2, Scrib, Canx, Pacsin1, Synj1, Ston2, Amph, Ophn1	3195	17	13056	1.923	1	0.997179	86.455
GOTERM_BP_DIRECT	GO:0001574~ganglioside biosynthetic process	8	0.214707	0.0971925	St6galnac3, St6galnac5, St6galnac6, St3gal6, St6galnac4, St3gal1, St3gal5, St3gal3	3195	17	13056	1.923	1	0.997179	86.455
GOTERM_BP_DIRECT	GO:0035640~exploration behavior	8	0.214707	0.0971925	Kmt2a, Atxn3, Shank3, Chrna4, Shank2, Abat, Chl1, Jph3	3195	17	13056	1.923	1	0.997179	86.455
GOTERM_CC_DIRECT	GO:0016604~nuclear body	17	0.456253	0.0978328	Ncor2, Neat1, Zbtb1, Sf1, Mdm2, Zbtb16, Nacc1, Sumo1, Senp2, Crebbp, Ss18l1, Trp53, Ube2i, Celf3, Mtdh, Hdac5, Creb3	3399	48	14038	1.46272	1	0.748052	80.4656
GOTERM_BP_DIRECT	GO:0060850~regulation of transcription involved in cell fate commitment	4	0.107354	0.0979018	Pparg, Chd5, Rora, Rorc	3195	5	13056	3.26911	1	0.99716	86.6616
GOTERM_BP_DIRECT	GO:0043949~regulation of cAMP-mediated signaling	4	0.107354	0.0979018	Gnai1, Pde4a, Rasd2, Pde10a	3195	5	13056	3.26911	1	0.99716	86.6616
GOTERM_BP_DIRECT	GO:0051823~regulation of synapse structural plasticity	4	0.107354	0.0979018	Dmpk, Ppp1r9a, Ncan, Ctnna2	3195	5	13056	3.26911	1	0.99716	86.6616
GOTERM_BP_DIRECT	GO:1900454~positive regulation of long term synaptic depression	4	0.107354	0.0979018	Mapt, Kcnb1, Ppp1r9a, Iqsec2	3195	5	13056	3.26911	1	0.99716	86.6616
GOTERM_BP_DIRECT	GO:0035509~negative regulation of myosin-light-chain-phosphatase activity	4	0.107354	0.0979018	Mprip, Rock2, Rock1, Ikbkb	3195	5	13056	3.26911	1	0.99716	86.6616
GOTERM_BP_DIRECT	GO:0032957~inositol trisphosphate metabolic process	4	0.107354	0.0979018	Itpkb, Inppl1, Itpk1, Plcb1	3195	5	13056	3.26911	1	0.99716	86.6616
GOTERM_BP_DIRECT	GO:0006555~methionine metabolic process	4	0.107354	0.0979018	Gnmt, Mthfr, Adi1, Mthfd1	3195	5	13056	3.26911	1	0.99716	86.6616
GOTERM_BP_DIRECT	GO:0071704~organic substance metabolic process	4	0.107354	0.0979018	Pgm2l1, Pgm2, Pgm5, Pgm3	3195	5	13056	3.26911	1	0.99716	86.6616
GOTERM_BP_DIRECT	GO:0003374~dynamin polymerization involved in mitochondrial fission	4	0.107354	0.0979018	Dnm2, Opa1, Dnm1, Dnm3	3195	5	13056	3.26911	1	0.99716	86.6616
GOTERM_BP_DIRECT	GO:0060355~positive regulation of cell adhesion molecule production	4	0.107354	0.0979018	Crebbp, Glrx, Colec12, Cav1	3195	5	13056	3.26911	1	0.99716	86.6616
GOTERM_BP_DIRECT	GO:0060430~lung saccule development	4	0.107354	0.0979018	Fgf10, Ptges3, Creb1, Ltbp3	3195	5	13056	3.26911	1	0.99716	86.6616
GOTERM_BP_DIRECT	GO:2001014~regulation of skeletal muscle cell differentiation	4	0.107354	0.0979018	Ddx5, Uqcc2, Ddx17, Nr1d2	3195	5	13056	3.26911	1	0.99716	86.6616
GOTERM_BP_DIRECT	GO:0032400~melanosome localization	4	0.107354	0.0979018	Rab27a, Myo5a, Mlph, Vps33a	3195	5	13056	3.26911	1	0.99716	86.6616
GOTERM_BP_DIRECT	GO:0022612~gland morphogenesis	4	0.107354	0.0979018	Plag1, Bcl2, Fgfr2, Slc9a3r1	3195	5	13056	3.26911	1	0.99716	86.6616
GOTERM_BP_DIRECT	GO:1903599~positive regulation of mitophagy	4	0.107354	0.0979018	Hif1a, Htt, Becn1, Fbxo7	3195	5	13056	3.26911	1	0.99716	86.6616
GOTERM_BP_DIRECT	GO:0030072~peptide hormone secretion	4	0.107354	0.0979018	Edn3, Exoc3l, Htt, Edn1	3195	5	13056	3.26911	1	0.99716	86.6616
GOTERM_MF_DIRECT	GO:0034237~protein kinase A regulatory subunit binding	8	0.214707	0.0979734	Arfgef2, Akain1, Akap1, Arfgef1, Ezr, Akap9, Pja2, Akap7	3079	17	12559	1.91949	1	0.926332	82.9667
GOTERM_CC_DIRECT	GO:0097038~perinuclear endoplasmic reticulum	7	0.187869	0.098089	Bcap31, Osbpl6, Syt6, Kcnd3, Gdpd5, Dst, Capn2	3399	14	14038	2.06502	1	0.744521	80.5534
GOTERM_CC_DIRECT	GO:0005847~mRNA cleavage and polyadenylation specificity factor complex	7	0.187869	0.098089	Fip1l1, Csnk1a1, Cpsf4, Tut1, Pip5k1a, Cpsf1, Cpsf2	3399	14	14038	2.06502	1	0.744521	80.5534
GOTERM_CC_DIRECT	GO:0000118~histone deacetylase complex	13	0.3489	0.0980977	Hdac7, Ncor2, Hdac8, Dnttip1, Sap18, Nrip1, Tbl1x, Ncor1, Elmsan1, Hdac5, Mecom, Hdac3, Cbx5	3399	34	14038	1.57913	1	0.740102	80.5564
GOTERM_MF_DIRECT	GO:0071558~histone demethylase activity (H3-K27 specific)	4	0.107354	0.0983564	Kdm7a, Phf8, Kdm6b, Uty	3079	5	12559	3.26314	1	0.924663	83.0904
GOTERM_BP_DIRECT	GO:0000902~cell morphogenesis	23	0.617284	0.0995498	Csnk1a1, Thoc5, Shroom3, Tenm2, Ptpro, Shroom4, P2rx7, Wnt3, Psmb10, Tenm3, Ahr, Ssh1, Col4a3bp, Mapk14, Atp2b2, Tenm4, Ss18, Capzb, Bcl2, Shroom2, Stradb, Shroom1, Smarca4	3195	69	13056	1.36213	1	0.997304	87.13

## Sheet: P7-P14_OFF
Table S4. GO analysis of genes contained m6A ON and OFF switches during mouse cerebellar development.
Category	Term	Count	%	PValue	Genes	List Total	Pop Hits	Pop Total	Fold Enrichment	Bonferroni	Benjamini	FDR
GOTERM_MF_DIRECT	GO:0003677~DNA binding	437	13.5043	9.27519e-15	Ebf3, Jarid2, Zscan2, Epm2aip1, Foxm1, Foxo3, Hes7, Ncor1, E2f8, Stat2, Bach1, Zbtb33, Zfp426, Mycn, Zfp414, Mis18bp1, Lbx1, Rpa3, Orc3, Elf2, Eme2, Zfp518b, Jrk, Tmpo, Recql4, Smarce1, Prox2, Mybbp1a, Mysm1, Blm, Tsn, Trps1, Tbl1xr1, Foxp2, Preb, Rb1, Ppara, Sox7, Tef, Baz2a, Ddx1, Zfp628, Mnd1, Pbrm1, Srcap, Csde1, Qrich1, Fli1, Neil3, Tcf4, Olig3, Nucb2, Pogk, Alx4, Peg10, Ss18l1, Rad51, Tead2…	2633	1498	12397	1.37352	1.63669e-11	1.63669e-11	1.57874e-11
GOTERM_BP_DIRECT	GO:0007049~cell cycle	201	6.21137	4.19222e-13	Foxm1, Anapc15, Fbxo5, Rbm38, Papd7, Kif23, Ddias, E2f8, Nek1, Cdc20, Haus8, Vrk1, Mis18bp1, Pik3c3, Usp37, Actr8, Maea, Ercc6l, Fam64a, E2f3, Arpp19, Zfp207, Dlgap5, Dsn1, Haus1, Rb1, Rbl2, Fbxl7, Knstrn, Mapk7, Gadd45gip1, Ccnd3, Stag1, Steap3, Tex14, Ccnk, Mis12, Birc5, Nsl1, Incenp, Ticrr, Chaf1b, Vash1, Nedd1, Ino80, Mcm3, Ccnf, Melk, Casc5, Usp44, Chek1, Lrrcc1, Clasp1, Kmt5a, Stra13, Kif18…	2750	591	12882	1.59316	2.56185e-09	2.56185e-09	8.14648e-10
GOTERM_BP_DIRECT	GO:0007067~mitotic nuclear division	110	3.39926	6.7298e-13	Ttc28, Terf1, Anapc15, Fbxo5, Papd7, Kif23, Arhgef2, Nek1, Cdc20, Nsun2, Haus8, Ndc80, Vrk1, Dclre1a, Mis18bp1, Dctn2, Rps3, Nup214, Usp37, Actr8, Ercc6l, Fam64a, Haus3, Ckap5, Setdb2, Mad2l1, Arpp19, Cep55, Ska2, Zfp207, Dsn1, Cenph, Aspm, Haus1, Snx9, Mad2l2, Fbxl7, Knstrn, Stag1, Plk1, Recql5, Ska1, Tex14, Espl1, Ccnk, Mis12, Aurkb, Birc5, Cenpe, Nsl1, Sgol1, Tpr, Incenp, Nedd1, Ino80, Ccnf, U…	2750	270	12882	1.90844	4.11281e-09	2.0564e-09	1.30784e-09
GOTERM_BP_DIRECT	GO:0006351~transcription, DNA-templated	457	14.1224	1.70067e-11	Ebf3, Jarid2, Zscan2, Foxm1, Foxo3, Bcl9l, Hes7, Sap130, Ncor1, E2f8, Snf8, Stat2, Bach1, Zbtb33, Zfp426, Zfp414, Cep290, Lbx1, Hip1, Dido1, Zfp202, Elf2, Prim1, Zfp518b, Gtf2h1, Polr3g, Commd10, Ccdc59, Prox2, Mybbp1a, Mysm1, Trps1, Tbl1xr1, Epc1, Foxp2, Vprbp, Preb, Rb1, Ppara, Sox7, Tef, Baz2a, Ddx1, Zfp628, Baz1a, Pbrm1, Cbfa2t2, Fli1, Limd1, Naa15, Zfp174, Tcf4, Olig3, Tfb2m, 2410016O06Rik, …	2750	1640	12882	1.30534	1.03927e-07	3.46425e-08	3.30481e-08
GOTERM_CC_DIRECT	GO:0005634~nucleus	1243	38.4116	1.89484e-11	Jarid2, Epm2aip1, Zscan2, Foxo3, Fbxo5, Rbm38, Stk36, Hes7, Ncor1, E2f8, Alkbh8, Snf8, Hspa1a, Csnk1g3, Mios, Stat2, Bach1, Egfr, Mycn, Sgk1, Cep290, Rtfdc1, Lbx1, Iqgap1, Fam76b, Senp1, Mob1b, Orc3, Dido1, Rbms2, Fam64a, Ifitm3, Psen1, Zfp202, Spats2l, Elf2, Fam195b, Mtdh, Zfp518b, Ubox5, Rae1, Tmpo, Jrk, Dyx1c1, Ppp1r7, Polr3g, Pask, Pthlh, Zc3h13, Mybbp1a, Mysm1, Blm, Skp2, Preb, Rgs4, Sox7, K…	2915	5168	13850	1.14277	1.82473e-08	1.82473e-08	2.9794e-08
GOTERM_CC_DIRECT	GO:0005856~cytoskeleton	304	9.39431	2.54827e-11	Eml1, Rad18, Fbxo5, Dync1h1, Ptpn13, Kif23, Nubp1, Disc1, Kif18a, Fgd4, Nek1, Drc7, Mast1, Cdc20, Haus8, Cep290, Vrk1, Tubb5, Sgcg, Cfap126, Agbl5, Uxt, Mid1, Cfl2, Maea, Dido1, Fgd5, Camsap2, Ppp2r2b, Eml2, Zfp207, Cdk5rap2, Dlgap5, Stk39, Haus1, Myo18a, Gtse1, Arpc5l, Fbxl7, Knstrn, Map1b, Farp2, Peak1, Gpsm2, Sntb2, Cttnbp2nl, Frmd5, Trip10, Cenpj, Bbs4, Epb41l1, Jakmip1, Gas2l3, Plekhh3, Ttll…	2915	1030	13850	1.40232	2.45399e-08	1.22699e-08	4.00685e-08
GOTERM_BP_DIRECT	GO:0051301~cell division	131	4.04821	5.02651e-11	Ttc28, 9-Sep, Terf1, Anapc15, Fbxo5, Zfyve26, Papd7, Kif23, Arhgef2, Cdc14a, Nek1, Cdc20, Nsun2, Haus8, Ndc80, Vrk1, Cdc27, Dclre1a, Mis18bp1, Pard3b, Pik3c3, Rps3, Usp37, Maea, Actr8, Ercc6l, Fam64a, Haus3, Ckap5, Setdb2, Mad2l1, Arpp19, Cep55, Ska2, Zfp207, Lig3, Dsn1, Aspm, Haus1, Snx9, Rb1, Mad2l2, Fbxl7, Knstrn, Bin3, Ccnd3, Stag1, Cenpj, Plk1, Recql5, Ska1, Ccnk, Tex14, Mis12, Pard3, Aurkb,…	2750	360	12882	1.70459	3.0717e-07	7.67925e-08	9.76778e-08
GOTERM_BP_DIRECT	GO:0006355~regulation of transcription, DNA-templated	516	15.9456	3.51044e-10	Ebf3, Jarid2, Zscan2, Foxm1, Foxo3, Bcl9l, Zfp141, Sap130, Hes7, Zfp947, Ncor1, E2f8, Zfp729a, Snf8, Stat2, Bach1, Zbtb33, Zfp426, Mycn, Zfp160, Zfp414, Cep290, Krba1, Rnf20, 2010315B03Rik, Lbx1, Hip1, Elf2, 6720489N17Rik, Zfp518b, Tmpo, Gtf2h1, Mterf4, Ccdc59, Commd10, Prox2, Mybbp1a, Gm28557, Mysm1, Trps1, Tbl1xr1, Epc1, Preb, Foxp2, Vprbp, Rb1, Ppara, Sox7, Tef, Zfp266, Baz2a, Ddx1, Zfp628, Ba…	2750	1922	12882	1.25761	2.14523e-06	4.29046e-07	6.82167e-07
GOTERM_BP_DIRECT	GO:0006974~cellular response to DNA damage stimulus	143	4.41904	5.09622e-10	Sfr1, Abl1, Rad18, Foxm1, Zfyve26, Ddias, Gen1, Alkbh8, Wrn, Tdp2, Clock, Bard1, Nek1, Dtl, Trp73, Chchd6, Tex15, Exo1, Sgk1, Mms22l, Rad50, Mcrs1, Dclre1a, Rfwd3, Pidd1, Rpa3, Rps3, Kdm4d, Usp28, Actr8, Fmr1, Psen1, Ints7, Chaf1a, Eme2, Parpbp, Aplf, Chd2, Gtf2h1, Zbtb40, Ncoa6, Lig3, Blm, Atmin, Hus1, Mad2l2, Pithd1, Supt16, Tlk2, Lyn, Fancl, Usp7, Sprtn, Mcm9, Neil3, Recql5, Rad51d, Emsy, Smg1…	2750	415	12882	1.61413	3.11429e-06	5.19049e-07	9.90323e-07
GOTERM_CC_DIRECT	GO:0005694~chromosome	112	3.46106	6.5775e-10	Tinf2, Terf1, Smchd1, Clock, Gm960, Dtl, Ndc80, Rad50, Mis18bp1, Hmgb2, Il33, Dhx36, Actr8, Ercc6l, Fmr1, Top1, Top1mt, Ints7, Nol6, Setdb2, Mad2l1, Tmpo, Recql4, Ppp1r7, Ska2, Zfp207, Whsc1, Dsn1, Cenph, Xist, Pphln1, Knstrn, Supt16, Ppp2r5c, Stag1, Sprtn, Plk1, Recql, 2810004N23Rik, Recql5, Ska1, Ppp2r5a, Rad51d, Tex14, Mis12, Aurkb, Birc5, Cenpe, Nsl1, Sgol1, Incenp, Tpr, Ss18l1, Hp1bp3, Zmynd…	2915	308	13850	1.72774	6.33413e-07	2.11138e-07	1.03423e-06
GOTERM_BP_DIRECT	GO:0007059~chromosome segregation	42	1.2979	2.06416e-08	Ppp1r7, Usp44, Ska2, Cdk5rap2, Zfp207, Cdca2, Kif2c, Dsn1, Top2a, Cenph, Brca1, Usp9x, Ska3, Knstrn, Ddx3y, Tlk2, Sgol2a, Ndc80, Stag1, Rcc1, Ska1, Kif11, Espl1, Nde1, Rps3, Mis12, Birc5, Cenpe, Cenpf, Esco2, Nsl1, Sgol1, Incenp, Top3b, Top1, Cep85, Cenpn, Setdb2, Ube2i, Casc5, Ercc2, Hjurp	2750	84	12882	2.34218	0.000126133	1.80199e-05	4.01117e-05
GOTERM_BP_DIRECT	GO:0006281~DNA repair	110	3.39926	2.23924e-08	Sfr1, Abl1, Foxm1, Rad18, Zfyve26, Gen1, Wrn, Tdp2, Hspa1a, Bard1, Bach1, Exo1, Tex15, Mms22l, Rad50, Mcrs1, Dclre1a, Rfwd3, Rpa3, Rps3, Usp28, Dot1l, Actr8, Chaf1a, Aplf, Parpbp, Eme2, Endov, Gtf2h1, Lig3, Blm, Hus1, Supt16, Fancl, Usp7, Sprtn, Recql, Mcm9, Neil3, Recql5, Rad51d, Emsy, Ube2t, Smg1, Pif1, Fancc, Palb2, Ticrr, Chaf1b, Rad51, Ino80, Rad51ap1, Pds5a, Fam175a, Ino80c, Rfc1, Ubr5, Psm…	2750	314	12882	1.64102	0.000136831	1.71049e-05	4.35141e-05
GOTERM_MF_DIRECT	GO:0008017~microtubule binding	72	2.22497	1.06236e-07	Eml1, Opa1, Clasp1, Kif15, Tpt1, Kif18b, Hook3, Kif2c, Hdgfrp3, Cgn, Kif23, Cfap44, Kif5a, Arhgef2, Macf1, Numa1, Gli1, Kif18a, Gas2l1, Dnm1l, Cetn2, Map4, Kif22, Kif11, Nde1, Rps3, Mid1, Psrc1, Camsap1, Kif13a, Kifc2, Fmr1, Camsap2, Ckap5, Hook1, Mdm1, Kif24, Eml2, Map2, Ska2, Zfp207, Cdk5rap2, Dpysl2, Dcx, Map6, Kif20b, Clip1, Mast2, Map1b, Dst, Plk1, Ska1, Golga2, Mapre2, Traf3ip1, Polb, Jakmi…	2633	187	12397	1.81283	0.000186427	9.32179e-05	0.000179866
GOTERM_CC_DIRECT	GO:0005874~microtubule	102	3.15204	3.41241e-07	Eml1, 9-Sep, Kif15, Dync1h1, Kif23, Arhgef2, Disc1, Macf1, Kif18a, Dnm1l, Stau2, Haus8, Tubb5, Ttl, Iqgap1, Nin, Dctn2, Mid1, Dlg1, Camsap1, Fmr1, Haus3, Camsap2, Clrn1, Hook1, Kif24, Eml2, Cdk5rap2, Sarm1, Ska2, Zfp207, Katnal2, Apoe, Aspm, Haus1, Gtse1, Knstrn, Map1b, Nav1, Tuba4a, Sntb2, Trip10, Cenpj, Ska1, Jakmip1, Gas2l3, Birc5, Ttll9, Cenpe, Dnm2, Cep57l1, Incenp, Ino80, Gabarap, Dnm3, Kif…	2915	303	13850	1.59944	0.000328561	8.21504e-05	0.000536558
GOTERM_BP_DIRECT	GO:0006260~DNA replication	51	1.57602	4.96498e-07	Chtf18, Helb, Kctd13, Sin3a, Polq, Brca1, Wrn, Gins1, Orc1, Gins2, Dtl, Peo1, Rmi2, Cdc6, Pold4, Rpa3, Orc3, Rbbp6, Top1, Top1mt, Chaf1a, Mcm6, Prim1, Rfc5, Recql4, Rrm2, Ing4, Lig3, Blm, Nfia, Fam111a, Prim2, Supt16, Adra2a, Orc2, Nol8, Pole, Recql, Mcm9, Recql5, Mcm2, Mcm10, Rev3l, Pif1, Polb, Tnfaip1, Ticrr, Chaf1b, Orc4, Mcm3, Rfc1	2750	121	12882	1.9744	0.0030295	0.000337065	0.000964815
GOTERM_MF_DIRECT	GO:0003682~chromatin binding	131	4.04821	1.55447e-06	Smad2, Jarid2, Hdgfrp3, Ncor1, Wrn, Shmt2, Kcnq1ot1, Egr2, Gli1, Orc1, Trp73, Ptf1a, Neurog1, Egfr, Exo1, Gli3, Bahcc1, Srebf2, Rnf20, Wdhd1, Ep400, Uxt, Cux1, Rere, Fmr1, Tle4, Top1, Zfp386, Slc30a9, Gtf2h1, Hdac7, Ncoa6, Nupr1, Whsc1, Trps1, Nfia, Sall1, Nfatc3, Ybx2, Creb3l1, Crebbp, Chd5, Ttf1, Ddx1, Pbrm1, Tcf7l2, Stag1, Fli1, Cic, Tcf4, Ube2t, Nr3c1, Pax3, Tcf7l1, Phc1, Ticrr, Tpr, Rad51, H…	2633	421	12397	1.46506	0.00272439	0.000908955	0.00263182
GOTERM_CC_DIRECT	GO:0005814~centriole	44	1.3597	2.77244e-06	Cep55, Crocc, Lrrcc1, Cntln, Cep250, Cep83, Ttc8, Cep192, Plk2, Top2a, Nubp1, Hspa1a, Mphosph9, Plk4, Cep295, Sclt1, Rp2, Cep290, Cep128, Cenpj, Cetn2, Cep135, Ccp110, Wdr34, Hap1, Dzip1, Poc1a, Bbs4, Nin, Poc1b, Sass6, Alms1, Birc5, Stil, Nubp2, Tubgcp3, Cchcr1, Cep63, Cep89, Nedd1, Ccnf, Stard9, Mdm1, Kif24	2915	105	13850	1.99102	0.0026663	0.00053383	0.00435923
GOTERM_CC_DIRECT	GO:0005813~centrosome	130	4.01731	3.33701e-06	Ttc28, Rad18, Cep250, Zfyve26, Dync1h1, Kif23, Gen1, Wrn, Ccdc8, Disc1, Cdc14a, Numa1, Dtl, Nek1, Dpf2, Cdc20, Haus8, Cep290, Cep85l, Cdc27, Nin, Dctn2, Uxt, Prkar2b, Ift46, Iqcb1, Actr8, Ercc6l, Haus3, Ift140, Psen1, Camsap2, Ckap5, Dyx1c1, Cep55, Cdk5rap2, Ankrd26, Pde4dip, Haus1, Pcgf5, Fbxl7, Cep295, Ikzf4, Cenpj, Plk1, Rad51d, 4921507P07Rik, Bbs4, Sass6, Espl1, Rilpl2, Sgol1, Csnk1d, Dnm2, C…	2915	426	13850	1.44992	0.00320839	0.000535448	0.00524692
GOTERM_MF_DIRECT	GO:0005515~protein binding	858	26.5142	4.87591e-06	Jarid2, Epm2aip1, Pcdhga1, Foxo3, Fbxo5, Snapin, Stk36, Efna2, Gria4, Scube2, Ncor1, Ngef, Hspa1a, Stat2, Gm960, Bach1, Srgap1, Egfr, Mycn, Ric8a, Sgk1, Cep290, Stmn2, Tbk1, Lbx1, Iqgap1, Pik3c3, Senp1, Tonsl, Elf2, Psen1, Micu1, Mtdh, Dusp6, Tmpo, Dyx1c1, Mybbp1a, Stxbp5, Blm, Skp2, Adora1, Rabep1, Fbxl7, Knstrn, Baz2a, Map1b, Ddx1, Mapk7, Sntb2, Prnd, Grasp, Cbfa2t2, Limd1, Gnas, Naa15, Bbs4, K…	2633	3600	12397	1.12215	0.00852073	0.00213702	0.00825498
GOTERM_CC_DIRECT	GO:0005737~cytoplasm	1323	40.8838	4.96597e-06	Ptprm, Anks6, Epm2aip1, Fbxl12, Foxo3, Snapin, Fbxo5, Rbm38, Stk36, Dync1h1, Ncor1, Arpp21, Alkbh8, Snf8, Ngef, Hspa1a, Csnk1g3, Mios, Stat2, Bach1, Srgap1, Egfr, Ric8a, Ptgr2, Sgk1, Cep290, Cd248, Tbk1, Stmn2, Iqgap1, Senp1, E330009J07Rik, Mob1b, Sepw1, Dido1, Fam64a, Tonsl, Ifitm3, Camsap2, Spats2l, Elf2, Fam195b, Troap, Mtdh, Dusp6, Rae1, Jrk, Dyx1c1, Pask, Pthlh, Mterf4, Mybbp1a, Stxbp5, Blm,…	2915	5783	13850	1.08697	0.00477083	0.000682944	0.0078081
GOTERM_MF_DIRECT	GO:0003700~transcription factor activity, sequence-specific DNA binding	198	6.11867	5.51796e-06	Zxdc, Tfe3, Zscan2, Foxm1, Foxo3, Zfp11, Zfp141, Sox11, Ncor1, E2f8, Stat2, Bach1, Zik1, Zfp451, Mycn, Zfp160, Rfx7, Zscan22, Lbx1, Hmgb2, Zfp850, Zfp595, Elf2, Zfp202, Zfp449, Zfp386, Ebf1, E2f3, Zfp518b, Phf5a, Gm28557, Trps1, Zfp263, Preb, Foxp2, Ppara, Nfatc3, Tef, Sox7, Creb3l1, Crebbp, Zfp628, Esrrg, Zfp994, Cbfa2t2, Atf3, Fli1, Zfp182, Zfp174, Tcf4, Zfp146, Zfp275, Alx4, Ss18l1, Tead2, Bac…	2633	701	12397	1.32988	0.0096373	0.00193493	0.00934193
GOTERM_CC_DIRECT	GO:0000775~chromosome, centromeric region	52	1.60692	5.82473e-06	Cenpm, Clasp1, Stra13, Kif2c, Zwilch, Ska3, Ndc80, Wdhd1, Cdca8, Mis18bp1, Cenpl, Nuf2, Nde1, Cenpf, Fmr1, Ercc6l, Trp53bp1, Mki67, Cenpn, Mad2l1, Bub1b, Apitd1, Cenpo, Zfp207, Tnks, Ska2, Spdl1, Dsn1, Cenph, Knstrn, Ppp2r5c, Sgol2a, Kansl1, Dnmt3a, Plk1, Ska1, Ppp2r5a, Tex14, Mis12, Cbx1, Aurkb, Birc5, Cenpe, Nsl1, Sgol1, Incenp, Hells, Tpr, Ss18l1, Casc5, Nudcd2, Hjurp	2915	135	13850	1.83013	0.00559353	0.000700908	0.00915828
GOTERM_BP_DIRECT	GO:0051225~spindle assembly	18	0.556242	7.02157e-06	Rcc1, Tubb5, Tnks, Golga2, Fbxo5, Kif11, Rps3, Ncor1, Cep192, Tpx2, Csnk1d, Haus1, Haus3, Cep63, Ino80, Stard9, Haus2, Haus8	2750	28	12882	3.01138	0.0420014	0.0042817	0.0136438
GOTERM_CC_DIRECT	GO:0005654~nucleoplasm	456	14.0915	1.01093e-05	Epm2aip1, Foxm1, Foxo3, Fbxo5, Glrx2, Mgll, Bcl9l, Sap130, Hdgfrp3, Ncor1, Alkbh8, Snf8, Mios, Bard1, Zbtb33, Sf3a3, Cdc20, Sgk1, Vrk1, Rnf20, Naa25, Dis3, Rpa3, Orc3, Dido1, Zfp202, Ibtk, Elf2, Mpp5, Papola, Hnrnph1, Gtf2h1, Smarce1, Pthlh, Zc3h13, Blm, Trps1, Tbl1xr1, Epc1, Myo18a, Trmu, Ppara, Baz2a, Peak1, Brd1, Ddx1, Mapk7, Parp10, Pbrm1, 1110032A03Rik, Stag1, Trip10, Qrich1, Cul2, Neil3, Pp…	2915	1826	13850	1.18652	0.0096881	0.00108112	0.0158945
GOTERM_BP_DIRECT	GO:0045893~positive regulation of transcription, DNA-templated	146	4.51174	1.50995e-05	Smad2, Sfr1, Ebf3, Zxdc, Tfe3, Fubp3, Foxm1, Foxo3, Foxc2, Sox11, Tmsb4x, Ret, Nr1d1, Cxxc1, Egr2, Meg3, Gli1, Clock, Pgr, Trp73, Ptf1a, Mycn, Pou3f1, Gli3, Lyl1, Cep290, Banp, Fgf10, Srebf2, Rnf20, Esrra, Col1a1, Pou2f2, Hmgb2, F2r, Psen1, Zfp287, Elf2, Hivep3, E2f3, Ebf1, Ets1, Aff1, Phf5a, Thrap3, Ncoa6, Cdk5rap2, Ddx17, Rsf1, Setd3, Blm, Atmin, Stat1, Tbl1xr1, Igf1r, Sall1, Nfia, Ppara, Mad2l…	2750	496	12882	1.37887	0.0881446	0.00835345	0.0293381
GOTERM_CC_DIRECT	GO:0000776~kinetochore	46	1.42151	1.52444e-05	Cenpo, Cenpm, Ska2, Zfp207, Clasp1, Spdl1, Stra13, Sin3a, Kif2c, Dsn1, Zwilch, Cenph, Ska3, Kif18a, Knstrn, Pbrm1, Sgol2a, Ndc80, Kansl1, Plk1, Ska1, Dctn2, Tex14, Nuf2, Nde1, Mis12, Kat8, Aurkb, Birc5, Cenpe, Cenpf, Nsl1, Sgol1, Ercc6l, Incenp, Tpr, Trp53bp1, Psen1, Cenpn, Ckap5, Ss18l1, Bub1b, Mad2l1, Casc5, Nudcd2, Apitd1	2915	118	13850	1.8522	0.0145732	0.00146697	0.0239673
GOTERM_CC_DIRECT	GO:0000922~spindle pole	41	1.267	2.72248e-05	Tnks, Cdk5rap2, Spdl1, Dsn1, Nedd9, Aspm, Tpx2, Haus1, Cdc14a, Numa1, Ckap2, Knstrn, Aunip, Cdc20, Haus8, Ckap2l, Cep128, Calm1, Plk1, Rmdn3, Cdc6, Poc1a, Golga2, Kif11, Nin, Birc6, Poc1b, Alms1, Psrc1, Lats1, Cenpf, Sgol1, Tubgcp3, Ddx11, Cep63, Cep89, Nedd1, Ckap5, Cep85, Mad2l1, Nudcd2	2915	103	13850	1.89129	0.0258771	0.0023806	0.0427991
GOTERM_MF_DIRECT	GO:0005524~ATP binding	334	10.3214	3.11995e-05	Bbs12, Stk36, Dync1h1, Ret, Kif23, Araf, Nubp1, Fpgs, Csnk1g3, Hspa1a, Kif18a, Nek1, Egfr, Peo1, Mast1, Ehd1, P2ry1, Sgk1, Hlcs, Vrk1, Slfn9, Acvr2b, Tbk1, Pik3c3, Glyctk, Sucla2, Ube2z, Adcy7, Dhx36, Actr8, Ercc6l, Renbp, Csnk2a1, Papola, Rfc5, Recql4, Bcr, Eprs, Pask, Thrap3, Pkdcc, Stk39, Blm, Pccb, Vprbp, Myo18a, Trmu, Pik3c2a, Peak1, Ddx1, Mapk7, Srcap, Recql, Dtymk, Fignl2, Smg1, Pif1, Tex1…	2633	1298	12397	1.21154	0.0532839	0.00908448	0.0528101
GOTERM_CC_DIRECT	GO:0005871~kinesin complex	24	0.741656	4.53709e-05	Kif22, Kif15, Kif11, Kif18b, Kif2c, Nde1, Kif23, Kif5a, Cenpe, Kif13a, Disc1, Kif20b, Kifap3, Kifc2, Kif18a, Kif7, Kif3c, Stard9, Kif13b, Kif24, Kif20a, Kif21b, Kif4, Kif14	2915	49	13850	2.32716	0.0427523	0.00363447	0.0713163
GOTERM_CC_DIRECT	GO:0005667~transcription factor complex	71	2.19407	4.89607e-05	Smad2, Tfe3, Klf4, Sin3a, Tcf7, Rfx3, Ncor1, E2f8, Snf8, Clock, Borcs8, Tbx3, Smad3, Satb2, Trp73, Ptf1a, Taf1, Pou3f1, Tead3, Atf4, E2f1, Dach1, Tead1, Lbx1, Nrf1, Creg1, Myod1, E2f7, Nfatc2, Prkdc, Tcf12, Smad4, E2f3, Hivep2, Ets1, Mina, Ncoa6, Rarg, Tle1, Lmo4, Deaf1, Ascc3, Trps1, Rb1, Rbl2, Tbx2, Wtip, Crebbp, Wwtr1, Tcf7l2, Limd1, Naa15, Pax2, E2f2, Skil, Tcf4, Elmsan1, Pax3, Mga, Pknox1, T…	2915	215	13850	1.56903	0.046056	0.00362038	0.076957
GOTERM_CC_DIRECT	GO:0005876~spindle microtubule	20	0.618047	7.05147e-05	Calm1, Plk1, Cdc27, Ska1, Ska2, Clasp1, Kif11, Polb, Ncor1, Tubg2, Psrc1, Aurkb, Birc5, Tpx2, Tbl1xr1, Csnk1d, Kifap3, Ska3, Numa1, Haus2	2915	38	13850	2.50068	0.0656536	0.00483883	0.110818
GOTERM_MF_DIRECT	GO:0000987~core promoter proximal region sequence-specific DNA binding	13	0.401731	9.12215e-05	Sp1, Smad4, Nfatc3, Smad3, Uhrf1, Pax2, Crebbp, Klf4, Mef2c, Zfp516, Myc, Cxxc1, Dmrta1	2633	19	12397	3.22148	0.147942	0.022612	0.154333
GOTERM_CC_DIRECT	GO:0097431~mitotic spindle pole	10	0.309023	9.40745e-05	Ttc28, Kif20b, Eml1, Numa1, Cdk5rap2, Gpsm2, Nin, Cntrl, Aurkb, Aspm	2915	12	13850	3.95941	0.0866152	0.00602166	0.147818
GOTERM_BP_DIRECT	GO:0045880~positive regulation of smoothened signaling pathway	16	0.494438	0.000103348	Gpc3, Ulk3, Gas1, Por, Stk36, Evc, Scube2, Smo, Scube3, Sfrp1, Prrx1, Scube1, Gli1, Kif7, Chsy1, Skor2	2750	27	12882	2.77592	0.468254	0.0512714	0.200639
GOTERM_BP_DIRECT	GO:0035329~hippo signaling	14	0.432633	0.000129365	Mob1a, Dchs1, Limd1, Tead1, Stk4, Lats1, Mob1b, Amot, Wtip, Fat4, Tead3, Wwtr1, Tead2, Ajuba	2750	22	12882	2.98096	0.546427	0.059003	0.251089
GOTERM_CC_DIRECT	GO:0000785~chromatin	43	1.3288	0.000180352	Hist1h3c, Chek1, Hist1h3d, Rad18, Parg, Asf1b, Klf4, Sin3a, Pds5b, Plk2, Hmgn2, Kdm3b, Fam111a, Rbl2, Hic1, Chd5, Trp73, Cdca5, Orc2, Bahcc1, Hlcs, Stag1, Plk1, Esco1, Kif22, Mcm2, Maged1, Htra2, Cbx1, Tnrc18, Rest, Jmjd1c, Esco2, Fancc, Bahd1, Ccnd2, Hr, Ankrd17, Rad51, Pds5a, Parpbp, Tmpo, Capn2	2915	118	13850	1.7314	0.159447	0.0107972	0.283206
GOTERM_BP_DIRECT	GO:0031297~replication fork processing	14	0.432633	0.00023951	Primpol, Bod1l, Fancm, Ddx11, Eme1, Stra13, Rad51, Eme2, Blm, Mms22l, Wrn, Zranb3, Atrx, Apitd1	2750	23	12882	2.85135	0.76865	0.0992781	0.464402
GOTERM_BP_DIRECT	GO:0000070~mitotic sister chromatid segregation	14	0.432633	0.00023951	Plk1, Zfp207, Cdca8, Klhl22, Kif18b, Espl1, Dsn1, Mis12, Nsl1, Cep57l1, Knstrn, Ino80, Mad2l1, Ndc80	2750	23	12882	2.85135	0.76865	0.0992781	0.464402
GOTERM_BP_DIRECT	GO:0045892~negative regulation of transcription, DNA-templated	128	3.9555	0.000241054	Smad2, Jarid2, Foxm1, Foxl2, Hes7, Ncor1, Nr1d1, Zfp217, Nrg1, Meg3, Clock, Loxl3, Gmnn, Zfp438, Zbtb33, Uba3, Bhlhe41, Zhx2, Gli3, Zgpat, Gas6, A430033K04Rik, Sfmbt1, Dap, Gon4l, Hmgb2, Tle4, Setdb2, Rsl1, Insm2, Smarce1, Hdac7, Ing4, Mybbp1a, Nab1, Rsf1, Zbtb18, Lrch4, Trps1, Depdc1a, Tbl1xr1, Zfp263, Epc1, Foxp2, Sall1, Rb1, Zfp423, Tbx2, Sox7, Ahrr, Magel2, Ikzf4, Tcf7l2, Cbfa2t2, Atf3, Limd1…	2750	449	12882	1.33541	0.770822	0.093548	0.467389
GOTERM_BP_DIRECT	GO:0007019~microtubule depolymerization	10	0.309023	0.000278357	Kif18a, Nckap5l, Stmn2, Nedd1, Kif18b, Kif2c, Stmn4, Kif24, Sgk1, Kif14	2750	13	12882	3.60336	0.817549	0.100872	0.539531
GOTERM_BP_DIRECT	GO:0007156~homophilic cell adhesion via plasma membrane adhesion molecules	49	1.51422	0.000313412	Ptprm, Pcdh15, Dchs1, Pcdha11, Cadm3, Pcdhga1, Pcdhb10, Ret, Robo2, Pcdha11, Robo1, Igsf9, Cdh24, Pcdhb21, Pcdha8, 2610005L07Rik, Pcdhgb5, Pcdha9, Pcdh19, Celsr2, Cdh3, Pcdhb16, Cadm1, Celsr1, Pcdha7, Cadm2, Ptprf, Pcdh12, Pcdhb6, Pcdhgb1, Pcdhb5, Cd200, Pcdhb14, Cdh2, Pcdh10, Pcdhb8, Pcdhgb8, Pcdhgb7, Pcdh18, Pcdhgb6, Pcdhb19, Pcdh8, Cdh10, Cdh13, Ptprt, Cdh4, Fat4, Pcdhgb8, Cdh9, Pcdh7	2750	141	12882	1.6279	0.852741	0.106563	0.607282
GOTERM_CC_DIRECT	GO:0000940~condensed chromosome outer kinetochore	8	0.247219	0.000435611	Ska3, Ska1, Ska2, Spdl1, Crebbp, Bub1b, Cenpe, Cenpf	2915	9	13850	4.22337	0.34268	0.0243794	0.682753
GOTERM_CC_DIRECT	GO:0043234~protein complex	152	4.69716	0.000490672	Smad2, Gria3, Cep250, Snapin, Asf1b, Syk, Arhgef2, Traf2, Gnaq, Hspa1a, Vcl, Utrn, Dnm1l, Sipa1, Cdc20, Pdgfra, Nrxn3, Cep290, Nrxn2, Tubb5, Vrk2, Arhgef7, Sptb, Camk2d, Acvr2b, Iqgap1, Usp28, Hmgb2, Dot1l, Erc2, Psen1, Spats2l, Mllt10, Ckap5, Mmp9, Chaf1a, Cav1, Mpp5, Kif24, Smarce1, Bcr, Cdk8, Exoc4, Rgs4, Rnf165, Cnst, Crebbp, Slc22a6, Cdh2, Hist1h4j, Dtna, Sntb2, Srcap, Rgp1, Crb2, Cic, Epb41…	2915	563	13850	1.28276	0.376641	0.0259157	0.768741
GOTERM_MF_DIRECT	GO:0051880~G-quadruplex DNA binding	7	0.216316	0.000522276	Dhx36, Rad50, Ddx11, Pif1, Blm, Wrn, Lonp1	2633	7	12397	4.70832	0.600217	0.108281	0.880586
GOTERM_MF_DIRECT	GO:0004386~helicase activity	43	1.3288	0.000724527	Chd8, Brip1, Helb, Ddx17, Ddx49, Dhx34, Ascc3, Blm, Wrn, Chd9, Chd5, Ddx3y, Ddx1, Peo1, Dhx32, Ddx31, Recql, Mcm9, Recql5, Ighmbp2, Mcm2, Ddx39, Pif1, Ep400, Ttf2, Ddx51, Ddx6, Zranb3, Atrx, Dhx36, Ercc6l, Ddx11, Fancm, Hells, Dhx57, Smarca1, Ino80, Mcm6, Ddx24, Mcm3, Chd2, Ercc2, Recql4	2633	124	12397	1.63272	0.719731	0.131801	1.21963
GOTERM_BP_DIRECT	GO:0050775~positive regulation of dendrite morphogenesis	15	0.463535	0.000737314	Ptprf, Cux1, Epha4, Fbxw8, Cdkl3, Ache, Ilk, Ss18l1, Caprin2, Caprin1, Cul7, Numbl, Sgk1, Ptprd, Rab21	2750	28	12882	2.50948	0.988973	0.221519	1.42309
GOTERM_MF_DIRECT	GO:0000978~RNA polymerase II core promoter proximal region sequence-specific DNA binding	85	2.6267	0.000813609	Smad2, Ebf3, Tfe3, Fubp3, Foxl2, Zfp58, Rfx3, Fosl2, Nr1d1, E2f8, Zfp217, Egr2, Gli1, Clock, Borcs8, Tbx3, Smad3, Pgr, Satb2, Trp73, Dpf2, Rfx4, Mef2c, Smarcc1, Bhlhe41, Gli3, Atf4, Gli2, Cc2d1b, Zgpat, Nfat5, Rfx7, Srebf2, Tead1, Esrra, Nrf1, Pou2f2, Myod1, Ddn, Hdgf, Nfatc2, Tcf12, Smad4, Ncoa2, Nr1h2, Zscan21, Sarnp, Ebf1, Irf1, Smarce1, Sp1, Rfx2, Ascl1, Paxbp1, Stat1, Gcfc2, Bcl11a, Foxp2, N…	2633	288	12397	1.38961	0.760323	0.133113	1.36861
GOTERM_CC_DIRECT	GO:0005819~spindle	39	1.20519	0.000849905	Gsg2, Terf1, Zfp207, Kif15, Fbxo5, Syne1, Kif23, Arhgef2, Tpx2, Akt1, Mad2l2, Rb1, Nsun2, Myc, Vrk1, Plk1, Cdc6, Kif22, Ppp2r3c, Kif11, Nr3c1, Nde1, Psrc1, Cbx1, Aurkb, Pard3, Shcbp1, Cenpf, Csnk1d, Prpf19, Maea, Dido1, Rps6ka2, Incenp, Haus3, Hspb1, Kbtbd8, Ercc2, Kif20a	2915	111	13850	1.66937	0.559042	0.0421797	1.32804
GOTERM_BP_DIRECT	GO:0042733~embryonic digit morphogenesis	24	0.741656	0.0008738	Chst11, Gas1, Lrp6, Traf3ip1, Wnt5a, Twist1, Gnaq, 2410089E03Rik, Smad4, Sall1, Tbx2, Tbx3, Osr1, Ift140, Alx4, Mfsd7b, Mycn, Tulp3, Gli3, Gna12, Tmem231, Gli2, Nog, Tbc1d32	2750	57	12882	1.97236	0.995214	0.245096	1.68441
GOTERM_BP_DIRECT	GO:0016569~covalent chromatin modification	77	2.37948	0.00095082	Chd8, Jarid2, Kansl3, Uhrf1, Kmt5a, Kdm5b, Setdb1, Asf1b, Ncor1, Prmt7, Setd2, Satb2, Prdm6, Tdg, Prkcb, Smarcc1, Banp, Mcrs1, Rnf20, Jmjd6, Suv420h1, Ep400, Kdm4d, Sfmbt1, Kat8, Jmjd1c, Hdac8, Brd9, Bahd1, Usp49, Setdb2, Pkn1, Chd2, Tet1, Smarce1, Gsg2, Hdac7, Bcor, Ing4, Rnf40, Setd3, Whsc1, Mysm1, Dmap1, Cbx8, Kdm3b, Tbl1xr1, Epc1, Vprbp, Rb1, Bend3, Rbl2, Baz2a, Chd9, Chd5, Tlk2, Pbrm1, Kansl…	2750	256	12882	1.40897	0.997012	0.252231	1.83158
GOTERM_BP_DIRECT	GO:0000122~negative regulation of transcription from RNA polymerase II promoter	165	5.09889	0.00102457	Jarid2, Foxm1, Foxo3, Foxc2, Foxl2, Ctnnbip1, Sap130, Hes7, Sox11, Ncor1, Nr1d1, Zfp217, E2f8, Spop, Rbm10, Osr1, Bach1, Trp73, Gm4924, Bhlhe41, Zhx2, Gli3, Zgpat, Cc2d1b, Srebf2, Acvr2b, Esrra, Fgfr2, Uxt, Zfp568, Hdgf, Dlg1, Tcf25, Tgif2, Cux1, Tle4, Rbm15, Psen1, Msc, Rsl1, Sarnp, Cav1, Mtdh, Hdac7, Prox2, Whsc1, Zbtb18, Cbx8, Stat1, Trps1, Tbl1xr1, Bcl11a, Epc1, Vprbp, Foxp2, Sall1, Nfia, Rb1…	2750	619	12882	1.24866	0.998097	0.257922	1.9723
GOTERM_BP_DIRECT	GO:0070201~regulation of establishment of protein localization	8	0.247219	0.00129808	Kif20b, Whsc1, Nedd1, Snap25, Cep192, Epb41l5, Cenpf, Cep290	2750	10	12882	3.74749	0.999643	0.302885	2.49254
GOTERM_BP_DIRECT	GO:0045944~positive regulation of transcription from RNA polymerase II promoter	212	6.5513	0.00149106	Ebf3, Crtc1, Tfe3, Igf2, Foxm1, Foxo3, Bcl9l, Sox11, E2f8, Osr1, Bach1, Ptf1a, Egfr, Mycn, P2ry1, Tbk1, Tnip1, Senp1, Hmgb2, Dhx36, Mllt10, Ebf1, Gtf2h1, Thrap3, Prox2, Setd3, Mysm1, Tbl1xr1, Epc1, Sall1, Ppara, Rb1, Nfatc3, Atoh1, Tef, Slc11a1, Creb3l1, Crebbp, Mapk7, Esrrg, Atf3, Fli1, App, Tcf4, Ccnk, Kmt2d, Alx4, Ino80, Tead2, Chd8, Med21, Klf4, Rfx3, Klf12, Fosl2, Cask, Atad2, Fzd5, Smad3, S…	2750	825	12882	1.20374	0.99989	0.327306	2.85804
GOTERM_BP_DIRECT	GO:0007018~microtubule-based movement	26	0.803461	0.0015663	Kif15, Kif18b, Kif2c, Dync1h1, Kif23, Kif5a, Kif20b, Kif18a, Ktn1, Kif22, Kif11, Dnah7a, Cenpe, Kif13a, Kifap3, Kifc2, Kif7, Rpl18, Kif3c, Stard9, Kif13b, Kif24, Kif20a, Kif14, Kif4, Kif21b	2750	66	12882	1.84536	0.999931	0.329097	3.00017
GOTERM_BP_DIRECT	GO:0035023~regulation of Rho protein signal transduction	28	0.865266	0.00156998	Bcr, Arhgef1, Akap13, Fgd6, Arhgef5, Murc, Arhgef4, Arhgef2, Dlc1, Ngef, Fgd1, Arhgef17, Arhgef15, Vav2, Itsn1, Fgd2, Fgd4, Farp2, Cdh2, Arhgef9, Arhgef7, Abr, Plekhg2, Arhgef37, Spata13, Myo9b, Fgd5, Arhgdib	2750	73	12882	1.79674	0.999932	0.318915	3.00712
GOTERM_CC_DIRECT	GO:0035371~microtubule plus-end	11	0.339926	0.00234944	Clip1, Myo5a, Cdk5rap2, Nckap5l, Knstrn, Ckap5, Mapre2, Kif18b, Kif3c, Kif2c, Dst	2915	19	13850	2.75074	0.896188	0.10708	3.63099
GOTERM_CC_DIRECT	GO:0000242~pericentriolar material	11	0.339926	0.00234944	Cdk5rap2, Nek1, Bbs4, Cep85, Nedd1, Hook3, Nin, Tcp1, Akap9, Tubg2, Cep192	2915	19	13850	2.75074	0.896188	0.10708	3.63099
GOTERM_BP_DIRECT	GO:0035264~multicellular organism growth	36	1.11248	0.00239307	Slitrk6, Heg1, Pcdh15, Dhcr7, Pkdcc, Zfx, Ttc8, Igf1, Rarg, Arid5b, Tbl1xr1, Ptpn11, Meg3, Nespas, Nek1, Mfsd7b, Gpd2, Wwtr1, Wdtc1, Tcf7l2, Sik3, Gnas, Ercc6, Fgfr2, Smo, Ankrd11, Icmt, Atrx, Stil, Ccm2, Brca2, Palb2, Rbbp6, Add1, Kmt2c, Ercc2	2750	104	12882	1.62151	1	0.430581	4.54919
GOTERM_MF_DIRECT	GO:0008026~ATP-dependent helicase activity	14	0.432633	0.00253859	Dhx36, Recql, Brip1, Ddx11, Ighmbp2, Recql5, Chd3, Chd5, Ddx1, Ttf2, Blm, Wrn, Ercc2, Recql4	2633	28	12397	2.35416	0.988448	0.333381	4.21222
GOTERM_BP_DIRECT	GO:0045879~negative regulation of smoothened signaling pathway	11	0.339926	0.00262679	Sall1, Rb1, Gpc3, Ulk3, Kif7, Gas1, Sall3, Sufu, Hhip, Tulp3, Gli3	2750	19	12882	2.712	1	0.448609	4.9828
GOTERM_MF_DIRECT	GO:0003777~microtubule motor activity	25	0.772559	0.00266543	Kif15, Kif18b, Kif2c, Dync1h1, Kif23, Kif5a, Kif20b, Kif18a, Kif22, Bbs4, Kif11, Dnah7a, Cenpe, Kif13a, Kifc2, Kif7, Rpl18, Kif3c, Stard9, Kif13b, Kif24, Kif14, Kif4, Kif21b, Kif20a	2633	65	12397	1.81089	0.990759	0.323173	4.41823
GOTERM_BP_DIRECT	GO:0001843~neural tube closure	32	0.988875	0.00275367	Opa1, Hectd1, Glmn, Rarg, Lmo4, Cecr2, Deaf1, Sfrp1, Dlc1, Kif20b, Sall1, Enah, Setd2, Ptk7, Nog, Ift57, Pax2, Lrp6, Bbs4, Wnt5a, Twist1, Sufu, Mthfd1l, Pax3, Stil, Bcl10, Celsr1, Fzd3, Tulp3, Rgma, Tead2, Zic2	2750	90	12882	1.66555	1	0.452185	5.21743
GOTERM_BP_DIRECT	GO:0008104~protein localization	27	0.834363	0.00280342	Crocc, Cadm3, Cep250, Apoe, Ulk1, Kif5a, Disc1, Macf1, Lrba, Bin3, Sgol2a, Akap10, Hspg2, Grasp, Hap1, Bbs4, Grip1, Icmt, Dlg1, Ggn, Kifap3, Pakap, Nbea, Cby1, Ank2, Bbs7, Cav1	2750	72	12882	1.75664	1	0.446546	5.30926
GOTERM_BP_DIRECT	GO:0060021~palate development	27	0.834363	0.00280342	Smad2, Tgfbr1, Bcor, Pkdcc, Insig2, Arid5b, 2410089E03Rik, Tbx3, Tbx2, Osr1, Satb2, Mef2c, Pdgfra, Gli3, Ephb3, Acvr2b, Gas1, Lrp6, Wnt5a, Twist1, Prrx1, Smad4, Sumo1, Fras1, Alx4, Msc, Bbs7	2750	72	12882	1.75664	1	0.446546	5.30926
GOTERM_CC_DIRECT	GO:0015630~microtubule cytoskeleton	46	1.42151	0.00295447	Usp44, Sarm1, Kif2c, Zbtb18, Alkbh8, Tpx2, Shmt2, Zfp263, Macf1, Kif20b, Akt1, Clip1, Kif18a, Ckap2, Sptan1, Knstrn, Mast2, Dnm1l, Nav1, Cep131, Mycbp2, Wdr11, Dst, Plk1, Map4, Mcm2, Esrra, Iqgap1, Tacc1, Traf3ip1, Nucb1, Alkbh2, Jakmip1, Mid1, Gas2l3, Psrc1, Cenpe, Iqcb1, Timeless, Kifap3, Haus3, Ap1g1, Fer, Hook1, Nudcd2, Eml2	2915	145	13850	1.5073	0.942119	0.126882	4.54586
GOTERM_CC_DIRECT	GO:0035861~site of double-strand break	15	0.463535	0.00318238	Rad50, Helb, Rad18, Rfwd3, BC029214, Rnf138, Hus1, Kdm4d, Esco2, Oraov1, Prpf19, Mre11a, Rnf169, Rad51, Aplf	2915	32	13850	2.22717	0.953557	0.130228	4.88837
GOTERM_CC_DIRECT	GO:0005730~nucleolus	199	6.14957	0.00322535	Kansl3, Snapin, Bcl9l, Tdp2, Slc14a1, Gltscr2, Utp6, Osr1, Zbtb33, Vrk1, Mcrs1, Rnf20, G2e3, Dis3, Usp28, Hmgb2, Fam64a, Spats2l, Mtdh, Tulp3, Rae1, Phf5a, Zfp207, Mybbp1a, Tcof1, Hus1, Blm, Skp2, Vprbp, Rbl2, Nfatc3, Zrsr2, Fcf1, Baz2a, Katnbl1, Larp4b, Surf6, Tspyl1, Atf3, Cul2, Ppp1r26, Ddx6, Zfp146, 2410016O06Rik, Trmt10a, Orc4, Nedd1, Rpl18, Rad51, Rfc1, Exosc5, Usp44, Polr2i, Chd3, Cask, To…	2915	792	13850	1.19382	0.955445	0.126513	4.95281
GOTERM_BP_DIRECT	GO:0018105~peptidyl-serine phosphorylation	42	1.2979	0.00357071	Tgfbr1, Tnks, Stk4, Clspn, Stk39, Dcx, Ulk1, Syk, Plk2, Akt1, Csnk1g3, Hipk2, Prkca, Camk4, Mast2, Pkd1, Prkcb, Taf1, Mapk7, Tlk2, Mast1, Akt2, Sgk1, Vrk1, Gas6, Vrk2, Plk1, Camk2d, Tbk1, Ilk, Lmtk2, Smg1, Sgk3, Lats1, Prkd3, Csnk1d, Prkdc, Rps6ka2, Mapkapk2, Map3k12, Pkn1, Hk1	2750	129	12882	1.52514	1	0.517442	6.71511
GOTERM_CC_DIRECT	GO:0000790~nuclear chromatin	57	1.76143	0.00359655	Smad2, Uhrf1, Setdb1, Asf1b, Klf4, Rfx3, Ncor1, Nr1d1, Mre11a, Pcgf2, Smad3, Satb2, Dpf2, Dffb, Taf1, Smarcc1, Pou4f1, Rad50, Dffa, E2f1, Myod1, Hmgb2, Timeless, Nfatc2, Tcf12, Smad4, Ddx11, Chaf1a, Eme2, Irf1, Smarce1, Sp1, Polr3g, Hist1h2ap, Setd3, Rarg, Cbx8, Trps1, Stat1, Eme1, Crebbp, Cdca5, Ccar2, Tcf7l2, Rcc1, Asxl1, Tcf4, Zfp385a, Chaf1b, Smarca1, Rad51, Rad51ap1, Fer, Kdm4c, Pax6, Asxl2,…	2915	190	13850	1.42539	0.968874	0.134607	5.50783
GOTERM_BP_DIRECT	GO:0035265~organ growth	9	0.278121	0.00367674	Smad2, Ptpn11, Fgf10, Acvr2b, Dll1, Adra1a, Fgfr2, Ly6e, Adra1b	2750	14	12882	3.01138	1	0.516222	6.90782
GOTERM_CC_DIRECT	GO:0045202~synapse	124	3.83189	0.00392781	Crtc1, Trim9, Abl1, Gria3, Rims1, Snapin, Mgll, Gria4, Phactr1, Disc1, Nrg1, Itsn1, Utrn, Dnm1l, Egfr, Dlgap1, Chrnb4, Eps8, Rimbp2, Bcan, Grip1, Dlg1, Wasf1, Psd3, Fmr1, Erc2, Dtnbp1, Kctd12, Cpeb4, Igsf8, Glra2, Cadm2, Bcr, Sarm1, Itgb1, Lrrc7, Exoc4, Shank2, Sez6, Grin2d, Adora1, Chrna5, Rims3, Map1b, Cdh2, Dtna, Sntb2, Ptprn, Arpc2, Pcdh8, Homer2, Slc5a7, Dnm2, Chrnb2, Abi1, Slc6a17, Grin1, A…	2915	470	13850	1.25353	0.977403	0.140666	6.00058
GOTERM_MF_DIRECT	GO:0001106~RNA polymerase II transcription corepressor activity	12	0.370828	0.00406503	Sox3, Rere, Tcerg1, Rbbp8, Zfp451, Tbx18, Sin3a, Tle1, Olig3, Uxt, Hdgf, N4bp2l2	2633	23	12397	2.45651	0.999214	0.422991	6.66402
GOTERM_BP_DIRECT	GO:0008608~attachment of spindle microtubules to kinetochore	7	0.216316	0.00432733	Sgol1, Zfp207, Tex14, Nuf2, Casc5, Ndc80, Cenpe	2750	9	12882	3.64339	1	0.563156	8.08201
GOTERM_MF_DIRECT	GO:0043565~sequence-specific DNA binding	120	3.70828	0.00450661	Foxm1, Foxo3, Foxc2, Sall3, Foxl2, Ncor1, Nr1d1, Zfp217, Gli1, Clock, Neurog2, Pgr, Bach1, Trp73, Ptf1a, Zbtb33, Taf1, Pou3f1, Gli3, Mafg, Zgpat, Zscan22, Srebf2, Esrra, Lbx1, Pou2f2, Dbx2, Cux1, Rere, Elf2, Hivep3, Sox13, Rsl1, Zfp449, Ets1, Mybbp1a, Whsc1, Zbtb18, Stat1, Trps1, Tsn, Bcl11a, Zfp263, Foxp2, Ppara, Zfp423, Tbx2, Atoh1, Nfatc3, Tef, Sox7, Creb3l1, Ttf1, Esrrg, Ikzf4, Tcf7l2, Dmrta1…	2633	451	12397	1.25277	0.999639	0.432329	7.3622
GOTERM_BP_DIRECT	GO:0006302~double-strand break repair	23	0.710754	0.0046361	Rad50, Lig3, Polq, Brca1, Wrn, Ggn, Esco2, Tdp2, Prkdc, Parp9, Mad2l2, Mre11a, Brca2, Bach1, Eme1, Ino80, Ddx1, Mnd1, Aplf, Eme2, Cdca5, Fam175a, Recql4	2750	60	12882	1.79567	1	0.577057	8.63434
GOTERM_BP_DIRECT	GO:0071300~cellular response to retinoic acid	21	0.648949	0.00466971	Rorb, Muc1, Pax2, Tead1, Col1a1, Klf4, Rarg, Htra2, Ret, Aldh1a2, Phc1, Snrnp70, Osr1, Ptk7, Abl2, Add1, Mef2c, Lyn, Cyp26b1, Myc, Tead2	2750	53	12882	1.85607	1	0.568841	8.69428
GOTERM_MF_DIRECT	GO:0019901~protein kinase binding	108	3.33745	0.00476213	Abl1, Foxm1, Cep250, Rims1, Foxo3, Fbxo5, Syk, Ulk1, Ppp1r12c, Traf2, Utrn, Osr1, Trp73, Stx17, Egfr, Vrk1, Vrk2, Arhgef7, Ptprj, Iqgap1, Prkar2b, Rps3, Dlg1, Usp37, Ibtk, Snap91, Cav1, Bag5, Hdac7, Ptpn5, Cntln, Cdk5rap2, Itgb1, Stk39, Pla2g6, Bcl11a, Kcnq3, Cdh2, Ccnd3, Tcf7l2, Cenpj, Plk1, Tex14, Ccnk, Sufu, Cenpe, Bcl10, Dnm2, Ticam1, Ppp1r9a, Fer, Map3k12, Tbc1d14, Lipe, Trap1, Fzd5, Lime1, …	2633	401	12397	1.26808	0.99977	0.427933	7.76395
GOTERM_MF_DIRECT	GO:0015631~tubulin binding	18	0.556242	0.00482265	Cenpj, Eml1, Map2, Map4, Cdk5rap2, Stmn2, Agbl5, Traf3ip1, Hdgfrp3, Rps3, Stmn4, Birc5, Ttll4, Clip1, Numa1, Tpr, Eml2, Kif14	2633	43	12397	1.97092	0.999793	0.41155	7.85887
GOTERM_BP_DIRECT	GO:0006310~DNA recombination	29	0.896168	0.00493825	Ino80d, Lig3, Tfpt, Apex2, Blm, Brca1, Wrn, Eme1, Bach1, Mnd1, Exo1, Hmgb1, Rad50, Mcrs1, Recql, Recql5, Rad51d, Pif1, Rpa3, Hmgb2, Actr8, Brca2, Palb2, Rad51ap1, Ino80, Rad51, Eme2, Ino80c, Recql4	2750	82	12882	1.65667	1	0.578676	9.17179
GOTERM_MF_DIRECT	GO:0003676~nucleic acid binding	253	7.81829	0.00530632	Zcchc4, Zxdc, Zscan2, Klf3, Zfp58, Rbm38, Zfp11, Zfp947, Zfp141, Zfp729a, Alkbh8, Arpp21, Osr1, Zik1, Sf3a3, Zbtb33, Zfp426, Akap17b, Zfp763, Zfp160, Gm4924, Zscan22, Krba1, 2010315B03Rik, Tbk1, Dhx36, Rbms2, Zbed5, Zbtb12, Zfp850, Enox2, Zfp595, AW146154, Zfp202, Zfp867, Rbm26, 6720489N17Rik, Cpeb4, Zfp386, Hnrnph1, Jrk, Recql4, Gm28557, Zbtb18, Blm, Sall1, Zfp266, Zrsr2, Prdm2, Ddx1, Zfp628, Ms…	2633	1031	12397	1.15539	0.999912	0.422622	8.61415
GOTERM_MF_DIRECT	GO:0046872~metal ion binding	660	20.3956	0.00533684	Ebf3, Trove2, Zscan2, Fbxo5, Neurl1b, Glrx2, Stk36, Trafd1, Zfp141, Zfp947, Trmt1l, Alkbh8, Zfp729a, Rnf219, Tdp2, Itsn1, Bard1, Zfand2b, Loxl3, Sf3a3, Zbtb33, Zfp426, Mast1, Zfp160, Gm4924, Glrx5, Nrxn3, Chsy1, Zfp414, Nrxn2, Rnf20, 2010315B03Rik, G2e3, Col1a1, Adamts18, Zfp277, Mid1, Sucla2, Mob1b, Dido1, Ppm1m, Zfp202, Rbm26, Zc3h7b, Rsl1, Prim1, Micu1, Ubox5, Zfp518b, Papola, Recql4, Zc3h13, …	2633	2869	12397	1.08313	0.999917	0.40651	8.66161
GOTERM_MF_DIRECT	GO:0004672~protein kinase activity	126	3.8937	0.0054426	Abl1, Ulk3, Stk36, Mapk11, Ret, Ulk1, Syk, Araf, Csnk1g3, Cdk18, Ptk7, Nek1, Egfr, Mast1, Pdgfra, Sgk1, Vrk1, Vrk2, Ephb3, Acvr2b, Camk2d, Pik3r4, Tbk1, Pik3c3, Fgfr2, Mylk, Ikbkap, Csnk2a1, Cdkl3, Ntrk2, Rps6ka4, Hunk, Ubox5, Gtf2h1, Pask, Pkdcc, Cdk8, Stk39, Wnk3, Igf1r, Flt4, Peak1, Mapk7, Tlk2, Lyn, Stk16, Lrrk1, Clk3, Plk1, Dyrk3, Csnk2a2, Tex14, Mapk9, Aurkb, Csnk1d, Aatk, Csf1r, Mapkapk2, …	2633	479	12397	1.23851	0.999931	0.39595	8.82589
GOTERM_BP_DIRECT	GO:0046777~protein autophosphorylation	52	1.60692	0.00544971	Tgfbr1, Abl1, Ulk3, Jak1, Ddr2, Stk4, Dapk1, Ulk1, Syk, Tnik, Csnk1g3, Taf1, Egfr, Pdgfra, Ddr1, Vrk1, Ripk1, Vrk2, Ephb3, Camk2d, Fgfr2, Csnk2a1, Ntrk2, Hk1, Bcr, Pask, Stk39, Dcx, Wnk3, Igf1r, Flt4, Prkca, Camk4, Map3k13, Peak1, Lyn, Stk16, Aak1, Clk3, Lmtk2, Smg1, Wnk1, Aatk, Epha4, Csf1r, Eif2ak4, Cdk12, Mapkapk2, Map3k12, Fer, Melk, Csk	2750	171	12882	1.42448	1	0.604506	10.0747
GOTERM_CC_DIRECT	GO:0000777~condensed chromosome kinetochore	28	0.865266	0.00559458	Cenpo, Cenpm, Zfp207, Clasp1, Stra13, Kif2c, Zwilch, Cenph, Knstrn, Sgol2a, Ndc80, Kansl1, Tex14, Nuf2, Nde1, Birc5, Sgol1, Ercc6l, Incenp, Trp53bp1, Cenpn, Ss18l1, Casc5, Mad2l1, Bub1b, Nudcd2, Hjurp, Apitd1	2915	80	13850	1.66295	0.995496	0.187628	8.44359
GOTERM_BP_DIRECT	GO:0051044~positive regulation of membrane protein ectodomain proteolysis	8	0.247219	0.00570594	Snx9, Sh3d19, Adra2a, Tnfrsf1b, Rgma, Pacsin3, Apoe, Snx33	2750	12	12882	3.12291	1	0.611361	10.5239
GOTERM_BP_DIRECT	GO:0000712~resolution of meiotic recombination intermediates	8	0.247219	0.00570594	Fancm, Eme1, Stra13, Eme2, Top2b, Top2a, Mlh1, Apitd1	2750	12	12882	3.12291	1	0.611361	10.5239
GOTERM_MF_DIRECT	GO:0001077~transcriptional activator activity, RNA polymerase II core promoter proximal region sequence-specific binding	62	1.91595	0.00609321	Ebf3, Smad2, Tfe3, Fubp3, Foxc2, Foxl2, Klf4, Sox11, Egr2, Clock, Borcs8, Pgr, Meis3, Satb2, Trp73, Ptf1a, Rfx4, Mef2c, Pou4f1, Atf4, Nfat5, Gli2, Plagl2, Ebf4, Esrra, Tead1, Nrf1, Pou2f2, Myod1, Nfatc2, Tcf12, Smad4, Nr1h2, Zscan21, Ebf1, Irf1, Sp1, Plscr1, Zfp292, Preb, Nfia, Ppara, Atoh1, Nfatc3, Elk3, Tef, Creb3l1, Stk16, Myc, Tcf7l2, Akna, Fli1, Tcf4, Nr3c1, Twist1, Pbx1, Etv6, Sox4, Pax6, Z…	2633	213	12397	1.3705	0.999978	0.4151	9.83046
GOTERM_MF_DIRECT	GO:0043140~ATP-dependent 3'-5' DNA helicase activity	6	0.185414	0.0061304	Recql, Recql5, Blm, Ascc3, Wrn, Recql4	2633	7	12397	4.0357	0.999979	0.401843	9.88756
GOTERM_BP_DIRECT	GO:0055117~regulation of cardiac muscle contraction	9	0.278121	0.00641564	Calm1, Adora1, Adra1a, Gja5, P2rx4, Ank2, Agrn, Hcn4, Adra1b	2750	15	12882	2.81062	1	0.644795	11.7568
GOTERM_BP_DIRECT	GO:0009954~proximal/distal pattern formation	9	0.278121	0.00641564	Gli1, Pbx1, Dll1, Grem1, Cyp26b1, Gli3, Chsy1, Aldh1a2, Gli2	2750	15	12882	2.81062	1	0.644795	11.7568
GOTERM_MF_DIRECT	GO:0003678~DNA helicase activity	10	0.309023	0.00642261	Chd8, Recql, Recql5, Mcm2, Ino80, Peo1, Mcm6, Pif1, Mcm3, Wrn	2633	18	12397	2.61573	0.999988	0.401902	10.3351
GOTERM_BP_DIRECT	GO:0032508~DNA duplex unwinding	10	0.309023	0.0066561	Rad50, Recql, Mre11a, Ddx11, Gins2, Ddx1, Pif1, Ascc3, Wrn, Recql4	2750	18	12882	2.60242	1	0.648816	12.1709
GOTERM_MF_DIRECT	GO:0000166~nucleotide binding	407	12.5773	0.0074872	Stk36, Rbm38, Dync1h1, Alkbh8, Rab30, Csnk1g3, Egfr, Peo1, Mast1, Sgk1, Gimap4, Hlcs, Vrk1, Tbk1, Pik3c3, Glyctk, Sucla2, Rbms2, Rbm26, Papola, Hnrnph1, Recql4, Pask, Pkdcc, Arfrp1, Blm, Pccb, Vprbp, Myo18a, Trmu, Pik3c2a, Peak1, Ddx1, Mapk7, Larp4b, Gnas, Dtymk, Smg1, Ddx6, Nubp2, Aatk, Rad51, Rab21, Chd8, Helb, Uck1, Ube2l3, Fam20c, Jak1, Trap1, Dhx34, Tnik, Atad2, U2surp, Hnrnph2, Plk4, Atp7b,…	2633	1727	12397	1.1096	0.999998	0.436425	11.9479
GOTERM_BP_DIRECT	GO:0007224~smoothened signaling pathway	24	0.741656	0.00781987	Cenpj, Ift57, Trove2, Dzip1, Nsdhl, Evc, Hipk1, Smo, Hhip, Ift46, Stil, Hipk2, Disp1, Gli1, 1810043G02Rik, Boc, Ndst1, Hhat, Bbs7, Gli3, Pax6, Tmem231, Gli2, Tbc1d32	2750	66	12882	1.7034	1	0.698618	14.149
GOTERM_MF_DIRECT	GO:0005089~Rho guanyl-nucleotide exchange factor activity	25	0.772559	0.0078333	Bcr, Arhgef1, Akap13, Fgd6, Arhgef5, Arhgef4, Arhgef2, Ngef, Fgd1, Arhgef17, Vav2, Arhgef15, Itsn1, Fgd2, Fgd4, Farp2, Arhgef9, Arhgef7, Dock10, Abr, Plekhg2, Arhgef37, Spata13, Fgd5, Dock11	2633	70	12397	1.68154	0.999999	0.437332	12.4663
GOTERM_MF_DIRECT	GO:0009378~four-way junction helicase activity	5	0.154512	0.00842037	Recql, Recql5, Blm, Wrn, Recql4	2633	5	12397	4.70832	1	0.447672	13.3391
GOTERM_BP_DIRECT	GO:0030900~forebrain development	26	0.803461	0.00887144	Aplp2, Top2b, Aldh1a2, Dlc1, Sox3, Neurog2, Setd2, Notch3, Ndst1, Trp73, Rfx4, Pou3f1, Draxin, Gli3, Numbl, E2f1, App, Lrp6, Htra2, Nde1, Atrx, Stil, Twsg1, Psen1, Chrd, Pax6	2750	74	12882	1.64586	1	0.73504	15.9
GOTERM_BP_DIRECT	GO:0001578~microtubule bundle formation	12	0.370828	0.00916706	Clip1, Plk1, Map2, Cdk5rap2, Zfp207, Nckap5l, Clasp1, Gas2l1, Map1b, Nav1, Psrc1, Kif20a	2750	25	12882	2.24849	1	0.738143	16.3861
GOTERM_BP_DIRECT	GO:0060070~canonical Wnt signaling pathway	27	0.834363	0.00933843	Chd8, Klf4, Tcf7, Bcl9l, Plpp3, Sfrp1, Tbl1xr1, Disc1, Mgat3, Gli1, Smad3, Fzd5, Ptk7, Fzd10, Znrf3, Myc, Tcf7l2, Lrp6, Fzd1, Wnt5a, Cdh3, Tcf7l1, Psen1, Fzd3, Wnt4, Fzd2, Sox4	2750	78	12882	1.62151	1	0.736415	16.6667
GOTERM_BP_DIRECT	GO:0051298~centrosome duplication	11	0.339926	0.00980528	Cenpj, Tubgcp3, Ccp110, Brca2, Cep63, Ckap5, Sass6, Nde1, Cep192, Brca1, Stil	2750	22	12882	2.34218	1	0.745522	17.4265
GOTERM_BP_DIRECT	GO:0032465~regulation of cytokinesis	11	0.339926	0.00980528	Cetn2, Klhl21, Calm1, Ccp110, Brca2, Pik3r4, Bbs4, Sh3glb1, Birc6, Pik3c3, Aurkb	2750	22	12882	2.34218	1	0.745522	17.4265
GOTERM_BP_DIRECT	GO:0007165~signal transduction	195	6.02596	0.0100138	Ptprm, Rasip1, Adrb1, Gpr139, Araf, Gnaq, Stat2, Adgrg1, Srgap1, Egfr, P2ry1, Nrxn2, Rassf6, Acvr2b, Nkiras2, Abr, Iqgap1, Pidd1, Plxnd1, F2r, Mrgpre, Gna12, P2ry6, Tlr7, Bcr, Htr2a, Arhgap42, Gpr183, Hhip, Vipr1, Plcd4, Adora1, Prokr1, Lgr5, Ppp2r5c, Ccnd3, Grasp, Gnas, Ppp2r5a, Depdc1b, Fzd1, Plekhh3, Ticam1, Pex11b, Fer, Nrxn1, Pde1c, Tlr12, Stk4, Ophn1, Hivep1, Stard8, Arhgap12, Map3k7, Grm7,…	2750	784	12882	1.16512	1	0.745059	17.7637
GOTERM_BP_DIRECT	GO:0050679~positive regulation of epithelial cell proliferation	22	0.679852	0.0101876	Bmp6, Fgf10, Pax2, C5ar1, Gas1, Igf1, Tbx18, Fgfr2, Smo, Wnt5a, Stox1, Twist1, Sfrp1, Foxp2, Ccnd2, Osr1, Atp7a, Cyp7b1, Egfr, Myc, Tcf7l2, Nog	2750	60	12882	1.7176	1	0.743426	18.0438
GOTERM_BP_DIRECT	GO:0000724~double-strand break repair via homologous recombination	23	0.710754	0.0109173	Psmd14, Sfr1, Rad50, Recql, Mcm9, Recql5, Rad51d, Zfyve26, Rnf138, Rpa3, Blm, Hus1, Kdm4d, Gen1, Brca1, Oraov1, Brca2, Palb2, Rbbp8, Rad51, Ino80, Rad51ap1, Mms22l	2750	64	12882	1.68344	1	0.760042	19.2101
GOTERM_BP_DIRECT	GO:0001658~branching involved in ureteric bud morphogenesis	16	0.494438	0.0110451	Gpc3, Dchs1, Pax2, Ilk, Ctnnbip1, Dlg1, Timeless, Smad4, Sall1, Pbx1, Grem1, Fat4, Wnt4, Myc, Gli3, Cd44	2750	39	12882	1.92179	1	0.756832	19.4126
GOTERM_CC_DIRECT	GO:0030426~growth cone	46	1.42151	0.0111673	Ptprf, Abl1, Ppp1r2, Dpysl2, Shank2, Exoc4, Ssh1, Stmn4, Ngef, Usp9x, Kif20b, Pcdhgb1, Utrn, Map1b, Boc, Lrrtm1, Crtac1, Snap25, Whrn, Eps8, Stx3, Snx18, Calm1, Arhgef7, Ighmbp2, Arpc2, App, Hap1, Stmn2, Iqgap1, Dctn2, Clu, Rufy3, Dnm2, Fmr1, Palld, Abi1, Erc2, Dtnbp1, Grin1, Psen1, Ppp1r9a, Kif3c, Ntrk2, Lrig2, Map3k12	2915	155	13850	1.41006	0.99998	0.330044	16.1869
GOTERM_CC_DIRECT	GO:0030425~dendrite	114	3.52287	0.0115622	Crtc1, Trim9, Htr1a, Gria3, Glrx2, Gria4, Ret, Nr1d1, Gnaq, Nrg1, Numa1, Pgr, Glrx, Stau2, P2ry1, Glrx5, Fam206a, Mcrs1, Srebf2, Ephb3, Bcan, Nin, Ncdn, Grip1, Caprin1, Rps3, Prkar2b, Fmr1, Scn8a, Psen1, Fzd3, Ntrk2, Cpeb4, Htr2a, Sarm1, Cald1, Apoe, Stat1, Arhgef15, Adora1, Chrna5, Brd1, Map1b, Kcnq3, Pnoc, Gnas, Il6st, Pcdh8, Homer2, Slc5a7, Rufy3, Aatk, Klhl1, Grin1, Ache, Ppp1r9a, Pias3, Add1…	2915	442	13850	1.22544	0.999986	0.329662	16.7115
GOTERM_BP_DIRECT	GO:2001235~positive regulation of apoptotic signaling pathway	15	0.463535	0.0124591	Tgfbr1, Trp53inp1, Pidd1, Maged1, Inhbb, Adora2a, Rps3, Mapk9, Pml, Nfatc4, Trp73, Pdcd7, Casp2, Cradd, Myc	2750	36	12882	1.95182	1	0.790616	21.6224
GOTERM_BP_DIRECT	GO:0006265~DNA topological change	6	0.185414	0.0138015	Top3b, Top1, Top1mt, Top2b, Top2a, Hmgb2	2750	8	12882	3.51327	1	0.817054	23.667
GOTERM_BP_DIRECT	GO:0072711~cellular response to hydroxyurea	6	0.185414	0.0138015	Fmr1, Ddx11, Rad51, Blm, Atrx, Timeless	2750	8	12882	3.51327	1	0.817054	23.667
GOTERM_BP_DIRECT	GO:0002218~activation of innate immune response	6	0.185414	0.0138015	Tlr4, Mb21d1, Tbk1, Sin3a, Aim2, Tmem173	2750	8	12882	3.51327	1	0.817054	23.667
GOTERM_BP_DIRECT	GO:0035335~peptidyl-tyrosine dephosphorylation	11	0.339926	0.0140861	Ptprf, Ptpn11, Ptpn5, Ptprs, Ptpro, Ptprj, Ptpn1, Dusp18, Dusp3, Ptpn13, Dusp6	2750	23	12882	2.24035	1	0.817287	24.0939
GOTERM_CC_DIRECT	GO:0048786~presynaptic active zone	13	0.401731	0.014109	Rims2, Unc13a, Rims1, Adora2a, Shank2, Adora1, Grm7, Erc2, Ncoa2, Rims3, Fzd3, Ntrk2, Ppfia4	2915	30	13850	2.05889	0.999999	0.376155	20.0227
GOTERM_MF_DIRECT	GO:0019902~phosphatase binding	17	0.52534	0.0151588	Smad2, Ppp1r26, Ppp1r21, Wnk1, Cep192, Syk, Dlg1, Sbf2, Elfn2, Ppara, Slc9a3r2, Smad3, Cnst, Mast2, Elfn1, Trpc4ap, Csrnp2	2633	44	12397	1.81912	1	0.643368	22.788
GOTERM_BP_DIRECT	GO:0071539~protein localization to centrosome	10	0.309023	0.015212	Disc1, Csnk1d, Cep83, Cep63, Bbs4, Nedd1, Hook3, Cep131, Dctn2, Stil	2750	20	12882	2.34218	1	0.834938	25.7608
GOTERM_BP_DIRECT	GO:0048701~embryonic cranial skeleton morphogenesis	13	0.401731	0.0157523	Smad2, Tgfbr1, Gnas, Foxc2, Gas1, Fgfr2, Twist1, Irx5, Prrx1, Smad3, Setd2, Ift140, Pdgfra	2750	30	12882	2.02989	1	0.839704	26.5484
GOTERM_BP_DIRECT	GO:0016339~calcium-dependent cell-cell adhesion via plasma membrane cell adhesion molecules	9	0.278121	0.0161112	Pcdh18, Arvcf, Atp2c1, Cdh2, Pcdh12, Nrxn1, Pcdhb16, Cdh13, Ajuba	2750	17	12882	2.47996	1	0.840881	27.0672
GOTERM_MF_DIRECT	GO:0008022~protein C-terminus binding	56	1.73053	0.0165661	Abl1, Cep250, Cask, Top2b, Snf8, Mre11a, Sipa1, Cdc20, Atf4, Ksr1, Cep135, Srebf2, Plekhb1, Ercc6, Taf13, Mpdz, Grip1, Dab2, Mchr1, Fign, Dlg1, Cenpf, Tjp2, Brca2, Mki67, Pex12, Sarnp, Eml2, Sp1, Rbfox1, Lrrc7, Shank2, Top2a, Ap2a1, Mdc1, Fbln5, Synj1, Atxn1, Sclt1, Banf1, Hspg2, Usp7, Pxk, Tcf4, Bcl10, Npat, Slc9a3r2, Pex16, Scaf4, Ap1g1, Ppp1r9a, Syt1, Rad51, Pias3, Ube2i, Ercc2	2633	198	12397	1.33165	1	0.662374	24.635
GOTERM_MF_DIRECT	GO:0044212~transcription regulatory region DNA binding	53	1.63782	0.0171604	Tfe3, Foxm1, Foxc2, Sall3, Klf4, Tcf7, Rfx3, Fosl2, Ncor1, Nr1d1, Zfp217, Brca1, Egr2, Gli1, Cdc5l, Smad3, Gmnn, Trp73, Mef2c, Atf4, Gli2, Srebf2, E2f1, Hmgb2, Nfatc2, Tcf12, Dhx36, Smad4, Hivep3, Hivep2, Sp1, Bcor, Cdk5rap2, Atmin, Arid5b, Tbl1xr1, Bcl11a, Sox7, Creb3l1, Ttf1, Tcf7l2, Ikzf4, Atf3, Pax2, Zfp174, Wnt5a, Elmsan1, Rest, Tcf7l1, Kmt2d, Arid5a, Irf3, Pax6	2633	186	12397	1.34162	1	0.662073	25.4023
GOTERM_BP_DIRECT	GO:0043484~regulation of RNA splicing	12	0.370828	0.0176257	Clk3, Prx, Snrnp70, Aff2, Ahnak, Rbfox1, Cdk12, Rbm38, Myod1, Rbfox3, Celf1, Hnrnph1	2750	27	12882	2.08194	1	0.861355	29.218
GOTERM_BP_DIRECT	GO:0002053~positive regulation of mesenchymal cell proliferation	14	0.432633	0.0183718	Gas1, Lrp6, Tbx18, Arhgap5, Fgfr2, Wnt5a, Smo, Stat1, Foxp2, Prrx1, Mycn, Chrd, Myc, Hmgb1	2750	34	12882	1.92886	1	0.867803	30.2554
GOTERM_MF_DIRECT	GO:0008270~zinc ion binding	223	6.89122	0.0184979	Zcchc4, Rad18, Neurl1b, Trafd1, Alkbh8, Zfp729a, Rnf219, Bard1, Pter, Zfand2b, Sf3a3, Znrf3, Ptgr2, Mmp15, Rnf20, G2e3, Adamts18, Agbl5, Napepld, Mid1, Dido1, Mllt10, Mmp9, Arih2, Trim65, Rspry1, Ubox5, Recql4, Ubr3, Mybbp1a, Hhip, Trps1, Ppara, Baz2a, Brd1, Crebbp, Zfand5, Baz1a, Rnf38, Esrrg, Adamts5, Limd1, Ubr7, Adamts1, Neil3, Birc5, Kmt2d, Peg10, Pias3, Zmynd11, Rnf157, Usp44, Polr2i, Chd3,…	2633	924	12397	1.13631	1	0.676943	27.1026
GOTERM_MF_DIRECT	GO:0003714~transcription corepressor activity	40	1.23609	0.018984	Hdac7, Bcor, Mybbp1a, Kmt5a, Kdm5b, Sin3a, Ccar1, Tle1, Hipk1, Zhx3, Ncor1, Dmap1, E2f8, Tbl1xr1, Bcl11a, Hipk2, Wtip, Elk3, Gmnn, Bhlhe41, Wwtr1, Zhx2, Cbfa2t2, Sirt6, Limd1, Skil, Asxl1, Tcf4, Sufu, Gon4l, E2f7, Npat, Tle4, Hr, Lmcd1, Zmynd11, Wnt4, Insm2, Skor2, Ajuba	2633	134	12397	1.40547	1	0.674125	27.7115
GOTERM_BP_DIRECT	GO:0048705~skeletal system morphogenesis	17	0.52534	0.0199087	Tgfbr1, Sik3, P2rx7, Acvr2b, Lrp6, Col1a1, Hyal2, Hhip, Ankrd11, Arid5b, Ift140, Psen1, Alx4, Zfand5, Pdgfra, Myc, Recql4	2750	45	12882	1.76965	1	0.884207	32.347
GOTERM_BP_DIRECT	GO:0048704~embryonic skeletal system morphogenesis	15	0.463535	0.0207211	Chst11, Foxc2, Sox11, Twist1, Dlg1, Prrx1, Pcgf2, Satb2, Alx4, Mfsd7b, Mef2c, Mycn, Gli3, Hspg2, Asxl2	2750	38	12882	1.84909	1	0.889876	33.4284
GOTERM_MF_DIRECT	GO:0003916~DNA topoisomerase activity	5	0.154512	0.0210119	Top3b, Top1, Top1mt, Top2b, Top2a	2633	6	12397	3.9236	1	0.699474	30.2002
GOTERM_MF_DIRECT	GO:0000405~bubble DNA binding	5	0.154512	0.0210119	Neil3, Blm, Wrn, Hmgb1, Recql4	2633	6	12397	3.9236	1	0.699474	30.2002
GOTERM_BP_DIRECT	GO:0032964~collagen biosynthetic process	5	0.154512	0.0214032	Tram2, Adamts3, Col1a1, Serpinh1, Col5a1	2750	6	12882	3.90364	1	0.89364	34.3237
GOTERM_MF_DIRECT	GO:0008094~DNA-dependent ATPase activity	12	0.370828	0.0227171	Dhx36, Chd8, Ighmbp2, Ercc6, Ddx11, Rad51d, Smarca1, Rad51, Top2a, Ercc2, Bptf, Gtf2h1	2633	28	12397	2.01785	1	0.71642	32.2303
GOTERM_CC_DIRECT	GO:0042734~presynaptic membrane	24	0.741656	0.0235573	Nrxn2, Unc13a, Rims1, Grm4, Cadps2, Pcdh8, Cask, Adora2a, Syt7, Dlg1, Grin2b, Adora1, Grm7, Fmr1, Erc2, Kctd12, Ache, Syt1, Snap91, Snap25, Nrxn1, Stx3, Nrxn3, Grm8	2915	73	13850	1.56207	1	0.534777	31.2603
GOTERM_BP_DIRECT	GO:0000077~DNA damage checkpoint	12	0.370828	0.0235592	Ptpn11, Dot1l, Chek1, Clock, E2f1, Trp53bp1, Cep63, Ints7, Rad9b, Clspn, Usp28, Hus1	2750	28	12882	2.00758	1	0.911806	37.0791
GOTERM_BP_DIRECT	GO:0007094~mitotic spindle assembly checkpoint	9	0.278121	0.0236753	Plk1, Tpr, Zfp207, Klhl22, Tex14, Cep192, Bub1b, Mad2l1, Cenpe	2750	18	12882	2.34218	1	0.909312	37.2245
GOTERM_BP_DIRECT	GO:0001736~establishment of planar polarity	9	0.278121	0.0236753	Celsr1, Dchs1, Ptk7, Fzd3, Fat4, Ttc8, Wnt5a, Alms1, 2410089E03Rik	2750	18	12882	2.34218	1	0.909312	37.2245
GOTERM_BP_DIRECT	GO:0006468~protein phosphorylation	131	4.04821	0.0243961	Smad2, Abl1, Ulk3, Stk36, Mapk11, Ret, Ulk1, Syk, Araf, Csnk1g3, Cdk18, Pik3cg, Ptk7, Nek1, Taf1, Egfr, Mast1, Pdgfra, Sgk1, Vrk1, Gas6, Vrk2, Ephb3, Acvr2b, Camk2d, Pik3r4, Tbk1, Pik3c3, Fgfr2, Glyctk, Mylk, Csnk2a1, Cdkl3, Ntrk2, Rps6ka4, Hunk, Bcr, Pask, Pkdcc, Cdk8, Stk39, Hus1, Wnk3, Igf1r, Flt4, Peak1, Mapk7, Tlk2, Lyn, Stk16, Lrrk1, Clk3, Plk1, App, Dyrk3, Csnk2a2, Tex14, Mapk9, Aurkb, Bir…	2750	521	12882	1.17783	1	0.91235	38.1189
GOTERM_MF_DIRECT	GO:0003690~double-stranded DNA binding	33	1.01978	0.0245208	Smad2, Sp1, Aff3, Mterf4, Ascl1, Klf4, Stra13, Aim2, Fosl2, Stat1, Mterf1b, Smad3, Tef, Tdg, Trp73, Mnd1, Myc, Hmgb1, Pou3f4, Rad50, Neil3, Rad51d, Lsm14a, Tcf4, Nr3c1, Hmgb2, Prkdc, Ddx11, Rad51ap1, Rad51, Rfc1, Pax6, Apitd1	2633	108	12397	1.43865	1	0.732948	34.317
GOTERM_BP_DIRECT	GO:0021915~neural tube development	17	0.52534	0.0246362	Dchs1, Lrp6, Tcf7, Wnt5a, Cecr2, Sfrp1, Pax3, Aldh1a2, Stil, Sall1, Pkd1, Tulp3, Gli3, Tcf7l2, Gli2, Nog, Tbc1d32	2750	46	12882	1.73118	1	0.911047	38.4143
GOTERM_MF_DIRECT	GO:0031491~nucleosome binding	8	0.247219	0.0247062	Dnttip1, Smarca1, Supt16, Supt6, Rnf169, Znhit1, Hp1bp3, Mum1	2633	15	12397	2.5111	1	0.725085	34.5281
GOTERM_CC_DIRECT	GO:0043195~terminal bouton	32	0.988875	0.0248451	Unc13a, Atp6v0a1, Gria3, Calb1, P2rx4, Dpysl2, Gria4, Stxbp1, Ophn1, Syt7, Dnajc5, Adora1, Itsn1, Grm7, Stx6, Synj1, Snap29, Snap25, Aak1, Dbh, Pfn2, App, Ilk, Grm4, Hcn4, Grin2b, Erc2, Grin1, Syt1, Ptprn2, Ntrk2, Snap91	2915	105	13850	1.44801	1	0.542305	32.672
GOTERM_BP_DIRECT	GO:0007009~plasma membrane organization	8	0.247219	0.0253804	P2rx7, Sptb, Fat4, A4galt, Agrn, Mtss1l, Mpp5, Mtss1	2750	15	12882	2.49833	1	0.914112	39.3209
GOTERM_BP_DIRECT	GO:0001967~suckling behavior	8	0.247219	0.0253804	Aplp2, Dach1, App, Pex13, Ubr3, Grin1, Pou4f1, Grin2b	2750	15	12882	2.49833	1	0.914112	39.3209
GOTERM_BP_DIRECT	GO:0031110~regulation of microtubule polymerization or depolymerization	6	0.185414	0.0256442	Ska3, Ska1, Ska2, Stmn2, Stmn4, Dst	2750	9	12882	3.12291	1	0.913048	39.6393
GOTERM_BP_DIRECT	GO:2000270~negative regulation of fibroblast apoptotic process	6	0.185414	0.0256442	Gas6, Chd8, Pik3cg, Pik3ca, Ddias, Sfrp1	2750	9	12882	3.12291	1	0.913048	39.6393
GOTERM_MF_DIRECT	GO:0001103~RNA polymerase II repressing transcription factor binding	11	0.339926	0.0257063	Bbs10, Sp1, Ppara, Tcerg1, Rbbp8, Bbs4, Ttc8, Sin3a, Bbs7, Dmap1, Tcf7l2	2633	25	12397	2.07166	1	0.729057	35.6556
GOTERM_BP_DIRECT	GO:0033674~positive regulation of kinase activity	7	0.216316	0.0263389	Rad50, Mre11a, Htr2a, Lmo4, Cd44, Gcn1l1, Ajuba	2750	12	12882	2.73255	1	0.915536	40.4701
GOTERM_BP_DIRECT	GO:0010761~fibroblast migration	7	0.216316	0.0263389	Tns1, Ilk, Zfand5, Pip5k1a, Arid5b, Pml, Syne2	2750	12	12882	2.73255	1	0.915536	40.4701
GOTERM_BP_DIRECT	GO:0051297~centrosome organization	13	0.401731	0.0270059	Plk1, Crocc, Cdk5rap2, Golga2, Chd3, Bbs4, Uxt, Haus1, Haus3, Ckap5, Haus2, Ssx2ip, Haus8	2750	32	12882	1.90302	1	0.917673	41.2577
GOTERM_MF_DIRECT	GO:0000149~SNARE binding	20	0.618047	0.0274212	Trim9, Stx8, Unc13a, Myo5a, Kcnb1, Snapin, Stxbp1, Syt7, Syt3, Stx6, Sec22b, Syt1, Gosr1, Exoc3l, Stx17, Vps50, Snap25, Cav1, Stx3, Ykt6	2633	58	12397	1.62356	1	0.742169	37.5464
GOTERM_MF_DIRECT	GO:0003779~actin binding	78	2.41038	0.0287876	Crocc, Coro2b, Cgn, Tmsb4x, Diaph3, Phactr1, Ophn1, Lsp1, Macf1, Mical1, Lima1, Enah, Vcl, Utrn, Kif18a, Fgd4, Tnnt3, Nebl, Inppl1, Cotl1, Eps8, Rp2, Plekhh2, Aif1, Sptb, Tns1, Gipc1, Tmod3, Myo1e, Hip1, Tbccd1, Mylk, Cfl2, Wasf1, Maea, Dmtn, Shroom2, Hook1, Mtss1l, Mtss1, Wasf3, Shroom4, Myo5a, Itgb1, Cald1, Syne1, Ssh1, Ablim1, Add2, Arpc5l, Tln1, Sptan1, Map1b, Tpm1, Sntb2, Dst, Pfn2, Plec, My…	2633	297	12397	1.23653	1	0.749803	39.0155
GOTERM_MF_DIRECT	GO:0004674~protein serine/threonine kinase activity	97	2.99753	0.0293672	Raf1, Tgfbr1, Chek1, Ulk3, Fam20c, Mapk11, Stk4, Stk36, Cask, Hipk1, Dapk1, Ulk1, Syk, Araf, Tnik, Csnk1g3, Map3k7, Pik3cg, Cdk18, Osr1, Nek1, Plk4, Prkcb, Taf1, Taok1, Mast1, Sgk1, Vrk1, Map3k14, Vrk2, Ripk1, Sik3, Bmpr2, Camk2d, Acvr2b, Pik3r4, Tbk1, Mylk, Prkdc, Csnk2a1, Cdkl3, Pkn1, Rps6ka4, Hunk, Bub1b, Gsg2, Bcr, Pask, Cdk14, Coq8b, Cdk8, Stk39, Pak3, Plk2, Wnk3, Vprbp, Pak6, Akt1, Hipk2, R…	2633	379	12397	1.20503	1	0.747568	39.6287
GOTERM_BP_DIRECT	GO:0045807~positive regulation of endocytosis	10	0.309023	0.0298968	Dnm2, Gpc3, Tfr2, Dll1, Itgb1, Add1, Dab2, Wnt5a, Cav1, Clip3	2750	22	12882	2.12926	1	0.934633	44.5579
GOTERM_BP_DIRECT	GO:0008284~positive regulation of cell proliferation	99	3.05933	0.0299802	S100b, Rasip1, Foxm1, Ccar1, Sox11, Ncor1, Slc25a33, Shmt2, Nrg1, Gli1, Dll1, Pgr, Egfr, Taf1, Mycn, Cdc20, Pdgfra, Cd248, Fgf10, Cntf, Fgfr2, Dlg1, Dot1l, Csnk2a1, F2r, Ntrk2, Gdf9, E2f3, Ets1, Fgf3, Recql4, Htr2a, Pthlh, Itgb1, Cbx8, Stat1, Aldh1a2, Flt4, Tbx2, Lyn, Gadd45gip1, Ccnd3, Wwtr1, Atf3, Gnas, Edn3, Il6st, Tns3, Pax3, Kmt2d, Pbx1, Csf1r, Fer, Sox4, Tgfbr1, Cxcl12, Ddr2, Hipk1, Sfrp1, …	2750	386	12882	1.20143	1	0.932513	44.6504
GOTERM_BP_DIRECT	GO:0006338~chromatin remodeling	24	0.741656	0.0320384	Smarce1, Rsf1, Nudt5, Nr3c1, Mysm1, Dmap1, Bptf, 2410016O06Rik, Atrx, Actr8, Rere, Baz2a, Top1, Smarca1, Satb2, Ttf1, Ino80, Pih1d1, Smarcc1, Arid1b, Baz1a, Myc, Ino80c, Msl3l2	2750	74	12882	1.51925	1	0.941734	46.8885
GOTERM_MF_DIRECT	GO:0043515~kinetochore binding	4	0.123609	0.0321609	Clasp1, Spdl1, Cenph, Cenpe	2633	4	12397	4.70832	1	0.77031	42.5042
GOTERM_MF_DIRECT	GO:0005096~GTPase activator activity	60	1.85414	0.0322833	Tbc1d13, Rgs5, Murc, Arhgap18, Smap2, Ophn1, Stard8, Gnaq, Arhgap12, Sipa1l3, Sipa1, Srgap1, Ric8a, Rab3gap1, Rgs3, Rp2, Rasa3, Tbc1d9, Abr, Gmip, Rgs10, Gipc1, Fam13b, Stard13, Rasgrp3, Depdc5, Tbc1d17, Ralgapa1, Arhgdib, Rin3, Bcr, Arhgef1, Rgs9, Arhgap42, Arhgap33, Stxbp5l, Stxbp5, Depdc1a, Dlc1, Tbc1d2b, Ralgapa2, Preb, Tbc1d22a, Arhgef15, Rgs4, Rabep1, Evi5l, Rgs8, Nckap1l, Depdc1b, Arhgap5,…	2633	222	12397	1.27252	1	0.763024	42.6272
GOTERM_BP_DIRECT	GO:0072162~metanephric mesenchymal cell differentiation	4	0.123609	0.0326277	Osr1, Pax2, Wnt4, Stat1	2750	4	12882	4.68436	1	0.942451	47.5134
GOTERM_BP_DIRECT	GO:0090031~positive regulation of steroid hormone biosynthetic process	4	0.123609	0.0326277	Igf2, Por, Igf1, Igf1r	2750	4	12882	4.68436	1	0.942451	47.5134
GOTERM_BP_DIRECT	GO:0032252~secretory granule localization	4	0.123609	0.0326277	Rasgrp1, Pik3cg, Myo5a, Tcf7l2	2750	4	12882	4.68436	1	0.942451	47.5134
GOTERM_BP_DIRECT	GO:0007275~multicellular organism development	191	5.90235	0.0332777	Ebf3, Jarid2, Zscan2, Foxc2, Stk36, Hes7, Sox11, Ngef, Disc1, Gli1, D130043K22Rik, Dcc, Neurog2, Dll1, Ptf1a, Neurog1, Adgrg1, Egfr, Hhat, Pdgfra, Vangl1, Banp, Ephb3, Cntf, G2e3, Lbx1, Plxnd1, Wdr18, Golga3, Senp1, Cux1, Rere, Angpt1, Fzd3, Ntrk2, Setdb2, Hook1, Ebf1, Tulp3, Ano1, Fgf3, Heg1, Arvcf, Vezt, Pkdcc, Unc5b, Zbtb18, Tbata, Syvn1, Zfp423, Atoh1, Tbx2, Tef, Creb3l1, Nav1, Mdga1, Ddx1, T…	2750	791	12882	1.13112	1	0.943443	48.1946
GOTERM_MF_DIRECT	GO:0042393~histone binding	34	1.05068	0.0353023	Chd8, Hist1h3c, Hist1h3d, Tnks, Uhrf1, Asf1b, Rsf1, Mysm1, Tbl1xr1, Atad2, Baz2a, Supt6, Brd1, Supt16, Prkcb, Hist1h4j, Phf21b, Hpf1, Wdtc1, Rcc1, Rnf20, Mcm2, Sfmbt1, Atrx, Usp49, Trp53bp1, Chaf1b, Pih1d1, Zmynd11, Pkn1, Sfmbt2, Chd2, Hist1h4k, Hjurp	2633	115	12397	1.39202	1	0.785281	45.5834
GOTERM_CC_DIRECT	GO:0043198~dendritic shaft	20	0.618047	0.0354795	Map2, Arpc2, Gria3, Htr2a, App, Grm4, Ilk, Gipc1, Asic1, Exoc4, Prkar2b, Jph4, Arhgef2, Sez6, Grm7, Fmr1, Psen1, Stau2, Grm5, Whrn	2915	60	13850	1.58376	1	0.662812	43.3348
GOTERM_CC_DIRECT	GO:0031594~neuromuscular junction	20	0.618047	0.0354795	Pdzrn3, Unc13a, P2rx7, Camk2d, App, Itgb1, Efna2, Dlg1, Nrg1, Nefm, Epha4, Utrn, Psen1, Ppp1r9a, Ache, F2r, Fchsd2, Col4a5, Syngr3, Kcnn3	2915	60	13850	1.58376	1	0.662812	43.3348
GOTERM_MF_DIRECT	GO:0019001~guanyl nucleotide binding	8	0.247219	0.0360439	Gnas, Gnaz, Gnai1, Gna14, Gna15, Gna12, Gnaq, Rab34	2633	16	12397	2.35416	1	0.784315	46.2874
GOTERM_BP_DIRECT	GO:0032331~negative regulation of chondrocyte differentiation	8	0.247219	0.0369874	Tgfbr1, Adamts7, Pthlh, Grem1, Ltbp3, Rarg, Adamts12, Gli2	2750	16	12882	2.34218	1	0.957362	51.924
GOTERM_BP_DIRECT	GO:0007020~microtubule nucleation	8	0.247219	0.0369874	Csnk1d, Tubgcp3, Clasp1, Golga2, Akap9, Nde1, Tubg2, Cep192	2750	16	12882	2.34218	1	0.957362	51.924
GOTERM_BP_DIRECT	GO:0040015~negative regulation of multicellular organism growth	8	0.247219	0.0369874	H19, Gnas, Adrb1, Stc2, Socs2, Alms1, Ankrd26, Lgmn	2750	16	12882	2.34218	1	0.957362	51.924
GOTERM_BP_DIRECT	GO:0007051~spindle organization	8	0.247219	0.0369874	Kiz, Knstrn, Chd3, Ckap5, Kif11, Aunip, Aurkb, Aspm	2750	16	12882	2.34218	1	0.957362	51.924
GOTERM_BP_DIRECT	GO:0033365~protein localization to organelle	8	0.247219	0.0369874	Crocc, Cntln, Cep250, Dusp18, Adrb1, Bbs4, Pes1, Pax6	2750	16	12882	2.34218	1	0.957362	51.924
GOTERM_BP_DIRECT	GO:0007099~centriole replication	8	0.247219	0.0369874	Cenpj, Cetn2, Cep135, Ccp110, Cdk5rap2, Cep63, Plk4, Sass6	2750	16	12882	2.34218	1	0.957362	51.924
GOTERM_BP_DIRECT	GO:0007626~locomotory behavior	28	0.865266	0.0381918	Npas3, Pcdh15, Aplp2, Calb1, Nav2, Chrna4, Adora2a, Ddhd2, Pak6, Nrg1, Pex13, Atp7a, Lrrtm1, Snap25, Chrnb4, Dbh, Myo6, App, Fign, Zfp385a, Adra1b, Astn1, Celsr1, Chrnb2, Scn8a, Klhl1, Abat, Grm5	2750	91	12882	1.44134	1	0.959874	53.0791
GOTERM_MF_DIRECT	GO:0070888~E-box binding	12	0.370828	0.0382205	Tcf12, Srebf2, Clock, Neurog2, Ascl1, Ptf1a, Neurog1, Tcf4, Myod1, Bhlhe41, Twist1, Myc	2633	30	12397	1.88333	1	0.796181	48.3042
GOTERM_CC_DIRECT	GO:0060170~ciliary membrane	13	0.401731	0.0391479	Scnn1a, Ttc8, Bbs4, Cask, Evc, Mchr1, Smo, Shank2, Ift46, Gpr161, Gpi1, Bbs7, Tmem231	2915	34	13850	1.81667	1	0.688192	46.6302
GOTERM_BP_DIRECT	GO:0007420~brain development	54	1.66873	0.0392119	Spata5, Chd8, Eml1, Cxcl12, Stk36, Robo2, Wrn, Bptf, Fpgs, Nrg1, Ptpn11, Adgrg1, Rab3gap1, Pou3f1, Gli3, Nog, Pou3f4, Acat1, Arrb2, Bmpr2, Pcdh19, Abr, Slc17a8, Acsl3, Prkdc, Cadm1, Brca2, Psen1, Shroom2, Bbs7, Tulp3, Bcr, Ncoa6, Shroom4, Cdk5rap2, Ptprg, Dpysl2, Slc38a3, Dcx, Ddit4, Aspm, Igf1r, Atoh1, Synj1, Hspg2, Pcdh18, Aatk, Unc5c, Slc6a17, Smarca1, Casp2, Syt1, Csk, Pax6	2750	198	12882	1.27755	1	0.961585	54.0367
GOTERM_CC_DIRECT	GO:0015629~actin cytoskeleton	51	1.57602	0.0392794	Crocc, 9-Sep, Akap13, Coro2b, Abl1, Nmt1, Ttc17, Dapk1, Ophn1, Macf1, Lima1, Enah, Vcl, Ahnak, Notch3, Fgd4, Dennd2a, Mcrs1, Iqgap1, Nfatc2, Cfl2, Maea, Tcerg1, Mtss1, Shroom4, Sgpp1, Lrrc7, Ablim1, Arpc5l, Rai14, Peak1, Abl2, Tmem63b, Snap25, Cttnbp2nl, Dst, Arpc2, Zfp174, Psmb3, Gas2l3, Palld, Anln, Wdr1, Orc4, Ppp1r9a, Slc16a3, Lcp1, Gabarap, Fer, Pdlim3, Phc3	2915	188	13850	1.28891	1	0.678568	46.745
GOTERM_MF_DIRECT	GO:0016818~hydrolase activity, acting on acid anhydrides, in phosphorus-containing anhydrides	7	0.216316	0.0393353	Brip1, Ddx11, Chd3, Smarca1, Chd5, Blm, Ercc2	2633	13	12397	2.53525	1	0.798231	49.3094
GOTERM_MF_DIRECT	GO:0008574~ATP-dependent microtubule motor activity, plus-end-directed	7	0.216316	0.0393353	Kif20b, Kif18a, Kif11, Kif18b, Kif5a, Kif4, Kif14	2633	13	12397	2.53525	1	0.798231	49.3094
GOTERM_BP_DIRECT	GO:0000186~activation of MAPKK activity	12	0.370828	0.0395481	Raf1, Adora1, Tgfbr1, Map3k7, Map3k13, F2r, Psen1, Lamtor3, Egfr, Map3k12, Map3k4, Kiss1r	2750	30	12882	1.87375	1	0.961015	54.3482
GOTERM_BP_DIRECT	GO:0000281~mitotic cytokinesis	12	0.370828	0.0395481	Cep55, Plk1, Snx9, Ckap2, Anln, Bbs4, Cul7, Kif23, Snx18, Kif20a, Kif4, Snx33	2750	30	12882	1.87375	1	0.961015	54.3482
GOTERM_CC_DIRECT	GO:1990023~mitotic spindle midzone	6	0.185414	0.0401049	Ttc28, Kif20b, Eml1, Kif18a, Aurkb, Cenpe	2915	10	13850	2.85077	1	0.675736	47.46
GOTERM_CC_DIRECT	GO:0097539~ciliary transition fiber	6	0.185414	0.0401049	Dzip1, Cep83, Cep89, Nin, Sclt1, Cenpf	2915	10	13850	2.85077	1	0.675736	47.46
GOTERM_BP_DIRECT	GO:0046887~positive regulation of hormone secretion	7	0.216316	0.0402549	Ptpn11, Edn3, Cntf, Sox11, Snap25, Kiss1r, P2ry1	2750	13	12882	2.52235	1	0.961645	54.9967
GOTERM_BP_DIRECT	GO:0007411~axon guidance	38	1.17429	0.04074	Ttc8, Efna2, Efnb2, Efnb1, Dpysl2, Unc5b, Robo2, Kif5a, Robo1, Ablim1, Dcc, Meg3, Enah, Neurog2, Atoh1, Boc, Ncan, Draxin, Gli3, Lamc1, Nog, Gli2, Efna4, Ptpro, Ephb3, Gas1, Klf7, Lmtk2, Wnt5a, Smad4, Epha4, Sema3f, Cdh4, Csf1r, Nfasc, Unc5c, Flrt2, Pax6	2750	132	12882	1.34853	1	0.96156	55.4366
GOTERM_MF_DIRECT	GO:0019209~kinase activator activity	5	0.154512	0.0408539	Mob1b, Bcl10, Itsn1, Lamtor3, Vac14	2633	7	12397	3.36308	1	0.803435	50.6492
GOTERM_CC_DIRECT	GO:0042995~cell projection	155	4.78986	0.0410174	Trim9, Anks6, Bbs12, Cep250, Fermt3, Gria4, Nr1d1, Ptpn13, Ngef, Nubp1, Macf1, Itsn1, Kif18a, Fgd4, Drc7, Adam22, Eps8, Ehd1, Gli3, Cep290, Arhgef7, Ephb3, Ptprj, Tmem80, Cfap126, Stmn2, Ncdn, Caprin1, Mylk, Ift46, Atl1, Bbs10, Piezo1, Fmr1, Fgd5, Tulp3, Mtss1l, Glra2, Cadm2, Htr2a, Sarm1, Itgb1, Shank2, Ssh1, Sez6, Arhgef15, Snx9, Tln1, Map1b, Dtna, Trip10, Ptprn, Spata6, Spp1, Gnas, Arpc2, Bbs4…	2915	645	13850	1.14178	1	0.673835	48.2398
GOTERM_MF_DIRECT	GO:0003688~DNA replication origin binding	6	0.185414	0.041564	Orc3, Ddx11, Mcm2, Orc4, Mcm10, Orc2	2633	10	12397	2.82499	1	0.802033	51.2641
GOTERM_BP_DIRECT	GO:0032731~positive regulation of interleukin-1 beta production	5	0.154512	0.0415725	Smad3, P2rx7, Nod1, Aim2, Hspb1	2750	7	12882	3.34597	1	0.962543	56.1822
GOTERM_BP_DIRECT	GO:0034720~histone H3-K4 demethylation	5	0.154512	0.0415725	Kdm5b, Kdm5d, Kdm5c, Kdm5a, 2410016O06Rik	2750	7	12882	3.34597	1	0.962543	56.1822
GOTERM_BP_DIRECT	GO:0036089~cleavage furrow formation	5	0.154512	0.0415725	Snx9, Spire1, Snx18, Aurkb, Snx33	2750	7	12882	3.34597	1	0.962543	56.1822
GOTERM_BP_DIRECT	GO:0016567~protein ubiquitination	85	2.6267	0.0422059	Dtx4, Fbxl12, Traip, Wdsub1, Med21, Ube2l3, Bach2, Kctd13, Fbxo5, Hectd1, Neurl1b, Klhl5, Brca1, Rnf123, Lrrc41, Bard1, Kcmf1, Cand2, Bach1, Med20, Socs2, Znrf3, Cdc20, Wdtc1, Med10, Dcaf6, Arrb2, Fbxo32, Rfwd3, Crbn, Rnf138, Klhl35, Klhl21, Ube2z, Rbbp6, Arih2, Rnf217, Wsb2, 6330408A02Rik, Mkrn2, Klhdc7a, Ubox5, Pdzrn3, Dtx3, Cdca3, Cdk8, Tnfaip3, Rab40c, Asb6, Socs7, Akt1, Vprbp, Syvn1, Fbxl7, …	2750	331	12882	1.20293	1	0.962895	56.7415
GOTERM_BP_DIRECT	GO:0019217~regulation of fatty acid metabolic process	6	0.185414	0.0424171	Ppara, Pank2, Ankrd26, Cav1, Prkag2, Scap	2750	10	12882	2.81062	1	0.961993	56.9266
GOTERM_BP_DIRECT	GO:0032206~positive regulation of telomere maintenance	6	0.185414	0.0424171	Dhx36, Rad50, Tinf2, Mre11a, Pml, Atrx	2750	10	12882	2.81062	1	0.961993	56.9266
GOTERM_BP_DIRECT	GO:0006268~DNA unwinding involved in DNA replication	6	0.185414	0.0424171	Mcm2, Rad51, Peo1, Mcm6, Top2b, Top2a	2750	10	12882	2.81062	1	0.961993	56.9266
GOTERM_BP_DIRECT	GO:2000637~positive regulation of gene silencing by miRNA	6	0.185414	0.0424171	Fmr1, Limd1, Wtip, Pum1, Pum2, Ajuba	2750	10	12882	2.81062	1	0.961993	56.9266
GOTERM_BP_DIRECT	GO:0046548~retinal rod cell development	6	0.185414	0.0424171	Rorb, Ccdc66, Miat, Bbs4, Ntrk2, Alms1	2750	10	12882	2.81062	1	0.961993	56.9266
GOTERM_MF_DIRECT	GO:0005516~calmodulin binding	44	1.3597	0.0426701	Map2, Unc13a, Myo5a, Cdk5rap2, Cask, Map6, Dcx, Pla2g6, Dapk1, Ryr3, Arpp21, Syt7, Aspm, Adcy1, Add2, Grm7, Sptan1, Camk4, Kcnq3, Egfr, Esrrg, Pde1a, Sntb2, Kcnn3, Adcy3, Myo6, Camk2d, Atpif1, Iqgap1, Grm4, Cacna1a, Myo1e, Mylk, Iqcb1, Camsap1, Myo9b, Camsap2, Grin1, Syt1, Atp2b4, Mapkapk2, Add1, Pde1c, Strn3	2633	158	12397	1.31118	1	0.80374	52.2077
GOTERM_BP_DIRECT	GO:0051607~defense response to virus	31	0.957973	0.043044	Exosc5, Tlr7, Polr3g, Plscr1, Serinc5, Hyal2, Polr3c, Trim56, Ddit4, Ifit2, Pml, Tmem173, Rnasel, Stat2, Mb21d1, Spon2, Ticam2, Abcf3, Slfn9, Tbk1, Lsm14a, Agbl5, Il33, Adar, Ticam1, Ifitm3, Irf3, Eif2ak4, Exosc4, Kcnj8, Irf1	2750	104	12882	1.3963	1	0.962331	57.4712
GOTERM_MF_DIRECT	GO:0000977~RNA polymerase II regulatory region sequence-specific DNA binding	48	1.48331	0.0437022	Sp1, Jarid2, Bcor, Zscan2, Ascl1, Zfx, Zbed6, Rarg, Klf12, Fosl2, Nr1d1, Trps1, Arid5b, Foxk1, Gli1, Smad3, Borcs8, Tef, Zik1, Crebbp, Phf21b, Mef2c, Esrrg, Lyl1, Gli3, Pou3f4, Zfp39, Atf6, Atf3, Bcl6b, Ighmbp2, Ebf4, Zic4, Myod1, Stox1, Plagl1, E2f7, Gm38394, Cux1, Smad4, Zscan20, Zfp551, Etv6, Alx4, Sox13, Zmynd11, Zfat, Nfatc1, Zic2	2633	175	12397	1.29142	1	0.804819	53.0726
GOTERM_MF_DIRECT	GO:0071837~HMG box domain binding	9	0.278121	0.0443186	Tcf12, Sp1, Prrx1, Egr2, Alx4, Mef2c, Pax3, Pax6, Hivep1	2633	20	12397	2.11874	1	0.802808	53.5821
GOTERM_MF_DIRECT	GO:0031683~G-protein beta/gamma-subunit complex binding	9	0.278121	0.0443186	Cetn2, Adora1, Gnas, Gnaz, Gnai1, Gna14, Gna15, Gna12, Gnaq	2633	20	12397	2.11874	1	0.802808	53.5821
GOTERM_CC_DIRECT	GO:0072686~mitotic spindle	16	0.494438	0.0453186	Ttc28, Map4, Kif22, Golga2, Klhl22, Agbl5, Kif11, Espl1, Rps3, Kif23, Cdc14a, Numa1, Tpr, Knstrn, Mad2l1, Eml2	2915	46	13850	1.65262	1	0.700928	51.7721
GOTERM_BP_DIRECT	GO:0007052~mitotic spindle organization	11	0.339926	0.0454733	Rcc1, Eml1, Map4, Clasp1, Poc1a, Gpsm2, Dctn2, Plk2, Aurkb, Ndc80, Stil	2750	27	12882	1.90844	1	0.967501	59.5208
GOTERM_BP_DIRECT	GO:0031572~G2 DNA damage checkpoint	9	0.278121	0.0455514	Plk1, Chek1, Rbbp8, Dtl, Mapkapk2, Clspn, Taok1, Fam175a, Brca1	2750	20	12882	2.10796	1	0.966349	59.5851
GOTERM_BP_DIRECT	GO:0060271~cilium morphogenesis	44	1.3597	0.045961	Trove2, Rfx2, Cep83, Ttc8, Stk36, Rfx3, Atmin, Ablim1, 2410089E03Rik, Disc1, Cdc14a, 1810043G02Rik, Nek1, Rfx4, Cep131, Cep295, Snap29, Sclt1, Wwtr1, Ehd1, Cep290, Tbc1d32, Trim59, Ift57, Galnt11, Poc1a, Dzip1, Bbs4, Celsr2, Poc1b, Traf3ip1, Alms1, Ift46, Iqcb1, Stil, Dnm2, Ift140, Cep89, Cby1, Bbs7, Ssx2ip, Tmem231, Fnbp1l, Kif24	2750	158	12882	1.30451	1	0.966043	59.9209
GOTERM_BP_DIRECT	GO:0000278~mitotic cell cycle	14	0.432633	0.0461581	Dnmt3a, Azi2, Cep250, Kif18b, Plk2, Cenpe, Cdh13, Cenpf, Tfdp2, Cdc5l, Uba3, Fer, Cntrl, Ppp2r2b	2750	38	12882	1.72582	1	0.965196	60.0814
GOTERM_BP_DIRECT	GO:0043010~camera-type eye development	19	0.587145	0.0464196	Slitrk6, Mterf4, Pax2, Gas1, Foxc2, Rarg, Neurod4, Aldh1a2, Pknox1, Twsg1, Foxp2, Gpd2, Shroom2, Rab3gap1, Tsku, Gli3, Pax6, Tmem231, Tbc1d32	2750	57	12882	1.56145	1	0.964516	60.2936
GOTERM_BP_DIRECT	GO:0001822~kidney development	33	1.01978	0.0476015	Tgfbr1, Dchs1, Foxc2, Sox11, Mmp17, Robo2, Arid5b, Aldh1a2, 2410089E03Rik, Sall1, Nek1, Pkd1, C1galt1, Trp73, Has2, Gli3, Gli2, Bmp6, Gpc3, Adamts1, Acvr2b, Jmjd6, Mpst, Pax2, Myo1e, Traf3ip1, Cenpf, Timeless, Cux1, Smad4, Fat4, Wnt4, Kcnj8	2750	113	12882	1.368	1	0.966185	61.2391
GOTERM_MF_DIRECT	GO:0017112~Rab guanyl-nucleotide exchange factor activity	12	0.370828	0.0482276	Dennd5a, Preb, Rabgef1, Ric1, Sbf1, Dennd1b, Dennd3, Rab3gap1, Sbf2, Dennd2a, Rin3, Rgp1	2633	31	12397	1.82257	1	0.823594	56.694
GOTERM_CC_DIRECT	GO:0030496~midbody	35	1.08158	0.0484567	Cep55, Ttc28, Zfyve26, Syne1, Ptpn13, Kif23, Ssh1, Aspm, Kif20b, Gnai1, Plk1, Cdca8, Iqgap1, Agbl5, Birc6, Tacc1, Sh3glb1, Pik3c3, Tex14, Psrc1, Aurkb, Shcbp1, Birc5, Cenpe, Kif13a, Cenpf, Dnm2, Ddx11, Incenp, Spg20, Rdx, Pkn1, Kif20a, Kif4, Kif14	2915	123	13850	1.35199	1	0.71599	54.2053
GOTERM_BP_DIRECT	GO:0048286~lung alveolus development	15	0.463535	0.0485905	Fgf10, Bmpr2, Pthlh, Pkdcc, Cic, Igf1, Fgfr2, Tns3, Foxp2, Flt4, Meg3, Pgr, Hs6st1, Atp7a, Atxn1	2750	42	12882	1.67299	1	0.967292	62.0138
GOTERM_BP_DIRECT	GO:0007416~synapse assembly	15	0.463535	0.0485905	Nrxn2, Myo6, Slitrk6, Cacna1a, Plxnd1, Shank2, Pcdhb16, Cadm1, Nrg1, Ache, Cdh2, Agrn, Nrxn1, Dnm3, Nrxn3	2750	42	12882	1.67299	1	0.967292	62.0138
GOTERM_BP_DIRECT	GO:0009952~anterior/posterior pattern specification	23	0.710754	0.0489459	Smad2, Tgfbr1, Bmpr2, Acvr2b, Lrp6, Ctnnbip1, Rarg, Hipk1, Smo, Wnt5a, Sfrp1, Aldh1a2, Bptf, Hipk2, Smad4, Celsr1, Pcgf2, Pbx1, Alx4, Tulp3, Gli3, Pax6, Gli2	2750	73	12882	1.4759	1	0.966877	62.2886
GOTERM_BP_DIRECT	GO:0060412~ventricular septum morphogenesis	12	0.370828	0.0498475	Tgfbr1, Smad4, Bmpr2, Tbx3, Rbm15, Fzd1, Gja5, Sox11, Fzd2, Sox4, Nog, Nfatc1	2750	31	12882	1.8133	1	0.967735	62.9773
GOTERM_MF_DIRECT	GO:0001078~transcriptional repressor activity, RNA polymerase II core promoter proximal region sequence-specific binding	32	0.988875	0.0505021	Ascl1, Prox2, Nr1d1, E2f8, Zfp217, Gcfc2, Bcl11a, Foxp2, Sall1, Ppara, Tbx2, Tbx3, Bach1, Crebbp, Bhlhe41, Zgpat, Cc2d1b, Cc2d1a, Atf3, Srebf2, Ighmbp2, Dach1, Esrra, Skil, Tbx18, Hdgf, Rest, Nfatc2, Nfatc4, Irf3, Sarnp, Skor2	2633	110	12397	1.36969	1	0.831915	58.4132
GOTERM_BP_DIRECT	GO:0001947~heart looping	16	0.494438	0.0505592	Ift57, Lrp6, Lbx1, Wnt5a, Smo, Sufu, Ccdc40, Aldh1a2, Stil, Smad3, Tbx3, Tbx2, Dll1, Psen1, Mef2c, Setdb2	2750	46	12882	1.62934	1	0.968134	63.5125
GOTERM_BP_DIRECT	GO:0035024~negative regulation of Rho protein signal transduction	8	0.247219	0.0516007	Kctd13, Adra1a, Arhgap42, Abl2, Itgb1, Dlc1, Adra1b, Tnfaip1	2750	17	12882	2.20441	1	0.969232	64.2825
GOTERM_BP_DIRECT	GO:0001816~cytokine production	8	0.247219	0.0516007	Azi2, S1pr3, Rasgrp1, Dbh, Zcchc11, Nfat5, Nfatc2, Nfatc2ip	2750	17	12882	2.20441	1	0.969232	64.2825
GOTERM_MF_DIRECT	GO:0008013~beta-catenin binding	25	0.772559	0.053287	Chd8, Dlg5, Ptprj, Foxo3, Ctnnbip1, Klf4, Tcf7, Bcl9l, Sufu, Grin2b, Tbl1xr1, Tcf7l1, Sall1, Ptprt, Slc9a3r2, Smad3, Csnk2a1, Prmt2, Psen1, Ctnnd2, Cdh2, Cby1, Shroom2, Tcf7l2, Gli3	2633	82	12397	1.43546	1	0.842468	60.4308
GOTERM_CC_DIRECT	GO:0043197~dendritic spine	40	1.23609	0.0538108	Gria3, Itgb1, Ppp1r2, P2rx4, Cald1, Syne1, Lrrc7, Shank2, Kcnj2, Nr1d1, Ophn1, Sez6, Adora1, Pgr, Abl2, Map1b, Slc1a3, Ptpro, Arrb2, Arpc2, App, Rgs10, Gipc1, Nr3c1, Asic1, Prkar2b, Grin2b, Fmr1, Epha4, Canx, Ncoa2, Dtnbp1, Grin1, Ppp1r9a, Arhgap44, Add1, Ntrk2, 11-Sep, Grm5, Dnm3	2915	145	13850	1.3107	1	0.744824	58.0934
GOTERM_BP_DIRECT	GO:0032091~negative regulation of protein binding	19	0.587145	0.0543406	Golga2, Ccm2l, Ctnnbip1, Ppp1r2, Plscr1, Dab2, Tex14, Ifit2, Epb41l5, Aurkb, Ppara, Ddx11, Ckmt1, Lrpap1, Nfatc4, Dtnbp1, Tdg, Myc, Cav1	2750	58	12882	1.53453	1	0.973546	66.2351
GOTERM_CC_DIRECT	GO:0010369~chromocenter	7	0.216316	0.0546194	Sall1, Fmr1, Incenp, Cdca8, Cbx1, Aurkb, Esco2	2915	14	13850	2.37564	1	0.741339	58.6529
GOTERM_BP_DIRECT	GO:0018108~peptidyl-tyrosine phosphorylation	20	0.618047	0.0550608	Clk3, Abl1, Pkdcc, Ddr2, Jak1, Dyrk3, Fgfr2, Syk, Flt4, Epha4, Abi1, Csf1r, Abl2, Lyn, Egfr, Fer, Pdgfra, Melk, Ddr1, Hk1	2750	62	12882	1.51109	1	0.973829	66.7313
GOTERM_BP_DIRECT	GO:0045665~negative regulation of neuron differentiation	22	0.679852	0.0559128	Ttc3, App, Ascl1, Cdk5rap2, Foxo3, Lbx1, Nepro, Itgb1, Ddx6, Aspm, Rest, Prpf19, Sox3, Pbx1, Dll1, Notch3, Eif2ak4, Trp73, Zhx2, Cav1, Gli3, Pax6	2750	70	12882	1.47223	1	0.974334	67.3095
GOTERM_MF_DIRECT	GO:0001965~G-protein alpha-subunit binding	11	0.339926	0.0559173	Rgs4, Gnas, Htr1a, Htr2a, F2r, Rgs10, Gpsm2, Nucb1, Ric8a, Rgs8, Igf1r	2633	28	12397	1.8497	1	0.851234	62.2515
GOTERM_CC_DIRECT	GO:0032588~trans-Golgi network membrane	9	0.278121	0.0560169	Gnas, Arfip2, Stx6, Mmp24, 1-Mar, Atp7b, Lgr5, Clip3, Kif13a	2915	21	13850	2.03627	1	0.741795	59.6036
GOTERM_CC_DIRECT	GO:0030054~cell junction	154	4.75896	0.0572812	Cldn19, Trim9, Gria3, Cadm3, Rims1, Snapin, Fermt3, Gria4, Cgn, Phactr1, Arhgef2, Disc1, Mios, Itsn1, Vcl, Dll1, Ptk7, Dnm1l, Trp73, Dlgap1, Chrnb4, Eps8, Mcrs1, Arhgef7, Ptprj, Rimbp2, Pard3b, Grip1, Dlg1, Tjp2, Wasf1, Fmr1, Psd3, Erc2, Dtnbp1, Kctd12, Psen1, Mtdh, Mpp5, Glra2, Cadm2, Heg1, Bcr, Vezt, Rap1b, Cdk5rap2, Sarm1, Itgb1, Pcdh12, Lrrc7, Abca7, Shank2, Jam2, Sez6, Grin2d, Nfia, Tln1, Ch…	2915	648	13850	1.12916	1	0.741405	60.4459
GOTERM_BP_DIRECT	GO:0045931~positive regulation of mitotic cell cycle	11	0.339926	0.0576479	Ptpn11, Fgf10, Eif4ebp1, Abl1, Brca2, Prkca, Rps6kb1, App, Dusp3, Birc5, Hmgb1	2750	28	12882	1.84029	1	0.976263	68.4574
GOTERM_BP_DIRECT	GO:0007269~neurotransmitter secretion	11	0.339926	0.0576479	Nrxn2, Rims2, Unc13a, Rims1, Ptprn2, Syt1, Snap91, Snap25, Nrxn1, Stxbp1, Nrxn3	2750	28	12882	1.84029	1	0.976263	68.4574
GOTERM_BP_DIRECT	GO:0030516~regulation of axon extension	7	0.216316	0.0580484	Dnm2, Ttl, Abl1, Mgll, Dpysl2, Apoe, Rab21	2750	14	12882	2.34218	1	0.975984	68.7169
GOTERM_BP_DIRECT	GO:0014059~regulation of dopamine secretion	7	0.216316	0.0580484	Chrnb2, Htr2a, Dtnbp1, Syt1, Prkcb, Chrna4, Syt7	2750	14	12882	2.34218	1	0.975984	68.7169
GOTERM_BP_DIRECT	GO:0031076~embryonic camera-type eye development	7	0.216316	0.0580484	Fgf10, Fzd5, Ift140, Rarg, Traf3ip1, Tulp3, Aldh1a2	2750	14	12882	2.34218	1	0.975984	68.7169
GOTERM_BP_DIRECT	GO:0006303~double-strand break repair via nonhomologous end joining	9	0.278121	0.0602429	Psmd14, 3110062M04Rik, Prkdc, Prpf19, Dclre1a, Mre11a, Lig3, BC029214, Mlh1	2750	21	12882	2.00758	1	0.978406	70.1032
GOTERM_BP_DIRECT	GO:0036342~post-anal tail morphogenesis	9	0.278121	0.0602429	Chst11, Palb2, Dchs1, Lrp6, Fzd3, Hes7, Traf3ip1, Wnt5a, Fgf3	2750	21	12882	2.00758	1	0.978406	70.1032
GOTERM_BP_DIRECT	GO:0010001~glial cell differentiation	9	0.278121	0.0602429	Nrg1, Miat, Ascl1, Pax2, Mmp24, Igf1, Cdh2, Neurod4, Fgf5	2750	21	12882	2.00758	1	0.978406	70.1032
GOTERM_BP_DIRECT	GO:0051966~regulation of synaptic transmission, glutamatergic	9	0.278121	0.0602429	Disc1, Grm7, Psen1, Grm4, Syt1, Mef2c, Grm5, Ophn1, Grm8	2750	21	12882	2.00758	1	0.978406	70.1032
GOTERM_BP_DIRECT	GO:0000086~G2/M transition of mitotic cell cycle	12	0.370828	0.0618121	Plk1, Calm1, Chek1, Foxm1, Fbxl7, Cdk14, Kdm8, Lats1, Cdc25c, Birc5, Skp2, Arpp19	2750	32	12882	1.75664	1	0.97974	71.0585
GOTERM_CC_DIRECT	GO:0000123~histone acetyltransferase complex	10	0.309023	0.0618509	Mcrs1, Kansl3, Ing4, Ikbkap, Crebbp, Jade2, Elp3, Kat8, Jade3, Kansl1	2915	25	13850	1.90051	1	0.760658	63.3555
GOTERM_BP_DIRECT	GO:0007517~muscle organ development	18	0.556242	0.0624483	Zbtb42, Suv420h1, Lmna, Murc, Lbx1, Sgcg, Paxbp1, Myod1, Twist1, Pax3, Foxk1, Nrg1, Hist1h1b, Scn8a, Dtnbp1, Alx4, Chd2, Mtss1	2750	55	12882	1.53306	1	0.97979	71.4375
GOTERM_MF_DIRECT	GO:0000981~RNA polymerase II transcription factor activity, sequence-specific DNA binding	38	1.17429	0.0626026	Npas3, Epm2aip1, Foxm1, Zfp110, Zkscan6, Foxk1, Nfia, Cdc5l, Zscan29, Elk3, Trp73, Mef2c, Pou4f1, Bhlhe41, Zscan18, Atf4, Lyl1, Plagl2, Qrich1, Zfp174, Sox14, Zfp518a, Twist1, Plagl1, Rest, Nfatc2, Zkscan2, Tfdp2, Zbed5, Nfatc4, Elf2, Zfp202, Zfp446, Gtf2ird1, Sox4, Zfp518b, Ets1, Pax6	2633	137	12397	1.30596	1	0.877673	66.5307
GOTERM_MF_DIRECT	GO:0042166~acetylcholine binding	6	0.185414	0.0631817	Chrnb2, Chrna5, Ache, Chrm3, Chrna4, Chrnb4	2633	11	12397	2.56817	1	0.875391	66.879
GOTERM_BP_DIRECT	GO:0048511~rhythmic process	35	1.08158	0.0635686	Crtc1, Sp1, Rorb, Thrap3, Mybbp1a, Kdm5b, Sin3a, Hes7, Nr1d1, Top2a, Adcy1, Pml, Ppara, Clock, Tef, Crebbp, Magel2, Bhlhe41, Ccar2, Atf4, Maged1, Prkcdbp, Twist1, Mapk9, Grin2b, Kdm5a, Timeless, Csnk1d, Prkdc, Ncoa2, Enox2, Csnk2a1, Top1, Grin1, Kdm5c	2750	124	12882	1.3222	1	0.980453	72.0934
GOTERM_MF_DIRECT	GO:0005085~guanyl-nucleotide exchange factor activity	42	1.2979	0.063625	Arhgef1, Rasgrp1, Bcr, Akap13, Fgd6, Ric1, Arhgef5, Chrm3, Arhgef4, Arhgef2, Fgd1, Ngef, Arhgef17, Vav2, Arhgef15, Itsn1, Fgd2, Fgd4, Farp2, Dennd3, Ric8a, Arhgef9, Dennd2a, Rgp1, Rcc1, Dock10, Arhgef7, Abr, Plekhg2, Dis3, Arhgef37, Spata13, Dennd5a, Cyth1, Psd3, Fgd5, Rapgef6, Sbf1, Dennd1b, Sh2d3c, Lamtor3, Dock11	2633	154	12397	1.28409	1	0.872574	67.1434
GOTERM_BP_DIRECT	GO:0007612~learning	20	0.618047	0.0636326	Slc6a1, Grm4, Prkar2b, Shank2, Jph4, Grin2b, Pak6, Chrnb2, Synj1, Ptgs1, Abl2, Grin1, Eif2ak4, Ctnnd2, Ntrk2, Aaas, Grm5, Nrxn1, Bche, Nrxn3	2750	63	12882	1.4871	1	0.979774	72.1305
GOTERM_BP_DIRECT	GO:0007507~heart development	61	1.88504	0.0639983	Raf1, Smad2, Tgfbr1, Anks6, Akap13, Foxc2, Robo2, Robo1, 2410089E03Rik, Gnaq, Nrg1, Ptpn11, Osr1, Ptk7, Ndst1, Mef2c, Gli3, Gli2, Cep290, Ptprj, Jmjd6, Acvr2b, Tead1, Itga4, Sh3pxd2b, Cenpf, Prkdc, Frem2, Ccm2, Gm44503, Ift140, Psen1, Mmp9, Bbs7, Adipor2, Dyx1c1, Heg1, Bcor, Ncoa6, Mterf4, Rb1cc1, Trps1, Aldh1a2, Sall1, Casp3, Ppara, Nfatc3, Pkd1, Pbrm1, Tbc1d32, Bicc1, Vcan, Pax3, Tfdp2, Rps6ka2…	2750	234	12882	1.22114	1	0.979478	72.3412
GOTERM_BP_DIRECT	GO:0009790~embryo development	22	0.679852	0.0640047	Tgfbr1, Aplp2, Zfx, Ubr3, Wnt5a, Hus1, Trip12, Birc5, Tnfaip1, Grin2b, Twsg1, Timeless, Nrg1, Foxp2, Pdgfc, Meg3, Ndst1, Psen1, Tdg, Ptf1a, Tpm1, Gtf2ird1	2750	71	12882	1.45149	1	0.978712	72.3449
GOTERM_BP_DIRECT	GO:0046785~microtubule polymerization	6	0.185414	0.0644127	Cenpj, Zfp207, Fbxo5, Ckap5, Hdgfrp3, Cav1	2750	11	12882	2.55511	1	0.978473	72.5782
GOTERM_CC_DIRECT	GO:0005638~lamin filament	4	0.123609	0.066182	Lmnb2, Lmna, Narf, Lmnb1	2915	5	13850	3.80103	1	0.776566	65.927
GOTERM_CC_DIRECT	GO:0005664~nuclear origin of replication recognition complex	5	0.154512	0.0662639	Orc3, Orc1, Mcm2, Orc4, Orc2	2915	8	13850	2.96955	1	0.769433	65.974
GOTERM_BP_DIRECT	GO:0030514~negative regulation of BMP signaling pathway	14	0.432633	0.0675451	Abl1, Skil, Fzd1, Wnt5a, Sfrp1, Twsg1, Hipk2, Spg20, Grem1, Chrd, Trim33, Tcf7l2, Nog, Skor2	2750	40	12882	1.63953	1	0.981576	74.3083
GOTERM_BP_DIRECT	GO:0034446~substrate adhesion-dependent cell spreading	14	0.432633	0.0675451	Ephb3, Abl1, Fermt3, Ilk, Fndc3b, Itga4, Antxr1, Sfrp1, Fermt2, Akip1, Peak1, Fer, Lamc1, Kif14	2750	40	12882	1.63953	1	0.981576	74.3083
GOTERM_MF_DIRECT	GO:0033265~choline binding	4	0.123609	0.0677716	Chka, Ache, Slc5a7, Bche	2633	5	12397	3.76665	1	0.884759	69.5219
GOTERM_MF_DIRECT	GO:0070513~death domain binding	4	0.123609	0.0677716	Ripk1, Dapl1, Cradd, Dap	2633	5	12397	3.76665	1	0.884759	69.5219
GOTERM_MF_DIRECT	GO:0032453~histone demethylase activity (H3-K4 specific)	4	0.123609	0.0677716	Kdm5b, Kdm5d, Kdm5c, 2410016O06Rik	2633	5	12397	3.76665	1	0.884759	69.5219
GOTERM_MF_DIRECT	GO:0032795~heterotrimeric G-protein binding	4	0.123609	0.0677716	Cetn2, Adora1, F2r, Adra2a	2633	5	12397	3.76665	1	0.884759	69.5219
GOTERM_MF_DIRECT	GO:0036310~annealing helicase activity	5	0.154512	0.0682124	Recql, Smarca1, Blm, Recql4, Zranb3	2633	8	12397	2.9427	1	0.882084	69.7649
GOTERM_BP_DIRECT	GO:0060718~chorionic trophoblast cell differentiation	4	0.123609	0.0686902	Fzd5, Map3k4, E2f7, E2f8	2750	5	12882	3.74749	1	0.982166	74.9145
GOTERM_BP_DIRECT	GO:0045359~positive regulation of interferon-beta biosynthetic process	4	0.123609	0.0686902	Ticam1, Tlr4, Tlr7, Tbk1	2750	5	12882	3.74749	1	0.982166	74.9145
GOTERM_BP_DIRECT	GO:0040036~regulation of fibroblast growth factor receptor signaling pathway	4	0.123609	0.0686902	Fam20c, Fgfr2, Hhip, Dusp6	2750	5	12882	3.74749	1	0.982166	74.9145
GOTERM_BP_DIRECT	GO:0060022~hard palate development	4	0.123609	0.0686902	Fzd1, Sox11, Fzd2, Dlg1	2750	5	12882	3.74749	1	0.982166	74.9145
GOTERM_BP_DIRECT	GO:0021891~olfactory bulb interneuron development	4	0.123609	0.0686902	Sall3, Wnt5a, Robo2, Robo1	2750	5	12882	3.74749	1	0.982166	74.9145
GOTERM_BP_DIRECT	GO:0051098~regulation of binding	4	0.123609	0.0686902	Smad2, Smad4, Smad3, Blm	2750	5	12882	3.74749	1	0.982166	74.9145
GOTERM_BP_DIRECT	GO:0071322~cellular response to carbohydrate stimulus	4	0.123609	0.0686902	Rps6ka2, Prkca, Prkcb, Myc	2750	5	12882	3.74749	1	0.982166	74.9145
GOTERM_BP_DIRECT	GO:0003374~dynamin polymerization involved in mitochondrial fission	4	0.123609	0.0686902	Dnm2, Opa1, Dnm1l, Dnm3	2750	5	12882	3.74749	1	0.982166	74.9145
GOTERM_BP_DIRECT	GO:2000780~negative regulation of double-strand break repair	4	0.123609	0.0686902	Rnf169, Twist1, Trip12, Ubr5	2750	5	12882	3.74749	1	0.982166	74.9145
GOTERM_BP_DIRECT	GO:0048592~eye morphogenesis	4	0.123609	0.0686902	Col5a2, Gas1, Stau2, Col5a1	2750	5	12882	3.74749	1	0.982166	74.9145
GOTERM_BP_DIRECT	GO:0072719~cellular response to cisplatin	4	0.123609	0.0686902	Ddx11, Hmox1, Rad51, Timeless	2750	5	12882	3.74749	1	0.982166	74.9145
GOTERM_BP_DIRECT	GO:0060039~pericardium development	5	0.154512	0.0693435	Smad2, Heg1, Ccm2, Smad3, Setd2	2750	8	12882	2.92773	1	0.982209	75.2543
GOTERM_BP_DIRECT	GO:0021587~cerebellum morphogenesis	5	0.154512	0.0693435	Abl1, Gas1, Lrp6, Abl2, Skor2	2750	8	12882	2.92773	1	0.982209	75.2543
GOTERM_BP_DIRECT	GO:0007167~enzyme linked receptor protein signaling pathway	5	0.154512	0.0693435	Gas6, Jak1, Cnpy2, Syk, Cnpy1	2750	8	12882	2.92773	1	0.982209	75.2543
GOTERM_BP_DIRECT	GO:0006977~DNA damage response, signal transduction by p53 class mediator resulting in cell cycle arrest	5	0.154512	0.0693435	Casp2, Pidd1, Cradd, Sox4, Pml	2750	8	12882	2.92773	1	0.982209	75.2543
GOTERM_BP_DIRECT	GO:0071318~cellular response to ATP	5	0.154512	0.0693435	P2rx4, Taf1, Ryr3, Ssh1, P2ry12	2750	8	12882	2.92773	1	0.982209	75.2543
GOTERM_BP_DIRECT	GO:0031915~positive regulation of synaptic plasticity	5	0.154512	0.0693435	Unc13a, Mmp9, Cdc20, Snap25, Ssh1	2750	8	12882	2.92773	1	0.982209	75.2543
GOTERM_BP_DIRECT	GO:0051983~regulation of chromosome segregation	5	0.154512	0.0693435	Zfp207, Mki67, Kif2c, Pum1, Pum2	2750	8	12882	2.92773	1	0.982209	75.2543
GOTERM_BP_DIRECT	GO:0010216~maintenance of DNA methylation	5	0.154512	0.0693435	Kcnq1ot1, Dnmt3a, Usp7, Hells, Uhrf1	2750	8	12882	2.92773	1	0.982209	75.2543
GOTERM_BP_DIRECT	GO:0010457~centriole-centriole cohesion	5	0.154512	0.0693435	Sgol1, Cep135, Crocc, Cntln, Cep250	2750	8	12882	2.92773	1	0.982209	75.2543
GOTERM_BP_DIRECT	GO:0032924~activin receptor signaling pathway	5	0.154512	0.0693435	Smad2, Tgfbr1, Smad3, Acvr2b, Inhbb	2750	8	12882	2.92773	1	0.982209	75.2543
GOTERM_BP_DIRECT	GO:0002009~morphogenesis of an epithelium	8	0.247219	0.0693714	Frem2, Pcdh15, Vcl, Lrp6, Fras1, Wnt5a, Gli2, Timeless	2750	18	12882	2.08194	1	0.981576	75.2687
GOTERM_BP_DIRECT	GO:0009880~embryonic pattern specification	8	0.247219	0.0693714	Smad2, Fgf10, Disp1, Smad3, Satb2, Lrp6, Efnb1, Fgfr2	2750	18	12882	2.08194	1	0.981576	75.2687
GOTERM_BP_DIRECT	GO:0043330~response to exogenous dsRNA	8	0.247219	0.0693714	Dhx36, Rftn2, Ticam1, Nfkbia, Irf3, Ddx1, Stat1, Kcnj8	2750	18	12882	2.08194	1	0.981576	75.2687
GOTERM_BP_DIRECT	GO:0001508~action potential	8	0.247219	0.0693714	Chrnb2, Kcnb1, Chrna4, Kcnmb4, Chrnb4, Grin2b, Gnaq, Scn1a	2750	18	12882	2.08194	1	0.981576	75.2687
GOTERM_BP_DIRECT	GO:0007157~heterophilic cell-cell adhesion via plasma membrane cell adhesion molecules	15	0.463535	0.0694382	Cadm2, Dchs1, Cadm3, Lgals9, Itga4, Cadm1, Mcam, Scarf2, Tenm4, Cdh4, Cd200, Fat4, Cdh2, Nrxn1, Ptprd	2750	44	12882	1.59694	1	0.980976	75.3032
GOTERM_MF_DIRECT	GO:0004519~endonuclease activity	19	0.587145	0.0699457	Dis3, Alkbh2, Apex2, Zc3h12c, Tsn, Gen1, Tdp2, Zranb3, Rnasel, Mre11a, Rbbp8, Eme1, N4bp2, Ankle1, Exo1, Eme2, Endov, Rnaseh2a, Exog	2633	60	12397	1.49097	1	0.884321	70.7032
GOTERM_BP_DIRECT	GO:0008630~intrinsic apoptotic signaling pathway in response to DNA damage	16	0.494438	0.0708414	Pnp, Ercc6, Crip1, E2f1, Polb, Htra2, Pml, Brca1, Prkdc, Brca2, Hic1, Nfatc4, Hmox1, Tnfrsf1b, Myc, Mlh1	2750	48	12882	1.56145	1	0.981849	76.0169
GOTERM_BP_DIRECT	GO:0001501~skeletal system development	26	0.803461	0.0709929	Tgfbr1, Pthlh, Pkdcc, Foxc2, Fam20c, Hes7, Sox11, Gnaq, Smad3, Tbx3, Ncan, Ltbp3, Gli2, Nog, Gnas, Acvr2b, Col1a1, Bcan, Sh3pxd2b, Vcan, Col5a2, Mmp9, Gja5, Chrd, Sox4, Recql4	2750	88	12882	1.38402	1	0.981358	76.0927
GOTERM_CC_DIRECT	GO:0030027~lamellipodium	43	1.3288	0.0715901	Ptprm, Wasf3, Itgb1, Pld1, Ptpn13, Ablim1, Fgd1, Itsn1, Enah, Fgd4, Abl2, Cdh2, Snap25, Inppl1, Stx3, Sorbs2, Plekhh2, Arhgef7, Aif1, Stmn2, Ilk, Pik3ca, Snx2, Tmod3, Apbb1ip, Plxnd1, Mylk, Spata13, Rufy3, Myo9b, Wasf1, Dnm2, Palld, Abi1, Amot, Ppp1r9a, Clrn1, Rdx, Pip5k1a, Fer, Mtss1l, Scyl3, Ajuba	2915	161	13850	1.26898	1	0.788827	68.901
GOTERM_BP_DIRECT	GO:0000226~microtubule cytoskeleton organization	25	0.772559	0.0715979	Eml1, Ttl, Cdk5rap2, Clasp1, Ppp2r3c, Bbs4, Tacc1, Map6, Cgn, Uxt, Gas2l3, Birc5, Pard3, Ccdc8, Disc1, Tubgcp3, Nefm, Camsap2, Ap1g1, Map1b, Phldb2, Gabarap, Fer, Cul7, Eml2	2750	84	12882	1.39416	1	0.981358	76.3935
GOTERM_BP_DIRECT	GO:0010975~regulation of neuron projection development	11	0.339926	0.0717662	Disc1, Akt1, Ptprf, Chodl, Dpysl2, Fbxo7, Snap25, Pak3, Rgma, Sfrp1, Pax6	2750	29	12882	1.77683	1	0.980887	76.4765
GOTERM_BP_DIRECT	GO:0000082~G1/S transition of mitotic cell cycle	18	0.556242	0.0725137	Pole, Rcc1, Ccne2, Eif4ebp1, Camk2d, Itgb1, Lats1, Plk2, Skp2, Usp37, Rb1, Ccnd2, Rbbp8, Rps6kb1, Tcf19, Cdc25a, Cdca5, Nfatc1	2750	56	12882	1.50569	1	0.981045	76.8419
GOTERM_BP_DIRECT	GO:0022008~neurogenesis	18	0.556242	0.0725137	Smarce1, Dchs1, Ascl1, Cdk5rap2, Hap1, Tacc1, Wnt5a, Zfp217, Bcl11a, Nrg1, Neurog2, Prdm13, Etv6, Prdm6, Psen1, Dagla, Fat4, Neurog1	2750	56	12882	1.50569	1	0.981045	76.8419
GOTERM_BP_DIRECT	GO:0032259~methylation	43	1.3288	0.0727237	Zcchc4, Mettl4, Trmt2a, Thumpd2, Mettl13, Kmt5a, Setdb1, Whsc1, Setd3, Trmt1l, Alkbh8, Cmtr1, Prmt7, Setd2, Carnmt1, Prdm6, Tyw3, Mettl14, Mtap, Mettl10, Nsun2, Prmt8, Mettl2, Dnmt3a, Wbscr27, Dph5, Suv420h1, Prdm11, Tgs1, Icmt, Tfb2m, Nsun3, Kmt2d, Mettl7a1, Prdm13, Prmt2, Trmt10a, Kmt2c, Setdb2, Mettl6, Trdmt1, Armt1, Eef1akmt1	2750	159	12882	1.26684	1	0.980622	76.9436
GOTERM_BP_DIRECT	GO:0048146~positive regulation of fibroblast proliferation	19	0.587145	0.0729098	Gas6, Fgf10, Zmiz1, Abl1, E2f1, Cdc6, Ddr2, Fndc3b, Igf1, Fosl2, Wnt5a, Pml, Prkdc, Pdgfc, Kmt2c, Egfr, Pdgfra, Myc, Sirt6	2750	60	12882	1.48338	1	0.980171	77.0334
GOTERM_CC_DIRECT	GO:0001750~photoreceptor outer segment	15	0.463535	0.0742393	Rgs9, Pcdh15, Myo5a, Cerkl, Plekhb1, Bbs4, Shank2, Iqcb1, Prkca, Ift140, Ptgs1, Map1b, Prom1, Bbs7, Cep290	2915	45	13850	1.58376	1	0.794136	70.2674
GOTERM_CC_DIRECT	GO:0000780~condensed nuclear chromosome, centromeric region	7	0.216316	0.0753212	Sgol1, Plk1, Suv420h1, Ss18l1, Sgol2a, Aurkb, Atrx	2915	15	13850	2.21727	1	0.792178	70.809
GOTERM_BP_DIRECT	GO:0045494~photoreceptor cell maintenance	12	0.370828	0.0755071	Bbs10, Crocc, Tub, Pcdh15, Ercc6, Bbs12, Clrn1, Bbs4, Prom1, Mdm1, Iqcb1, Cep290	2750	33	12882	1.7034	1	0.982256	78.2519
GOTERM_BP_DIRECT	GO:0048565~digestive tract development	12	0.370828	0.0755071	Chd8, Fgf10, Pdgfc, Rb1, Dchs1, Alx4, Pkd1, Fat4, Slc4a2, Fgfr2, Smo, Trps1	2750	33	12882	1.7034	1	0.982256	78.2519
GOTERM_BP_DIRECT	GO:0006139~nucleobase-containing compound metabolic process	12	0.370828	0.0755071	Mettl4, Pnp, Brip1, Ddx11, Supt6, Nudt5, Mettl14, Exo1, Srbd1, Ak2, Wrn, Ercc2	2750	33	12882	1.7034	1	0.982256	78.2519
GOTERM_MF_DIRECT	GO:0004003~ATP-dependent DNA helicase activity	9	0.278121	0.0756446	Rad50, Mre11a, Brip1, Ddx11, Helb, Mcm6, Blm, Wrn, Ercc2	2633	22	12397	1.92613	1	0.899818	73.5986
GOTERM_MF_DIRECT	GO:0043425~bHLH transcription factor binding	9	0.278121	0.0756446	Tcf12, Sp1, Smad3, Ascl1, Tcf4, Bhlhe41, Twist1, Ube2i, Ikzf4	2633	22	12397	1.92613	1	0.899818	73.5986
GOTERM_CC_DIRECT	GO:0031965~nuclear membrane	56	1.73053	0.0762343	Ranbp2, Zfp383, Cmtm3, Gnaq, Nup205, Prickle2, Dtl, Stau2, Cep131, Wtap, Egfr, Tor1b, Tsga10, Lmna, Fam76b, Senp1, Tnrc18, Dhrs4, Ccnd2, Dnajc1, Sumo1, Psen1, Lmnb1, Tmem97, Txlng, Mtdh, Alox5ap, Tmpo, Aen, Lbr, Brip1, Adra1a, Mrps15, Slc29a2, Syne1, Tfpt, Rb1cc1, Pml, Epc1, Plcd4, Pum2, Rcc1, Mcm3ap, Myo6, Plrg1, Myct1, Adra1b, Rps6ka2, Tpr, Cers2, Trim27, Slc16a3, Cep70, Aaas, Nrxn1, Syne2	2915	218	13850	1.22051	1	0.789533	71.259
GOTERM_BP_DIRECT	GO:0016310~phosphorylation	136	4.20272	0.076799	Abl1, Ulk3, Mapk11, Stk36, Ret, Ulk1, Syk, Araf, Csnk1g3, Cdk18, Pik3cg, Nek1, Taf1, Egfr, Mast1, Pdgfra, Sgk1, Vrk1, Vrk2, Ephb3, Acvr2b, Camk2d, Pik3r4, Tbk1, Pik3c3, Fgfr2, Glyctk, Ipmk, Mylk, Cdkl3, Ntrk2, Rps6ka4, Ppip5k2, Hunk, Bcr, Pask, Pkdcc, Cdk8, Tk1, Stk39, Wnk3, Igf1r, Fn3k, Vprbp, Flt4, Pik3c2a, Peak1, Mapk7, Tlk2, Lyn, Stk16, Lrrk1, Clk3, Plk1, Limd1, Dtymk, Dyrk3, Csnk2a2, Smg1, M…	2750	566	12882	1.12557	1	0.982911	78.835
GOTERM_BP_DIRECT	GO:0007155~cell adhesion	100	3.09023	0.0776166	Ptprs, Ptprm, Gpnmb, Abl1, Lamc3, Cadm3, Fermt3, Ret, Cdh24, Vcl, Ptk7, Spon2, Ncan, Adgrg1, Adam23, Nrxn3, Pcdh19, Emilin1, Bcan, Cdh3, Mcam, Maea, Mfap4, Nfasc, Psen1, Troap, Col5a1, Spg7, Ptprf, Cadm2, Arvcf, Itgb1, Pcdh12, Tln1, Cd93, Farp2, Cdh2, Pcdh10, Nid2, Tgfbi, Pcdh18, Spp1, App, Mog, Pcdh8, Cx3cr1, Vcan, Cdh10, Cdh13, Has3, Ache, Cdh9, Fer, Nrxn1, Ajuba, Pcdh15, Dchs1, Nedd9, Tm9sf4, …	2750	407	12882	1.15095	1	0.9831	79.1962
GOTERM_MF_DIRECT	GO:0051213~dioxygenase activity	21	0.648949	0.0795545	Mina, Phyh, Jmjd6, Kdm5b, Hpdl, Alkbh2, Kdm4d, Kdm3b, Kdm5a, 2410016O06Rik, Jmjd1c, Cdo1, Ptgs1, Kdm8, Kdm5d, P4ha1, Kdm5c, Adi1, Kdm4c, Hif1an, Tet1	2633	69	12397	1.43297	1	0.907911	75.427
GOTERM_BP_DIRECT	GO:0010569~regulation of double-strand break repair via homologous recombination	7	0.216316	0.0798272	Chek1, Fignl2, Rad51ap1, Rad51, Tex15, Fign, Sirt6	2750	15	12882	2.18604	1	0.984504	80.144
GOTERM_BP_DIRECT	GO:0048557~embryonic digestive tract morphogenesis	7	0.216316	0.0798272	Fgf10, Tcf7, Fgfr2, Sox11, Pdgfra, Gli3, Tcf7l2	2750	15	12882	2.18604	1	0.984504	80.144
GOTERM_BP_DIRECT	GO:0090201~negative regulation of release of cytochrome c from mitochondria	7	0.216316	0.0798272	Akt1, Opa1, Arrb2, Lmna, Igf1, Psmd10, Ppif	2750	15	12882	2.18604	1	0.984504	80.144
GOTERM_BP_DIRECT	GO:0006259~DNA metabolic process	7	0.216316	0.0798272	Fancm, Mki67, Tk1, Rad51, Top2b, Top2a, Wrn	2750	15	12882	2.18604	1	0.984504	80.144
GOTERM_BP_DIRECT	GO:0048011~neurotrophin TRK receptor signaling pathway	7	0.216316	0.0798272	Raf1, Ptpn11, Casp3, Hap1, Lmtk2, Zfyve27, Ddit4	2750	15	12882	2.18604	1	0.984504	80.144
GOTERM_BP_DIRECT	GO:0048596~embryonic camera-type eye morphogenesis	7	0.216316	0.0798272	Sp1, Hipk2, Fzd5, Tbx2, Lrp6, Hipk1, Pax6	2750	15	12882	2.18604	1	0.984504	80.144
GOTERM_MF_DIRECT	GO:0030507~spectrin binding	10	0.309023	0.0813389	Add2, Unc13a, Sptan1, Camsap2, Add1, Dmtn, Ank2, Dctn2, Ptprn, Camsap1	2633	26	12397	1.81089	1	0.909415	76.2212
GOTERM_BP_DIRECT	GO:0033138~positive regulation of peptidyl-serine phosphorylation	20	0.618047	0.0834194	Gas6, Raf1, Arrb2, Pik3ca, Stk4, Akap9, Wnt5a, Stox1, Lats1, Araf, Akt1, Mad2l2, Angpt1, Atp2b4, Ntrk2, Caprin2, Akt2, Cav1, Cd44, Pfn2	2750	65	12882	1.44134	1	0.986801	81.5973
GOTERM_BP_DIRECT	GO:0035108~limb morphogenesis	10	0.309023	0.0835521	Fgf10, Sik3, Tbx3, Pkdcc, Ift140, Alx4, Lrp6, Mfsd7b, Wnt5a, Gli3	2750	26	12882	1.80168	1	0.98643	81.649
GOTERM_BP_DIRECT	GO:0035556~intracellular signal transduction	88	2.71941	0.0850922	Raf1, Smad2, Rasgrp1, Tgfbr1, Akap13, Ppp1r1a, Arhgef5, Jak1, Stk4, Mapk11, Syk, Dapk1, Araf, Adcy1, Arhgef2, Tnik, Vav2, Smpd2, Itsn1, Socs2, Prkcb, Egfr, Mast1, Prkag2, Sgk1, Plekhm1, Ksr1, Rasa3, Arhgef7, Tns1, Abr, Gmip, Adcy7, Smad4, Depdc5, Psen1, Gpr155, Wsb2, Pkn1, Rps6ka4, Hunk, Hspb1, Gna12, Plcl1, Gsg2, Bcr, Rgs9, Unc13a, Gucy1a3, Rab40c, Dcx, Asb6, Stk39, Socs7, Wnk3, Arhgef4, Depdc1a…	2750	356	12882	1.15793	1	0.987064	82.2391
GOTERM_BP_DIRECT	GO:0048589~developmental growth	11	0.339926	0.0878753	Smad2, Chst11, Smad4, Zmiz1, Gnas, Smad3, Gas1, Smo, Gli3, Aspm, Gli2	2750	30	12882	1.7176	1	0.988449	83.2601
GOTERM_BP_DIRECT	GO:0007492~endoderm development	11	0.339926	0.0878753	Smad2, Smad4, Angpt1, Smad3, Pthlh, Ankrd17, Tnrc6c, Dab2, Epb41l5, Nog, Bptf	2750	30	12882	1.7176	1	0.988449	83.2601
GOTERM_MF_DIRECT	GO:0016779~nucleotidyltransferase activity	23	0.710754	0.088017	Pole, Nmnat1, Pcyt1b, Pold4, Rev3l, Flad1, Nudt5, Polq, Papd7, Polb, Polr3c, Cmas, Primpol, Coasy, Mb21d1, Prim2, Prim1, Polrmt, Papola, Polr1a, Zcchc11, Ctu2, Pole4	2633	78	12397	1.38835	1	0.923203	78.9843
GOTERM_MF_DIRECT	GO:0042803~protein homodimerization activity	160	4.94438	0.0881262	Smad2, S100b, Trim9, Anks6, Naga, Terf1, Cadm3, Abcb10, Mgll, E2f8, Snf8, Wrn, Syt3, Lrrc41, Ggct, Bard1, Dnm1l, Olfml2a, Pdgfra, Bhlhe41, Zhx2, Hlcs, Acat1, Enpp1, Bcas1, Lhpp, Hpgds, Camk2d, Stc2, Gipc1, Fgfr2, Mid1, Hip1, Sbf2, Fmr1, Renbp, Abcg4, Ntrk2, Alox5ap, Ano1, Mad2l1, Cadm2, Grpel1, Inhbb, Grpel2, Cant1, Apoe, Stat1, Tbc1d22a, Foxp2, Snx9, Dnph1, Zfp423, Rabep1, Tef, Slc11a1, Slc22a6,…	2633	680	12397	1.10784	1	0.920323	79.0269
GOTERM_MF_DIRECT	GO:0051010~microtubule plus-end binding	6	0.185414	0.0899473	Clip1, Kif18a, Clasp1, Ckap5, Kif2c, Dst	2633	12	12397	2.35416	1	0.921513	79.7249
GOTERM_BP_DIRECT	GO:1902042~negative regulation of extrinsic apoptotic signaling pathway via death domain receptors	8	0.247219	0.0903457	Raf1, Cflar, Hmox1, Tnfaip3, Faim, Dapk1, Brca1, Hmgb2	2750	19	12882	1.97236	1	0.9895	84.1195
GOTERM_BP_DIRECT	GO:0060324~face development	8	0.247219	0.0903457	Raf1, Sox3, Bbs4, Rarg, Zfand5, Itga4, Wnt5a, Aldh1a2	2750	19	12882	1.97236	1	0.9895	84.1195
GOTERM_MF_DIRECT	GO:0016874~ligase activity	83	2.56489	0.090928	Ranbp2, Dtx4, Trim9, Traip, Rad18, Uhrf1, Hectd1, Neurl1b, Rnf115, Rars2, Brca1, Gmps, Fpgs, Rnf123, Traf2, Egr2, Bard1, Kcmf1, Gss, Sars, Zfp451, Uba3, Znrf3, Hlcs, Ears2, Ttl, Rnf20, Dars2, G2e3, Rfwd3, Rnf138, Acss2, Mid1, Mthfd1l, Acsl3, Trip12, Sucla2, Rbbp6, Arih2, Rnf217, Slc27a3, Mkrn2, Ubox5, Eprs, Pdzrn3, Lrsam1, Ttc3, Dtx3, Lig3, Ubr3, Rnf40, Tnfaip3, Ttll5, Trim56, Ttll4, Pccb, Syvn1,…	2633	337	12397	1.15962	1	0.920733	80.0916
GOTERM_BP_DIRECT	GO:0010875~positive regulation of cholesterol efflux	6	0.185414	0.0916084	Nfkbia, Nr1h2, Abcg4, Abca7, Apoe, Pltp	2750	12	12882	2.34218	1	0.989817	84.5424
GOTERM_BP_DIRECT	GO:0032270~positive regulation of cellular protein metabolic process	6	0.185414	0.0916084	Akt1, Nfkbia, Nr1h2, Uhrf1, Klf4, Taf1	2750	12	12882	2.34218	1	0.989817	84.5424
GOTERM_BP_DIRECT	GO:0097194~execution phase of apoptosis	6	0.185414	0.0916084	Akt1, Casp3, Cflar, Aifm3, Taok1, Cecr2	2750	12	12882	2.34218	1	0.989817	84.5424
GOTERM_CC_DIRECT	GO:0043005~neuron projection	95	2.93572	0.0931388	Abl1, Slc6a1, Kcnb1, Stau1, Eno2, Ptpn13, Ulk1, Kif5a, Wrn, Bptf, Itsn1, Pgr, Gabbr2, Chrnb4, Pou4f1, Eps8, Camk2n1, Atf4, Hmgb1, Kcnn3, Sgk1, Slc1a3, Calm1, Arhgef7, Map4, Tsga10, Hap1, Mpdz, Stmn2, Iqgap1, Ncdn, Slc17a8, Grip1, Dlg1, Hcn4, Cadm1, Cux1, Tenm4, Nefm, Fmr1, Erc2, Dtnbp1, Psen1, Abat, Rgma, Pdzd2, Grm8, Ptprf, Map2, Unc13a, Calb1, Rims2, Myo5a, Rnf40, Dpysl2, Dcx, Lrrc7, Shank2, Ex…	2915	394	13850	1.14561	1	0.847862	78.5028
GOTERM_CC_DIRECT	GO:0005794~Golgi apparatus	250	7.72559	0.0932898	Rab20, Rasip1, Snapin, Entpd6, Slc35a4, Galnt4, Rab30, Col26a1, Ptgfrn, Ptgs1, Dnm1l, Egfr, Chsy1, St8sia2, Naa25, Stc2, Stmn2, Col1a1, Pidd1, Trappc11, Hip1, Dlg1, Glt8d2, Fgd5, Psen1, Sec22b, Slc1a5, Galnt16, Cav1, Rtn3, Pask, Pthlh, Pkdcc, Cdk5rap2, Arfrp1, Ap3b1, Exoc4, Golga1, Myo18a, Pphln1, Pik3c2a, Cnst, Mdga1, Lgr5, Parp10, Srcap, Trip10, Csde1, Gnas, App, H2-Q4, B4galt4, Nucb2, Gimap8, …	2915	1100	13850	1.07984	1	0.842636	78.5591
GOTERM_MF_DIRECT	GO:0046982~protein heterodimerization activity	109	3.36836	0.093716	Smad2, Tfe3, Adrb1, Syt3, Bard1, Uba3, Taf1, Egfr, Chrnb4, Bhlhe41, P2ry1, Zhx2, Mafg, Kcnn3, Sptb, Taf13, Mid1, Hip1, Nefm, Fmr1, Abcg4, Micu1, Cav1, Alox5ap, Ano1, Itgb1, Inhbb, Jam2, Foxp2, Adora1, Ppara, Zfp423, Tef, Chrna5, Ikzf4, Pole4, Bmp6, Atf3, Ticam2, H2-Q4, Il6st, Fzd1, Tbx18, Tcf4, Nr3c1, Twist1, Homer2, Pknox1, Adra1b, Bcl10, Pbx1, Chrnb2, Grin1, Alx4, Add1, Sox4, Raf1, Tgfbr1, Smc4…	2633	453	12397	1.13291	1	0.924041	81.1005
GOTERM_BP_DIRECT	GO:0001701~in utero embryonic development	64	1.97775	0.0951797	Chd8, Smad2, Tgfbr1, Sin3a, Nmt1, Usp9x, Meg3, Tbx3, Pcgf2, Smad3, Dll1, Mfsd7b, Tanc2, Ric8a, Pdgfra, Wdtc1, Mafg, Gli3, Nog, Gli2, Zmiz1, Fgfr2, Myo1e, Dab2, Smo, Ankrd11, Icmt, Hcn4, Smad4, Ccm2, Angpt1, Rbbp6, Mtss1, Gna12, N4bp2l2, Sp1, Gjb3, Heg1, Ubr3, Itgb1, Dusp3, Zbtb18, Syvn1, Pkd1, Atp7a, Tpm1, Zfand5, Myc, Muc1, Ccnk, Twist1, Ly6e, Epb41l5, Grin2b, Stil, Adar, Kmt2d, Gpi1, Palb2, Amo…	2750	253	12882	1.18498	1	0.991245	85.6815
GOTERM_BP_DIRECT	GO:0001570~vasculogenesis	19	0.587145	0.095299	Hdac7, Heg1, Zmiz1, Ptprj, Rasip1, Foxm1, Glmn, Myo1e, Ackr3, Smo, Ccm2, Angpt1, Amot, Setd2, Ntrk2, Has2, Cul7, Cav1, Tead2	2750	62	12882	1.43553	1	0.990976	85.7182
GOTERM_BP_DIRECT	GO:0009791~post-embryonic development	28	0.865266	0.0953076	Smad2, Tgfbr1, Heg1, Dhcr7, Zfx, Ddx17, Kdm5b, Stk36, Aldh5a1, Arid5b, Gnaq, Usp9x, Foxp2, Meg3, Nespas, Trp73, Inppl1, Tcf7l2, Plagl2, Chst11, Gnas, Acvr2b, Fgfr2, Mut, Acadm, Psen1, Alx4, Ercc2	2750	99	12882	1.32487	1	0.99065	85.7208
GOTERM_BP_DIRECT	GO:0042384~cilium assembly	33	1.01978	0.0958021	Rfx2, Cep83, Ttc8, Stk36, Rfx3, Ablim1, 2410089E03Rik, Cdc14a, Nek1, Rfx4, Cep295, Snap29, Sclt1, Ehd1, Cep290, Trim59, Ift57, Dzip1, Bbs4, Celsr2, Traf3ip1, Poc1b, Alms1, Iqcb1, Ift46, Ift140, Cep89, Cby1, Bbs7, Ssx2ip, Fnbp1l, Kif24, Tmem231	2750	120	12882	1.2882	1	0.990555	85.8717
GOTERM_BP_DIRECT	GO:0071560~cellular response to transforming growth factor beta stimulus	17	0.52534	0.0959463	Tgfbr1, Abl1, Col1a1, Dab2, Hyal2, Wnt5a, Cx3cr1, Pde3a, Sfrp1, Epb41l5, Usp9x, Snrnp70, Mef2c, Mapk7, Stk16, Wnt4, Cav1	2750	54	12882	1.47471	1	0.99029	85.9154
GOTERM_MF_DIRECT	GO:0008168~methyltransferase activity	42	1.2979	0.0960264	Zcchc4, Mettl4, Trmt2a, Mettl13, Thumpd2, Kmt5a, Setdb1, Whsc1, Setd3, Trmt1l, Alkbh8, Shmt2, Cmtr1, Prmt7, Setd2, Carnmt1, Prdm6, Tyw3, Mettl14, Mettl10, Nsun2, Prmt8, Mettl2, Dnmt3a, Dph5, Suv420h1, Prdm11, Tgs1, Icmt, Tfb2m, Nsun3, Kmt2d, Mettl7a1, Prdm13, Prmt2, Trmt10a, Kmt2c, Setdb2, Mettl6, Trdmt1, Armt1, Eef1akmt1	2633	159	12397	1.24371	1	0.926136	81.8999
GOTERM_BP_DIRECT	GO:0001764~neuron migration	31	0.957973	0.0994698	Ascl1, Cxcl12, Dcx, Top2b, Ddit4, Neurod4, Aspm, Usp9x, Disc1, D130043K22Rik, Dcc, Neurog2, Atoh1, Pex13, Satb2, Mdga1, Nav1, Mef2c, Gas6, Bbs4, Celsr2, Nde1, Twist1, Elp3, Celsr1, Astn1, Gm44503, Psen1, Fzd3, Ntrk2, Pax6, Dyx1c1	2750	112	12882	1.29656	1	0.991588	86.9447
GOTERM_CC_DIRECT	GO:0005652~nuclear lamina	5	0.154512	0.0999327	Lbr, Nrm, Lmnb1, Cask, Hlcs	2915	9	13850	2.6396	1	0.857699	80.9002
GOTERM_CC_DIRECT	GO:0005892~acetylcholine-gated channel complex	5	0.154512	0.0999327	Chrnb2, Chrna5, Stxbp5, Chrna4, Chrnb4	2915	9	13850	2.6396	1	0.857699	80.9002
GOTERM_CC_DIRECT	GO:0032391~photoreceptor connecting cilium	12	0.370828	0.099945	Cetn2, Kifap3, Ift57, Ift140, 1810043G02Rik, Bbs4, Ttc8, Rpgrip1, Whrn, Iqcb1, Pcdhb16, Cep290	2915	35	13850	1.62901	1	0.852403	80.9043
[truncated: 1 more rows]

## Sheet: P14-P21_OFF
Table S4. GO analysis of genes contained m6A ON and OFF switches during mouse cerebellar development.
[truncated: 366 more rows]

[truncated: 1 more sheets: P21-P60_OFF]
