# Supplementary material for: RNA m6A methylation participates in regulation of postnatal development of the mouse cerebellum
Source: Genome Biol. 2018 May 31;19:68. doi: 10.1186/s13059-018-1435-z (PMC5984455; doi:10.1186/s13059-018-1435-z)
Supplement: Supplementary file 3 — Table S5. GO analysis of genes encoded by the CMRs at P7 and P60, and SMRs at the four developmental stages. (XLSX 128 kb) [file 13059_2018_1435_MOESM3_ESM.xlsx]

## Sheet: P7-CMRs
Table S5. GO analysis of genes encoded by the CMRs of P7 and P60, and SMRs at the four developmental stages.
Category	Term	Count	%	PValue	Genes	List Total	Pop Hits	Pop Total	Fold Enrichment	Bonferroni	Benjamini	FDR
GOTERM_BP_DIRECT	GO:0007156~homophilic cell adhesion via plasma membrane adhesion molecules	76	3.53982	2.03e-28	Fat2, Pcdh15, Pcdha6, Dchs1, Pcdha11, Pcdhb10, Robo1, Pcdha11, Pcdhb11, Pcdhgc5, Pcdhb3, Dscaml1, Amigo1, Pcdha2, Pcdhb18, Pcdhb21, Pcdhga9, Pcdha8, 2610005L07Rik, Pcdhga3, Pcdhgb5, Pcdha3, Pcdha9, Pcdhgb4, Cdh15, Celsr2, Pcdhb16, Pcdhga7, Pcdhga2, Nectin2, Cdh7, Pcdha7, Pcdh17, Pcdhga4, Kirrel3, Pcdha4, Cdh6, Pcdhga10, Pcdhga12, Pcdhb20, Pcdhb13, Pcdhb7, Pcdhb15, Tenm3, Pcdha12, Pcdhb6, Pcdhgb1,…	1783	140	12628	3.84476	9.21e-25	9.21e-25	3.83e-25
GOTERM_BP_DIRECT	GO:0006355~regulation of transcription, DNA-templated	418	19.469	3.24e-24	Zfp141, Zfp729a, Taf5l, Sox21, Arid3a, Foxq1, Bach1, Ilf2, Zfp160, Cep290, Krba1, Zfp84, Rnf20, Lbx1, Smad7, Zfp703, Zfp422, Nfix, AI987944, Lhx5, Zfp85, Junb, Neurod1, Crtc3, Eid2, Prox2, Zfp799, Trps1, Pknox2, Foxp2, Preb, Runx1t1, Zfp536, Acvrl1, Sp5, Limd1, Jade1, Ing5, Tcf4, Csrnp1, Hey2, Foxf2, Zfp560, Kmt2d, Rbpj, Zfp316, Pou3f3, Usp27x, Prdm9, Lrif1, Chd8, Zfp64, Bach2, Nr2f1, Klf4, Kdm5b…	1783	1906	12628	1.55323	1.47e-20	7.33e-21	6.1e-21
GOTERM_MF_DIRECT	GO:0003700~transcription factor activity, sequence-specific DNA binding	192	8.94271	7.65e-21	Mkl2, Smad2, Zxdc, Zfp764, Tfap2b, Homez, Eomes, Zfp11, Zfp141, Zfp712, Zfp189, Arid3a, Sox21, Foxq1, Mecp2, Klf2, Bach1, Zfp438, Trp73, Zfp451, Nfe2l1, Zfp937, Zfp160, E430018J23Rik, Gm12258, Crebrf, Mafb, Zscan22, Zfp65, Lbx1, Smad7, Pou2f2, Zfp518a, Zfp420, Zfp568, Maff, Nr4a1, Nfix, Zfp59, Zfp850, Zfp202, Hivep3, Zfp287, Zfp446, Zfp85, Zfp386, Junb, Jun, Zfp53, Neurod1, Zfp619, Aff1, Foxn2, Z…	1750	694	12144	1.91984	9.89e-18	9.89e-18	1.25e-17
GOTERM_MF_DIRECT	GO:0003676~nucleic acid binding	252	11.7373	7.43e-20	Zxdc, Zfp58, Zfp11, Zfp141, Zfp729a, Setd1a, Akap17b, Zfp160, Gm4924, Zfp119b, Zscan22, Zfp84, Krba1, Zfp65, AI854703, Zfp703, Zfp422, Rbm19, Rbms2, Zfp850, AI987944, AW146154, Zfp202, Zfp867, Zfp85, Pnma3, Zfp955b, Zfp386, BC002059, Zfp729b, Zfp445, Zfp24, Alyref2, Rbm12b1, Nkrf, Zbtb18, Zfp783, Zfp799, Blm, Zfp119a, Sall1, Zfp90, Zfp865, Jrkl, Zfp536, Zfp994, Eri2, Zfp873, Sp5, Thap2, Zfp182, Z…	1750	1022	12144	1.71109	9.61e-17	4.8e-17	1.21e-16
GOTERM_MF_DIRECT	GO:0046872~metal ion binding	529	24.639	4.65e-13	Leng9, Zfp141, Zfp729a, Rnf219, Zmym4, Itsn1, Mob3c, Kin, Zfp160, Gm4924, Nrxn2, Fgd3, Zfp84, Rnf20, Gm20388, Smad7, AI854703, Mid1, Zfp703, Zfp422, Map3k3, AI987944, Zfp202, Lhx5, Zfp85, Pnma3, Rsl1, Rnf135, Ubox5, Cdh6, Map3k2, Zc3h13, Mppe1, Zfp799, Zfp783, Zc3h12c, Trps1, Zbtb21, Foxp2, Rnf19a, Runx1t1, Zfp536, Zfp865, Pde7b, Acacb, Acvrl1, Adpgk, Thap2, Sp5, Limd1, Mgat4c, Cdh12, Jade1, Ing5…	1750	2832	12144	1.29624	6.01e-10	2e-10	7.59e-10
GOTERM_BP_DIRECT	GO:0006351~transcription, DNA-templated	318	14.8114	9.33e-11	Mkl2, Zxdc, Zfp58, Taf5l, Arid3a, Sox21, Foxq1, Mecp2, Bach1, Zfp451, Ilf2, Crebrf, Bbx, Cep290, Zscan22, Lbx1, Smad7, Atxn1l, Zfp703, Zfp422, Rpap1, Nfix, Zfp202, Lhx5, Junb, Neurod1, Crtc3, Bcorl1, Eid2, Zfp445, Prox2, Zfp24, Nkrf, Zbtb18, Sox1, Trps1, Zfp263, Foxp2, Preb, Sall1, Crebbp, Scx, Runx1t1, Zfp90, Zfp865, Zfp536, Sp5, Limd1, Jade1, Zfp182, Emsy, Ing5, Tcf4, Csrnp1, Zkscan4, Foxd1, He…	1783	1628	12628	1.38343	4.22e-07	1.41e-07	1.76e-07
GOTERM_MF_DIRECT	GO:0003677~DNA binding	295	13.7401	6.63e-10	Epm2aip1, Zfp58, Zfp11, Papd7, Arid3a, Sox21, Zmym4, Foxq1, Mecp2, Bach1, Zfp451, Kin, Ilf2, Bbx, Lbx1, Smad7, Atxn1l, Zfp422, Rpap1, Nfix, Dnajc1, Lhx5, Eme2, Zfp386, Junb, Neurod1, Lig4, Zfp445, Prox2, Zfp24, Nkrf, Zbtb18, Blm, Sox1, Pknox2, Trps1, Sos1, Zfp263, Preb, Foxp2, Sall1, Scx, Crebbp, Runx1t1, Zfp90, Zfp865, Jrkl, Zfp536, Ssh2, Sp5, Thap2, Zfp182, Ahdc1, Tcf4, Csrnp1, Foxd1, Hey2, Fox…	1750	1484	12144	1.37947	8.58e-07	2.14e-07	1.08e-06
GOTERM_MF_DIRECT	GO:0043565~sequence-specific DNA binding	107	4.9837	5.67e-08	Tfap2b, Eomes, Foxq1, Klf2, Bach1, Trp73, Nfe2l1, Crebrf, Zscan22, Mafb, Zfp65, Lbx1, Pou2f2, Safb2, Maff, Nr4a1, Cux1, Hivep3, Lhx5, Sox13, Rsl1, Junb, Jun, Neurod1, Foxn2, Zfp24, Zbtb18, Sox1, Stat1, Pknox2, Trps1, Zbtb4, Zfp263, Bcl11a, Foxp2, Scx, Cebpd, Ttf1, Zfp536, Nr4a2, Prdm16, Nfe2l3, Zkscan14, Creb1, Sp5, Nr3c1, Csrnp1, Zkscan4, Foxd1, Hey2, Foxf2, Elk1, Rbpj, Cux2, Pou3f3, Esrrb, Etv6…	1750	446	12144	1.66484	7.33e-05	1.47e-05	9.25e-05
GOTERM_CC_DIRECT	GO:0016021~integral component of membrane	636	29.6227	9.35e-07	Lrrc8d, Gpr12, Pex11a, Adrb1, Adora2b, Slco3a1, Disp2, Snph, Slc36a1, Asphd1, Mfsd7b, Ank, Egfr, Gm10125, Dll4, Zdhhc24, Gpr19, Kcnn3, Hgsnat, Nrxn2, Itpripl1, Stx8, Bri3bp, Dnajc18, St7l, Gm20388, Tmem248, Tmem251, Pcdhga7, Pcdhga2, Prrg3, Kitl, Tmem81, Asic2, Tnfrsf19, Pag1, 4932438A13Rik, Lrrtm3, Cdh6, Tmem178, Thsd7a, Pcdhb20, Pcdhb13, Plxna4, Tmem53, Mppe1, Dcbld1, Trps1, Preb, Grin2d, Rnf19…	1916	3865	13550	1.16373	0.000604	0.000604	0.00139504
GOTERM_BP_DIRECT	GO:0051965~positive regulation of synapse assembly	25	1.16442	7.05e-06	Lrrtm3, Lrrtm4, Ephb3, Slitrk4, Slitrk3, Ntrk3, Flrt3, Tpbg, Lingo2, Lingo4, Slitrk1, Amigo2, Mecp2, Wnt7a, Ephb2, Cux2, Asic2, Amigo1, Adnp, Flrt1, Nlgn3, Lrrtm1, Nlgn1, Flrt2, Adgrb3	1783	67	12628	2.6427	0.0314171	0.00794855	0.0132804
GOTERM_CC_DIRECT	GO:0005622~intracellular	246	11.4578	8.12e-06	Zfp58, Zfp141, Zfp729a, Rab30, Itsn1, Egfr, Zfp160, Pcdhga3, Chac1, Dgke, Arhgef7, Zfp84, Krba1, Zfp65, Smad7, Nyx, Mid1, Rapgef2, Nfix, Zfp850, AI987944, AW146154, Asb8, Zfp867, Zfp85, Rsl1, Hras, Zfp955b, Tbc1d17, Zfp386, Gna12, Pag1, Neurod1, Zfp729b, Zfp445, Scn2a1, Zfp799, Blm, Sos1, Pik3c2a, Arf6, Zfp90, Zfp994, Cdc42bpg, Clvs2, Edn3, Zfp182, Zfp612, Zfp248, Zfp560, Arhgap31, Zfp316, Zfp354…	1916	1347	13550	1.29155	0.00522983	0.00261834	0.0121085
GOTERM_BP_DIRECT	GO:0045944~positive regulation of transcription from RNA polymerase II promoter	158	7.35911	1.89e-05	Smad2, Mkl2, Tfap2b, Zfp467, Ash1l, Eomes, Sdpr, Phip, Arid3a, Nrg1, Klf2, Bach1, Trp73, Acvr2a, Egfr, Nfe2l1, P2ry1, Itga6, Mafb, Atxn7, Pou2f2, Bmp4, Nr4a1, Nfix, Ebf2, Hras, Eya1, Fadd, Junb, Acvr1, Jun, Kmt2a, Neurod1, Crtc3, Prox2, Lmo4, Sox1, Stat1, Sall1, Ntf3, Crebbp, Scx, Cebpd, Nr4a2, Adrb2, Arid4b, Acvrl1, Irf2bpl, Yap1, Zbtb7b, Creb1, Rad54l2, Tcf4, Nr3c1, Csrnp1, Plagl1, Foxd1, Hey2,…	1783	817	12628	1.36968	0.0819134	0.0169475	0.0355519
GOTERM_BP_DIRECT	GO:0045893~positive regulation of transcription, DNA-templated	102	4.75082	4.57e-05	Zxdc, Smad2, Mkl2, Tfap2b, Eomes, Phip, Pdgfb, Mecp2, Klf2, Trp73, Ilf2, Cep290, Banp, Rnf20, Pou2f2, Nr4a1, Bmp4, Ebf2, Zfp287, Hivep3, Lhx5, Eya1, Acvr1, Kmt2a, Jun, Fzd4, Aff1, Neurod1, Foxn2, Map3k2, Atmin, Blm, Stat1, Igf1r, Sall1, Scx, Crebbp, Zfp90, Nr4a2, Prdm16, Acvrl1, Nfe2l3, Creb1, Bambi, Ing5, Fzd1, Tcf4, Mapk9, Foxf2, Tgfb3, Elk1, Rbpj, Wnt7a, Pou3f3, Ror2, Nfatc1, Chd8, Klf4, Mkl1,…	1783	492	12628	1.46831	0.186954	0.0339064	0.0860743
GOTERM_MF_DIRECT	GO:0005216~ion channel activity	37	1.72333	0.000111	Trpc4, Kcnb2, Kcnb1, Kcnq5, Kcnh1, Chrna4, Gabra2, Cacna1d, Kcna2, Ryr3, Scn1a, Grin2d, Trpc1, Kcna4, Nalcn, Tpcn2, Kcns2, Kcnq3, Grik5, Cacna1h, Ryr2, Gabrb1, Grik3, Kcnma1, Grid2, Kcng4, Scn3a, Grin2c, Itpr2, Hcn4, Kcnk3, Ryr1, Scn8a, Gria1, Chrnb2, Asic2, Hcn1	1750	134	12144	1.91611	0.133911	0.0236764	0.18126
GOTERM_BP_DIRECT	GO:0071773~cellular response to BMP stimulus	12	0.558919	0.000428	Bmp4, Bmpr1a, Bmpr2, Bmp2, Bmpr1b, Smad1, Scx, Acvr2a, Acvr1, Heyl, Nog, Acvrl1	1783	26	12628	3.26882	0.856019	0.241845	0.80312
GOTERM_BP_DIRECT	GO:0030501~positive regulation of bone mineralization	14	0.652073	0.000431	Bmpr1a, Bmp2, Bmpr2, Slc8a1, Tgfb3, Bmp4, Tmem119, Bmpr1b, Tfap2a, Isg15, Acvr2a, Mef2c, Adrb2, Acvr1	1783	34	12628	2.9163	0.857609	0.216236	0.807702
GOTERM_BP_DIRECT	GO:0045165~cell fate commitment	19	0.884956	0.000583	Smad2, Neurod1, Bmp2, Wnt3, Gas1, Wnt9b, Mitf, Trps1, Pml, Hey2, Bmp4, Rbpj, Wnt7a, Ror2, Tead4, Mef2c, Eya1, Sox5, Pax6	1783	57	12628	2.36082	0.928509	0.254076	1.09165
GOTERM_CC_DIRECT	GO:0045211~postsynaptic membrane	47	2.1891	0.000654	Lrrtm4, Lrrtm3, Lrfn3, Cnih3, Sema4c, Kcnb1, Sspn, Arhgap32, Ank1, Chrna4, Syne1, Gabra2, Shank2, Chrm2, Shc4, Fbxo45, Grin2d, Grm7, Epha7, Erbb2, Grik5, Arc, Lrrtm1, Gabrb1, Nlgn1, P2ry1, Grik3, Kcnma1, Grid2, Tenm2, Grm2, Gper1, Pcdh8, Grin2c, Ank3, Lrfn2, Anks1b, Pcdhb16, Lrfn1, Grin3a, Psd3, Gria1, Chrnb2, Nbea, Lrrc4, Kctd8, Tmub1	1916	203	13550	1.63737	0.344743	0.131432	0.971484
GOTERM_BP_DIRECT	GO:0060021~palate development	22	1.02469	0.000696	Smad2, Bmpr1a, Ephb3, Bcor, Gas1, Wnt9b, Lrp6, Anp32b, Asph, Csrnp1, Arid5b, Sos1, Foxf2, Tgfb3, Prrx1, Gdf11, Ephb2, Tfap2a, Wnt7a, Tiparp, Mef2c, Prdm16	1783	72	12628	2.16408	0.957294	0.27046	1.30345
GOTERM_BP_DIRECT	GO:0071880~adenylate cyclase-activating adrenergic receptor signaling pathway	8	0.372613	0.000865	Adra1a, Adrb1, Adra1d, Adra2a, Adrb2, Rapgef2, Adcy9, Adra2b	1783	13	12628	4.35843	0.980088	0.299555	1.61628
GOTERM_CC_DIRECT	GO:0043235~receptor complex	29	1.35072	0.000984	Gfra1, Gpr37, Ntrk3, Ptprb, Igf1r, Nt5dc3, Trpc1, Grm7, Rxra, Cr1l, Erbb2, Acvr2a, Flt1, Adra2a, Egfr, Gabrb1, Adrb2, Gpr61, Tradd, Kctd12b, Gpr63, Lrp6, Il4ra, Mcoln1, Itpr2, Gpr62, Ror1, Lifr, Kctd8	1916	109	13550	1.88155	0.470644	0.147024	1.45824
GOTERM_BP_DIRECT	GO:0034765~regulation of ion transmembrane transport	29	1.35072	0.00111509	Nedd4l, Kcnb2, Kcnb1, Kcnq5, Kcnh1, Cacna1d, Kcna2, Scn1a, Kcna4, Nalcn, Kcnk13, Tpcn2, Kcns2, Cacnb1, Kcnq3, Cacna1h, Cacnb2, Kcnj9, Kcnma1, Kcng4, Cacng2, Kcnj12, Cacng3, Kcnj16, Hcn4, Scn8a, Asic2, Kcnj10, Hcn1	1783	110	12628	1.86719	0.993589	0.343486	2.07909
GOTERM_MF_DIRECT	GO:0030165~PDZ domain binding	29	1.35072	0.00112801	Fzd4, Erc1, Adrb1, Shisa9, Cit, Cacna1d, Grm7, Rps6kb1, Grik5, Acvr2a, Nlgn1, Kcnj9, Grid2, Lnx2, Lpar1, Mpp2, Cxxc4, Kcnj12, Fzd1, Crim1, Grin2c, Fzd8, Rapgef2, Arhgap29, Gria1, Erc2, Atp2b4, Kirrel3, Synj2	1750	108	12144	1.86337	0.767611	0.18818	1.82474
GOTERM_BP_DIRECT	GO:0001657~ureteric bud development	15	0.698649	0.00129024	Smad2, Spry1, Pax2, Smad7, Bmp4, Rara, Smad9, Sall1, Gdf11, Smad1, Bcl2, Eya1, Sdc1, Tshz3, Nog	1783	42	12628	2.52944	0.997101	0.362048	2.40191
GOTERM_BP_DIRECT	GO:0007399~nervous system development	71	3.30694	0.00134654	C77370, Sema4c, Nr2f1, Ntrk3, Cit, Nav2, Sema3a, Robo1, Mafk, Btbd3, Fbxo45, Sema3c, Nrg1, Map1s, Dscaml1, D130043K22Rik, Tfap2a, Epha7, Amigo1, Ndnf, Camk2g, Mef2c, Dll4, Chac1, Arhgef7, Ephb3, Arid1a, Lbx1, Glis2, Gper1, Rapgef2, Hdac9, Gm44503, Cables1, Mbd5, Neurod1, Gfra1, Scn2a1, Plxna4, Efnb2, Dpysl2, Sox1, Prdm8, Gfra2, Ccdc64, Dact1, Ntf3, Ephb2, Arf6, Chd5, Erbb2, Cyb5d2, Nr4a2, Nlgn1, …	1783	350	12628	1.43672	0.997754	0.35313	2.50546
GOTERM_BP_DIRECT	GO:0000122~negative regulation of transcription from RNA polymerase II promoter	114	5.30973	0.00145586	Tfap2b, Homez, Eomes, Zbtb20, Mecp2, Bach1, Trp73, Gm4924, Dll4, Crebrf, Smad7, Atxn1l, Zfp568, Bmp4, Hexim2, Nfix, Cux1, Hdac9, Rsl1, Junb, Cbx7, Jun, Eid2, Prox2, Zbtb18, Cbx8, Stat1, Trps1, Zbtb4, Bcl11a, Foxp2, Sall1, Crebbp, Trib3, Zfp90, Zfp536, Nr4a2, Fnip2, Prdm16, Nfe2l3, Irf2bpl, Cic, Tbx18, Tcf4, Zfp354a, Hey2, Per1, Prmt5, Rbpj, Cux2, Pou3f3, Etv6, Efna1, Ube2i, Usp2, Ajuba, Asxl2, Nf…	1783	614	12628	1.31498	0.998631	0.355707	2.70624
GOTERM_MF_DIRECT	GO:0005509~calcium ion binding	103	4.79739	0.0015364	Pcdha11, Megf6, Pcdha11, Macf1, Plcb4, Pcdhgc5, Itsn1, Pcdha2, Ryr2, Pcdhb21, Pcdha8, Dll4, Pcdhga3, Pcdhgb5, Tbc1d9, Cdh15, Nin, Pcdhga7, Pcdhga2, Prrg3, Cdh7, Pcdh17, Pcdhga4, Pcdha4, Mmp28, Syt14, Cdh6, Pcdhga10, Pcdhga12, Pcdhb20, Pcdhb13, Pcdhb7, Pcdhb15, Ltbp2, Slc8a1, Pcdhb6, Ryr3, Pcdhgb1, Pcdhb4, Pcdh10, Pcdhb12, Pcdhga5, Pcdhac1, Pcdh18, Pcdhgb2, Cdh12, Mcc, Pcdh8, Cdh20, Fat3, Cdh11, R…	1750	536	12144	1.33351	0.863044	0.22004	2.47764
GOTERM_MF_DIRECT	GO:0005089~Rho guanyl-nucleotide exchange factor activity	21	0.978109	0.00158026	Fgd3, Arhgef7, Arhgef10, Plekhg3, Eps8l1, Arhgef37, Arhgef4, Sos1, Spata13, Arhgef17, Tiam1, Arhgef15, Als2cl, Itsn1, Rasgrf1, Fgd5, Fgd4, Dnmbp, Plekhg1, Tiam2, Arhgef3	1750	70	12144	2.08183	0.870607	0.203247	2.54752
GOTERM_BP_DIRECT	GO:0007157~heterophilic cell-cell adhesion via plasma membrane cell adhesion molecules	15	0.698649	0.00166832	Grid2, Amigo2, Tenm2, Tenm4, Nectin2, Dchs1, Cdh4, Amigo1, Tenm1, Fat4, Itga4, Tenm3, Nlgn1, Nectin1, Ptprd	1783	43	12628	2.47062	0.999478	0.376446	3.09533
GOTERM_CC_DIRECT	GO:0005886~plasma membrane	459	21.3787	0.00181419	Lrrc8d, Gpr12, Adrb1, Adora2b, Slco3a1, Disp2, Snph, Slc36a1, Itsn1, Syn2, Mfsd7b, Egfr, Ank, Dll4, Gpr19, Kcnn3, Plek2, Smad7, Rnpepl1, Pcdhga7, Pcdhga2, Kitl, Asic2, Hras, Dstyk, Tnfrsf19, Pag1, Lrrtm3, Cdh6, Thsd7a, Pcdhb20, Pcdhb13, Plxna4, Arhgap32, Gfra2, Sos1, Grin2d, Pcdhb4, Pik3c2a, Vstm2a, Peak1, Kcnq3, Adra1d, Acvrl1, Pcdhac1, Gpr61, Dcun1d3, Bambi, Jade1, Cdh12, Epb41l1, Gjd2, Ptpn4, …	1916	2891	13550	1.12282	0.690571	0.209117	2.67259
GOTERM_BP_DIRECT	GO:0003151~outflow tract morphogenesis	16	0.745226	0.0018378	Jun, Bmpr1a, Bmpr2, Thbs1, Fzd1, Sox17, Ryr1, Hey2, Bmp4, Sema3c, Rbpj, Tfap2a, Mef2c, Eya1, Heyl, Nog	1783	48	12628	2.36082	0.999758	0.387213	3.40464
GOTERM_BP_DIRECT	GO:0035023~regulation of Rho protein signal transduction	21	0.978109	0.0021444	Fgd3, Arhgef7, Arhgef10, Plekhg3, Eps8l1, Arhgef37, Arhgef4, Sos1, Spata13, Arhgef17, Tiam1, Arhgef15, Als2cl, Itsn1, Rasgrf1, Fgd5, Fgd4, Dnmbp, Plekhg1, Tiam2, Arhgef3	1783	73	12628	2.03742	0.99994	0.417122	3.96185
GOTERM_MF_DIRECT	GO:0045499~chemorepellent activity	11	0.512343	0.00218838	Nrg1, Sema3c, Epha7, Sema4c, Sema5a, Sema3g, Sema3a, Flrt3, Nrg3, Sema3d, Flrt2	1750	26	12144	2.93591	0.941145	0.246682	3.51152
GOTERM_MF_DIRECT	GO:0001077~transcriptional activator activity, RNA polymerase II core promoter proximal region sequence-specific binding	47	2.1891	0.00223644	Jun, Smad2, Neurod1, Tfap2b, Zfp467, Klf4, Pou3f2, Sox1, Preb, Tfap2a, Elk3, Smad1, Cebpd, Trp73, Tead4, Nr4a2, Mef2c, Camta1, Akna, Plagl2, Gli2, Mafb, Zfp639, Zbtb7b, Meis1, Klf13, Nrf1, Mitf, Pou2f2, Tcf4, Glis2, Mtf1, Nr3c1, Meis2, Foxd1, Nfatc2, Nr4a1, Elk1, Ebf2, Rbpj, Etv6, Junb, Heyl, Pax6, Meox1, Elf1, Nfatc1	1750	211	12144	1.54575	0.944699	0.231395	3.58733
GOTERM_CC_DIRECT	GO:0016529~sarcoplasmic reticulum	16	0.745226	0.00234732	Jph1, Camk2d, Thbs1, Ank1, Itpr2, Ank3, Asph, Ryr3, Srl, Ryr1, Rasd1, Camk2g, Cacnb1, Ryr2, Syne2, Pomt1	1916	49	13550	2.30923	0.780883	0.223552	3.44522
GOTERM_CC_DIRECT	GO:0031463~Cul3-RING ubiquitin ligase complex	18	0.838379	0.00255986	Klhl20, Klhl42, Ipp, Bach2, Klhl33, Klhl22, Kbtbd11, Klhl5, Kbtbd3, Klhl21, Bach1, Klhl15, Klhl32, Klhl3, Klhdc7a, Kbtbd8, Kbtbd7, Klhl36	1916	59	13550	2.15757	0.809059	0.210647	3.75165
GOTERM_BP_DIRECT	GO:0016567~protein ubiquitination	66	3.07406	0.00266888	Dtx4, Fbxl12, Rnf121, Rnf122, Bach2, Fbxl21, Nhlrc1, Klhl5, Kbtbd3, Herc2, Vcpip1, Siah2, Fbxo45, Cand2, Bach1, Med20, Znrf3, Socs2, Kbtbd7, Klhl36, Rnf182, Klhl20, Fbxo32, Kbtbd11, Mdm2, Fem1c, Klhl21, Tulp4, Asb7, Rbbp6, Asb8, Ube2d3, Rnf135, Fbxo33, Spsb3, 6330408A02Rik, Klhdc7a, Rnf103, Rnf114, Ubox5, Fancf, Nedd4l, Ipp, Os9, Tnfaip3, Rnf139, Rnf19a, Dcaf5, Rnf165, Mid2, Klhl3, Rnf38, Rnf144b…	1783	329	12628	1.42079	0.999994	0.470915	4.90797
GOTERM_CC_DIRECT	GO:0045202~synapse	89	4.14532	0.00272469	Pcdh15, Sema4c, Kcnb1, Sspn, Kcnh1, Shisa9, Kcna2, Phactr1, Chrm2, Shc4, Fbxo45, Snph, Nrg1, Map1s, Cbln4, Grm7, Dscaml1, Itsn1, Utrn, Syn2, Dnmbp, Arc, Grik5, Egfr, Lrrtm1, Tor1a, Bsn, Grik3, Tenm2, Dgki, Shisa7, Gper1, Grin2c, Rapgef2, Neto2, Anks1b, Mdm2, Pcdhb16, Lrfn1, Grin3a, Psd3, Erc2, Asic2, Nlgn3, Pcdha4, Hcn1, Colq, Ppfia2, Lrrtm3, Lrrtm4, Cnih3, Erc1, Lrfn3, Arhgap32, Chrna4, Myo7a, G…	1916	468	13550	1.34489	0.828394	0.197737	3.98865
GOTERM_MF_DIRECT	GO:0000981~RNA polymerase II transcription factor activity, sequence-specific DNA binding	33	1.53703	0.00291237	Npas3, Jun, Tfap2b, Epm2aip1, Sox17, Zkscan6, Pknox2, Foxk1, Foxq1, Zmym4, Tfap2a, Zscan29, Elk3, Trp73, Mef2c, Sox5, Zscan18, Plagl2, Prox1, Bmpr1a, E130308A19Rik, Zfp641, Zfp518a, Maf, Erf, Plagl1, Erg, Rest, Nfatc2, Elk1, Zfp202, Zfp446, Pax6	1750	136	12144	1.68383	0.976975	0.269675	4.64753
GOTERM_BP_DIRECT	GO:0001822~kidney development	28	1.30415	0.00314554	Tfap2b, Dchs1, Tet2, Arid5b, Sall1, Tns2, Tfap2a, Tiparp, Pkd1, C1galt1, Trp73, Aqp11, Gli2, Prox1, Wfs1, Adamts1, Pax2, Wnt9b, Tsc1, Glis2, Foxd1, Zfp354a, Bmp4, Cux1, Amer1, Pou3f3, Fat4, Bcl2	1783	112	12628	1.77061	0.999999	0.509808	5.76016
GOTERM_BP_DIRECT	GO:0001707~mesoderm formation	11	0.512343	0.00354129	Smad2, Bmp4, Macf1, Bmpr1a, Bmpr2, Wnt3, Scx, Eomes, Acvr1, Nog, Ext2	1783	28	12628	2.78239	1	0.534474	6.4622
GOTERM_BP_DIRECT	GO:0030509~BMP signaling pathway	16	0.745226	0.00355238	Bmpr1a, Bmp2, Bmpr2, Rgmb, Usp9x, Bmp4, Smad9, Bmpr1b, Smad1, Scx, Ror2, Ryr2, Acvr2a, Acvr1, Acvrl1, Nog	1783	51	12628	2.22194	1	0.519113	6.48179
GOTERM_BP_DIRECT	GO:0006816~calcium ion transport	28	1.30415	0.00359017	Trpc4, Chrna4, Slc8a1, Cacna1d, Ryr3, Camk2a, Trpc1, Nalcn, Tpcn2, Gja4, Slc24a2, Pkd1, Camk2g, Cacnb1, Cacna1h, Ryr2, Cacnb2, Camk2d, Cacng2, Mcoln1, Cacng3, Itpr2, Ryr1, Grin3a, Chrnb2, Atp2b4, Slc8a3, Nfatc1	1783	113	12628	1.75494	1	0.50725	6.54855
GOTERM_BP_DIRECT	GO:0046426~negative regulation of JAK-STAT cascade	13	0.605496	0.00364252	Lrrtm4, Lrrtm3, Neurod1, Flrt3, Nyx, Rtn4r, Lrrc4, Flrt1, Socs2, Lrrtm1, Sac3d1, Flrt2, Ptprd	1783	37	12628	2.48843	1	0.497507	6.64098
GOTERM_MF_DIRECT	GO:0000977~RNA polymerase II regulatory region sequence-specific DNA binding	39	1.81649	0.00450535	Zfp764, Bcor, Zfx, Eomes, Fosl2, Klf12, Trps1, Pknox2, Arid5b, Zbtb4, Arid3a, Foxk1, Rara, Tfap2a, Rxra, Crebbp, Rora, Nr4a2, Mef2c, E430018J23Rik, Irf2, Zfp39, Klf9, Sp5, 9130019O22Rik, Glis2, Plagl1, Zfp747, Foxf2, Cux1, Nfix, Zscan20, Zfp551, Cux2, Etv6, Satb1, Sox13, Junb, Nfatc1	1750	173	12144	1.56438	0.997087	0.361811	7.10302
GOTERM_BP_DIRECT	GO:0007411~axon guidance	31	1.44388	0.00489969	Plxna4, Efnb2, Sema3a, Dpysl2, Flrt3, Robo1, Sema3c, Ntf3, Ephb2, Gli2, Nog, Tenm2, Ephb3, Epha5, Gas1, Wnt3, Lmtk2, Kif26b, Zfp280b, Ank3, Foxd1, Apbb2, Nrp1, Cdh4, Efna1, Ext1, Sema5a, Kif26a, Nectin1, Flrt2, Pax6	1783	132	12628	1.6633	1	0.589024	8.83444
GOTERM_MF_DIRECT	GO:0005244~voltage-gated ion channel activity	27	1.25757	0.00566688	Kcnb2, Kcnb1, Kcnq5, Kcnh1, Cacna1d, Kcna2, Scn1a, Kcna4, Nalcn, Kcnk13, Tpcn2, Kcns2, Cacnb1, Kcnq3, Cacna1h, Cacnb2, Kcnj9, Kcnma1, Kcng4, Cacng2, Kcnj12, Cacng3, Kcnj16, Hcn4, Scn8a, Kcnj10, Hcn1	1750	109	12144	1.71894	0.999356	0.408365	8.85591
GOTERM_BP_DIRECT	GO:0046579~positive regulation of Ras protein signal transduction	9	0.41919	0.00568486	Nrg1, Kitl, Csf1, Rasgrf1, Dgki, Ngf, Erbb2, Hras, Sos1	1783	21	12628	3.03533	1	0.629324	10.1795
GOTERM_MF_DIRECT	GO:0000978~RNA polymerase II core promoter proximal region sequence-specific DNA binding	58	2.70144	0.0059668	Smad2, Zfp467, Zfp58, Fosl2, Pou3f2, Tfap2a, Smad1, Trp73, Tead4, Hinfp, Mef2c, Gli2, Mafb, Nrf1, Mitf, Pou2f2, Meis2, Nfatc2, Ebf2, Zfp719, Junb, Jun, Neurod1, Tgif1, Sox1, Stat1, Bcl11a, Foxp2, Sall1, Elk3, Cebpd, Zfp536, Nr4a2, Rfx5, Nfe2l3, Akna, Zfp639, Zbtb7b, Creb1, Zfp418, Meis1, Gmeb2, Klf13, Pax2, Tbx18, Tcf4, Nr3c1, Mtf1, Foxd1, Per1, Elk1, Rbpj, Cux2, Etv6, Pax6, Nfatc1, Elf1, Meox1	1750	286	12144	1.4073	0.999564	0.403024	9.30344
GOTERM_BP_DIRECT	GO:0070588~calcium ion transmembrane transport	19	0.884956	0.00613131	Trpc4, Cacng2, Slc8a1, Cacna1d, Itpr2, Cacng3, Ryr3, Ryr1, Trpc1, Nalcn, Tpcn2, Slc24a2, Cacnb1, Pkd1, Atp2b4, Ryr2, Cacna1h, Slc8a3, Cacnb2	1783	69	12628	1.95024	1	0.643333	10.9359
GOTERM_BP_DIRECT	GO:0007179~transforming growth factor beta receptor signaling pathway	19	0.884956	0.00613131	Jun, Smad2, Bambi, Creb1, Bmp2, Smad7, Pdgfb, Pml, Usp9x, Fut8, Tgfb3, Hipk2, Smad9, Dcp1a, Bmpr1b, Smad1, Ltbp3, Acvr1, Acvrl1	1783	69	12628	1.95024	1	0.643333	10.9359
GOTERM_MF_DIRECT	GO:0001228~transcriptional activator activity, RNA polymerase II transcription regulatory region sequence-specific binding	19	0.884956	0.00644371	Klf9, Sox17, Maf, Plagl1, Csrnp1, Trps1, Mafk, Arid3a, Maff, Rest, Foxf2, Nfix, Tfap2a, Rbpj, Crebbp, Nr4a2, Pax6, Csrnp2, Irf2	1750	68	12144	1.93896	0.999766	0.406915	10.0108
GOTERM_MF_DIRECT	GO:0044212~transcription regulatory region DNA binding	40	1.86306	0.00755414	Kmt2a, Jun, Bcor, Klf4, Sox17, Fosl2, Atmin, Gabpb1, Arid5b, Taf5, Bcl11a, Rara, Tfap2a, Rxra, Cebpd, Trp73, Ttf1, Hinfp, Mef2c, Sox5, Arid4b, Gli2, Yap1, Prox1, Zfp639, Creb1, Zfp65, Pax2, Smad7, Glis2, Elmsan1, Rest, Nfatc2, Gabpb2, Kmt2d, Arid5a, Ccnt1, Hivep3, Hivep2, Pax6	1750	184	12144	1.50857	0.999945	0.438273	11.6379
GOTERM_BP_DIRECT	GO:0003215~cardiac right ventricle morphogenesis	6	0.27946	0.00755815	Bmp4, Sema3c, Bmpr1a, Ppp1r13l, Jag1, Hey2	1783	10	12628	4.24947	1	0.706642	13.3132
GOTERM_BP_DIRECT	GO:0007169~transmembrane receptor protein tyrosine kinase signaling pathway	21	0.978109	0.00770907	Ephb3, Gfra1, Epha5, Jak1, Epha10, Ntrk3, Epha3, Gfra2, Shc4, Igf1r, Ntf3, Ephb2, Epha7, Csf1, Ror1, Erbb2, Ror2, Flt1, Egfr, Cspg4, Pag1	1783	81	12628	1.83619	1	0.701148	13.5611
GOTERM_BP_DIRECT	GO:0035329~hippo signaling	9	0.41919	0.00784584	Amotl1, Limd1, Dchs1, Lats2, Fat4, Amotl2, Tead4, Ajuba, Yap1	1783	22	12628	2.89736	1	0.695275	13.7852
GOTERM_MF_DIRECT	GO:0003714~transcription corepressor activity	31	1.44388	0.00818518	Tfap2b, Bcor, Homez, Nsd1, Kdm5b, Zhx3, Prdm8, Bcl11a, Hipk2, Rara, Elk3, Trib3, Runx1t1, Yap1, Prox1, Tob1, Limd1, Kctd1, Cbfa2t3, Nrip1, Asxl1, Tcf4, Erf, Gon4l, Prmt5, Npat, Hdac9, Hr, Cdyl, Heyl, Ajuba	1750	134	12144	1.60539	0.999976	0.445888	12.5502
GOTERM_MF_DIRECT	GO:0004935~adrenergic receptor activity	6	0.27946	0.00825698	Adra1a, Adrb1, Adra1d, Adra2a, Adrb2, Adra2b	1750	10	12144	4.16366	0.999978	0.431209	12.6535
GOTERM_BP_DIRECT	GO:0061036~positive regulation of cartilage development	7	0.326036	0.00851553	Bmp4, Bmpr2, Bmp2, Bmpr1b, Smad1, Scx, Sox5	1783	14	12628	3.54122	1	0.713091	14.8744
GOTERM_BP_DIRECT	GO:0007275~multicellular organism development	134	6.24127	0.008718	Mkl2, Sema4c, Ntrk3, Cit, Eomes, Pdgfb, Siah2, Fbxo45, Zmym4, Sema3c, D130043K22Rik, Cr1l, Amigo1, Camk2g, Ryr2, Egfr, Dll4, Vangl1, Shb, Banp, Ephb3, Lenep, Lbx1, Rapgef2, Rictor, Bmp4, Rbm19, Cux1, Ebf2, Tcf15, Eya1, Tulp3, Fzd4, Neurod1, Vezt, Btbd7, Spry1, Eid2, Zbtb18, Ephb2, Scx, Vangl2, Sema3d, Smpd3, Zbtb7b, Wnt3, Prr15, Fzd1, Kif26b, Tbx18, Tcf4, Fat3, Zfp354a, Ryr1, Foxd1, Hey2, Radil, …	1783	778	12628	1.21986	1	0.710169	15.2012
GOTERM_CC_DIRECT	GO:0005667~transcription factor complex	44	2.04937	0.00911066	Jun, Smad2, Klf4, Sox17, Pou3f2, Lmo4, Ascc3, Trps1, Dcp1a, Tfap2a, Smad1, Crebbp, Scx, Trp73, Tead4, Yap1, Mafb, Creb1, Limd1, Meis1, Pax2, Lbx1, Smad7, Nrf1, Tcf4, Glis2, Elmsan1, Olig2, Mga, Hey2, Nfatc2, Nr4a1, Foxf2, Smad9, Hdac9, Arid5a, Rbpj, Junb, Hivep2, Heyl, Pax6, Nfatc1, Pou2f1, Ajuba	1916	213	13550	1.46089	0.997294	0.481565	12.7629
GOTERM_MF_DIRECT	GO:0005248~voltage-gated sodium channel activity	7	0.326036	0.00941286	Scn8a, Asic2, Scn2a1, Scn3a, Hcn4, Hcn1, Scn1a	1750	14	12144	3.46971	0.999995	0.457422	14.2998
GOTERM_MF_DIRECT	GO:0008046~axon guidance receptor activity	5	0.232883	0.0104294	Ephb3, Ephb2, Epha7, Sema5a, Robo1	1750	7	12144	4.95673	0.999999	0.475613	15.7236
GOTERM_MF_DIRECT	GO:0098821~BMP receptor activity	4	0.186306	0.0106449	Bmpr1a, Bmpr2, Acvr2a, Acvrl1	1750	4	12144	6.93943	0.999999	0.466866	16.0225
GOTERM_BP_DIRECT	GO:0007416~synapse assembly	13	0.605496	0.0111038	Nrxn2, Flrt3, Shank2, Pdgfb, Pcdhb16, Nrg1, Mecp2, Sdk2, Nlgn3, Nlgn1, Bsn, Kirrel3, Pclo	1783	42	12628	2.19219	1	0.783771	18.9631
GOTERM_MF_DIRECT	GO:0008146~sulfotransferase activity	11	0.512343	0.0117798	Chst1, Hs6st3, Chst7, Dsel, Chst12, Hs3st1, Chst8, Ndst2, Chst5, Hs3st4, Chst14	1750	32	12144	2.38543	1	0.486323	17.5807
GOTERM_BP_DIRECT	GO:2001259~positive regulation of cation channel activity	6	0.27946	0.012263	Nedd4l, Asic2, Adrb1, Ikbkb, Ank3, Hcn1	1783	11	12628	3.86315	1	0.806507	20.7334
GOTERM_BP_DIRECT	GO:0001843~neural tube closure	22	1.02469	0.0124741	St14, Tgif1, Sema4c, Pax2, Arid1a, Adm, Lrp6, Tsc1, Lmo4, Cecr2, Phactr4, Stil, Bmp4, Rara, Sall1, Traf6, Tfap2a, Setd2, Vangl2, Kdm2a, Tulp3, Nog	1783	90	12628	1.73126	1	0.802739	21.0518
GOTERM_MF_DIRECT	GO:0001105~RNA polymerase II transcription coactivator activity	12	0.558919	0.0125448	Mkl2, Prrx1, Sall1, Hipk2, Neurod1, Tfap2b, Tfap2a, Jade1, Crebbp, Mkl1, Pou3f2, Hyal2	1750	37	12144	2.25063	1	0.493447	18.6155
GOTERM_MF_DIRECT	GO:0005262~calcium channel activity	17	0.791803	0.0126959	Trpc4, Cacng2, Cacna1d, Cacng3, Itpr2, Ryr3, Ryr1, Trpc1, Grin3a, Tpcn2, Slc24a2, Cacnb1, Pkd1, Ryr2, Cacna1h, Cacnb2, Dennd5b	1750	62	12144	1.90275	1	0.483582	18.8186
GOTERM_BP_DIRECT	GO:0019228~neuronal action potential	9	0.41919	0.0139332	Scn8a, Gria1, Scn2a1, Scn3a, Gper1, Kcna2, Ank3, Kcnma1, Scn1a	1783	24	12628	2.65592	1	0.828647	23.2196
GOTERM_BP_DIRECT	GO:0022604~regulation of cell morphogenesis	9	0.41919	0.0139332	Zmym4, Sh3d19, Larp4, Ago4, Fitm2, Arc, Phip, Zranb1, Camsap1	1783	24	12628	2.65592	1	0.828647	23.2196
GOTERM_CC_DIRECT	GO:0035097~histone methyltransferase complex	9	0.41919	0.0140617	Kmt2a, Prmt5, Hdac9, Kmt2d, Nsd1, Prdm4, Kmt2c, Setd1a, Prdm8	1916	24	13550	2.65201	0.999894	0.599416	19.0443
GOTERM_BP_DIRECT	GO:0007178~transmembrane receptor protein serine/threonine kinase signaling pathway	8	0.372613	0.0159171	Bmpr1a, Pakap, Bmpr2, Bmpr1b, Acvr2a, Acvr1, Trps1, Acvrl1	1783	20	12628	2.83298	1	0.859524	26.0771
GOTERM_BP_DIRECT	GO:0001964~startle response	8	0.372613	0.0159171	Nrg1, Npas3, Mecp2, Grin2d, Pcdh15, Csmd1, Kcnh1, Grin2c	1783	20	12628	2.83298	1	0.859524	26.0771
GOTERM_BP_DIRECT	GO:0045597~positive regulation of cell differentiation	12	0.558919	0.0162657	Jun, Bmp4, Smad9, Neurod1, Bmp2, Bmpr1b, Edn3, Smad1, Eomes, Sox17, Junb, Ppp1r13l	1783	39	12628	2.17921	1	0.858189	26.5686
GOTERM_BP_DIRECT	GO:0006468~protein phosphorylation	91	4.23847	0.0167159	Smad2, Jak1, Ntrk3, Cit, Pdik1l, Ttbk1, Pdgfb, Dclk3, Cdk18, Rara, Epha7, Smad1, Camk2g, Bmp2k, Acvr2a, Pan3, Egfr, Flt1, Trp53rkb, Irak2, Ksr1, Sik3, Ephb3, Bmp2, Bmpr2, Camk2d, Epha10, Map3k3, Nuak2, Mapk4, Hunk, Acvr1, Dstyk, Mapkapk3, Scyl3, Map3k2, Tbck, D8Ertd82e, Phkg2, Plk2, Wnk3, Stk35, Igf1r, Camk2a, Hipk2, Ephb2, Ripk2, Rps6kb1, Map3k13, Abl2, Peak1, Trib3, Ksr2, Erbb2, Fnip2, Akt2, Aa…	1783	515	12628	1.25146	1	0.858619	27.1988
GOTERM_BP_DIRECT	GO:0009791~post-embryonic development	23	1.07126	0.0167244	Kmt2a, Smad2, Dhcr7, Ash1l, Tet2, Zfx, Kdm5b, Slc8a1, Csrnp1, Arid5b, Ppp1r13l, Mecom, Usp9x, Bmp4, Foxp2, Sema3c, Mecp2, Tiparp, Trp73, Bcl2, Nr4a2, Tmtc3, Plagl2	1783	98	12628	1.66221	1	0.851679	27.2107
GOTERM_BP_DIRECT	GO:0035912~dorsal aorta morphogenesis	5	0.232883	0.0172276	Bmpr1a, Rbpj, Dll4, Acvrl1, Hey2	1783	8	12628	4.42653	1	0.853148	27.909
GOTERM_BP_DIRECT	GO:0010960~magnesium ion homeostasis	5	0.232883	0.0172276	Tfap2b, Trmt10a, Cnnm4, Egfr, Ank3	1783	8	12628	4.42653	1	0.853148	27.909
GOTERM_BP_DIRECT	GO:0003183~mitral valve morphogenesis	5	0.232883	0.0172276	Bmpr1a, Bmpr2, Dchs1, Efna1, Acvr1	1783	8	12628	4.42653	1	0.853148	27.909
GOTERM_BP_DIRECT	GO:0003203~endocardial cushion morphogenesis	7	0.326036	0.0176869	Bmpr1a, Bmp2, Acvr1, Heyl, Nog, Acvrl1, Mdm2	1783	16	12628	3.09857	1	0.853837	28.5408
GOTERM_MF_DIRECT	GO:0071837~HMG box domain binding	8	0.372613	0.0177025	Jun, Prrx1, Pou3f3, Mef2c, Pou3f2, Olig2, Pax6, Meox1	1750	20	12144	2.77577	1	0.588622	25.281
GOTERM_BP_DIRECT	GO:0045664~regulation of neuron differentiation	9	0.41919	0.0180138	Neurod1, Ntf3, Tfap2a, Ngf, Dpysl2, Eomes, Nlgn1, Eya1, Pax6	1783	25	12628	2.54968	1	0.852414	28.9873
GOTERM_MF_DIRECT	GO:0008066~glutamate receptor activity	5	0.232883	0.0184997	Grm7, Grik5, Grm5, Grik3, Grm8	1750	8	12144	4.33714	1	0.591077	26.2643
GOTERM_BP_DIRECT	GO:0009950~dorsal/ventral axis specification	6	0.27946	0.0186151	Bmpr1a, Wnt3, Senp2, Lrp6, Axin2, Pax6	1783	12	12628	3.54122	1	0.855267	29.8016
GOTERM_BP_DIRECT	GO:0048514~blood vessel morphogenesis	10	0.465766	0.0191618	Mkl2, Nr2f2, Meis1, Thbs1, Efnb2, Flt1, Pdgfb, Shb, Acvrl1, Sos1	1783	30	12628	2.36082	1	0.85715	30.5344
GOTERM_CC_DIRECT	GO:0048786~presynaptic active zone	10	0.465766	0.0193477	Erc1, Grm7, Erc2, Dgki, Gper1, Unc13c, Shank2, Rims4, Bsn, Pclo	1916	30	13550	2.35734	0.999997	0.68253	25.2833
GOTERM_BP_DIRECT	GO:0043401~steroid hormone mediated signaling pathway	12	0.558919	0.019653	Nr2f2, Bmp4, Nr4a1, Rara, Rxra, Esrrb, Nr2f1, Rora, Gper1, Nr4a2, Abhd2, Nr3c1	1783	40	12628	2.12473	1	0.858144	31.1866
GOTERM_CC_DIRECT	GO:0030054~cell junction	110	5.12343	0.0203407	Ash1l, Sema4c, Sspn, Cgn, Phactr1, Chrm2, Shc4, Fbxo45, Snph, Map1s, Cbln4, Itsn1, Syn2, Dnmbp, Trp73, Grik5, Kifc3, Tor1a, Bsn, Grik3, Arhgef7, Ptprj, Fbf1, Marveld2, Rapgef2, Grin3a, Psd3, Erc2, Nlgn3, Sh3pxd2a, Dstyk, Lrrtm3, Vezt, Lrfn3, Amotl1, Arhgap32, Shank2, Camk2a, Cldn2, Grin2d, Tln1, Gja4, Peak1, Gabrb1, Rims4, Ssh2, Grid2, Slx4, Limd1, Grm2, Pcdh8, Gjd2, Ank3, Rufy3, Tiam1, Sdk2, Arh…	1916	640	13550	1.2155	0.999998	0.669219	26.4042
GOTERM_BP_DIRECT	GO:0009952~anterior/posterior pattern specification	18	0.838379	0.0206344	Kmt2a, Smad2, Bmpr1a, Neurod1, Bmpr2, Wnt3, Lrp6, Nr2f2, Hipk2, Gdf11, Tcf15, Arc, Acvr2a, Vangl2, Mllt3, Tulp3, Pax6, Gli2	1783	72	12628	1.77061	1	0.865722	32.4723
GOTERM_MF_DIRECT	GO:0004714~transmembrane receptor protein tyrosine kinase activity	14	0.652073	0.0219851	Ephb3, Ephb2, Epha5, Epha7, Ror1, Epha10, Mertk, Ror2, Erbb2, Ntrk3, Flt1, Egfr, Epha3, Igf1r	1750	50	12144	1.94304	1	0.641766	30.4226
GOTERM_BP_DIRECT	GO:0007155~cell adhesion	72	3.35352	0.0225172	Fat2, Pcdh15, Dchs1, Susd5, Flrt3, Nedd9, Dscaml1, Pcdhgc5, Scarf1, Amigo1, Cercam, Pcdhb18, Col7a1, Tnr, Tor1a, Itga6, Pcdha3, Pcdha9, Tenm2, Pcdhgb4, Emilin1, Cdh15, Celsr2, Hapln4, Itga4, Hepacam, Nectin2, Kitl, Cdh7, Pcdhga4, Pcdh17, Nlgn3, Kirrel3, Icam5, Cdh6, Lrfn3, Cd47, Efnb2, Thbs1, Tenm3, Tln1, Abl2, Pcdhb14, Pcdh10, Nlgn1, Dst, Lgals3bp, Pcdh18, Pcdhga8, Cdh12, Bysl, Ajap1, Pcdh8, Cx3…	1783	400	12628	1.27484	1	0.883219	34.8755
GOTERM_CC_DIRECT	GO:0014731~spectrin-associated cytoskeleton	4	0.186306	0.0225592	Sptb, Dmtn, Ank1, Ank3	1916	5	13550	5.65762	1	0.67821	28.8517
GOTERM_BP_DIRECT	GO:0021915~neural tube development	13	0.605496	0.0229115	Dchs1, Lrp6, Cecr2, Stil, Dact1, Sema3c, Sall1, Pkd1, Fam212a, Tulp3, Hes3, Gli2, Nog	1783	46	12628	2.00156	1	0.88245	35.3683
GOTERM_MF_DIRECT	GO:0044323~retinoic acid-responsive element binding	4	0.186306	0.0237648	Rara, Rxra, Nr2f1, Zfp536	1750	5	12144	5.55154	1	0.657805	32.4598
GOTERM_BP_DIRECT	GO:0051145~smooth muscle cell differentiation	7	0.326036	0.0241408	Mkl2, Bmp4, Ntf3, Mkl1, Tbx18, Mef2c, Acvr1	1783	17	12628	2.9163	1	0.890523	36.8826
GOTERM_MF_DIRECT	GO:0004843~thiol-dependent ubiquitin-specific protease activity	18	0.838379	0.0247227	Otud1, Usp31, Yod1, Tnfaip3, Usp47, Otud7a, Vcpip1, Usp49, Usp13, Usp29, Usp27x, Usp1, Usp35, Usp10, Usp42, Usp2, Zranb1, Josd1	1750	72	12144	1.73486	1	0.660044	33.5331
GOTERM_BP_DIRECT	GO:0045892~negative regulation of transcription, DNA-templated	79	3.67955	0.0254112	Chd8, Smad2, Tfap2b, Kdm5b, Klf4, Pdgfb, Zbtb20, Nrg1, Rara, Mecp2, Tfap2a, Zfp438, Hinfp, Kat6b, Hes3, Tshz3, Prox1, Bmp2, Cbfa2t3, Zfp280b, Glis2, Zfp703, Gon4l, Mdm2, Mecom, Bmp4, Hexim2, Hdac9, Zfp488, Hr, Rsl1, Heyl, Jun, Bcor, Thap7, Eid2, Zfp24, Nkrf, Zhx3, Zbtb18, Usp47, Prdm8, Trps1, Foxk1, Pml, Zbtb21, Zbtb4, Rasd1, Zfp263, Foxp2, Sall1, Elk3, Scx, Trib3, Runx1t1, Cebpd, Zfp90, Atxn1, P…	1783	447	12628	1.25171	1	0.898152	38.4121
GOTERM_CC_DIRECT	GO:0030315~T-tubule	14	0.652073	0.0260794	Camk2d, Adra1a, Scn2a1, Kcnj12, Slc8a1, Ank3, Ryr1, Scn1a, Igf1r, Tgfb3, Slc30a1, Ahnak, Cacnb1, Atp2b4	1916	52	13550	1.90401	1	0.704577	32.58
GOTERM_MF_DIRECT	GO:0004842~ubiquitin-protein transferase activity	56	2.60829	0.0261668	Bach2, Klhl5, Nhlrc1, Lonrf1, Kbtbd3, Herc2, Siah2, Bach1, Znrf3, Klhl32, Kbtbd7, Klhl36, Rnf182, Klhl20, Klhl42, Rnf20, Fbxo32, Kbtbd11, Mdm2, Klhl21, Rbbp6, Ube2d3, Rnf135, Klhdc7a, Rnf103, Rnf114, Shprh, Ubox5, Nedd4l, Ipp, Bcor, Ttc3, Hecw2, Tnfaip3, Trim56, Rnf139, Rnf19a, Rnf144b, Rnf38, Klhl3, Trim21, Trim36, Klhl33, Klhl22, Birc6, Rnf152, Rlim, Cnot4, Ube2m, Traf6, Fbxw8, Rnf146, Trim27, …	1750	296	12144	1.31286	1	0.6691	35.1208
GOTERM_BP_DIRECT	GO:0007267~cell-cell signaling	16	0.745226	0.0266247	Wnt3, Trhde, Adra1a, Wnt9b, Adrb1, Panx2, Fzd1, Gjd2, Wnt7a, Gja4, Lhx5, Gjc2, Adra2a, Adra1d, Adrb2, Adra2b	1783	63	12628	1.79872	1	0.904515	39.8402
GOTERM_BP_DIRECT	GO:0001568~blood vessel development	16	0.745226	0.0266247	Fzd4, Dhcr7, Rapgef2, Pdgfb, Mdm2, Sphk2, Hey2, Map3k3, Bmp4, Gja4, Pkd1, Mfsd7b, Mef2c, Foxo1, Shb, Pax6	1783	63	12628	1.79872	1	0.904515	39.8402
GOTERM_BP_DIRECT	GO:0045104~intermediate filament cytoskeleton organization	6	0.27946	0.0268011	Csnk1a1, Bfsp2, Fam83h, Tor1a, Dst, Synm	1783	13	12628	3.26882	1	0.901721	40.0452
GOTERM_BP_DIRECT	GO:0030705~cytoskeleton-dependent intracellular transport	6	0.27946	0.0268011	Kif26b, Stard9, Kif26a, Kif1b, Kif13b, Kif16b	1783	13	12628	3.26882	1	0.901721	40.0452
GOTERM_CC_DIRECT	GO:0043194~axon initial segment	6	0.27946	0.0269672	Scn8a, Camk2d, Scn2a1, Kcnq3, Ank3, Scn1a	1916	13	13550	3.26401	1	0.691902	33.4911
GOTERM_BP_DIRECT	GO:0007184~SMAD protein import into nucleus	5	0.232883	0.0275917	Tgfb3, Jun, Tob1, Sptbn1, Pml	1783	9	12628	3.93469	1	0.904162	40.9557
GOTERM_BP_DIRECT	GO:0000902~cell morphogenesis	17	0.791803	0.0284526	Csnk1a1, Tenm2, Shroom4, Wnt3, Asxl1, Tenm3, Ssh1, Nrg1, Klf2, Cap1, Tenm4, Fry, Ephb2, Tenm1, Bcl2, Egfr, Yap1	1783	69	12628	1.74495	1	0.907018	41.9324
GOTERM_BP_DIRECT	GO:0050770~regulation of axonogenesis	9	0.41919	0.0286095	Ssh2, Rufy3, Ephb3, Ephb2, Wnt7a, Efna1, Pou3f2, Kif13b, Ssh1	1783	27	12628	2.36082	1	0.904247	42.1087
GOTERM_BP_DIRECT	GO:0050808~synapse organization	11	0.512343	0.0286797	Dact1, Lrrtm4, Pcdhgc5, Wnt7a, Lrrc4, Tsc1, Nlgn3, Lrrtm1, Nlgn1, Tnr, Ank3	1783	37	12628	2.10559	1	0.900794	42.1874
GOTERM_MF_DIRECT	GO:0004675~transmembrane receptor protein serine/threonine kinase activity	6	0.27946	0.0290532	Bmpr1a, Bmpr2, Bmpr1b, Acvr2a, Acvr1, Acvrl1	1750	13	12144	3.20281	1	0.696181	38.1884
GOTERM_MF_DIRECT	GO:0070410~co-SMAD binding	5	0.232883	0.0295556	Smad2, Tgif1, Smad1, Pax6, Usp9x	1750	9	12144	3.85524	1	0.691335	38.7082
GOTERM_MF_DIRECT	GO:0015278~calcium-release channel activity	5	0.232883	0.0295556	Rasa3, Ryr2, Itpr2, Ryr3, Ryr1	1750	9	12144	3.85524	1	0.691335	38.7082
GOTERM_BP_DIRECT	GO:0071805~potassium ion transmembrane transport	18	0.838379	0.0300241	Kcng4, Kcnb2, Kcnk10, Kcnb1, Kcnq5, Kcnh1, Kcna2, Hcn4, Kcnk3, Slc9a5, Kcna4, Kcnk13, Nalcn, Kcns2, Kcnq3, Kcnj10, Kcnma1, Hcn1	1783	75	12628	1.69979	1	0.907339	43.6758
GOTERM_MF_DIRECT	GO:0005261~cation channel activity	9	0.41919	0.0319207	Trpc1, Grin2d, Nalcn, Asic2, Pkd1, Cacna1h, Mcoln1, Grin2c, Fam26e	1750	27	12144	2.31314	1	0.708794	41.1006
GOTERM_BP_DIRECT	GO:0086010~membrane depolarization during action potential	7	0.326036	0.0319963	Nalcn, Scn8a, Tpcn2, Scn2a1, Scn3a, Cacna1h, Scn1a	1783	18	12628	2.75428	1	0.917472	45.7937
GOTERM_BP_DIRECT	GO:2000311~regulation of alpha-amino-3-hydroxy-5-methyl-4-isoxazole propionate selective glutamate receptor activity	7	0.326036	0.0319963	Cnih3, Cacng2, Shisa9, Nlgn3, Mef2c, Nlgn1, Cacng3	1783	18	12628	2.75428	1	0.917472	45.7937
GOTERM_MF_DIRECT	GO:0005109~frizzled binding	10	0.465766	0.032607	Bambi, Wnt7a, Wnt3, Wnt9b, Lrp6, Ror2, Myoc, Znrf3, Fzd1, Magi3	1750	32	12144	2.16857	1	0.706147	41.7782
GOTERM_BP_DIRECT	GO:0051897~positive regulation of protein kinase B signaling	16	0.745226	0.0345312	Ptprj, AI464131, Thbs1, Myoc, Rasd2, Igf1r, Thpo, Rictor, Nrg1, Rara, Itsn1, Hbegf, Sema5a, Egfr, Pdgfa, Bag4	1783	65	12628	1.74337	1	0.929408	48.4052
GOTERM_MF_DIRECT	GO:0050431~transforming growth factor beta binding	7	0.326036	0.0349989	Tgfb3, Vasn, Ltbp3, Thbs1, Hyal2, Acvr1, Acvrl1	1750	18	12144	2.69867	1	0.721843	44.0831
GOTERM_MF_DIRECT	GO:0008375~acetylglucosaminyltransferase activity	7	0.326036	0.0349989	Extl3, Mgat4a, Ext1, Mgat5, Gcnt1, Ext2, Mgat1	1750	18	12144	2.69867	1	0.721843	44.0831
GOTERM_MF_DIRECT	GO:0042800~histone methyltransferase activity (H3-K4 specific)	7	0.326036	0.0349989	Kmt2a, Ash1l, Kmt2c, Setd1b, Setmar, Setd1a, Prdm9	1750	18	12144	2.69867	1	0.721843	44.0831
GOTERM_MF_DIRECT	GO:0005234~extracellular-glutamate-gated ion channel activity	7	0.326036	0.0349989	Grid2, Grin3a, Grin2d, Gria1, Grik5, Grin2c, Grik3	1750	18	12144	2.69867	1	0.721843	44.0831
GOTERM_MF_DIRECT	GO:0004970~ionotropic glutamate receptor activity	7	0.326036	0.0349989	Grid2, Grin3a, Grin2d, Gria1, Grik5, Grin2c, Grik3	1750	18	12144	2.69867	1	0.721843	44.0831
GOTERM_BP_DIRECT	GO:0002053~positive regulation of mesenchymal cell proliferation	10	0.465766	0.0350202	Foxp2, Irs1, Prrx1, Bmpr1a, Gas1, Lrp6, Tbx18, Arhgap5, Pdgfa, Stat1	1783	33	12628	2.1462	1	0.928992	48.8951
GOTERM_BP_DIRECT	GO:0048565~digestive tract development	10	0.465766	0.0350202	Tgfb3, Chd8, Dchs1, Pkd1, Fat4, Slc4a2, Pdgfa, Hrh2, Trps1, Itga6	1783	33	12628	2.1462	1	0.928992	48.8951
GOTERM_BP_DIRECT	GO:0001656~metanephros development	9	0.41919	0.0352511	Bmp4, Gdf11, Spry1, Pax2, Bcl2, Rdh10, Eya1, Aph1c, Tshz3	1783	28	12628	2.2765	1	0.927181	49.125
GOTERM_BP_DIRECT	GO:0007492~endoderm development	9	0.41919	0.0352511	Smad2, Bmp4, Bmpr1a, Ext1, Tnrc6c, Arc, Sox17, Kif16b, Nog	1783	28	12628	2.2765	1	0.927181	49.125
GOTERM_BP_DIRECT	GO:0048646~anatomical structure formation involved in morphogenesis	6	0.27946	0.0369598	Bmp4, Wnt3, Tbx18, Trps1, Nog, Gli2	1783	14	12628	3.03533	1	0.933166	50.7952
GOTERM_BP_DIRECT	GO:1902187~negative regulation of viral release from host cell	6	0.27946	0.0369598	Trim27, Mid2, Trim26, Trim21, Trim56, Pml	1783	14	12628	3.03533	1	0.933166	50.7952
GOTERM_MF_DIRECT	GO:0003707~steroid hormone receptor activity	12	0.558919	0.0375408	Nr2f2, Nr4a1, Rara, Rxra, Paqr9, Esrrb, Nr2f1, Rora, Gper1, Nr4a2, Abhd2, Nr3c1	1750	43	12144	1.93658	1	0.737409	46.4385
GOTERM_CC_DIRECT	GO:0030018~Z disc	22	1.02469	0.0383756	Jph1, Fbxo32, Adra1a, Ank1, Slc8a1, Cacna1d, Pde4b, Ank3, Ryr3, Neb, Synm, Ryr1, Scn1a, Flnb, Scn8a, Synpo2, Atp2b4, Ryr2, Ky, Ldb3, Syne2, Dst	1916	100	13550	1.55585	1	0.79401	44.2215
GOTERM_BP_DIRECT	GO:0001764~neuron migration	24	1.11784	0.0388301	Mkl2, Fktn, Cxcl12, Nr2f1, Mkl1, Ntrk3, Sema3a, Celsr2, Sox1, Fat3, Rapgef2, Usp9x, Fbxo45, Nr2f2, Apbb2, D130043K22Rik, Nrp1, Gm44503, Ndnf, Mef2c, Nr4a2, Kirrel3, Pax6, Bbs1	1783	112	12628	1.51767	1	0.939236	52.5639
GOTERM_MF_DIRECT	GO:0005003~ephrin receptor activity	6	0.27946	0.0399645	Ephb3, Ephb2, Epha5, Epha7, Epha10, Epha3	1750	14	12144	2.97404	1	0.750367	48.5974
GOTERM_BP_DIRECT	GO:0003139~secondary heart field specification	4	0.186306	0.0402539	Bmp4, Rbpj, Axin2, Mef2c	1783	6	12628	4.72163	1	0.942782	53.8697
GOTERM_BP_DIRECT	GO:0061038~uterus morphogenesis	4	0.186306	0.0402539	Wnt7a, Ash1l, Wnt9b, Kdm5b	1783	6	12628	4.72163	1	0.942782	53.8697
GOTERM_BP_DIRECT	GO:0003150~muscular septum morphogenesis	4	0.186306	0.0402539	Bmp4, Fzd1, Vangl2, Hey2	1783	6	12628	4.72163	1	0.942782	53.8697
GOTERM_BP_DIRECT	GO:0007182~common-partner SMAD protein phosphorylation	4	0.186306	0.0402539	Smad2, Bmp4, Sptbn1, Pml	1783	6	12628	4.72163	1	0.942782	53.8697
GOTERM_BP_DIRECT	GO:0061312~BMP signaling pathway involved in heart development	4	0.186306	0.0402539	Bmp4, Bmpr1a, Acvr1, Nog	1783	6	12628	4.72163	1	0.942782	53.8697
GOTERM_BP_DIRECT	GO:0035136~forelimb morphogenesis	5	0.232883	0.0409474	Sall1, Tfap2b, Wnt7a, Tfap2a, Rnf165	1783	10	12628	3.54122	1	0.943137	54.4934
GOTERM_CC_DIRECT	GO:0005887~integral component of plasma membrane	119	5.54262	0.0422277	Lrrc8d, Lrrc8c, Sspn, Adrb1, Ntrk3, Cacna1d, Slco3a1, Chrm2, Steap2, Nrg1, Trpc1, Amigo1, Znrf3, Ank, Dll4, Gpr19, Grik3, Ephb3, Tgfa, Kcnj12, Slc43a2, Nectin2, Mrgprf, Asic2, Nlgn3, Slc7a14, Acvr1, Slc11a2, Hcn1, Pag1, St14, Trpc4, Kcnk10, Aph1b, Htr1b, Plxna4, Apcdd1, Slc4a2, Cd47, Slc8a1, Tenm3, Slc7a8, Ephb2, Pcdh10, Adra1d, Gabrb1, Pcdhb12, Adrb2, Acvrl1, Pcdh18, Tmem150c, Grm2, Pcdh8, Hrh1,…	1916	718	13550	1.1721	1	0.805926	47.4635
GOTERM_BP_DIRECT	GO:0042391~regulation of membrane potential	18	0.838379	0.0422611	Nedd4l, Cnih3, Cacng2, Kcnh1, Chrna4, Grin2c, Hcn4, Scn1a, Chrnb2, Asic2, Slc26a1, Cacna1h, Grik5, Kcnj10, Rims4, Grik3, Kcnma1, Hcn1	1783	78	12628	1.63441	1	0.9459	55.653
GOTERM_MF_DIRECT	GO:0046975~histone methyltransferase activity (H3-K36 specific)	4	0.186306	0.0424862	Ash1l, Setd2, Nsd1, Setmar	1750	6	12144	4.62629	1	0.762925	50.7567
GOTERM_MF_DIRECT	GO:0051379~epinephrine binding	4	0.186306	0.0424862	Adrb1, Adra2a, Adrb2, Adra2b	1750	6	12144	4.62629	1	0.762925	50.7567
GOTERM_BP_DIRECT	GO:0048701~embryonic cranial skeleton morphogenesis	9	0.41919	0.0428599	Smad2, Bmp4, Irx5, Prrx1, Tfap2a, Gas1, Setd2, Wnt9b, Mmp16	1783	29	12628	2.198	1	0.945831	56.1722
GOTERM_BP_DIRECT	GO:0008045~motor neuron axon guidance	8	0.372613	0.0429092	Nrp1, Rnf165, Plxna4, Cxcl12, Erbb2, Sema3a, Epha3, Nog	1783	24	12628	2.36082	1	0.943684	56.2148
GOTERM_MF_DIRECT	GO:0003682~chromatin binding	74	3.44667	0.0429605	Chd8, Smad2, Tfap2b, Ash1l, Eomes, Fosl2, Arid3a, Atad2, Mecp2, Tfap2a, Tshz2, Cramp1l, Trp73, Egfr, Mef2c, Hinfp, Zfp354b, Tshz3, Gli2, Rnf20, Ercc6, Cbfa2t3, Atxn7, Mitf, Gper1, Prdm11, Ep400, Nfatc2, Cux1, Fancm, Ebf2, Satb1, Mbd5, Zfp386, Polr3a, Cbx7, Kmt2a, Jun, Neurod1, Tgif1, Nsd1, Prdm8, Trps1, Sall1, Chd5, Crebbp, Mlh3, Atxn1, Ttf1, Polr1a, Chd1, Yap1, Dnmt3a, Baz1b, Ubtf, Cic, Meis1, I…	1750	418	12144	1.22851	1	0.758143	51.1532
GOTERM_BP_DIRECT	GO:0030335~positive regulation of cell migration	36	1.67676	0.0438485	Sema4c, Cxcl12, Thbs1, Ntrk3, Myoc, Pld1, Pdgfb, Igf1r, Sema3c, Ntf3, Tfap2a, Hbegf, Csf1, Flt1, Adra2a, Egfr, Akt2, Pdgfa, Sema3d, Itga6, Ssh2, Irs1, Bmp2, Sema3g, Gper1, Arhgap5, Zfp703, Tiam1, Bmp4, Rufy3, Cemip, Fam83h, Ror2, Hras, Acvr1, Syne2	1783	186	12628	1.3708	1	0.94493	57.0169
GOTERM_MF_DIRECT	GO:0005267~potassium channel activity	16	0.745226	0.0455928	Kcng4, Kcnb2, Kcnk10, Kcnb1, Kcnq5, Kcnh1, Kcna2, Hcn4, Kcnk3, Kcna4, Kcnk13, Kcns2, Kcnq3, Kcnj10, Kcnma1, Hcn1	1750	66	12144	1.68229	1	0.770454	53.2999
GOTERM_CC_DIRECT	GO:0042734~presynaptic membrane	17	0.791803	0.0462614	Nrxn2, Lrfn3, Kcnh1, Grm2, Gper1, Pcdh8, Unc13c, Kcna2, Camk2a, Fbxo45, Snph, Grm7, Erc2, Grik5, Nectin1, Kctd8, Grm8	1916	73	13550	1.64691	1	0.817298	50.6694
GOTERM_BP_DIRECT	GO:0035556~intracellular signal transduction	62	2.88775	0.0468971	Smad2, Jak1, Cit, Shc4, Dclk3, Tns2, Plcb4, Itsn1, Adcy6, Dnmbp, Rassf5, Plch1, Socs2, Egfr, Nrg3, Adcy9, Dgke, Ksr1, Rasa3, Arhgef7, Plek2, Tns1, Dgki, Smad7, Acot11, Map3k3, Stac2, Nuak2, Tulp4, Dgkz, Asb7, Depdc5, Asb8, Gpr155, Spsb3, Hunk, Dstyk, Gna12, Pag1, Plcl1, Gucy1a3, Pikfyve, Arhgef4, Wnk3, Nrg2, Ksr2, Akt2, Gpr182, Gab2, Cdc42bpg, Unc13c, Nim1k, Arhgap29, Spata13, Tiam1, Rasgrf1, Lat…	1783	351	12628	1.25103	1	0.953201	59.5256
GOTERM_BP_DIRECT	GO:2001237~negative regulation of extrinsic apoptotic signaling pathway	11	0.512343	0.047223	Bmp4, Gclc, Nrp1, Cflar, Rps6kb1, Birc6, Phip, Acvr1, Siah2, Yap1, Itga6	1783	40	12628	1.94767	1	0.952207	59.7854
GOTERM_MF_DIRECT	GO:0036459~thiol-dependent ubiquitinyl hydrolase activity	17	0.791803	0.0478709	Otud1, Usp53, Yod1, Tnfaip3, Usp47, Otud7a, Vcpip1, Usp9x, Usp49, Usp13, Usp29, Usp27x, Usp1, Usp10, Usp2, Zranb1, Usp42	1750	72	12144	1.63848	1	0.77913	55.0858
GOTERM_MF_DIRECT	GO:0046332~SMAD binding	13	0.605496	0.0481053	Smad2, Hipk2, Bmpr1a, Tob1, Bmp2, Bmpr1b, Eid2, Crebbp, Prdm16, Acvr1, Acvrl1, Pml, Zc3h3	1750	50	12144	1.80425	1	0.772923	55.2659
GOTERM_BP_DIRECT	GO:0071363~cellular response to growth factor stimulus	13	0.605496	0.0482238	Bmp4, Tgfb3, Creb1, Tgif1, Bmp2, Bmpr1b, Rps6kb1, Klf4, Erbb2, Thbs1, Egfr, Pdgfb, Mdm2	1783	51	12628	1.80533	1	0.953317	60.5734
GOTERM_BP_DIRECT	GO:0023019~signal transduction involved in regulation of gene expression	6	0.27946	0.0491784	Smad2, Neurod1, Sox17, P2ry1, Pax6, Fgf5	1783	15	12628	2.83298	1	0.95424	61.3114
GOTERM_BP_DIRECT	GO:0048598~embryonic morphogenesis	6	0.27946	0.0491784	Dact1, Bmp4, Bmpr1a, Gas1, Flt1, Flrt3	1783	15	12628	2.83298	1	0.95424	61.3114
GOTERM_BP_DIRECT	GO:0016579~protein deubiquitination	16	0.745226	0.0493888	Usp53, Yod1, Usp31, Tnfaip3, Usp47, Usp9x, Usp49, Usp13, Usp29, Usp27x, Usp1, Usp35, Usp2, Usp42, Usp10, Josd1	1783	68	12628	1.66646	1	0.952951	61.4723
GOTERM_CC_DIRECT	GO:0032281~AMPA glutamate receptor complex	9	0.41919	0.0518842	Lrrtm4, Cnih3, Shisa6, Gria1, Cacng2, Shisa7, Shisa9, Cacng3, Abhd6	1916	30	13550	2.12161	1	0.836587	54.8345
GOTERM_BP_DIRECT	GO:0009887~organ morphogenesis	18	0.838379	0.0521886	Bmp2, Wnt3, Wnt9b, Efnb2, Asxl1, Trps1, Igf1r, Tgfb3, Traf6, Nrp1, Gdf11, Ephb2, Wnt7a, Bcl2, Rdh10, Pdgfa, Eya1, Jag1	1783	80	12628	1.59355	1	0.958911	63.554
GOTERM_BP_DIRECT	GO:0006491~N-glycan processing	7	0.326036	0.0522372	Mgat4c, Usf3, Mgat4a, Engase, St8sia3, St8sia4, Fut8	1783	20	12628	2.47886	1	0.9573	63.5891
GOTERM_BP_DIRECT	GO:0048843~negative regulation of axon extension involved in axon guidance	8	0.372613	0.0525908	Sema3c, Nrp1, Sema4c, Wnt3, Sema5a, Sema3g, Sema3a, Sema3d	1783	25	12628	2.26638	1	0.956491	63.8441
GOTERM_BP_DIRECT	GO:0006493~protein O-linked glycosylation	8	0.372613	0.0525908	Tet2, Galnt1, Tet3, C1galt1, Galnt2, Gm20388, C1galt1c1, Tet1, Pomt1	1783	25	12628	2.26638	1	0.956491	63.8441
GOTERM_BP_DIRECT	GO:0006211~5-methylcytosine catabolic process	3	0.13973	0.0540995	Tet2, Tet3, Tet1	1783	3	12628	7.08245	1	0.95868	64.9131
GOTERM_BP_DIRECT	GO:0097676~histone H3-K36 dimethylation	3	0.13973	0.0540995	Ash1l, Setd2, Setmar	1783	3	12628	7.08245	1	0.95868	64.9131
GOTERM_BP_DIRECT	GO:0021869~forebrain ventricular zone progenitor cell division	3	0.13973	0.0540995	Dixdc1, Pou3f3, Pou3f2	1783	3	12628	7.08245	1	0.95868	64.9131
GOTERM_BP_DIRECT	GO:0030208~dermatan sulfate biosynthetic process	3	0.13973	0.0540995	Chst12, Dse, Chst14	1783	3	12628	7.08245	1	0.95868	64.9131
GOTERM_CC_DIRECT	GO:1990851~Wnt-Frizzled-LRP5/6 complex	3	0.13973	0.0542562	Wnt9b, Lrp6, Fzd8	1916	3	13550	7.07203	1	0.835	56.4912
GOTERM_BP_DIRECT	GO:0006813~potassium ion transport	22	1.02469	0.0547056	Kcng4, Slc12a8, Kcnb2, Kcnn1, Kcnb1, Kcnq5, Tsc1, Kcnh1, Kcnj12, Kcna2, Kcnj16, Hcn4, Kcnk3, Kcna4, Kcnk13, Kcns2, Kcnq3, Kcnj10, Kcnj9, Kcnma1, Hcn1, Kcnn3	1783	104	12628	1.49821	1	0.958533	65.3341
GOTERM_MF_DIRECT	GO:0005219~ryanodine-sensitive calcium-release channel activity	3	0.13973	0.0562304	Ryr2, Ryr3, Ryr1	1750	3	12144	6.93943	1	0.817441	61.1051
GOTERM_MF_DIRECT	GO:0004969~histamine receptor activity	3	0.13973	0.0562304	Hrh3, Hrh1, Hrh2	1750	3	12144	6.93943	1	0.817441	61.1051
GOTERM_BP_DIRECT	GO:0003197~endocardial cushion development	5	0.232883	0.0573384	Bmp4, Bmpr2, Thbs1, Epha3, Erg	1783	11	12628	3.21929	1	0.963094	67.1077
GOTERM_BP_DIRECT	GO:0003334~keratinocyte development	5	0.232883	0.0573384	Tfap2a, Fosl2, Sfn, Exph5, Flnb	1783	11	12628	3.21929	1	0.963094	67.1077
GOTERM_BP_DIRECT	GO:0042491~auditory receptor cell differentiation	5	0.232883	0.0573384	Cux1, Pcdh15, Myo7a, Kcnma1, Jag1	1783	11	12628	3.21929	1	0.963094	67.1077
GOTERM_BP_DIRECT	GO:0003184~pulmonary valve morphogenesis	5	0.232883	0.0573384	Bmp4, Heyl, Jag1, Hey2, Nfatc1	1783	11	12628	3.21929	1	0.963094	67.1077
GOTERM_CC_DIRECT	GO:0008328~ionotropic glutamate receptor complex	5	0.232883	0.0576171	Grid2, Gria1, Shisa9, Grik5, Shank2	1916	11	13550	3.21456	1	0.838867	58.7417
GOTERM_BP_DIRECT	GO:0060079~excitatory postsynaptic potential	10	0.465766	0.0581319	Grid2, Mecp2, Grin2d, Dgki, Nlgn3, Grik5, Atxn1, Mef2c, Grin2c, Adrb2	1783	36	12628	1.96735	1	0.963324	67.6253
GOTERM_MF_DIRECT	GO:0004930~G-protein coupled receptor activity	44	2.04937	0.0588138	Gpr12, Fzd4, Sstr3, Htr1b, Adra1a, Adrb1, Gpr37, Adora2b, Chrm2, Adgrf5, Gpr22, Grm7, Lpar6, Cmklr1, Hrh3, Adra1d, Adrb2, P2ry1, Gpr19, Adgrb3, Gpr61, Gpr182, Lpar1, Gpr63, Celsr2, Fzd1, Grm2, Gper1, Cx3cr1, P2ry14, Fzd8, Hrh1, Hrh2, Frzb, Gpr62, Gpr4, Mrgprf, Adgra1, Htr5a, Gpr135, Grm5, Gpr68, Grm8, S1pr2	1750	236	12144	1.29379	1	0.824769	62.8064
GOTERM_BP_DIRECT	GO:0043406~positive regulation of MAP kinase activity	12	0.558919	0.0590372	Kitl, Edn3, Tenm1, Erbb2, Egfr, Flt1, Mef2c, Adra2a, Hras, Pdgfa, Pdgfb, Ajuba	1783	47	12628	1.80828	1	0.963784	68.2062
GOTERM_BP_DIRECT	GO:0060412~ventricular septum morphogenesis	9	0.41919	0.0611347	Prox1, Bmpr2, Smad7, Fzd1, Acvr1, Heyl, Nog, Hey2, Nfatc1	1783	31	12628	2.05619	1	0.966593	69.5146
GOTERM_BP_DIRECT	GO:0034220~ion transmembrane transport	9	0.41919	0.0611347	Nalcn, Asic2, Slc24a2, Kcnq3, Kcnh1, Cacna1h, Ryr2, Kcnk3, Fam26e	1783	31	12628	2.05619	1	0.966593	69.5146
GOTERM_BP_DIRECT	GO:0035058~nonmotile primary cilium assembly	9	0.41919	0.0611347	Csnk1d, Bbs10, Cenpj, Pcdh15, Vangl2, Gorab, Bbs1, Fam179b, Cep290	1783	31	12628	2.05619	1	0.966593	69.5146
GOTERM_BP_DIRECT	GO:0045665~negative regulation of neuron differentiation	16	0.745226	0.0614738	Ptchd2, Ttc3, Meis1, Nepro, Lbx1, Cit, Ddx6, Olig2, Sox21, Rest, Gdf11, Dixdc1, Trp73, Zfp536, Jag1, Pax6	1783	70	12628	1.61884	1	0.965892	69.7213
GOTERM_BP_DIRECT	GO:0034340~response to type I interferon	4	0.186306	0.0631785	A230050P20Rik, Isg15, Trim56, Stat1	1783	7	12628	4.04711	1	0.967763	70.7403
GOTERM_BP_DIRECT	GO:0048842~positive regulation of axon extension involved in axon guidance	4	0.186306	0.0631785	Nrp1, Bmpr2, Cxcl12, Sema5a	1783	7	12628	4.04711	1	0.967763	70.7403
GOTERM_BP_DIRECT	GO:0021957~corticospinal tract morphogenesis	4	0.186306	0.0631785	Nin, Cdh11, Prdm8, Fbxo45	1783	7	12628	4.04711	1	0.967763	70.7403
GOTERM_BP_DIRECT	GO:0060712~spongiotrophoblast layer development	4	0.186306	0.0631785	Fbxw8, Adm, Senp2, Birc6	1783	7	12628	4.04711	1	0.967763	70.7403
GOTERM_BP_DIRECT	GO:0060235~lens induction in camera-type eye	4	0.186306	0.0631785	Bmp4, Hipk2, Tfap2a, Pou2f1	1783	7	12628	4.04711	1	0.967763	70.7403
GOTERM_BP_DIRECT	GO:0060449~bud elongation involved in lung branching	4	0.186306	0.0631785	Bmp4, Spry1, Rdh10, Yap1	1783	7	12628	4.04711	1	0.967763	70.7403
GOTERM_BP_DIRECT	GO:0010460~positive regulation of heart rate	6	0.27946	0.0634927	Edn3, Adm, Adra1a, Adrb1, Ryr2, Hey2	1783	16	12628	2.65592	1	0.967045	70.9246
GOTERM_BP_DIRECT	GO:0007422~peripheral nervous system development	6	0.27946	0.0634927	Nrg1, Ntf3, Ngf, Erbb2, Slc5a3, Heyl	1783	16	12628	2.65592	1	0.967045	70.9246
GOTERM_CC_DIRECT	GO:0033268~node of Ranvier	6	0.27946	0.0638481	Scn8a, Scn2a1, Kcnq3, Myoc, Ank3, Scn1a	1916	16	13550	2.65201	1	0.855913	62.6294
GOTERM_CC_DIRECT	GO:0033017~sarcoplasmic reticulum membrane	8	0.372613	0.0639807	Camk2d, Camk2g, Ryr2, Itpr2, Asph, Ryr3, Ryr1, Syne2	1916	26	13550	2.17601	1	0.843873	62.7083
GOTERM_BP_DIRECT	GO:0051966~regulation of synaptic transmission, glutamatergic	7	0.326036	0.0647187	Grm7, Dgki, Nlgn3, Grm2, Mef2c, Grm5, Grm8	1783	21	12628	2.36082	1	0.967974	71.633
GOTERM_BP_DIRECT	GO:0070536~protein K63-linked deubiquitination	7	0.326036	0.0647187	Otud1, Usp13, Yod1, Tnfaip3, Usp27x, Zranb1, Otud7a	1783	21	12628	2.36082	1	0.967974	71.633
GOTERM_BP_DIRECT	GO:0060122~inner ear receptor stereocilium organization	7	0.326036	0.0647187	Trip11, Pcdh15, Fat4, Myo7a, Cecr2, Alms1, Vangl2	1783	21	12628	2.36082	1	0.967974	71.633
GOTERM_BP_DIRECT	GO:0006303~double-strand break repair via nonhomologous end joining	7	0.326036	0.0647187	Dclre1a, Mre11a, Lig4, Dclre1c, Setmar, Dclre1b, Kdm2a	1783	21	12628	2.36082	1	0.967974	71.633
GOTERM_BP_DIRECT	GO:0042476~odontogenesis	7	0.326036	0.0647187	Bmp4, Bcor, Csf1, Gas1, Axin2, Sdc1, Zfp422	1783	21	12628	2.36082	1	0.967974	71.633
GOTERM_BP_DIRECT	GO:0050679~positive regulation of epithelial cell proliferation	14	0.652073	0.0648296	Bmpr1a, Pax2, Gas1, Grn, Tbx18, Tgfa, Foxp2, Bmp4, Erbb2, Hrh3, Egfr, Hras, Eya1, Nog	1783	59	12628	1.68058	1	0.966911	71.6963
GOTERM_CC_DIRECT	GO:0005891~voltage-gated calcium channel complex	7	0.326036	0.0651271	Cacng2, Cacnb1, Cacna1h, Pde4b, Cacnb2, Cacna1d, Pde4d	1916	21	13550	2.35734	1	0.836786	63.3839
GOTERM_MF_DIRECT	GO:0005249~voltage-gated potassium channel activity	14	0.652073	0.0659368	Kcng4, Kcnb2, Scn2a1, Kcnb1, Kcnq5, Scn3a, Kcnh1, Kcna2, Hcn4, Kcna4, Kcns2, Kcnq3, Kcnma1, Hcn1	1750	58	12144	1.67503	1	0.853001	67.1425
GOTERM_MF_DIRECT	GO:0045322~unmethylated CpG binding	4	0.186306	0.0665288	Dnmt3a, Kmt2a, Mecp2, Kdm2a	1750	7	12144	3.96539	1	0.849527	67.4806
GOTERM_MF_DIRECT	GO:0005004~GPI-linked ephrin receptor activity	4	0.186306	0.0665288	Epha5, Epha7, Ntrk3, Epha3	1750	7	12144	3.96539	1	0.849527	67.4806
GOTERM_BP_DIRECT	GO:0060395~SMAD protein signal transduction	12	0.558919	0.0672366	Tgfb3, Jun, Smad2, Bmp4, Smad9, Btbd11, Hipk2, Gdf11, Bmp2, Smad1, Ror2, Jade2	1783	48	12628	1.77061	1	0.969811	73.0371
GOTERM_BP_DIRECT	GO:0002062~chondrocyte differentiation	10	0.465766	0.0675987	Bmp4, Bmpr1a, Arid5a, Bmp2, Wnt7a, Bmpr1b, Scx, Mef2c, Trps1, Gli2	1783	37	12628	1.91417	1	0.969228	73.2336
GOTERM_BP_DIRECT	GO:0001701~in utero embryonic development	45	2.09595	0.0687645	Chd8, Smad2, Mkl2, Lig4, Zbtb18, Eif2s2, Usp9x, Klf2, Rxra, Slc30a1, Cr1l, Pkd1, Mfsd7b, Tead4, Hinfp, Rdh10, Tanc2, Speg, Sox5, Nog, Hes3, Tshz3, Gli2, Acvrl1, Epn2, Bmpr1a, Bmp2, Bysl, Wnt9b, Erf, Hcn4, Icmt, Mecom, Maff, Stil, Tgfb3, Nr2f2, Kmt2d, Rbbp6, Esrrb, Kdm2a, Acvr1, Junb, Gna12, Mgat1	1783	250	12628	1.27484	1	0.969949	73.8568
GOTERM_MF_DIRECT	GO:0046982~protein heterodimerization activity	77	3.5864	0.0714986	Smad2, Tfap2b, Kcnb1, Adrb1, Kcnh1, Pdgfb, Ext2, Rara, Smad1, Tenm1, Egfr, Mef2c, Pdgfa, P2ry1, Irak2, Kcnn3, Btbd11, Tenm2, Sptb, Bmp2, Kcnn1, Panx2, Maf, Mid1, Kcnk3, Gabpb2, Nr4a1, Tenm4, Nectin2, Rragd, Ext1, Mapk4, Heyl, Syt14, Jun, Fzd4, Neurod1, Kcnb2, Gucy1a3, Adra1a, Hist2h2be, Sox17, Chrna4, Tenm3, Zhx3, Gabpb1, Sos1, Foxp2, Scube1, Cflar, Rxra, Scx, Abcg1, Erbb2, Cebpd, Adra2a, Nr4a2, …	1750	449	12144	1.19006	1	0.864436	70.1933
GOTERM_BP_DIRECT	GO:0045595~regulation of cell differentiation	9	0.41919	0.0718522	Nrg1, Bmp4, Tfap2b, Tfap2a, St7l, Chd5, Klf4, Sox17, Pou3f2	1783	32	12628	1.99194	1	0.973452	75.4417
GOTERM_BP_DIRECT	GO:0048013~ephrin receptor signaling pathway	11	0.512343	0.0724764	Tiam1, Itsn1, Ephb3, Ephb2, Epha5, Epha7, Epha10, Efna1, Efnb2, Epha3, Nck1	1783	43	12628	1.81179	1	0.973286	75.7509
GOTERM_BP_DIRECT	GO:0007389~pattern specification process	11	0.512343	0.0724764	Smad2, Bmpr1a, Disp1, Mdga2, Dchs1, Eya1, Nrg3, Asph, Nog, Gli2, Hey2	1783	43	12628	1.81179	1	0.973286	75.7509
GOTERM_BP_DIRECT	GO:0021983~pituitary gland development	8	0.372613	0.0757596	Bmp4, Sall1, Bmpr1a, Creb1, Rbpj, Nog, Pax6, Gli2	1783	27	12628	2.0985	1	0.976562	77.3173
GOTERM_BP_DIRECT	GO:0033674~positive regulation of kinase activity	5	0.232883	0.0767001	Rad50, Mre11a, Lmo4, Dstyk, Ajuba	1783	12	12628	2.95102	1	0.97677	77.748
GOTERM_BP_DIRECT	GO:0030206~chondroitin sulfate biosynthetic process	5	0.232883	0.0767001	Chst7, Chst12, Csgalnact1, Dse, Slc35d1	1783	12	12628	2.95102	1	0.97677	77.748
GOTERM_BP_DIRECT	GO:0021952~central nervous system projection neuron axonogenesis	5	0.232883	0.0767001	Ephb3, Ephb2, Chrnb2, Nr4a2, Prdm8	1783	12	12628	2.95102	1	0.97677	77.748
GOTERM_BP_DIRECT	GO:0001706~endoderm formation	5	0.232883	0.0767001	Smad2, Tnrc6c, Eomes, Sox17, Nog	1783	12	12628	2.95102	1	0.97677	77.748
GOTERM_BP_DIRECT	GO:0032026~response to magnesium ion	5	0.232883	0.0767001	D2hgdh, Tnfrsf11b, Ryr2, Thbs1, Mdm2	1783	12	12628	2.95102	1	0.97677	77.748
GOTERM_BP_DIRECT	GO:0007010~cytoskeleton organization	20	0.931532	0.0769041	Limd1, Dpysl2, Fitm2, Phip, Camsap1, Zmym4, Nectin2, Bfsp2, Cap1, Sh3d19, Larp4, Brwd3, Brwd1, Arc, Dmtn, Fmnl1, Zranb1, Dst, Ajuba, Pclo	1783	96	12628	1.47551	1	0.976099	77.8404
GOTERM_BP_DIRECT	GO:0001942~hair follicle development	10	0.465766	0.0779763	Apcdd1, Aars, Egfr, Pdgfa, Dnase1l2, Vangl2, Trps1, Sox21, Sos1, Tnfrsf19	1783	38	12628	1.8638	1	0.976468	78.3201
GOTERM_BP_DIRECT	GO:0010468~regulation of gene expression	35	1.63018	0.0784732	Kmt2a, Mkl2, Ash1l, Eomes, Shc4, Mecp2, Tshz2, Setd2, Trp73, Hinfp, Nr4a2, Tshz3, Prox1, Dnmt3a, Irs1, Nfkbia, Edn3, Pik3ca, Mitf, Plagl1, Mdm2, Hey2, Fut8, Irx5, Rictor, Npat, Bmp4, Kmt2d, Rbpj, Asic2, Tcf15, Bcl2, Kmt2c, Tmtc3, Pax6	1783	189	12628	1.31156	1	0.976155	78.5391
GOTERM_BP_DIRECT	GO:0072001~renal system development	7	0.326036	0.0787929	Bmp4, Pax2, Pkd1, Tbx18, Sox17, Mecom, Itga6	1783	22	12628	2.25351	1	0.975633	78.6788
GOTERM_BP_DIRECT	GO:0070509~calcium ion import	7	0.326036	0.0787929	Trpc4, Slc30a1, Cacna1h, Slc8a1, Cacnb2, Cacna1d, Hrh1	1783	22	12628	2.25351	1	0.975633	78.6788
GOTERM_MF_DIRECT	GO:0018024~histone-lysine N-methyltransferase activity	9	0.41919	0.0791363	Kmt2a, Kmt2d, Ash1l, Setd2, Nsd1, Kmt2c, Setd1b, Setmar, Prdm9	1750	32	12144	1.95171	1	0.886448	73.9516
GOTERM_MF_DIRECT	GO:0005245~voltage-gated calcium channel activity	9	0.41919	0.0791363	Grm7, Cacng2, Tpcn2, Cacnb1, Cacna1h, Cacnb2, Cacna1d, Cacng3, Ryr1	1750	32	12144	1.95171	1	0.886448	73.9516
GOTERM_BP_DIRECT	GO:0007413~axonal fasciculation	6	0.27946	0.0798893	Ephb3, Nrp1, Ephb2, Amigo1, Sema5a, Sema3a	1783	17	12628	2.49969	1	0.976033	79.1516
GOTERM_BP_DIRECT	GO:0019229~regulation of vasoconstriction	6	0.27946	0.0798893	Edn3, Asic2, Adra1a, Adra2a, Hrh1, Adra2b	1783	17	12628	2.49969	1	0.976033	79.1516
GOTERM_MF_DIRECT	GO:0000983~transcription factor activity, RNA polymerase II core promoter sequence-specific	5	0.232883	0.0815675	Tfap2b, Mef2c, Stat1, Heyl, Hey2	1750	12	12144	2.89143	1	0.889235	75.0512
GOTERM_MF_DIRECT	GO:0005251~delayed rectifier potassium channel activity	8	0.372613	0.0827456	Kcng4, Kcnb2, Kcnb1, Kcns2, Kcnq5, Kcnq3, Kcnh1, Kcna2	1750	27	12144	2.05613	1	0.888055	75.5683
GOTERM_BP_DIRECT	GO:0060173~limb development	9	0.41919	0.0836384	Nr2f2, Sall1, Rara, Bmpr2, Wnt7a, Rnf165, Wnt3, Tulp3, Nog	1783	33	12628	1.93158	1	0.97926	80.6945
GOTERM_MF_DIRECT	GO:0004672~protein kinase activity	80	3.72613	0.0842343	Jak1, Ntrk3, Cit, Pdik1l, Ttbk1, Dclk3, Cdk18, Epha7, Camk2g, Bmp2k, Acvr2a, Pan3, Egfr, Flt1, Irak2, Ksr1, Sik3, Ephb3, Bmpr2, Camk2d, Epha10, Map3k3, Nuak2, Mapk4, Hunk, Acvr1, Ubox5, Dstyk, Mapkapk3, Scyl3, Map3k2, Tbck, D8Ertd82e, Phkg2, Plk2, Wnk3, Stk35, Igf1r, Camk2a, Hipk2, Fastkd3, Ephb2, Ripk2, Fastkd5, Rps6kb1, Map3k13, Peak1, Trib3, Abl2, Erbb2, Ksr2, Akt2, Aak1, Speg, Acvrl1, Csnk1a1…	1750	473	12144	1.17369	1	0.887862	76.2074
GOTERM_MF_DIRECT	GO:0033613~activating transcription factor binding	7	0.326036	0.0853242	Jun, Smad2, Wfs1, Crebbp, Mef2c, Zfp516, Prdm16	1750	22	12144	2.208	1	0.886482	76.6652
GOTERM_BP_DIRECT	GO:0008285~negative regulation of cell proliferation	55	2.56171	0.0857861	Smad2, Tfap2b, Klf4, Zfp503, Adora2b, Asph, Robo1, Hspa1a, Rara, Tns2, Tfap2a, Smad1, Rassf5, Ifit3, Dll4, Prox1, Ptprj, Tob1, Bmp2, Zbtb49, Lbx1, Cbfa2t3, Axin2, Cdkn2b, Gper1, Rapgef2, Tmem127, Frzb, Bmp4, Gdf11, Hras, Kmt2a, Jun, Tgif1, Fktn, Spry1, Ptges, Rnf139, Pml, Rxra, Chd5, Acvrl1, Adm, Klf13, Ing5, Eif2ak2, Tsc1, Igfbp3, Rest, Tgfb3, Ing1, Rbpj, Ror2, Bcl2, Pax6	1783	319	12628	1.22111	1	0.980574	81.529
GOTERM_MF_DIRECT	GO:0019838~growth factor binding	10	0.465766	0.0863667	Nrp1, Bmpr2, Erbb2, Ltbp3, Acvr2a, Ltbp2, Igfbp3, Flt1, Lifr, Acvr1	1750	38	12144	1.82617	1	0.884998	77.0954
GOTERM_BP_DIRECT	GO:0006357~regulation of transcription from RNA polymerase II promoter	56	2.60829	0.0876564	Mkl1, Klf4, Eomes, Pou3f2, Fosl2, Phip, Mafk, Tfap2a, Tshz2, Brwd3, Smad1, Med20, Brwd1, Tead4, Foxo1, Zfp710, Tshz3, Mafb, Atxn7, Nrf1, Mitf, Safb2, Glis2, Erf, Maff, Junb, Heyl, Npas3, Pknox2, Arid5b, Foxk1, Lcor, Rxra, Ifnar2, Elk3, Cebpd, Zfp865, Med13l, Rfx5, Nfe2l3, Meis1, Klf13, Gmeb2, Nrip1, Med18, Elmsan1, Hey2, Erg, Rest, Nr2f2, Elk1, Rbpj, Pou3f3, Atp2b4, Pax6, Nfatc1	1783	326	12628	1.21662	1	0.981545	82.2278
GOTERM_BP_DIRECT	GO:0050767~regulation of neurogenesis	8	0.372613	0.0892625	Wnt3, Eomes, Jade2, Tnr, Dll4, Pax6, Hes3, Yap1	1783	28	12628	2.02356	1	0.982231	82.8077
GOTERM_BP_DIRECT	GO:0001658~branching involved in ureteric bud morphogenesis	10	0.465766	0.08927	Bmp4, Sall1, Bmp2, Dchs1, Pax2, Wnt9b, Fat4, Bcl2, Eya1, Foxd1	1783	39	12628	1.81601	1	0.981549	82.8104
GOTERM_BP_DIRECT	GO:0071313~cellular response to caffeine	4	0.186306	0.090749	Ryr2, Slc8a1, Ryr3, Ryr1	1783	8	12628	3.54122	1	0.98212	83.3286
GOTERM_BP_DIRECT	GO:0061626~pharyngeal arch artery morphogenesis	4	0.186306	0.090749	Bmp4, Bmpr1a, Bmpr2, Nog	1783	8	12628	3.54122	1	0.98212	83.3286
GOTERM_BP_DIRECT	GO:0060039~pericardium development	4	0.186306	0.090749	Smad2, Bmp2, Setd2, Mecom	1783	8	12628	3.54122	1	0.98212	83.3286
GOTERM_BP_DIRECT	GO:0003143~embryonic heart tube morphogenesis	4	0.186306	0.090749	Ryr2, Sox17, Acvr1, Yap1	1783	8	12628	3.54122	1	0.98212	83.3286
GOTERM_BP_DIRECT	GO:0016569~covalent chromatin modification	45	2.09595	0.0928692	Chd8, Kmt2a, Bcor, Tet2, Bcorl1, Ash1l, Nsd1, Kdm5b, Setd1b, Cbx8, Bend3, Chd9, Setd2, Chd5, Chd6, Kat6b, Chd1, Banp, Dnmt3a, Rnf20, Kat7, Arid1a, Ing5, Dpf3, Emsy, Asxl1, Setmar, Nr3c1, Ep400, Ing3, Prmt5, Usp49, Atxn7l3, Kmt2d, Hdac9, Tet3, Satb1, Kdm5d, Kmt2c, Kdm2a, Eya1, Tlk1, Prdm9, Tet1, Cbx7	1783	256	12628	1.24496	1	0.983171	84.0456
GOTERM_BP_DIRECT	GO:0042787~protein ubiquitination involved in ubiquitin-dependent protein catabolic process	24	1.11784	0.0936166	Klhl20, Nedd4l, Btbd11, Cul2, Rnf122, Hecw2, Os9, Klhl11, Rnf139, Herc2, Siah2, Mdm2, Btbd3, Fbxo45, Klhl21, Rnf19a, Rnf165, Rnf146, Rbbp6, Klhl15, Klhl32, Rnf144b, Klhl3, 6330408A02Rik	1783	123	12628	1.38194	1	0.983116	84.2913
GOTERM_BP_DIRECT	GO:0048593~camera-type eye morphogenesis	7	0.326036	0.0944406	Bmp4, Gdf11, Ephb2, Fat1, Col8a2, Tenm3, Nectin1	1783	23	12628	2.15553	1	0.983122	84.5581
GOTERM_MF_DIRECT	GO:0005068~transmembrane receptor protein tyrosine kinase adaptor activity	4	0.186306	0.0953462	Irs1, Gab2, Sh2d3c, Pag1	1750	8	12144	3.46971	1	0.905171	80.5047
GOTERM_MF_DIRECT	GO:0038191~neuropilin binding	4	0.186306	0.0953462	Sema3c, Sema3g, Sema3a, Sema3d	1750	8	12144	3.46971	1	0.905171	80.5047
GOTERM_MF_DIRECT	GO:0000014~single-stranded DNA endodeoxyribonuclease activity	4	0.186306	0.0953462	Rad50, Mre11a, Dclre1c, Setmar	1750	8	12144	3.46971	1	0.905171	80.5047
GOTERM_MF_DIRECT	GO:0004860~protein kinase inhibitor activity	12	0.558919	0.0959988	Lrrtm4, Lrrtm3, Rtn4r, Lrrc4, Trib3, Socs2, Flrt1, Lrrtm1, Flrt3, Nyx, Flrt2, Nck1	1750	50	12144	1.66546	1	0.902731	80.7328
GOTERM_BP_DIRECT	GO:0060348~bone development	12	0.558919	0.0960599	Trip11, Bmp4, Smad9, Rara, Amer1, Smad1, Myoc, Asxl1, Pdgfa, Tulp3, Bbx, Mmp16	1783	51	12628	1.66646	1	0.983722	85.0698
GOTERM_BP_DIRECT	GO:0045740~positive regulation of DNA replication	9	0.41919	0.0964908	Tgfb3, Jun, Kitl, Egfr, Hras, Pdgfa, Pdgfb, Gli2, Igf1r	1783	34	12628	1.87476	1	0.983435	85.2033
GOTERM_BP_DIRECT	GO:0050890~cognition	9	0.41919	0.0964908	Kmt2a, Chrnb2, Shroom4, Cux2, Gpr155, Chrna4, Hrh3, Jakmip1, Grm5	1783	34	12628	1.87476	1	0.983435	85.2033
GOTERM_BP_DIRECT	GO:0014033~neural crest cell differentiation	3	0.13973	0.0981611	Lrp6, Mef2c, Frzb	1783	4	12628	5.31183	1	0.984049	85.71
GOTERM_BP_DIRECT	GO:0035511~oxidative DNA demethylation	3	0.13973	0.0981611	Tet2, Tet3, Tet1	1783	4	12628	5.31183	1	0.984049	85.71
GOTERM_BP_DIRECT	GO:0003300~cardiac muscle hypertrophy	3	0.13973	0.0981611	Tiam1, Ryr2, Hey2	1783	4	12628	5.31183	1	0.984049	85.71
GOTERM_BP_DIRECT	GO:0072210~metanephric nephron development	3	0.13973	0.0981611	Tfap2b, Tfap2a, Foxd1	1783	4	12628	5.31183	1	0.984049	85.71
GOTERM_BP_DIRECT	GO:0060073~micturition	3	0.13973	0.0981611	Adra1a, Adra1d, Kcnma1	1783	4	12628	5.31183	1	0.984049	85.71
GOTERM_BP_DIRECT	GO:0071947~protein deubiquitination involved in ubiquitin-dependent protein catabolic process	3	0.13973	0.0981611	Tnfaip3, Zranb1, Otud7a	1783	4	12628	5.31183	1	0.984049	85.71
GOTERM_BP_DIRECT	GO:0072307~regulation of metanephric nephron tubule epithelial cell differentiation	3	0.13973	0.0981611	Pax2, Fat4, Yap1	1783	4	12628	5.31183	1	0.984049	85.71
GOTERM_BP_DIRECT	GO:0031860~telomeric 3' overhang formation	3	0.13973	0.0981611	Rad50, Mre11a, Dclre1b	1783	4	12628	5.31183	1	0.984049	85.71
GOTERM_BP_DIRECT	GO:0003199~endocardial cushion to mesenchymal transition involved in heart valve formation	3	0.13973	0.0981611	Efna1, Hey2, Erg	1783	4	12628	5.31183	1	0.984049	85.71
GOTERM_BP_DIRECT	GO:0003186~tricuspid valve morphogenesis	3	0.13973	0.0981611	Bmpr1a, Bmpr2, Hey2	1783	4	12628	5.31183	1	0.984049	85.71
GOTERM_BP_DIRECT	GO:0003091~renal water homeostasis	3	0.13973	0.0981611	Tfap2b, Adcy6, Wfs1	1783	4	12628	5.31183	1	0.984049	85.71
GOTERM_BP_DIRECT	GO:0003337~mesenchymal to epithelial transition involved in metanephros morphogenesis	3	0.13973	0.0981611	Bmp4, Sall1, Pax2	1783	4	12628	5.31183	1	0.984049	85.71
GOTERM_BP_DIRECT	GO:0001508~action potential	6	0.27946	0.0983096	Usp53, Chrnb2, Kcnb1, Chrna4, Gjd2, Scn1a	1783	18	12628	2.36082	1	0.983568	85.7543
GOTERM_BP_DIRECT	GO:0015012~heparan sulfate proteoglycan biosynthetic process	6	0.27946	0.0983096	Extl3, Ext1, Vangl2, Ndst2, Dse, Ext2	1783	18	12628	2.36082	1	0.983568	85.7543
GOTERM_CC_DIRECT	GO:0000408~EKC/KEOPS complex	3	0.13973	0.0984298	Osgepl1, Trp53rkb, Trp53rka	1916	4	13550	5.30402	1	0.931263	78.6862
GOTERM_CC_DIRECT	GO:0043296~apical junction complex	6	0.27946	0.0988223	Nectin2, Fbf1, Cgnl1, Frmd6, Cgn, Nectin1	1916	18	13550	2.35734	1	0.924627	78.8242
GOTERM_BP_DIRECT	GO:0016322~neuron remodeling	5	0.232883	0.0988774	Scarf1, Abl2, Cspg4, Pdgfb, Adgrb3	1783	13	12628	2.72402	1	0.983387	85.9222
GOTERM_BP_DIRECT	GO:0048485~sympathetic nervous system development	5	0.232883	0.0988774	Tfap2b, Nrp1, Tfap2a, Plxna4, Erbb2	1783	13	12628	2.72402	1	0.983387	85.9222
GOTERM_BP_DIRECT	GO:0061029~eyelid development in camera-type eye	5	0.232883	0.0988774	Jun, Tfap2a, Kmt2c, Egfr, Sos1	1783	13	12628	2.72402	1	0.983387	85.9222
GOTERM_BP_DIRECT	GO:0009395~phospholipid catabolic process	5	0.232883	0.0988774	Napepld, Pla2g4b, Abhd6, Pld1, Gm28042	1783	13	12628	2.72402	1	0.983387	85.9222
GOTERM_BP_DIRECT	GO:0001655~urogenital system development	5	0.232883	0.0988774	Ephb3, Ephb2, Pax2, Acvr1, Nog	1783	13	12628	2.72402	1	0.983387	85.9222
GOTERM_BP_DIRECT	GO:0003181~atrioventricular valve morphogenesis	5	0.232883	0.0988774	Bmpr2, Bmp2, Acvr1, Heyl, Mdm2	1783	13	12628	2.72402	1	0.983387	85.9222
GOTERM_BP_DIRECT	GO:0006790~sulfur compound metabolic process	5	0.232883	0.0988774	Chst1, Isca1, Chst7, Chst8, Chst5	1783	13	12628	2.72402	1	0.983387	85.9222
GOTERM_CC_DIRECT	GO:0031985~Golgi cisterna	5	0.232883	0.0993213	Cit, Golph3l, Pld1, Gcnt1, Rab30	1916	13	13550	2.72001	1	0.918145	78.9985
GOTERM_BP_DIRECT	GO:0007613~memory	16	0.745226	0.09994	Creb1, Kcnk10, Adrb1, Cx3cr1, Shank2, Plk2, Hrh1, Hrh2, Mecp2, Grm7, Chrnb2, Slc24a2, Ngf, Hrh3, Slc8a3, Nog	1783	75	12628	1.51092	1	0.983564	86.2316

## Sheet: P60-CMRs
Table S5. GO analysis of genes encoded by the CMRs of P7 and P60, and SMRs at the four developmental stages.
Category	Term	Count	%	PValue	Genes	List Total	Pop Hits	Pop Total	Fold Enrichment	Bonferroni	Benjamini	FDR
GOTERM_BP_DIRECT	GO:0007156~homophilic cell adhesion via plasma membrane adhesion molecules	76	3.53982	2.03e-28	Fat2, Pcdh15, Pcdha6, Dchs1, Pcdha11, Pcdhb10, Robo1, Pcdha11, Pcdhb11, Pcdhgc5, Pcdhb3, Dscaml1, Amigo1, Pcdha2, Pcdhb18, Pcdhb21, Pcdhga9, Pcdha8, 2610005L07Rik, Pcdhga3, Pcdhgb5, Pcdha3, Pcdha9, Pcdhgb4, Cdh15, Celsr2, Pcdhb16, Pcdhga7, Pcdhga2, Nectin2, Cdh7, Pcdha7, Pcdh17, Pcdhga4, Kirrel3, Pcdha4, Cdh6, Pcdhga10, Pcdhga12, Pcdhb20, Pcdhb13, Pcdhb7, Pcdhb15, Tenm3, Pcdha12, Pcdhb6, Pcdhgb1,…	1783	140	12628	3.84476	9.21e-25	9.21e-25	3.83e-25
GOTERM_BP_DIRECT	GO:0006355~regulation of transcription, DNA-templated	418	19.469	3.24e-24	Zfp141, Zfp729a, Taf5l, Sox21, Arid3a, Foxq1, Bach1, Ilf2, Zfp160, Cep290, Krba1, Zfp84, Rnf20, Lbx1, Smad7, Zfp703, Zfp422, Nfix, AI987944, Lhx5, Zfp85, Junb, Neurod1, Crtc3, Eid2, Prox2, Zfp799, Trps1, Pknox2, Foxp2, Preb, Runx1t1, Zfp536, Acvrl1, Sp5, Limd1, Jade1, Ing5, Tcf4, Csrnp1, Hey2, Foxf2, Zfp560, Kmt2d, Rbpj, Zfp316, Pou3f3, Usp27x, Prdm9, Lrif1, Chd8, Zfp64, Bach2, Nr2f1, Klf4, Kdm5b…	1783	1906	12628	1.55323	1.47e-20	7.33e-21	6.1e-21
GOTERM_MF_DIRECT	GO:0003700~transcription factor activity, sequence-specific DNA binding	192	8.94271	7.65e-21	Mkl2, Smad2, Zxdc, Zfp764, Tfap2b, Homez, Eomes, Zfp11, Zfp141, Zfp712, Zfp189, Arid3a, Sox21, Foxq1, Mecp2, Klf2, Bach1, Zfp438, Trp73, Zfp451, Nfe2l1, Zfp937, Zfp160, E430018J23Rik, Gm12258, Crebrf, Mafb, Zscan22, Zfp65, Lbx1, Smad7, Pou2f2, Zfp518a, Zfp420, Zfp568, Maff, Nr4a1, Nfix, Zfp59, Zfp850, Zfp202, Hivep3, Zfp287, Zfp446, Zfp85, Zfp386, Junb, Jun, Zfp53, Neurod1, Zfp619, Aff1, Foxn2, Z…	1750	694	12144	1.91984	9.89e-18	9.89e-18	1.25e-17
GOTERM_MF_DIRECT	GO:0003676~nucleic acid binding	252	11.7373	7.43e-20	Zxdc, Zfp58, Zfp11, Zfp141, Zfp729a, Setd1a, Akap17b, Zfp160, Gm4924, Zfp119b, Zscan22, Zfp84, Krba1, Zfp65, AI854703, Zfp703, Zfp422, Rbm19, Rbms2, Zfp850, AI987944, AW146154, Zfp202, Zfp867, Zfp85, Pnma3, Zfp955b, Zfp386, BC002059, Zfp729b, Zfp445, Zfp24, Alyref2, Rbm12b1, Nkrf, Zbtb18, Zfp783, Zfp799, Blm, Zfp119a, Sall1, Zfp90, Zfp865, Jrkl, Zfp536, Zfp994, Eri2, Zfp873, Sp5, Thap2, Zfp182, Z…	1750	1022	12144	1.71109	9.61e-17	4.8e-17	1.21e-16
GOTERM_MF_DIRECT	GO:0046872~metal ion binding	529	24.639	4.65e-13	Leng9, Zfp141, Zfp729a, Rnf219, Zmym4, Itsn1, Mob3c, Kin, Zfp160, Gm4924, Nrxn2, Fgd3, Zfp84, Rnf20, Gm20388, Smad7, AI854703, Mid1, Zfp703, Zfp422, Map3k3, AI987944, Zfp202, Lhx5, Zfp85, Pnma3, Rsl1, Rnf135, Ubox5, Cdh6, Map3k2, Zc3h13, Mppe1, Zfp799, Zfp783, Zc3h12c, Trps1, Zbtb21, Foxp2, Rnf19a, Runx1t1, Zfp536, Zfp865, Pde7b, Acacb, Acvrl1, Adpgk, Thap2, Sp5, Limd1, Mgat4c, Cdh12, Jade1, Ing5…	1750	2832	12144	1.29624	6.01e-10	2e-10	7.59e-10
GOTERM_BP_DIRECT	GO:0006351~transcription, DNA-templated	318	14.8114	9.33e-11	Mkl2, Zxdc, Zfp58, Taf5l, Arid3a, Sox21, Foxq1, Mecp2, Bach1, Zfp451, Ilf2, Crebrf, Bbx, Cep290, Zscan22, Lbx1, Smad7, Atxn1l, Zfp703, Zfp422, Rpap1, Nfix, Zfp202, Lhx5, Junb, Neurod1, Crtc3, Bcorl1, Eid2, Zfp445, Prox2, Zfp24, Nkrf, Zbtb18, Sox1, Trps1, Zfp263, Foxp2, Preb, Sall1, Crebbp, Scx, Runx1t1, Zfp90, Zfp865, Zfp536, Sp5, Limd1, Jade1, Zfp182, Emsy, Ing5, Tcf4, Csrnp1, Zkscan4, Foxd1, He…	1783	1628	12628	1.38343	4.22e-07	1.41e-07	1.76e-07
GOTERM_MF_DIRECT	GO:0003677~DNA binding	295	13.7401	6.63e-10	Epm2aip1, Zfp58, Zfp11, Papd7, Arid3a, Sox21, Zmym4, Foxq1, Mecp2, Bach1, Zfp451, Kin, Ilf2, Bbx, Lbx1, Smad7, Atxn1l, Zfp422, Rpap1, Nfix, Dnajc1, Lhx5, Eme2, Zfp386, Junb, Neurod1, Lig4, Zfp445, Prox2, Zfp24, Nkrf, Zbtb18, Blm, Sox1, Pknox2, Trps1, Sos1, Zfp263, Preb, Foxp2, Sall1, Scx, Crebbp, Runx1t1, Zfp90, Zfp865, Jrkl, Zfp536, Ssh2, Sp5, Thap2, Zfp182, Ahdc1, Tcf4, Csrnp1, Foxd1, Hey2, Fox…	1750	1484	12144	1.37947	8.58e-07	2.14e-07	1.08e-06
GOTERM_MF_DIRECT	GO:0043565~sequence-specific DNA binding	107	4.9837	5.67e-08	Tfap2b, Eomes, Foxq1, Klf2, Bach1, Trp73, Nfe2l1, Crebrf, Zscan22, Mafb, Zfp65, Lbx1, Pou2f2, Safb2, Maff, Nr4a1, Cux1, Hivep3, Lhx5, Sox13, Rsl1, Junb, Jun, Neurod1, Foxn2, Zfp24, Zbtb18, Sox1, Stat1, Pknox2, Trps1, Zbtb4, Zfp263, Bcl11a, Foxp2, Scx, Cebpd, Ttf1, Zfp536, Nr4a2, Prdm16, Nfe2l3, Zkscan14, Creb1, Sp5, Nr3c1, Csrnp1, Zkscan4, Foxd1, Hey2, Foxf2, Elk1, Rbpj, Cux2, Pou3f3, Esrrb, Etv6…	1750	446	12144	1.66484	7.33e-05	1.47e-05	9.25e-05
GOTERM_CC_DIRECT	GO:0016021~integral component of membrane	636	29.6227	9.35e-07	Lrrc8d, Gpr12, Pex11a, Adrb1, Adora2b, Slco3a1, Disp2, Snph, Slc36a1, Asphd1, Mfsd7b, Ank, Egfr, Gm10125, Dll4, Zdhhc24, Gpr19, Kcnn3, Hgsnat, Nrxn2, Itpripl1, Stx8, Bri3bp, Dnajc18, St7l, Gm20388, Tmem248, Tmem251, Pcdhga7, Pcdhga2, Prrg3, Kitl, Tmem81, Asic2, Tnfrsf19, Pag1, 4932438A13Rik, Lrrtm3, Cdh6, Tmem178, Thsd7a, Pcdhb20, Pcdhb13, Plxna4, Tmem53, Mppe1, Dcbld1, Trps1, Preb, Grin2d, Rnf19…	1916	3865	13550	1.16373	0.000604	0.000604	0.00139504
GOTERM_BP_DIRECT	GO:0051965~positive regulation of synapse assembly	25	1.16442	7.05e-06	Lrrtm3, Lrrtm4, Ephb3, Slitrk4, Slitrk3, Ntrk3, Flrt3, Tpbg, Lingo2, Lingo4, Slitrk1, Amigo2, Mecp2, Wnt7a, Ephb2, Cux2, Asic2, Amigo1, Adnp, Flrt1, Nlgn3, Lrrtm1, Nlgn1, Flrt2, Adgrb3	1783	67	12628	2.6427	0.0314171	0.00794855	0.0132804
GOTERM_CC_DIRECT	GO:0005622~intracellular	246	11.4578	8.12e-06	Zfp58, Zfp141, Zfp729a, Rab30, Itsn1, Egfr, Zfp160, Pcdhga3, Chac1, Dgke, Arhgef7, Zfp84, Krba1, Zfp65, Smad7, Nyx, Mid1, Rapgef2, Nfix, Zfp850, AI987944, AW146154, Asb8, Zfp867, Zfp85, Rsl1, Hras, Zfp955b, Tbc1d17, Zfp386, Gna12, Pag1, Neurod1, Zfp729b, Zfp445, Scn2a1, Zfp799, Blm, Sos1, Pik3c2a, Arf6, Zfp90, Zfp994, Cdc42bpg, Clvs2, Edn3, Zfp182, Zfp612, Zfp248, Zfp560, Arhgap31, Zfp316, Zfp354…	1916	1347	13550	1.29155	0.00522983	0.00261834	0.0121085
GOTERM_BP_DIRECT	GO:0045944~positive regulation of transcription from RNA polymerase II promoter	158	7.35911	1.89e-05	Smad2, Mkl2, Tfap2b, Zfp467, Ash1l, Eomes, Sdpr, Phip, Arid3a, Nrg1, Klf2, Bach1, Trp73, Acvr2a, Egfr, Nfe2l1, P2ry1, Itga6, Mafb, Atxn7, Pou2f2, Bmp4, Nr4a1, Nfix, Ebf2, Hras, Eya1, Fadd, Junb, Acvr1, Jun, Kmt2a, Neurod1, Crtc3, Prox2, Lmo4, Sox1, Stat1, Sall1, Ntf3, Crebbp, Scx, Cebpd, Nr4a2, Adrb2, Arid4b, Acvrl1, Irf2bpl, Yap1, Zbtb7b, Creb1, Rad54l2, Tcf4, Nr3c1, Csrnp1, Plagl1, Foxd1, Hey2,…	1783	817	12628	1.36968	0.0819134	0.0169475	0.0355519
GOTERM_BP_DIRECT	GO:0045893~positive regulation of transcription, DNA-templated	102	4.75082	4.57e-05	Zxdc, Smad2, Mkl2, Tfap2b, Eomes, Phip, Pdgfb, Mecp2, Klf2, Trp73, Ilf2, Cep290, Banp, Rnf20, Pou2f2, Nr4a1, Bmp4, Ebf2, Zfp287, Hivep3, Lhx5, Eya1, Acvr1, Kmt2a, Jun, Fzd4, Aff1, Neurod1, Foxn2, Map3k2, Atmin, Blm, Stat1, Igf1r, Sall1, Scx, Crebbp, Zfp90, Nr4a2, Prdm16, Acvrl1, Nfe2l3, Creb1, Bambi, Ing5, Fzd1, Tcf4, Mapk9, Foxf2, Tgfb3, Elk1, Rbpj, Wnt7a, Pou3f3, Ror2, Nfatc1, Chd8, Klf4, Mkl1,…	1783	492	12628	1.46831	0.186954	0.0339064	0.0860743
GOTERM_MF_DIRECT	GO:0005216~ion channel activity	37	1.72333	0.000111	Trpc4, Kcnb2, Kcnb1, Kcnq5, Kcnh1, Chrna4, Gabra2, Cacna1d, Kcna2, Ryr3, Scn1a, Grin2d, Trpc1, Kcna4, Nalcn, Tpcn2, Kcns2, Kcnq3, Grik5, Cacna1h, Ryr2, Gabrb1, Grik3, Kcnma1, Grid2, Kcng4, Scn3a, Grin2c, Itpr2, Hcn4, Kcnk3, Ryr1, Scn8a, Gria1, Chrnb2, Asic2, Hcn1	1750	134	12144	1.91611	0.133911	0.0236764	0.18126
GOTERM_BP_DIRECT	GO:0071773~cellular response to BMP stimulus	12	0.558919	0.000428	Bmp4, Bmpr1a, Bmpr2, Bmp2, Bmpr1b, Smad1, Scx, Acvr2a, Acvr1, Heyl, Nog, Acvrl1	1783	26	12628	3.26882	0.856019	0.241845	0.80312
GOTERM_BP_DIRECT	GO:0030501~positive regulation of bone mineralization	14	0.652073	0.000431	Bmpr1a, Bmp2, Bmpr2, Slc8a1, Tgfb3, Bmp4, Tmem119, Bmpr1b, Tfap2a, Isg15, Acvr2a, Mef2c, Adrb2, Acvr1	1783	34	12628	2.9163	0.857609	0.216236	0.807702
GOTERM_BP_DIRECT	GO:0045165~cell fate commitment	19	0.884956	0.000583	Smad2, Neurod1, Bmp2, Wnt3, Gas1, Wnt9b, Mitf, Trps1, Pml, Hey2, Bmp4, Rbpj, Wnt7a, Ror2, Tead4, Mef2c, Eya1, Sox5, Pax6	1783	57	12628	2.36082	0.928509	0.254076	1.09165
GOTERM_CC_DIRECT	GO:0045211~postsynaptic membrane	47	2.1891	0.000654	Lrrtm4, Lrrtm3, Lrfn3, Cnih3, Sema4c, Kcnb1, Sspn, Arhgap32, Ank1, Chrna4, Syne1, Gabra2, Shank2, Chrm2, Shc4, Fbxo45, Grin2d, Grm7, Epha7, Erbb2, Grik5, Arc, Lrrtm1, Gabrb1, Nlgn1, P2ry1, Grik3, Kcnma1, Grid2, Tenm2, Grm2, Gper1, Pcdh8, Grin2c, Ank3, Lrfn2, Anks1b, Pcdhb16, Lrfn1, Grin3a, Psd3, Gria1, Chrnb2, Nbea, Lrrc4, Kctd8, Tmub1	1916	203	13550	1.63737	0.344743	0.131432	0.971484
GOTERM_BP_DIRECT	GO:0060021~palate development	22	1.02469	0.000696	Smad2, Bmpr1a, Ephb3, Bcor, Gas1, Wnt9b, Lrp6, Anp32b, Asph, Csrnp1, Arid5b, Sos1, Foxf2, Tgfb3, Prrx1, Gdf11, Ephb2, Tfap2a, Wnt7a, Tiparp, Mef2c, Prdm16	1783	72	12628	2.16408	0.957294	0.27046	1.30345
GOTERM_BP_DIRECT	GO:0071880~adenylate cyclase-activating adrenergic receptor signaling pathway	8	0.372613	0.000865	Adra1a, Adrb1, Adra1d, Adra2a, Adrb2, Rapgef2, Adcy9, Adra2b	1783	13	12628	4.35843	0.980088	0.299555	1.61628
GOTERM_CC_DIRECT	GO:0043235~receptor complex	29	1.35072	0.000984	Gfra1, Gpr37, Ntrk3, Ptprb, Igf1r, Nt5dc3, Trpc1, Grm7, Rxra, Cr1l, Erbb2, Acvr2a, Flt1, Adra2a, Egfr, Gabrb1, Adrb2, Gpr61, Tradd, Kctd12b, Gpr63, Lrp6, Il4ra, Mcoln1, Itpr2, Gpr62, Ror1, Lifr, Kctd8	1916	109	13550	1.88155	0.470644	0.147024	1.45824
GOTERM_BP_DIRECT	GO:0034765~regulation of ion transmembrane transport	29	1.35072	0.00111509	Nedd4l, Kcnb2, Kcnb1, Kcnq5, Kcnh1, Cacna1d, Kcna2, Scn1a, Kcna4, Nalcn, Kcnk13, Tpcn2, Kcns2, Cacnb1, Kcnq3, Cacna1h, Cacnb2, Kcnj9, Kcnma1, Kcng4, Cacng2, Kcnj12, Cacng3, Kcnj16, Hcn4, Scn8a, Asic2, Kcnj10, Hcn1	1783	110	12628	1.86719	0.993589	0.343486	2.07909
GOTERM_MF_DIRECT	GO:0030165~PDZ domain binding	29	1.35072	0.00112801	Fzd4, Erc1, Adrb1, Shisa9, Cit, Cacna1d, Grm7, Rps6kb1, Grik5, Acvr2a, Nlgn1, Kcnj9, Grid2, Lnx2, Lpar1, Mpp2, Cxxc4, Kcnj12, Fzd1, Crim1, Grin2c, Fzd8, Rapgef2, Arhgap29, Gria1, Erc2, Atp2b4, Kirrel3, Synj2	1750	108	12144	1.86337	0.767611	0.18818	1.82474
GOTERM_BP_DIRECT	GO:0001657~ureteric bud development	15	0.698649	0.00129024	Smad2, Spry1, Pax2, Smad7, Bmp4, Rara, Smad9, Sall1, Gdf11, Smad1, Bcl2, Eya1, Sdc1, Tshz3, Nog	1783	42	12628	2.52944	0.997101	0.362048	2.40191
GOTERM_BP_DIRECT	GO:0007399~nervous system development	71	3.30694	0.00134654	C77370, Sema4c, Nr2f1, Ntrk3, Cit, Nav2, Sema3a, Robo1, Mafk, Btbd3, Fbxo45, Sema3c, Nrg1, Map1s, Dscaml1, D130043K22Rik, Tfap2a, Epha7, Amigo1, Ndnf, Camk2g, Mef2c, Dll4, Chac1, Arhgef7, Ephb3, Arid1a, Lbx1, Glis2, Gper1, Rapgef2, Hdac9, Gm44503, Cables1, Mbd5, Neurod1, Gfra1, Scn2a1, Plxna4, Efnb2, Dpysl2, Sox1, Prdm8, Gfra2, Ccdc64, Dact1, Ntf3, Ephb2, Arf6, Chd5, Erbb2, Cyb5d2, Nr4a2, Nlgn1, …	1783	350	12628	1.43672	0.997754	0.35313	2.50546
GOTERM_BP_DIRECT	GO:0000122~negative regulation of transcription from RNA polymerase II promoter	114	5.30973	0.00145586	Tfap2b, Homez, Eomes, Zbtb20, Mecp2, Bach1, Trp73, Gm4924, Dll4, Crebrf, Smad7, Atxn1l, Zfp568, Bmp4, Hexim2, Nfix, Cux1, Hdac9, Rsl1, Junb, Cbx7, Jun, Eid2, Prox2, Zbtb18, Cbx8, Stat1, Trps1, Zbtb4, Bcl11a, Foxp2, Sall1, Crebbp, Trib3, Zfp90, Zfp536, Nr4a2, Fnip2, Prdm16, Nfe2l3, Irf2bpl, Cic, Tbx18, Tcf4, Zfp354a, Hey2, Per1, Prmt5, Rbpj, Cux2, Pou3f3, Etv6, Efna1, Ube2i, Usp2, Ajuba, Asxl2, Nf…	1783	614	12628	1.31498	0.998631	0.355707	2.70624
GOTERM_MF_DIRECT	GO:0005509~calcium ion binding	103	4.79739	0.0015364	Pcdha11, Megf6, Pcdha11, Macf1, Plcb4, Pcdhgc5, Itsn1, Pcdha2, Ryr2, Pcdhb21, Pcdha8, Dll4, Pcdhga3, Pcdhgb5, Tbc1d9, Cdh15, Nin, Pcdhga7, Pcdhga2, Prrg3, Cdh7, Pcdh17, Pcdhga4, Pcdha4, Mmp28, Syt14, Cdh6, Pcdhga10, Pcdhga12, Pcdhb20, Pcdhb13, Pcdhb7, Pcdhb15, Ltbp2, Slc8a1, Pcdhb6, Ryr3, Pcdhgb1, Pcdhb4, Pcdh10, Pcdhb12, Pcdhga5, Pcdhac1, Pcdh18, Pcdhgb2, Cdh12, Mcc, Pcdh8, Cdh20, Fat3, Cdh11, R…	1750	536	12144	1.33351	0.863044	0.22004	2.47764
GOTERM_MF_DIRECT	GO:0005089~Rho guanyl-nucleotide exchange factor activity	21	0.978109	0.00158026	Fgd3, Arhgef7, Arhgef10, Plekhg3, Eps8l1, Arhgef37, Arhgef4, Sos1, Spata13, Arhgef17, Tiam1, Arhgef15, Als2cl, Itsn1, Rasgrf1, Fgd5, Fgd4, Dnmbp, Plekhg1, Tiam2, Arhgef3	1750	70	12144	2.08183	0.870607	0.203247	2.54752
GOTERM_BP_DIRECT	GO:0007157~heterophilic cell-cell adhesion via plasma membrane cell adhesion molecules	15	0.698649	0.00166832	Grid2, Amigo2, Tenm2, Tenm4, Nectin2, Dchs1, Cdh4, Amigo1, Tenm1, Fat4, Itga4, Tenm3, Nlgn1, Nectin1, Ptprd	1783	43	12628	2.47062	0.999478	0.376446	3.09533
GOTERM_CC_DIRECT	GO:0005886~plasma membrane	459	21.3787	0.00181419	Lrrc8d, Gpr12, Adrb1, Adora2b, Slco3a1, Disp2, Snph, Slc36a1, Itsn1, Syn2, Mfsd7b, Egfr, Ank, Dll4, Gpr19, Kcnn3, Plek2, Smad7, Rnpepl1, Pcdhga7, Pcdhga2, Kitl, Asic2, Hras, Dstyk, Tnfrsf19, Pag1, Lrrtm3, Cdh6, Thsd7a, Pcdhb20, Pcdhb13, Plxna4, Arhgap32, Gfra2, Sos1, Grin2d, Pcdhb4, Pik3c2a, Vstm2a, Peak1, Kcnq3, Adra1d, Acvrl1, Pcdhac1, Gpr61, Dcun1d3, Bambi, Jade1, Cdh12, Epb41l1, Gjd2, Ptpn4, …	1916	2891	13550	1.12282	0.690571	0.209117	2.67259
GOTERM_BP_DIRECT	GO:0003151~outflow tract morphogenesis	16	0.745226	0.0018378	Jun, Bmpr1a, Bmpr2, Thbs1, Fzd1, Sox17, Ryr1, Hey2, Bmp4, Sema3c, Rbpj, Tfap2a, Mef2c, Eya1, Heyl, Nog	1783	48	12628	2.36082	0.999758	0.387213	3.40464
GOTERM_BP_DIRECT	GO:0035023~regulation of Rho protein signal transduction	21	0.978109	0.0021444	Fgd3, Arhgef7, Arhgef10, Plekhg3, Eps8l1, Arhgef37, Arhgef4, Sos1, Spata13, Arhgef17, Tiam1, Arhgef15, Als2cl, Itsn1, Rasgrf1, Fgd5, Fgd4, Dnmbp, Plekhg1, Tiam2, Arhgef3	1783	73	12628	2.03742	0.99994	0.417122	3.96185
GOTERM_MF_DIRECT	GO:0045499~chemorepellent activity	11	0.512343	0.00218838	Nrg1, Sema3c, Epha7, Sema4c, Sema5a, Sema3g, Sema3a, Flrt3, Nrg3, Sema3d, Flrt2	1750	26	12144	2.93591	0.941145	0.246682	3.51152
GOTERM_MF_DIRECT	GO:0001077~transcriptional activator activity, RNA polymerase II core promoter proximal region sequence-specific binding	47	2.1891	0.00223644	Jun, Smad2, Neurod1, Tfap2b, Zfp467, Klf4, Pou3f2, Sox1, Preb, Tfap2a, Elk3, Smad1, Cebpd, Trp73, Tead4, Nr4a2, Mef2c, Camta1, Akna, Plagl2, Gli2, Mafb, Zfp639, Zbtb7b, Meis1, Klf13, Nrf1, Mitf, Pou2f2, Tcf4, Glis2, Mtf1, Nr3c1, Meis2, Foxd1, Nfatc2, Nr4a1, Elk1, Ebf2, Rbpj, Etv6, Junb, Heyl, Pax6, Meox1, Elf1, Nfatc1	1750	211	12144	1.54575	0.944699	0.231395	3.58733
GOTERM_CC_DIRECT	GO:0016529~sarcoplasmic reticulum	16	0.745226	0.00234732	Jph1, Camk2d, Thbs1, Ank1, Itpr2, Ank3, Asph, Ryr3, Srl, Ryr1, Rasd1, Camk2g, Cacnb1, Ryr2, Syne2, Pomt1	1916	49	13550	2.30923	0.780883	0.223552	3.44522
GOTERM_CC_DIRECT	GO:0031463~Cul3-RING ubiquitin ligase complex	18	0.838379	0.00255986	Klhl20, Klhl42, Ipp, Bach2, Klhl33, Klhl22, Kbtbd11, Klhl5, Kbtbd3, Klhl21, Bach1, Klhl15, Klhl32, Klhl3, Klhdc7a, Kbtbd8, Kbtbd7, Klhl36	1916	59	13550	2.15757	0.809059	0.210647	3.75165
GOTERM_BP_DIRECT	GO:0016567~protein ubiquitination	66	3.07406	0.00266888	Dtx4, Fbxl12, Rnf121, Rnf122, Bach2, Fbxl21, Nhlrc1, Klhl5, Kbtbd3, Herc2, Vcpip1, Siah2, Fbxo45, Cand2, Bach1, Med20, Znrf3, Socs2, Kbtbd7, Klhl36, Rnf182, Klhl20, Fbxo32, Kbtbd11, Mdm2, Fem1c, Klhl21, Tulp4, Asb7, Rbbp6, Asb8, Ube2d3, Rnf135, Fbxo33, Spsb3, 6330408A02Rik, Klhdc7a, Rnf103, Rnf114, Ubox5, Fancf, Nedd4l, Ipp, Os9, Tnfaip3, Rnf139, Rnf19a, Dcaf5, Rnf165, Mid2, Klhl3, Rnf38, Rnf144b…	1783	329	12628	1.42079	0.999994	0.470915	4.90797
GOTERM_CC_DIRECT	GO:0045202~synapse	89	4.14532	0.00272469	Pcdh15, Sema4c, Kcnb1, Sspn, Kcnh1, Shisa9, Kcna2, Phactr1, Chrm2, Shc4, Fbxo45, Snph, Nrg1, Map1s, Cbln4, Grm7, Dscaml1, Itsn1, Utrn, Syn2, Dnmbp, Arc, Grik5, Egfr, Lrrtm1, Tor1a, Bsn, Grik3, Tenm2, Dgki, Shisa7, Gper1, Grin2c, Rapgef2, Neto2, Anks1b, Mdm2, Pcdhb16, Lrfn1, Grin3a, Psd3, Erc2, Asic2, Nlgn3, Pcdha4, Hcn1, Colq, Ppfia2, Lrrtm3, Lrrtm4, Cnih3, Erc1, Lrfn3, Arhgap32, Chrna4, Myo7a, G…	1916	468	13550	1.34489	0.828394	0.197737	3.98865
GOTERM_MF_DIRECT	GO:0000981~RNA polymerase II transcription factor activity, sequence-specific DNA binding	33	1.53703	0.00291237	Npas3, Jun, Tfap2b, Epm2aip1, Sox17, Zkscan6, Pknox2, Foxk1, Foxq1, Zmym4, Tfap2a, Zscan29, Elk3, Trp73, Mef2c, Sox5, Zscan18, Plagl2, Prox1, Bmpr1a, E130308A19Rik, Zfp641, Zfp518a, Maf, Erf, Plagl1, Erg, Rest, Nfatc2, Elk1, Zfp202, Zfp446, Pax6	1750	136	12144	1.68383	0.976975	0.269675	4.64753
GOTERM_BP_DIRECT	GO:0001822~kidney development	28	1.30415	0.00314554	Tfap2b, Dchs1, Tet2, Arid5b, Sall1, Tns2, Tfap2a, Tiparp, Pkd1, C1galt1, Trp73, Aqp11, Gli2, Prox1, Wfs1, Adamts1, Pax2, Wnt9b, Tsc1, Glis2, Foxd1, Zfp354a, Bmp4, Cux1, Amer1, Pou3f3, Fat4, Bcl2	1783	112	12628	1.77061	0.999999	0.509808	5.76016
GOTERM_BP_DIRECT	GO:0001707~mesoderm formation	11	0.512343	0.00354129	Smad2, Bmp4, Macf1, Bmpr1a, Bmpr2, Wnt3, Scx, Eomes, Acvr1, Nog, Ext2	1783	28	12628	2.78239	1	0.534474	6.4622
GOTERM_BP_DIRECT	GO:0030509~BMP signaling pathway	16	0.745226	0.00355238	Bmpr1a, Bmp2, Bmpr2, Rgmb, Usp9x, Bmp4, Smad9, Bmpr1b, Smad1, Scx, Ror2, Ryr2, Acvr2a, Acvr1, Acvrl1, Nog	1783	51	12628	2.22194	1	0.519113	6.48179
GOTERM_BP_DIRECT	GO:0006816~calcium ion transport	28	1.30415	0.00359017	Trpc4, Chrna4, Slc8a1, Cacna1d, Ryr3, Camk2a, Trpc1, Nalcn, Tpcn2, Gja4, Slc24a2, Pkd1, Camk2g, Cacnb1, Cacna1h, Ryr2, Cacnb2, Camk2d, Cacng2, Mcoln1, Cacng3, Itpr2, Ryr1, Grin3a, Chrnb2, Atp2b4, Slc8a3, Nfatc1	1783	113	12628	1.75494	1	0.50725	6.54855
GOTERM_BP_DIRECT	GO:0046426~negative regulation of JAK-STAT cascade	13	0.605496	0.00364252	Lrrtm4, Lrrtm3, Neurod1, Flrt3, Nyx, Rtn4r, Lrrc4, Flrt1, Socs2, Lrrtm1, Sac3d1, Flrt2, Ptprd	1783	37	12628	2.48843	1	0.497507	6.64098
GOTERM_MF_DIRECT	GO:0000977~RNA polymerase II regulatory region sequence-specific DNA binding	39	1.81649	0.00450535	Zfp764, Bcor, Zfx, Eomes, Fosl2, Klf12, Trps1, Pknox2, Arid5b, Zbtb4, Arid3a, Foxk1, Rara, Tfap2a, Rxra, Crebbp, Rora, Nr4a2, Mef2c, E430018J23Rik, Irf2, Zfp39, Klf9, Sp5, 9130019O22Rik, Glis2, Plagl1, Zfp747, Foxf2, Cux1, Nfix, Zscan20, Zfp551, Cux2, Etv6, Satb1, Sox13, Junb, Nfatc1	1750	173	12144	1.56438	0.997087	0.361811	7.10302
GOTERM_BP_DIRECT	GO:0007411~axon guidance	31	1.44388	0.00489969	Plxna4, Efnb2, Sema3a, Dpysl2, Flrt3, Robo1, Sema3c, Ntf3, Ephb2, Gli2, Nog, Tenm2, Ephb3, Epha5, Gas1, Wnt3, Lmtk2, Kif26b, Zfp280b, Ank3, Foxd1, Apbb2, Nrp1, Cdh4, Efna1, Ext1, Sema5a, Kif26a, Nectin1, Flrt2, Pax6	1783	132	12628	1.6633	1	0.589024	8.83444
GOTERM_MF_DIRECT	GO:0005244~voltage-gated ion channel activity	27	1.25757	0.00566688	Kcnb2, Kcnb1, Kcnq5, Kcnh1, Cacna1d, Kcna2, Scn1a, Kcna4, Nalcn, Kcnk13, Tpcn2, Kcns2, Cacnb1, Kcnq3, Cacna1h, Cacnb2, Kcnj9, Kcnma1, Kcng4, Cacng2, Kcnj12, Cacng3, Kcnj16, Hcn4, Scn8a, Kcnj10, Hcn1	1750	109	12144	1.71894	0.999356	0.408365	8.85591
GOTERM_BP_DIRECT	GO:0046579~positive regulation of Ras protein signal transduction	9	0.41919	0.00568486	Nrg1, Kitl, Csf1, Rasgrf1, Dgki, Ngf, Erbb2, Hras, Sos1	1783	21	12628	3.03533	1	0.629324	10.1795
GOTERM_MF_DIRECT	GO:0000978~RNA polymerase II core promoter proximal region sequence-specific DNA binding	58	2.70144	0.0059668	Smad2, Zfp467, Zfp58, Fosl2, Pou3f2, Tfap2a, Smad1, Trp73, Tead4, Hinfp, Mef2c, Gli2, Mafb, Nrf1, Mitf, Pou2f2, Meis2, Nfatc2, Ebf2, Zfp719, Junb, Jun, Neurod1, Tgif1, Sox1, Stat1, Bcl11a, Foxp2, Sall1, Elk3, Cebpd, Zfp536, Nr4a2, Rfx5, Nfe2l3, Akna, Zfp639, Zbtb7b, Creb1, Zfp418, Meis1, Gmeb2, Klf13, Pax2, Tbx18, Tcf4, Nr3c1, Mtf1, Foxd1, Per1, Elk1, Rbpj, Cux2, Etv6, Pax6, Nfatc1, Elf1, Meox1	1750	286	12144	1.4073	0.999564	0.403024	9.30344
GOTERM_BP_DIRECT	GO:0070588~calcium ion transmembrane transport	19	0.884956	0.00613131	Trpc4, Cacng2, Slc8a1, Cacna1d, Itpr2, Cacng3, Ryr3, Ryr1, Trpc1, Nalcn, Tpcn2, Slc24a2, Cacnb1, Pkd1, Atp2b4, Ryr2, Cacna1h, Slc8a3, Cacnb2	1783	69	12628	1.95024	1	0.643333	10.9359
GOTERM_BP_DIRECT	GO:0007179~transforming growth factor beta receptor signaling pathway	19	0.884956	0.00613131	Jun, Smad2, Bambi, Creb1, Bmp2, Smad7, Pdgfb, Pml, Usp9x, Fut8, Tgfb3, Hipk2, Smad9, Dcp1a, Bmpr1b, Smad1, Ltbp3, Acvr1, Acvrl1	1783	69	12628	1.95024	1	0.643333	10.9359
GOTERM_MF_DIRECT	GO:0001228~transcriptional activator activity, RNA polymerase II transcription regulatory region sequence-specific binding	19	0.884956	0.00644371	Klf9, Sox17, Maf, Plagl1, Csrnp1, Trps1, Mafk, Arid3a, Maff, Rest, Foxf2, Nfix, Tfap2a, Rbpj, Crebbp, Nr4a2, Pax6, Csrnp2, Irf2	1750	68	12144	1.93896	0.999766	0.406915	10.0108
GOTERM_MF_DIRECT	GO:0044212~transcription regulatory region DNA binding	40	1.86306	0.00755414	Kmt2a, Jun, Bcor, Klf4, Sox17, Fosl2, Atmin, Gabpb1, Arid5b, Taf5, Bcl11a, Rara, Tfap2a, Rxra, Cebpd, Trp73, Ttf1, Hinfp, Mef2c, Sox5, Arid4b, Gli2, Yap1, Prox1, Zfp639, Creb1, Zfp65, Pax2, Smad7, Glis2, Elmsan1, Rest, Nfatc2, Gabpb2, Kmt2d, Arid5a, Ccnt1, Hivep3, Hivep2, Pax6	1750	184	12144	1.50857	0.999945	0.438273	11.6379
GOTERM_BP_DIRECT	GO:0003215~cardiac right ventricle morphogenesis	6	0.27946	0.00755815	Bmp4, Sema3c, Bmpr1a, Ppp1r13l, Jag1, Hey2	1783	10	12628	4.24947	1	0.706642	13.3132
GOTERM_BP_DIRECT	GO:0007169~transmembrane receptor protein tyrosine kinase signaling pathway	21	0.978109	0.00770907	Ephb3, Gfra1, Epha5, Jak1, Epha10, Ntrk3, Epha3, Gfra2, Shc4, Igf1r, Ntf3, Ephb2, Epha7, Csf1, Ror1, Erbb2, Ror2, Flt1, Egfr, Cspg4, Pag1	1783	81	12628	1.83619	1	0.701148	13.5611
GOTERM_BP_DIRECT	GO:0035329~hippo signaling	9	0.41919	0.00784584	Amotl1, Limd1, Dchs1, Lats2, Fat4, Amotl2, Tead4, Ajuba, Yap1	1783	22	12628	2.89736	1	0.695275	13.7852
GOTERM_MF_DIRECT	GO:0003714~transcription corepressor activity	31	1.44388	0.00818518	Tfap2b, Bcor, Homez, Nsd1, Kdm5b, Zhx3, Prdm8, Bcl11a, Hipk2, Rara, Elk3, Trib3, Runx1t1, Yap1, Prox1, Tob1, Limd1, Kctd1, Cbfa2t3, Nrip1, Asxl1, Tcf4, Erf, Gon4l, Prmt5, Npat, Hdac9, Hr, Cdyl, Heyl, Ajuba	1750	134	12144	1.60539	0.999976	0.445888	12.5502
GOTERM_MF_DIRECT	GO:0004935~adrenergic receptor activity	6	0.27946	0.00825698	Adra1a, Adrb1, Adra1d, Adra2a, Adrb2, Adra2b	1750	10	12144	4.16366	0.999978	0.431209	12.6535
GOTERM_BP_DIRECT	GO:0061036~positive regulation of cartilage development	7	0.326036	0.00851553	Bmp4, Bmpr2, Bmp2, Bmpr1b, Smad1, Scx, Sox5	1783	14	12628	3.54122	1	0.713091	14.8744
GOTERM_BP_DIRECT	GO:0007275~multicellular organism development	134	6.24127	0.008718	Mkl2, Sema4c, Ntrk3, Cit, Eomes, Pdgfb, Siah2, Fbxo45, Zmym4, Sema3c, D130043K22Rik, Cr1l, Amigo1, Camk2g, Ryr2, Egfr, Dll4, Vangl1, Shb, Banp, Ephb3, Lenep, Lbx1, Rapgef2, Rictor, Bmp4, Rbm19, Cux1, Ebf2, Tcf15, Eya1, Tulp3, Fzd4, Neurod1, Vezt, Btbd7, Spry1, Eid2, Zbtb18, Ephb2, Scx, Vangl2, Sema3d, Smpd3, Zbtb7b, Wnt3, Prr15, Fzd1, Kif26b, Tbx18, Tcf4, Fat3, Zfp354a, Ryr1, Foxd1, Hey2, Radil, …	1783	778	12628	1.21986	1	0.710169	15.2012
GOTERM_CC_DIRECT	GO:0005667~transcription factor complex	44	2.04937	0.00911066	Jun, Smad2, Klf4, Sox17, Pou3f2, Lmo4, Ascc3, Trps1, Dcp1a, Tfap2a, Smad1, Crebbp, Scx, Trp73, Tead4, Yap1, Mafb, Creb1, Limd1, Meis1, Pax2, Lbx1, Smad7, Nrf1, Tcf4, Glis2, Elmsan1, Olig2, Mga, Hey2, Nfatc2, Nr4a1, Foxf2, Smad9, Hdac9, Arid5a, Rbpj, Junb, Hivep2, Heyl, Pax6, Nfatc1, Pou2f1, Ajuba	1916	213	13550	1.46089	0.997294	0.481565	12.7629
GOTERM_MF_DIRECT	GO:0005248~voltage-gated sodium channel activity	7	0.326036	0.00941286	Scn8a, Asic2, Scn2a1, Scn3a, Hcn4, Hcn1, Scn1a	1750	14	12144	3.46971	0.999995	0.457422	14.2998
GOTERM_MF_DIRECT	GO:0008046~axon guidance receptor activity	5	0.232883	0.0104294	Ephb3, Ephb2, Epha7, Sema5a, Robo1	1750	7	12144	4.95673	0.999999	0.475613	15.7236
GOTERM_MF_DIRECT	GO:0098821~BMP receptor activity	4	0.186306	0.0106449	Bmpr1a, Bmpr2, Acvr2a, Acvrl1	1750	4	12144	6.93943	0.999999	0.466866	16.0225
GOTERM_BP_DIRECT	GO:0007416~synapse assembly	13	0.605496	0.0111038	Nrxn2, Flrt3, Shank2, Pdgfb, Pcdhb16, Nrg1, Mecp2, Sdk2, Nlgn3, Nlgn1, Bsn, Kirrel3, Pclo	1783	42	12628	2.19219	1	0.783771	18.9631
GOTERM_MF_DIRECT	GO:0008146~sulfotransferase activity	11	0.512343	0.0117798	Chst1, Hs6st3, Chst7, Dsel, Chst12, Hs3st1, Chst8, Ndst2, Chst5, Hs3st4, Chst14	1750	32	12144	2.38543	1	0.486323	17.5807
GOTERM_BP_DIRECT	GO:2001259~positive regulation of cation channel activity	6	0.27946	0.012263	Nedd4l, Asic2, Adrb1, Ikbkb, Ank3, Hcn1	1783	11	12628	3.86315	1	0.806507	20.7334
GOTERM_BP_DIRECT	GO:0001843~neural tube closure	22	1.02469	0.0124741	St14, Tgif1, Sema4c, Pax2, Arid1a, Adm, Lrp6, Tsc1, Lmo4, Cecr2, Phactr4, Stil, Bmp4, Rara, Sall1, Traf6, Tfap2a, Setd2, Vangl2, Kdm2a, Tulp3, Nog	1783	90	12628	1.73126	1	0.802739	21.0518
GOTERM_MF_DIRECT	GO:0001105~RNA polymerase II transcription coactivator activity	12	0.558919	0.0125448	Mkl2, Prrx1, Sall1, Hipk2, Neurod1, Tfap2b, Tfap2a, Jade1, Crebbp, Mkl1, Pou3f2, Hyal2	1750	37	12144	2.25063	1	0.493447	18.6155
GOTERM_MF_DIRECT	GO:0005262~calcium channel activity	17	0.791803	0.0126959	Trpc4, Cacng2, Cacna1d, Cacng3, Itpr2, Ryr3, Ryr1, Trpc1, Grin3a, Tpcn2, Slc24a2, Cacnb1, Pkd1, Ryr2, Cacna1h, Cacnb2, Dennd5b	1750	62	12144	1.90275	1	0.483582	18.8186
GOTERM_BP_DIRECT	GO:0019228~neuronal action potential	9	0.41919	0.0139332	Scn8a, Gria1, Scn2a1, Scn3a, Gper1, Kcna2, Ank3, Kcnma1, Scn1a	1783	24	12628	2.65592	1	0.828647	23.2196
GOTERM_BP_DIRECT	GO:0022604~regulation of cell morphogenesis	9	0.41919	0.0139332	Zmym4, Sh3d19, Larp4, Ago4, Fitm2, Arc, Phip, Zranb1, Camsap1	1783	24	12628	2.65592	1	0.828647	23.2196
GOTERM_CC_DIRECT	GO:0035097~histone methyltransferase complex	9	0.41919	0.0140617	Kmt2a, Prmt5, Hdac9, Kmt2d, Nsd1, Prdm4, Kmt2c, Setd1a, Prdm8	1916	24	13550	2.65201	0.999894	0.599416	19.0443
GOTERM_BP_DIRECT	GO:0007178~transmembrane receptor protein serine/threonine kinase signaling pathway	8	0.372613	0.0159171	Bmpr1a, Pakap, Bmpr2, Bmpr1b, Acvr2a, Acvr1, Trps1, Acvrl1	1783	20	12628	2.83298	1	0.859524	26.0771
GOTERM_BP_DIRECT	GO:0001964~startle response	8	0.372613	0.0159171	Nrg1, Npas3, Mecp2, Grin2d, Pcdh15, Csmd1, Kcnh1, Grin2c	1783	20	12628	2.83298	1	0.859524	26.0771
GOTERM_BP_DIRECT	GO:0045597~positive regulation of cell differentiation	12	0.558919	0.0162657	Jun, Bmp4, Smad9, Neurod1, Bmp2, Bmpr1b, Edn3, Smad1, Eomes, Sox17, Junb, Ppp1r13l	1783	39	12628	2.17921	1	0.858189	26.5686
GOTERM_BP_DIRECT	GO:0006468~protein phosphorylation	91	4.23847	0.0167159	Smad2, Jak1, Ntrk3, Cit, Pdik1l, Ttbk1, Pdgfb, Dclk3, Cdk18, Rara, Epha7, Smad1, Camk2g, Bmp2k, Acvr2a, Pan3, Egfr, Flt1, Trp53rkb, Irak2, Ksr1, Sik3, Ephb3, Bmp2, Bmpr2, Camk2d, Epha10, Map3k3, Nuak2, Mapk4, Hunk, Acvr1, Dstyk, Mapkapk3, Scyl3, Map3k2, Tbck, D8Ertd82e, Phkg2, Plk2, Wnk3, Stk35, Igf1r, Camk2a, Hipk2, Ephb2, Ripk2, Rps6kb1, Map3k13, Abl2, Peak1, Trib3, Ksr2, Erbb2, Fnip2, Akt2, Aa…	1783	515	12628	1.25146	1	0.858619	27.1988
GOTERM_BP_DIRECT	GO:0009791~post-embryonic development	23	1.07126	0.0167244	Kmt2a, Smad2, Dhcr7, Ash1l, Tet2, Zfx, Kdm5b, Slc8a1, Csrnp1, Arid5b, Ppp1r13l, Mecom, Usp9x, Bmp4, Foxp2, Sema3c, Mecp2, Tiparp, Trp73, Bcl2, Nr4a2, Tmtc3, Plagl2	1783	98	12628	1.66221	1	0.851679	27.2107
GOTERM_BP_DIRECT	GO:0035912~dorsal aorta morphogenesis	5	0.232883	0.0172276	Bmpr1a, Rbpj, Dll4, Acvrl1, Hey2	1783	8	12628	4.42653	1	0.853148	27.909
GOTERM_BP_DIRECT	GO:0010960~magnesium ion homeostasis	5	0.232883	0.0172276	Tfap2b, Trmt10a, Cnnm4, Egfr, Ank3	1783	8	12628	4.42653	1	0.853148	27.909
GOTERM_BP_DIRECT	GO:0003183~mitral valve morphogenesis	5	0.232883	0.0172276	Bmpr1a, Bmpr2, Dchs1, Efna1, Acvr1	1783	8	12628	4.42653	1	0.853148	27.909
GOTERM_BP_DIRECT	GO:0003203~endocardial cushion morphogenesis	7	0.326036	0.0176869	Bmpr1a, Bmp2, Acvr1, Heyl, Nog, Acvrl1, Mdm2	1783	16	12628	3.09857	1	0.853837	28.5408
GOTERM_MF_DIRECT	GO:0071837~HMG box domain binding	8	0.372613	0.0177025	Jun, Prrx1, Pou3f3, Mef2c, Pou3f2, Olig2, Pax6, Meox1	1750	20	12144	2.77577	1	0.588622	25.281
GOTERM_BP_DIRECT	GO:0045664~regulation of neuron differentiation	9	0.41919	0.0180138	Neurod1, Ntf3, Tfap2a, Ngf, Dpysl2, Eomes, Nlgn1, Eya1, Pax6	1783	25	12628	2.54968	1	0.852414	28.9873
GOTERM_MF_DIRECT	GO:0008066~glutamate receptor activity	5	0.232883	0.0184997	Grm7, Grik5, Grm5, Grik3, Grm8	1750	8	12144	4.33714	1	0.591077	26.2643
GOTERM_BP_DIRECT	GO:0009950~dorsal/ventral axis specification	6	0.27946	0.0186151	Bmpr1a, Wnt3, Senp2, Lrp6, Axin2, Pax6	1783	12	12628	3.54122	1	0.855267	29.8016
GOTERM_BP_DIRECT	GO:0048514~blood vessel morphogenesis	10	0.465766	0.0191618	Mkl2, Nr2f2, Meis1, Thbs1, Efnb2, Flt1, Pdgfb, Shb, Acvrl1, Sos1	1783	30	12628	2.36082	1	0.85715	30.5344
GOTERM_CC_DIRECT	GO:0048786~presynaptic active zone	10	0.465766	0.0193477	Erc1, Grm7, Erc2, Dgki, Gper1, Unc13c, Shank2, Rims4, Bsn, Pclo	1916	30	13550	2.35734	0.999997	0.68253	25.2833
GOTERM_BP_DIRECT	GO:0043401~steroid hormone mediated signaling pathway	12	0.558919	0.019653	Nr2f2, Bmp4, Nr4a1, Rara, Rxra, Esrrb, Nr2f1, Rora, Gper1, Nr4a2, Abhd2, Nr3c1	1783	40	12628	2.12473	1	0.858144	31.1866
GOTERM_CC_DIRECT	GO:0030054~cell junction	110	5.12343	0.0203407	Ash1l, Sema4c, Sspn, Cgn, Phactr1, Chrm2, Shc4, Fbxo45, Snph, Map1s, Cbln4, Itsn1, Syn2, Dnmbp, Trp73, Grik5, Kifc3, Tor1a, Bsn, Grik3, Arhgef7, Ptprj, Fbf1, Marveld2, Rapgef2, Grin3a, Psd3, Erc2, Nlgn3, Sh3pxd2a, Dstyk, Lrrtm3, Vezt, Lrfn3, Amotl1, Arhgap32, Shank2, Camk2a, Cldn2, Grin2d, Tln1, Gja4, Peak1, Gabrb1, Rims4, Ssh2, Grid2, Slx4, Limd1, Grm2, Pcdh8, Gjd2, Ank3, Rufy3, Tiam1, Sdk2, Arh…	1916	640	13550	1.2155	0.999998	0.669219	26.4042
GOTERM_BP_DIRECT	GO:0009952~anterior/posterior pattern specification	18	0.838379	0.0206344	Kmt2a, Smad2, Bmpr1a, Neurod1, Bmpr2, Wnt3, Lrp6, Nr2f2, Hipk2, Gdf11, Tcf15, Arc, Acvr2a, Vangl2, Mllt3, Tulp3, Pax6, Gli2	1783	72	12628	1.77061	1	0.865722	32.4723
GOTERM_MF_DIRECT	GO:0004714~transmembrane receptor protein tyrosine kinase activity	14	0.652073	0.0219851	Ephb3, Ephb2, Epha5, Epha7, Ror1, Epha10, Mertk, Ror2, Erbb2, Ntrk3, Flt1, Egfr, Epha3, Igf1r	1750	50	12144	1.94304	1	0.641766	30.4226
GOTERM_BP_DIRECT	GO:0007155~cell adhesion	72	3.35352	0.0225172	Fat2, Pcdh15, Dchs1, Susd5, Flrt3, Nedd9, Dscaml1, Pcdhgc5, Scarf1, Amigo1, Cercam, Pcdhb18, Col7a1, Tnr, Tor1a, Itga6, Pcdha3, Pcdha9, Tenm2, Pcdhgb4, Emilin1, Cdh15, Celsr2, Hapln4, Itga4, Hepacam, Nectin2, Kitl, Cdh7, Pcdhga4, Pcdh17, Nlgn3, Kirrel3, Icam5, Cdh6, Lrfn3, Cd47, Efnb2, Thbs1, Tenm3, Tln1, Abl2, Pcdhb14, Pcdh10, Nlgn1, Dst, Lgals3bp, Pcdh18, Pcdhga8, Cdh12, Bysl, Ajap1, Pcdh8, Cx3…	1783	400	12628	1.27484	1	0.883219	34.8755
GOTERM_CC_DIRECT	GO:0014731~spectrin-associated cytoskeleton	4	0.186306	0.0225592	Sptb, Dmtn, Ank1, Ank3	1916	5	13550	5.65762	1	0.67821	28.8517
GOTERM_BP_DIRECT	GO:0021915~neural tube development	13	0.605496	0.0229115	Dchs1, Lrp6, Cecr2, Stil, Dact1, Sema3c, Sall1, Pkd1, Fam212a, Tulp3, Hes3, Gli2, Nog	1783	46	12628	2.00156	1	0.88245	35.3683
GOTERM_MF_DIRECT	GO:0044323~retinoic acid-responsive element binding	4	0.186306	0.0237648	Rara, Rxra, Nr2f1, Zfp536	1750	5	12144	5.55154	1	0.657805	32.4598
GOTERM_BP_DIRECT	GO:0051145~smooth muscle cell differentiation	7	0.326036	0.0241408	Mkl2, Bmp4, Ntf3, Mkl1, Tbx18, Mef2c, Acvr1	1783	17	12628	2.9163	1	0.890523	36.8826
GOTERM_MF_DIRECT	GO:0004843~thiol-dependent ubiquitin-specific protease activity	18	0.838379	0.0247227	Otud1, Usp31, Yod1, Tnfaip3, Usp47, Otud7a, Vcpip1, Usp49, Usp13, Usp29, Usp27x, Usp1, Usp35, Usp10, Usp42, Usp2, Zranb1, Josd1	1750	72	12144	1.73486	1	0.660044	33.5331
GOTERM_BP_DIRECT	GO:0045892~negative regulation of transcription, DNA-templated	79	3.67955	0.0254112	Chd8, Smad2, Tfap2b, Kdm5b, Klf4, Pdgfb, Zbtb20, Nrg1, Rara, Mecp2, Tfap2a, Zfp438, Hinfp, Kat6b, Hes3, Tshz3, Prox1, Bmp2, Cbfa2t3, Zfp280b, Glis2, Zfp703, Gon4l, Mdm2, Mecom, Bmp4, Hexim2, Hdac9, Zfp488, Hr, Rsl1, Heyl, Jun, Bcor, Thap7, Eid2, Zfp24, Nkrf, Zhx3, Zbtb18, Usp47, Prdm8, Trps1, Foxk1, Pml, Zbtb21, Zbtb4, Rasd1, Zfp263, Foxp2, Sall1, Elk3, Scx, Trib3, Runx1t1, Cebpd, Zfp90, Atxn1, P…	1783	447	12628	1.25171	1	0.898152	38.4121
GOTERM_CC_DIRECT	GO:0030315~T-tubule	14	0.652073	0.0260794	Camk2d, Adra1a, Scn2a1, Kcnj12, Slc8a1, Ank3, Ryr1, Scn1a, Igf1r, Tgfb3, Slc30a1, Ahnak, Cacnb1, Atp2b4	1916	52	13550	1.90401	1	0.704577	32.58
GOTERM_MF_DIRECT	GO:0004842~ubiquitin-protein transferase activity	56	2.60829	0.0261668	Bach2, Klhl5, Nhlrc1, Lonrf1, Kbtbd3, Herc2, Siah2, Bach1, Znrf3, Klhl32, Kbtbd7, Klhl36, Rnf182, Klhl20, Klhl42, Rnf20, Fbxo32, Kbtbd11, Mdm2, Klhl21, Rbbp6, Ube2d3, Rnf135, Klhdc7a, Rnf103, Rnf114, Shprh, Ubox5, Nedd4l, Ipp, Bcor, Ttc3, Hecw2, Tnfaip3, Trim56, Rnf139, Rnf19a, Rnf144b, Rnf38, Klhl3, Trim21, Trim36, Klhl33, Klhl22, Birc6, Rnf152, Rlim, Cnot4, Ube2m, Traf6, Fbxw8, Rnf146, Trim27, …	1750	296	12144	1.31286	1	0.6691	35.1208
GOTERM_BP_DIRECT	GO:0007267~cell-cell signaling	16	0.745226	0.0266247	Wnt3, Trhde, Adra1a, Wnt9b, Adrb1, Panx2, Fzd1, Gjd2, Wnt7a, Gja4, Lhx5, Gjc2, Adra2a, Adra1d, Adrb2, Adra2b	1783	63	12628	1.79872	1	0.904515	39.8402
GOTERM_BP_DIRECT	GO:0001568~blood vessel development	16	0.745226	0.0266247	Fzd4, Dhcr7, Rapgef2, Pdgfb, Mdm2, Sphk2, Hey2, Map3k3, Bmp4, Gja4, Pkd1, Mfsd7b, Mef2c, Foxo1, Shb, Pax6	1783	63	12628	1.79872	1	0.904515	39.8402
GOTERM_BP_DIRECT	GO:0045104~intermediate filament cytoskeleton organization	6	0.27946	0.0268011	Csnk1a1, Bfsp2, Fam83h, Tor1a, Dst, Synm	1783	13	12628	3.26882	1	0.901721	40.0452
GOTERM_BP_DIRECT	GO:0030705~cytoskeleton-dependent intracellular transport	6	0.27946	0.0268011	Kif26b, Stard9, Kif26a, Kif1b, Kif13b, Kif16b	1783	13	12628	3.26882	1	0.901721	40.0452
GOTERM_CC_DIRECT	GO:0043194~axon initial segment	6	0.27946	0.0269672	Scn8a, Camk2d, Scn2a1, Kcnq3, Ank3, Scn1a	1916	13	13550	3.26401	1	0.691902	33.4911
GOTERM_BP_DIRECT	GO:0007184~SMAD protein import into nucleus	5	0.232883	0.0275917	Tgfb3, Jun, Tob1, Sptbn1, Pml	1783	9	12628	3.93469	1	0.904162	40.9557
GOTERM_BP_DIRECT	GO:0000902~cell morphogenesis	17	0.791803	0.0284526	Csnk1a1, Tenm2, Shroom4, Wnt3, Asxl1, Tenm3, Ssh1, Nrg1, Klf2, Cap1, Tenm4, Fry, Ephb2, Tenm1, Bcl2, Egfr, Yap1	1783	69	12628	1.74495	1	0.907018	41.9324
GOTERM_BP_DIRECT	GO:0050770~regulation of axonogenesis	9	0.41919	0.0286095	Ssh2, Rufy3, Ephb3, Ephb2, Wnt7a, Efna1, Pou3f2, Kif13b, Ssh1	1783	27	12628	2.36082	1	0.904247	42.1087
GOTERM_BP_DIRECT	GO:0050808~synapse organization	11	0.512343	0.0286797	Dact1, Lrrtm4, Pcdhgc5, Wnt7a, Lrrc4, Tsc1, Nlgn3, Lrrtm1, Nlgn1, Tnr, Ank3	1783	37	12628	2.10559	1	0.900794	42.1874
GOTERM_MF_DIRECT	GO:0004675~transmembrane receptor protein serine/threonine kinase activity	6	0.27946	0.0290532	Bmpr1a, Bmpr2, Bmpr1b, Acvr2a, Acvr1, Acvrl1	1750	13	12144	3.20281	1	0.696181	38.1884
GOTERM_MF_DIRECT	GO:0070410~co-SMAD binding	5	0.232883	0.0295556	Smad2, Tgif1, Smad1, Pax6, Usp9x	1750	9	12144	3.85524	1	0.691335	38.7082
GOTERM_MF_DIRECT	GO:0015278~calcium-release channel activity	5	0.232883	0.0295556	Rasa3, Ryr2, Itpr2, Ryr3, Ryr1	1750	9	12144	3.85524	1	0.691335	38.7082
GOTERM_BP_DIRECT	GO:0071805~potassium ion transmembrane transport	18	0.838379	0.0300241	Kcng4, Kcnb2, Kcnk10, Kcnb1, Kcnq5, Kcnh1, Kcna2, Hcn4, Kcnk3, Slc9a5, Kcna4, Kcnk13, Nalcn, Kcns2, Kcnq3, Kcnj10, Kcnma1, Hcn1	1783	75	12628	1.69979	1	0.907339	43.6758
GOTERM_MF_DIRECT	GO:0005261~cation channel activity	9	0.41919	0.0319207	Trpc1, Grin2d, Nalcn, Asic2, Pkd1, Cacna1h, Mcoln1, Grin2c, Fam26e	1750	27	12144	2.31314	1	0.708794	41.1006
GOTERM_BP_DIRECT	GO:0086010~membrane depolarization during action potential	7	0.326036	0.0319963	Nalcn, Scn8a, Tpcn2, Scn2a1, Scn3a, Cacna1h, Scn1a	1783	18	12628	2.75428	1	0.917472	45.7937
GOTERM_BP_DIRECT	GO:2000311~regulation of alpha-amino-3-hydroxy-5-methyl-4-isoxazole propionate selective glutamate receptor activity	7	0.326036	0.0319963	Cnih3, Cacng2, Shisa9, Nlgn3, Mef2c, Nlgn1, Cacng3	1783	18	12628	2.75428	1	0.917472	45.7937
GOTERM_MF_DIRECT	GO:0005109~frizzled binding	10	0.465766	0.032607	Bambi, Wnt7a, Wnt3, Wnt9b, Lrp6, Ror2, Myoc, Znrf3, Fzd1, Magi3	1750	32	12144	2.16857	1	0.706147	41.7782
GOTERM_BP_DIRECT	GO:0051897~positive regulation of protein kinase B signaling	16	0.745226	0.0345312	Ptprj, AI464131, Thbs1, Myoc, Rasd2, Igf1r, Thpo, Rictor, Nrg1, Rara, Itsn1, Hbegf, Sema5a, Egfr, Pdgfa, Bag4	1783	65	12628	1.74337	1	0.929408	48.4052
GOTERM_MF_DIRECT	GO:0050431~transforming growth factor beta binding	7	0.326036	0.0349989	Tgfb3, Vasn, Ltbp3, Thbs1, Hyal2, Acvr1, Acvrl1	1750	18	12144	2.69867	1	0.721843	44.0831
GOTERM_MF_DIRECT	GO:0008375~acetylglucosaminyltransferase activity	7	0.326036	0.0349989	Extl3, Mgat4a, Ext1, Mgat5, Gcnt1, Ext2, Mgat1	1750	18	12144	2.69867	1	0.721843	44.0831
GOTERM_MF_DIRECT	GO:0042800~histone methyltransferase activity (H3-K4 specific)	7	0.326036	0.0349989	Kmt2a, Ash1l, Kmt2c, Setd1b, Setmar, Setd1a, Prdm9	1750	18	12144	2.69867	1	0.721843	44.0831
GOTERM_MF_DIRECT	GO:0005234~extracellular-glutamate-gated ion channel activity	7	0.326036	0.0349989	Grid2, Grin3a, Grin2d, Gria1, Grik5, Grin2c, Grik3	1750	18	12144	2.69867	1	0.721843	44.0831
GOTERM_MF_DIRECT	GO:0004970~ionotropic glutamate receptor activity	7	0.326036	0.0349989	Grid2, Grin3a, Grin2d, Gria1, Grik5, Grin2c, Grik3	1750	18	12144	2.69867	1	0.721843	44.0831
GOTERM_BP_DIRECT	GO:0002053~positive regulation of mesenchymal cell proliferation	10	0.465766	0.0350202	Foxp2, Irs1, Prrx1, Bmpr1a, Gas1, Lrp6, Tbx18, Arhgap5, Pdgfa, Stat1	1783	33	12628	2.1462	1	0.928992	48.8951
GOTERM_BP_DIRECT	GO:0048565~digestive tract development	10	0.465766	0.0350202	Tgfb3, Chd8, Dchs1, Pkd1, Fat4, Slc4a2, Pdgfa, Hrh2, Trps1, Itga6	1783	33	12628	2.1462	1	0.928992	48.8951
GOTERM_BP_DIRECT	GO:0001656~metanephros development	9	0.41919	0.0352511	Bmp4, Gdf11, Spry1, Pax2, Bcl2, Rdh10, Eya1, Aph1c, Tshz3	1783	28	12628	2.2765	1	0.927181	49.125
GOTERM_BP_DIRECT	GO:0007492~endoderm development	9	0.41919	0.0352511	Smad2, Bmp4, Bmpr1a, Ext1, Tnrc6c, Arc, Sox17, Kif16b, Nog	1783	28	12628	2.2765	1	0.927181	49.125
GOTERM_BP_DIRECT	GO:0048646~anatomical structure formation involved in morphogenesis	6	0.27946	0.0369598	Bmp4, Wnt3, Tbx18, Trps1, Nog, Gli2	1783	14	12628	3.03533	1	0.933166	50.7952
GOTERM_BP_DIRECT	GO:1902187~negative regulation of viral release from host cell	6	0.27946	0.0369598	Trim27, Mid2, Trim26, Trim21, Trim56, Pml	1783	14	12628	3.03533	1	0.933166	50.7952
GOTERM_MF_DIRECT	GO:0003707~steroid hormone receptor activity	12	0.558919	0.0375408	Nr2f2, Nr4a1, Rara, Rxra, Paqr9, Esrrb, Nr2f1, Rora, Gper1, Nr4a2, Abhd2, Nr3c1	1750	43	12144	1.93658	1	0.737409	46.4385
GOTERM_CC_DIRECT	GO:0030018~Z disc	22	1.02469	0.0383756	Jph1, Fbxo32, Adra1a, Ank1, Slc8a1, Cacna1d, Pde4b, Ank3, Ryr3, Neb, Synm, Ryr1, Scn1a, Flnb, Scn8a, Synpo2, Atp2b4, Ryr2, Ky, Ldb3, Syne2, Dst	1916	100	13550	1.55585	1	0.79401	44.2215
GOTERM_BP_DIRECT	GO:0001764~neuron migration	24	1.11784	0.0388301	Mkl2, Fktn, Cxcl12, Nr2f1, Mkl1, Ntrk3, Sema3a, Celsr2, Sox1, Fat3, Rapgef2, Usp9x, Fbxo45, Nr2f2, Apbb2, D130043K22Rik, Nrp1, Gm44503, Ndnf, Mef2c, Nr4a2, Kirrel3, Pax6, Bbs1	1783	112	12628	1.51767	1	0.939236	52.5639
GOTERM_MF_DIRECT	GO:0005003~ephrin receptor activity	6	0.27946	0.0399645	Ephb3, Ephb2, Epha5, Epha7, Epha10, Epha3	1750	14	12144	2.97404	1	0.750367	48.5974
GOTERM_BP_DIRECT	GO:0003139~secondary heart field specification	4	0.186306	0.0402539	Bmp4, Rbpj, Axin2, Mef2c	1783	6	12628	4.72163	1	0.942782	53.8697
GOTERM_BP_DIRECT	GO:0061038~uterus morphogenesis	4	0.186306	0.0402539	Wnt7a, Ash1l, Wnt9b, Kdm5b	1783	6	12628	4.72163	1	0.942782	53.8697
GOTERM_BP_DIRECT	GO:0003150~muscular septum morphogenesis	4	0.186306	0.0402539	Bmp4, Fzd1, Vangl2, Hey2	1783	6	12628	4.72163	1	0.942782	53.8697
GOTERM_BP_DIRECT	GO:0007182~common-partner SMAD protein phosphorylation	4	0.186306	0.0402539	Smad2, Bmp4, Sptbn1, Pml	1783	6	12628	4.72163	1	0.942782	53.8697
GOTERM_BP_DIRECT	GO:0061312~BMP signaling pathway involved in heart development	4	0.186306	0.0402539	Bmp4, Bmpr1a, Acvr1, Nog	1783	6	12628	4.72163	1	0.942782	53.8697
GOTERM_BP_DIRECT	GO:0035136~forelimb morphogenesis	5	0.232883	0.0409474	Sall1, Tfap2b, Wnt7a, Tfap2a, Rnf165	1783	10	12628	3.54122	1	0.943137	54.4934
GOTERM_CC_DIRECT	GO:0005887~integral component of plasma membrane	119	5.54262	0.0422277	Lrrc8d, Lrrc8c, Sspn, Adrb1, Ntrk3, Cacna1d, Slco3a1, Chrm2, Steap2, Nrg1, Trpc1, Amigo1, Znrf3, Ank, Dll4, Gpr19, Grik3, Ephb3, Tgfa, Kcnj12, Slc43a2, Nectin2, Mrgprf, Asic2, Nlgn3, Slc7a14, Acvr1, Slc11a2, Hcn1, Pag1, St14, Trpc4, Kcnk10, Aph1b, Htr1b, Plxna4, Apcdd1, Slc4a2, Cd47, Slc8a1, Tenm3, Slc7a8, Ephb2, Pcdh10, Adra1d, Gabrb1, Pcdhb12, Adrb2, Acvrl1, Pcdh18, Tmem150c, Grm2, Pcdh8, Hrh1,…	1916	718	13550	1.1721	1	0.805926	47.4635
GOTERM_BP_DIRECT	GO:0042391~regulation of membrane potential	18	0.838379	0.0422611	Nedd4l, Cnih3, Cacng2, Kcnh1, Chrna4, Grin2c, Hcn4, Scn1a, Chrnb2, Asic2, Slc26a1, Cacna1h, Grik5, Kcnj10, Rims4, Grik3, Kcnma1, Hcn1	1783	78	12628	1.63441	1	0.9459	55.653
GOTERM_MF_DIRECT	GO:0046975~histone methyltransferase activity (H3-K36 specific)	4	0.186306	0.0424862	Ash1l, Setd2, Nsd1, Setmar	1750	6	12144	4.62629	1	0.762925	50.7567
GOTERM_MF_DIRECT	GO:0051379~epinephrine binding	4	0.186306	0.0424862	Adrb1, Adra2a, Adrb2, Adra2b	1750	6	12144	4.62629	1	0.762925	50.7567
GOTERM_BP_DIRECT	GO:0048701~embryonic cranial skeleton morphogenesis	9	0.41919	0.0428599	Smad2, Bmp4, Irx5, Prrx1, Tfap2a, Gas1, Setd2, Wnt9b, Mmp16	1783	29	12628	2.198	1	0.945831	56.1722
GOTERM_BP_DIRECT	GO:0008045~motor neuron axon guidance	8	0.372613	0.0429092	Nrp1, Rnf165, Plxna4, Cxcl12, Erbb2, Sema3a, Epha3, Nog	1783	24	12628	2.36082	1	0.943684	56.2148
GOTERM_MF_DIRECT	GO:0003682~chromatin binding	74	3.44667	0.0429605	Chd8, Smad2, Tfap2b, Ash1l, Eomes, Fosl2, Arid3a, Atad2, Mecp2, Tfap2a, Tshz2, Cramp1l, Trp73, Egfr, Mef2c, Hinfp, Zfp354b, Tshz3, Gli2, Rnf20, Ercc6, Cbfa2t3, Atxn7, Mitf, Gper1, Prdm11, Ep400, Nfatc2, Cux1, Fancm, Ebf2, Satb1, Mbd5, Zfp386, Polr3a, Cbx7, Kmt2a, Jun, Neurod1, Tgif1, Nsd1, Prdm8, Trps1, Sall1, Chd5, Crebbp, Mlh3, Atxn1, Ttf1, Polr1a, Chd1, Yap1, Dnmt3a, Baz1b, Ubtf, Cic, Meis1, I…	1750	418	12144	1.22851	1	0.758143	51.1532
GOTERM_BP_DIRECT	GO:0030335~positive regulation of cell migration	36	1.67676	0.0438485	Sema4c, Cxcl12, Thbs1, Ntrk3, Myoc, Pld1, Pdgfb, Igf1r, Sema3c, Ntf3, Tfap2a, Hbegf, Csf1, Flt1, Adra2a, Egfr, Akt2, Pdgfa, Sema3d, Itga6, Ssh2, Irs1, Bmp2, Sema3g, Gper1, Arhgap5, Zfp703, Tiam1, Bmp4, Rufy3, Cemip, Fam83h, Ror2, Hras, Acvr1, Syne2	1783	186	12628	1.3708	1	0.94493	57.0169
GOTERM_MF_DIRECT	GO:0005267~potassium channel activity	16	0.745226	0.0455928	Kcng4, Kcnb2, Kcnk10, Kcnb1, Kcnq5, Kcnh1, Kcna2, Hcn4, Kcnk3, Kcna4, Kcnk13, Kcns2, Kcnq3, Kcnj10, Kcnma1, Hcn1	1750	66	12144	1.68229	1	0.770454	53.2999
GOTERM_CC_DIRECT	GO:0042734~presynaptic membrane	17	0.791803	0.0462614	Nrxn2, Lrfn3, Kcnh1, Grm2, Gper1, Pcdh8, Unc13c, Kcna2, Camk2a, Fbxo45, Snph, Grm7, Erc2, Grik5, Nectin1, Kctd8, Grm8	1916	73	13550	1.64691	1	0.817298	50.6694
GOTERM_BP_DIRECT	GO:0035556~intracellular signal transduction	62	2.88775	0.0468971	Smad2, Jak1, Cit, Shc4, Dclk3, Tns2, Plcb4, Itsn1, Adcy6, Dnmbp, Rassf5, Plch1, Socs2, Egfr, Nrg3, Adcy9, Dgke, Ksr1, Rasa3, Arhgef7, Plek2, Tns1, Dgki, Smad7, Acot11, Map3k3, Stac2, Nuak2, Tulp4, Dgkz, Asb7, Depdc5, Asb8, Gpr155, Spsb3, Hunk, Dstyk, Gna12, Pag1, Plcl1, Gucy1a3, Pikfyve, Arhgef4, Wnk3, Nrg2, Ksr2, Akt2, Gpr182, Gab2, Cdc42bpg, Unc13c, Nim1k, Arhgap29, Spata13, Tiam1, Rasgrf1, Lat…	1783	351	12628	1.25103	1	0.953201	59.5256
GOTERM_BP_DIRECT	GO:2001237~negative regulation of extrinsic apoptotic signaling pathway	11	0.512343	0.047223	Bmp4, Gclc, Nrp1, Cflar, Rps6kb1, Birc6, Phip, Acvr1, Siah2, Yap1, Itga6	1783	40	12628	1.94767	1	0.952207	59.7854
GOTERM_MF_DIRECT	GO:0036459~thiol-dependent ubiquitinyl hydrolase activity	17	0.791803	0.0478709	Otud1, Usp53, Yod1, Tnfaip3, Usp47, Otud7a, Vcpip1, Usp9x, Usp49, Usp13, Usp29, Usp27x, Usp1, Usp10, Usp2, Zranb1, Usp42	1750	72	12144	1.63848	1	0.77913	55.0858
GOTERM_MF_DIRECT	GO:0046332~SMAD binding	13	0.605496	0.0481053	Smad2, Hipk2, Bmpr1a, Tob1, Bmp2, Bmpr1b, Eid2, Crebbp, Prdm16, Acvr1, Acvrl1, Pml, Zc3h3	1750	50	12144	1.80425	1	0.772923	55.2659
GOTERM_BP_DIRECT	GO:0071363~cellular response to growth factor stimulus	13	0.605496	0.0482238	Bmp4, Tgfb3, Creb1, Tgif1, Bmp2, Bmpr1b, Rps6kb1, Klf4, Erbb2, Thbs1, Egfr, Pdgfb, Mdm2	1783	51	12628	1.80533	1	0.953317	60.5734
GOTERM_BP_DIRECT	GO:0023019~signal transduction involved in regulation of gene expression	6	0.27946	0.0491784	Smad2, Neurod1, Sox17, P2ry1, Pax6, Fgf5	1783	15	12628	2.83298	1	0.95424	61.3114
GOTERM_BP_DIRECT	GO:0048598~embryonic morphogenesis	6	0.27946	0.0491784	Dact1, Bmp4, Bmpr1a, Gas1, Flt1, Flrt3	1783	15	12628	2.83298	1	0.95424	61.3114
GOTERM_BP_DIRECT	GO:0016579~protein deubiquitination	16	0.745226	0.0493888	Usp53, Yod1, Usp31, Tnfaip3, Usp47, Usp9x, Usp49, Usp13, Usp29, Usp27x, Usp1, Usp35, Usp2, Usp42, Usp10, Josd1	1783	68	12628	1.66646	1	0.952951	61.4723
GOTERM_CC_DIRECT	GO:0032281~AMPA glutamate receptor complex	9	0.41919	0.0518842	Lrrtm4, Cnih3, Shisa6, Gria1, Cacng2, Shisa7, Shisa9, Cacng3, Abhd6	1916	30	13550	2.12161	1	0.836587	54.8345
GOTERM_BP_DIRECT	GO:0009887~organ morphogenesis	18	0.838379	0.0521886	Bmp2, Wnt3, Wnt9b, Efnb2, Asxl1, Trps1, Igf1r, Tgfb3, Traf6, Nrp1, Gdf11, Ephb2, Wnt7a, Bcl2, Rdh10, Pdgfa, Eya1, Jag1	1783	80	12628	1.59355	1	0.958911	63.554
GOTERM_BP_DIRECT	GO:0006491~N-glycan processing	7	0.326036	0.0522372	Mgat4c, Usf3, Mgat4a, Engase, St8sia3, St8sia4, Fut8	1783	20	12628	2.47886	1	0.9573	63.5891
GOTERM_BP_DIRECT	GO:0048843~negative regulation of axon extension involved in axon guidance	8	0.372613	0.0525908	Sema3c, Nrp1, Sema4c, Wnt3, Sema5a, Sema3g, Sema3a, Sema3d	1783	25	12628	2.26638	1	0.956491	63.8441
GOTERM_BP_DIRECT	GO:0006493~protein O-linked glycosylation	8	0.372613	0.0525908	Tet2, Galnt1, Tet3, C1galt1, Galnt2, Gm20388, C1galt1c1, Tet1, Pomt1	1783	25	12628	2.26638	1	0.956491	63.8441
GOTERM_BP_DIRECT	GO:0006211~5-methylcytosine catabolic process	3	0.13973	0.0540995	Tet2, Tet3, Tet1	1783	3	12628	7.08245	1	0.95868	64.9131
GOTERM_BP_DIRECT	GO:0097676~histone H3-K36 dimethylation	3	0.13973	0.0540995	Ash1l, Setd2, Setmar	1783	3	12628	7.08245	1	0.95868	64.9131
GOTERM_BP_DIRECT	GO:0021869~forebrain ventricular zone progenitor cell division	3	0.13973	0.0540995	Dixdc1, Pou3f3, Pou3f2	1783	3	12628	7.08245	1	0.95868	64.9131
GOTERM_BP_DIRECT	GO:0030208~dermatan sulfate biosynthetic process	3	0.13973	0.0540995	Chst12, Dse, Chst14	1783	3	12628	7.08245	1	0.95868	64.9131
GOTERM_CC_DIRECT	GO:1990851~Wnt-Frizzled-LRP5/6 complex	3	0.13973	0.0542562	Wnt9b, Lrp6, Fzd8	1916	3	13550	7.07203	1	0.835	56.4912
GOTERM_BP_DIRECT	GO:0006813~potassium ion transport	22	1.02469	0.0547056	Kcng4, Slc12a8, Kcnb2, Kcnn1, Kcnb1, Kcnq5, Tsc1, Kcnh1, Kcnj12, Kcna2, Kcnj16, Hcn4, Kcnk3, Kcna4, Kcnk13, Kcns2, Kcnq3, Kcnj10, Kcnj9, Kcnma1, Hcn1, Kcnn3	1783	104	12628	1.49821	1	0.958533	65.3341
GOTERM_MF_DIRECT	GO:0005219~ryanodine-sensitive calcium-release channel activity	3	0.13973	0.0562304	Ryr2, Ryr3, Ryr1	1750	3	12144	6.93943	1	0.817441	61.1051
GOTERM_MF_DIRECT	GO:0004969~histamine receptor activity	3	0.13973	0.0562304	Hrh3, Hrh1, Hrh2	1750	3	12144	6.93943	1	0.817441	61.1051
GOTERM_BP_DIRECT	GO:0003197~endocardial cushion development	5	0.232883	0.0573384	Bmp4, Bmpr2, Thbs1, Epha3, Erg	1783	11	12628	3.21929	1	0.963094	67.1077
GOTERM_BP_DIRECT	GO:0003334~keratinocyte development	5	0.232883	0.0573384	Tfap2a, Fosl2, Sfn, Exph5, Flnb	1783	11	12628	3.21929	1	0.963094	67.1077
GOTERM_BP_DIRECT	GO:0042491~auditory receptor cell differentiation	5	0.232883	0.0573384	Cux1, Pcdh15, Myo7a, Kcnma1, Jag1	1783	11	12628	3.21929	1	0.963094	67.1077
GOTERM_BP_DIRECT	GO:0003184~pulmonary valve morphogenesis	5	0.232883	0.0573384	Bmp4, Heyl, Jag1, Hey2, Nfatc1	1783	11	12628	3.21929	1	0.963094	67.1077
GOTERM_CC_DIRECT	GO:0008328~ionotropic glutamate receptor complex	5	0.232883	0.0576171	Grid2, Gria1, Shisa9, Grik5, Shank2	1916	11	13550	3.21456	1	0.838867	58.7417
GOTERM_BP_DIRECT	GO:0060079~excitatory postsynaptic potential	10	0.465766	0.0581319	Grid2, Mecp2, Grin2d, Dgki, Nlgn3, Grik5, Atxn1, Mef2c, Grin2c, Adrb2	1783	36	12628	1.96735	1	0.963324	67.6253
GOTERM_MF_DIRECT	GO:0004930~G-protein coupled receptor activity	44	2.04937	0.0588138	Gpr12, Fzd4, Sstr3, Htr1b, Adra1a, Adrb1, Gpr37, Adora2b, Chrm2, Adgrf5, Gpr22, Grm7, Lpar6, Cmklr1, Hrh3, Adra1d, Adrb2, P2ry1, Gpr19, Adgrb3, Gpr61, Gpr182, Lpar1, Gpr63, Celsr2, Fzd1, Grm2, Gper1, Cx3cr1, P2ry14, Fzd8, Hrh1, Hrh2, Frzb, Gpr62, Gpr4, Mrgprf, Adgra1, Htr5a, Gpr135, Grm5, Gpr68, Grm8, S1pr2	1750	236	12144	1.29379	1	0.824769	62.8064
GOTERM_BP_DIRECT	GO:0043406~positive regulation of MAP kinase activity	12	0.558919	0.0590372	Kitl, Edn3, Tenm1, Erbb2, Egfr, Flt1, Mef2c, Adra2a, Hras, Pdgfa, Pdgfb, Ajuba	1783	47	12628	1.80828	1	0.963784	68.2062
GOTERM_BP_DIRECT	GO:0060412~ventricular septum morphogenesis	9	0.41919	0.0611347	Prox1, Bmpr2, Smad7, Fzd1, Acvr1, Heyl, Nog, Hey2, Nfatc1	1783	31	12628	2.05619	1	0.966593	69.5146
GOTERM_BP_DIRECT	GO:0034220~ion transmembrane transport	9	0.41919	0.0611347	Nalcn, Asic2, Slc24a2, Kcnq3, Kcnh1, Cacna1h, Ryr2, Kcnk3, Fam26e	1783	31	12628	2.05619	1	0.966593	69.5146
GOTERM_BP_DIRECT	GO:0035058~nonmotile primary cilium assembly	9	0.41919	0.0611347	Csnk1d, Bbs10, Cenpj, Pcdh15, Vangl2, Gorab, Bbs1, Fam179b, Cep290	1783	31	12628	2.05619	1	0.966593	69.5146
GOTERM_BP_DIRECT	GO:0045665~negative regulation of neuron differentiation	16	0.745226	0.0614738	Ptchd2, Ttc3, Meis1, Nepro, Lbx1, Cit, Ddx6, Olig2, Sox21, Rest, Gdf11, Dixdc1, Trp73, Zfp536, Jag1, Pax6	1783	70	12628	1.61884	1	0.965892	69.7213
GOTERM_BP_DIRECT	GO:0034340~response to type I interferon	4	0.186306	0.0631785	A230050P20Rik, Isg15, Trim56, Stat1	1783	7	12628	4.04711	1	0.967763	70.7403
GOTERM_BP_DIRECT	GO:0048842~positive regulation of axon extension involved in axon guidance	4	0.186306	0.0631785	Nrp1, Bmpr2, Cxcl12, Sema5a	1783	7	12628	4.04711	1	0.967763	70.7403
GOTERM_BP_DIRECT	GO:0021957~corticospinal tract morphogenesis	4	0.186306	0.0631785	Nin, Cdh11, Prdm8, Fbxo45	1783	7	12628	4.04711	1	0.967763	70.7403
GOTERM_BP_DIRECT	GO:0060712~spongiotrophoblast layer development	4	0.186306	0.0631785	Fbxw8, Adm, Senp2, Birc6	1783	7	12628	4.04711	1	0.967763	70.7403
GOTERM_BP_DIRECT	GO:0060235~lens induction in camera-type eye	4	0.186306	0.0631785	Bmp4, Hipk2, Tfap2a, Pou2f1	1783	7	12628	4.04711	1	0.967763	70.7403
GOTERM_BP_DIRECT	GO:0060449~bud elongation involved in lung branching	4	0.186306	0.0631785	Bmp4, Spry1, Rdh10, Yap1	1783	7	12628	4.04711	1	0.967763	70.7403
GOTERM_BP_DIRECT	GO:0010460~positive regulation of heart rate	6	0.27946	0.0634927	Edn3, Adm, Adra1a, Adrb1, Ryr2, Hey2	1783	16	12628	2.65592	1	0.967045	70.9246
GOTERM_BP_DIRECT	GO:0007422~peripheral nervous system development	6	0.27946	0.0634927	Nrg1, Ntf3, Ngf, Erbb2, Slc5a3, Heyl	1783	16	12628	2.65592	1	0.967045	70.9246
GOTERM_CC_DIRECT	GO:0033268~node of Ranvier	6	0.27946	0.0638481	Scn8a, Scn2a1, Kcnq3, Myoc, Ank3, Scn1a	1916	16	13550	2.65201	1	0.855913	62.6294
GOTERM_CC_DIRECT	GO:0033017~sarcoplasmic reticulum membrane	8	0.372613	0.0639807	Camk2d, Camk2g, Ryr2, Itpr2, Asph, Ryr3, Ryr1, Syne2	1916	26	13550	2.17601	1	0.843873	62.7083
GOTERM_BP_DIRECT	GO:0051966~regulation of synaptic transmission, glutamatergic	7	0.326036	0.0647187	Grm7, Dgki, Nlgn3, Grm2, Mef2c, Grm5, Grm8	1783	21	12628	2.36082	1	0.967974	71.633
GOTERM_BP_DIRECT	GO:0070536~protein K63-linked deubiquitination	7	0.326036	0.0647187	Otud1, Usp13, Yod1, Tnfaip3, Usp27x, Zranb1, Otud7a	1783	21	12628	2.36082	1	0.967974	71.633
GOTERM_BP_DIRECT	GO:0060122~inner ear receptor stereocilium organization	7	0.326036	0.0647187	Trip11, Pcdh15, Fat4, Myo7a, Cecr2, Alms1, Vangl2	1783	21	12628	2.36082	1	0.967974	71.633
GOTERM_BP_DIRECT	GO:0006303~double-strand break repair via nonhomologous end joining	7	0.326036	0.0647187	Dclre1a, Mre11a, Lig4, Dclre1c, Setmar, Dclre1b, Kdm2a	1783	21	12628	2.36082	1	0.967974	71.633
GOTERM_BP_DIRECT	GO:0042476~odontogenesis	7	0.326036	0.0647187	Bmp4, Bcor, Csf1, Gas1, Axin2, Sdc1, Zfp422	1783	21	12628	2.36082	1	0.967974	71.633
GOTERM_BP_DIRECT	GO:0050679~positive regulation of epithelial cell proliferation	14	0.652073	0.0648296	Bmpr1a, Pax2, Gas1, Grn, Tbx18, Tgfa, Foxp2, Bmp4, Erbb2, Hrh3, Egfr, Hras, Eya1, Nog	1783	59	12628	1.68058	1	0.966911	71.6963
GOTERM_CC_DIRECT	GO:0005891~voltage-gated calcium channel complex	7	0.326036	0.0651271	Cacng2, Cacnb1, Cacna1h, Pde4b, Cacnb2, Cacna1d, Pde4d	1916	21	13550	2.35734	1	0.836786	63.3839
GOTERM_MF_DIRECT	GO:0005249~voltage-gated potassium channel activity	14	0.652073	0.0659368	Kcng4, Kcnb2, Scn2a1, Kcnb1, Kcnq5, Scn3a, Kcnh1, Kcna2, Hcn4, Kcna4, Kcns2, Kcnq3, Kcnma1, Hcn1	1750	58	12144	1.67503	1	0.853001	67.1425
GOTERM_MF_DIRECT	GO:0045322~unmethylated CpG binding	4	0.186306	0.0665288	Dnmt3a, Kmt2a, Mecp2, Kdm2a	1750	7	12144	3.96539	1	0.849527	67.4806
GOTERM_MF_DIRECT	GO:0005004~GPI-linked ephrin receptor activity	4	0.186306	0.0665288	Epha5, Epha7, Ntrk3, Epha3	1750	7	12144	3.96539	1	0.849527	67.4806
GOTERM_BP_DIRECT	GO:0060395~SMAD protein signal transduction	12	0.558919	0.0672366	Tgfb3, Jun, Smad2, Bmp4, Smad9, Btbd11, Hipk2, Gdf11, Bmp2, Smad1, Ror2, Jade2	1783	48	12628	1.77061	1	0.969811	73.0371
GOTERM_BP_DIRECT	GO:0002062~chondrocyte differentiation	10	0.465766	0.0675987	Bmp4, Bmpr1a, Arid5a, Bmp2, Wnt7a, Bmpr1b, Scx, Mef2c, Trps1, Gli2	1783	37	12628	1.91417	1	0.969228	73.2336
GOTERM_BP_DIRECT	GO:0001701~in utero embryonic development	45	2.09595	0.0687645	Chd8, Smad2, Mkl2, Lig4, Zbtb18, Eif2s2, Usp9x, Klf2, Rxra, Slc30a1, Cr1l, Pkd1, Mfsd7b, Tead4, Hinfp, Rdh10, Tanc2, Speg, Sox5, Nog, Hes3, Tshz3, Gli2, Acvrl1, Epn2, Bmpr1a, Bmp2, Bysl, Wnt9b, Erf, Hcn4, Icmt, Mecom, Maff, Stil, Tgfb3, Nr2f2, Kmt2d, Rbbp6, Esrrb, Kdm2a, Acvr1, Junb, Gna12, Mgat1	1783	250	12628	1.27484	1	0.969949	73.8568
GOTERM_MF_DIRECT	GO:0046982~protein heterodimerization activity	77	3.5864	0.0714986	Smad2, Tfap2b, Kcnb1, Adrb1, Kcnh1, Pdgfb, Ext2, Rara, Smad1, Tenm1, Egfr, Mef2c, Pdgfa, P2ry1, Irak2, Kcnn3, Btbd11, Tenm2, Sptb, Bmp2, Kcnn1, Panx2, Maf, Mid1, Kcnk3, Gabpb2, Nr4a1, Tenm4, Nectin2, Rragd, Ext1, Mapk4, Heyl, Syt14, Jun, Fzd4, Neurod1, Kcnb2, Gucy1a3, Adra1a, Hist2h2be, Sox17, Chrna4, Tenm3, Zhx3, Gabpb1, Sos1, Foxp2, Scube1, Cflar, Rxra, Scx, Abcg1, Erbb2, Cebpd, Adra2a, Nr4a2, …	1750	449	12144	1.19006	1	0.864436	70.1933
GOTERM_BP_DIRECT	GO:0045595~regulation of cell differentiation	9	0.41919	0.0718522	Nrg1, Bmp4, Tfap2b, Tfap2a, St7l, Chd5, Klf4, Sox17, Pou3f2	1783	32	12628	1.99194	1	0.973452	75.4417
GOTERM_BP_DIRECT	GO:0048013~ephrin receptor signaling pathway	11	0.512343	0.0724764	Tiam1, Itsn1, Ephb3, Ephb2, Epha5, Epha7, Epha10, Efna1, Efnb2, Epha3, Nck1	1783	43	12628	1.81179	1	0.973286	75.7509
GOTERM_BP_DIRECT	GO:0007389~pattern specification process	11	0.512343	0.0724764	Smad2, Bmpr1a, Disp1, Mdga2, Dchs1, Eya1, Nrg3, Asph, Nog, Gli2, Hey2	1783	43	12628	1.81179	1	0.973286	75.7509
GOTERM_BP_DIRECT	GO:0021983~pituitary gland development	8	0.372613	0.0757596	Bmp4, Sall1, Bmpr1a, Creb1, Rbpj, Nog, Pax6, Gli2	1783	27	12628	2.0985	1	0.976562	77.3173
GOTERM_BP_DIRECT	GO:0033674~positive regulation of kinase activity	5	0.232883	0.0767001	Rad50, Mre11a, Lmo4, Dstyk, Ajuba	1783	12	12628	2.95102	1	0.97677	77.748
GOTERM_BP_DIRECT	GO:0030206~chondroitin sulfate biosynthetic process	5	0.232883	0.0767001	Chst7, Chst12, Csgalnact1, Dse, Slc35d1	1783	12	12628	2.95102	1	0.97677	77.748
GOTERM_BP_DIRECT	GO:0021952~central nervous system projection neuron axonogenesis	5	0.232883	0.0767001	Ephb3, Ephb2, Chrnb2, Nr4a2, Prdm8	1783	12	12628	2.95102	1	0.97677	77.748
GOTERM_BP_DIRECT	GO:0001706~endoderm formation	5	0.232883	0.0767001	Smad2, Tnrc6c, Eomes, Sox17, Nog	1783	12	12628	2.95102	1	0.97677	77.748
GOTERM_BP_DIRECT	GO:0032026~response to magnesium ion	5	0.232883	0.0767001	D2hgdh, Tnfrsf11b, Ryr2, Thbs1, Mdm2	1783	12	12628	2.95102	1	0.97677	77.748
GOTERM_BP_DIRECT	GO:0007010~cytoskeleton organization	20	0.931532	0.0769041	Limd1, Dpysl2, Fitm2, Phip, Camsap1, Zmym4, Nectin2, Bfsp2, Cap1, Sh3d19, Larp4, Brwd3, Brwd1, Arc, Dmtn, Fmnl1, Zranb1, Dst, Ajuba, Pclo	1783	96	12628	1.47551	1	0.976099	77.8404
GOTERM_BP_DIRECT	GO:0001942~hair follicle development	10	0.465766	0.0779763	Apcdd1, Aars, Egfr, Pdgfa, Dnase1l2, Vangl2, Trps1, Sox21, Sos1, Tnfrsf19	1783	38	12628	1.8638	1	0.976468	78.3201
GOTERM_BP_DIRECT	GO:0010468~regulation of gene expression	35	1.63018	0.0784732	Kmt2a, Mkl2, Ash1l, Eomes, Shc4, Mecp2, Tshz2, Setd2, Trp73, Hinfp, Nr4a2, Tshz3, Prox1, Dnmt3a, Irs1, Nfkbia, Edn3, Pik3ca, Mitf, Plagl1, Mdm2, Hey2, Fut8, Irx5, Rictor, Npat, Bmp4, Kmt2d, Rbpj, Asic2, Tcf15, Bcl2, Kmt2c, Tmtc3, Pax6	1783	189	12628	1.31156	1	0.976155	78.5391
GOTERM_BP_DIRECT	GO:0072001~renal system development	7	0.326036	0.0787929	Bmp4, Pax2, Pkd1, Tbx18, Sox17, Mecom, Itga6	1783	22	12628	2.25351	1	0.975633	78.6788
GOTERM_BP_DIRECT	GO:0070509~calcium ion import	7	0.326036	0.0787929	Trpc4, Slc30a1, Cacna1h, Slc8a1, Cacnb2, Cacna1d, Hrh1	1783	22	12628	2.25351	1	0.975633	78.6788
GOTERM_MF_DIRECT	GO:0018024~histone-lysine N-methyltransferase activity	9	0.41919	0.0791363	Kmt2a, Kmt2d, Ash1l, Setd2, Nsd1, Kmt2c, Setd1b, Setmar, Prdm9	1750	32	12144	1.95171	1	0.886448	73.9516
GOTERM_MF_DIRECT	GO:0005245~voltage-gated calcium channel activity	9	0.41919	0.0791363	Grm7, Cacng2, Tpcn2, Cacnb1, Cacna1h, Cacnb2, Cacna1d, Cacng3, Ryr1	1750	32	12144	1.95171	1	0.886448	73.9516
GOTERM_BP_DIRECT	GO:0007413~axonal fasciculation	6	0.27946	0.0798893	Ephb3, Nrp1, Ephb2, Amigo1, Sema5a, Sema3a	1783	17	12628	2.49969	1	0.976033	79.1516
GOTERM_BP_DIRECT	GO:0019229~regulation of vasoconstriction	6	0.27946	0.0798893	Edn3, Asic2, Adra1a, Adra2a, Hrh1, Adra2b	1783	17	12628	2.49969	1	0.976033	79.1516
GOTERM_MF_DIRECT	GO:0000983~transcription factor activity, RNA polymerase II core promoter sequence-specific	5	0.232883	0.0815675	Tfap2b, Mef2c, Stat1, Heyl, Hey2	1750	12	12144	2.89143	1	0.889235	75.0512
GOTERM_MF_DIRECT	GO:0005251~delayed rectifier potassium channel activity	8	0.372613	0.0827456	Kcng4, Kcnb2, Kcnb1, Kcns2, Kcnq5, Kcnq3, Kcnh1, Kcna2	1750	27	12144	2.05613	1	0.888055	75.5683
GOTERM_BP_DIRECT	GO:0060173~limb development	9	0.41919	0.0836384	Nr2f2, Sall1, Rara, Bmpr2, Wnt7a, Rnf165, Wnt3, Tulp3, Nog	1783	33	12628	1.93158	1	0.97926	80.6945
GOTERM_MF_DIRECT	GO:0004672~protein kinase activity	80	3.72613	0.0842343	Jak1, Ntrk3, Cit, Pdik1l, Ttbk1, Dclk3, Cdk18, Epha7, Camk2g, Bmp2k, Acvr2a, Pan3, Egfr, Flt1, Irak2, Ksr1, Sik3, Ephb3, Bmpr2, Camk2d, Epha10, Map3k3, Nuak2, Mapk4, Hunk, Acvr1, Ubox5, Dstyk, Mapkapk3, Scyl3, Map3k2, Tbck, D8Ertd82e, Phkg2, Plk2, Wnk3, Stk35, Igf1r, Camk2a, Hipk2, Fastkd3, Ephb2, Ripk2, Fastkd5, Rps6kb1, Map3k13, Peak1, Trib3, Abl2, Erbb2, Ksr2, Akt2, Aak1, Speg, Acvrl1, Csnk1a1…	1750	473	12144	1.17369	1	0.887862	76.2074
GOTERM_MF_DIRECT	GO:0033613~activating transcription factor binding	7	0.326036	0.0853242	Jun, Smad2, Wfs1, Crebbp, Mef2c, Zfp516, Prdm16	1750	22	12144	2.208	1	0.886482	76.6652
GOTERM_BP_DIRECT	GO:0008285~negative regulation of cell proliferation	55	2.56171	0.0857861	Smad2, Tfap2b, Klf4, Zfp503, Adora2b, Asph, Robo1, Hspa1a, Rara, Tns2, Tfap2a, Smad1, Rassf5, Ifit3, Dll4, Prox1, Ptprj, Tob1, Bmp2, Zbtb49, Lbx1, Cbfa2t3, Axin2, Cdkn2b, Gper1, Rapgef2, Tmem127, Frzb, Bmp4, Gdf11, Hras, Kmt2a, Jun, Tgif1, Fktn, Spry1, Ptges, Rnf139, Pml, Rxra, Chd5, Acvrl1, Adm, Klf13, Ing5, Eif2ak2, Tsc1, Igfbp3, Rest, Tgfb3, Ing1, Rbpj, Ror2, Bcl2, Pax6	1783	319	12628	1.22111	1	0.980574	81.529
GOTERM_MF_DIRECT	GO:0019838~growth factor binding	10	0.465766	0.0863667	Nrp1, Bmpr2, Erbb2, Ltbp3, Acvr2a, Ltbp2, Igfbp3, Flt1, Lifr, Acvr1	1750	38	12144	1.82617	1	0.884998	77.0954
GOTERM_BP_DIRECT	GO:0006357~regulation of transcription from RNA polymerase II promoter	56	2.60829	0.0876564	Mkl1, Klf4, Eomes, Pou3f2, Fosl2, Phip, Mafk, Tfap2a, Tshz2, Brwd3, Smad1, Med20, Brwd1, Tead4, Foxo1, Zfp710, Tshz3, Mafb, Atxn7, Nrf1, Mitf, Safb2, Glis2, Erf, Maff, Junb, Heyl, Npas3, Pknox2, Arid5b, Foxk1, Lcor, Rxra, Ifnar2, Elk3, Cebpd, Zfp865, Med13l, Rfx5, Nfe2l3, Meis1, Klf13, Gmeb2, Nrip1, Med18, Elmsan1, Hey2, Erg, Rest, Nr2f2, Elk1, Rbpj, Pou3f3, Atp2b4, Pax6, Nfatc1	1783	326	12628	1.21662	1	0.981545	82.2278
GOTERM_BP_DIRECT	GO:0050767~regulation of neurogenesis	8	0.372613	0.0892625	Wnt3, Eomes, Jade2, Tnr, Dll4, Pax6, Hes3, Yap1	1783	28	12628	2.02356	1	0.982231	82.8077
GOTERM_BP_DIRECT	GO:0001658~branching involved in ureteric bud morphogenesis	10	0.465766	0.08927	Bmp4, Sall1, Bmp2, Dchs1, Pax2, Wnt9b, Fat4, Bcl2, Eya1, Foxd1	1783	39	12628	1.81601	1	0.981549	82.8104
GOTERM_BP_DIRECT	GO:0071313~cellular response to caffeine	4	0.186306	0.090749	Ryr2, Slc8a1, Ryr3, Ryr1	1783	8	12628	3.54122	1	0.98212	83.3286
GOTERM_BP_DIRECT	GO:0061626~pharyngeal arch artery morphogenesis	4	0.186306	0.090749	Bmp4, Bmpr1a, Bmpr2, Nog	1783	8	12628	3.54122	1	0.98212	83.3286
GOTERM_BP_DIRECT	GO:0060039~pericardium development	4	0.186306	0.090749	Smad2, Bmp2, Setd2, Mecom	1783	8	12628	3.54122	1	0.98212	83.3286
GOTERM_BP_DIRECT	GO:0003143~embryonic heart tube morphogenesis	4	0.186306	0.090749	Ryr2, Sox17, Acvr1, Yap1	1783	8	12628	3.54122	1	0.98212	83.3286
GOTERM_BP_DIRECT	GO:0016569~covalent chromatin modification	45	2.09595	0.0928692	Chd8, Kmt2a, Bcor, Tet2, Bcorl1, Ash1l, Nsd1, Kdm5b, Setd1b, Cbx8, Bend3, Chd9, Setd2, Chd5, Chd6, Kat6b, Chd1, Banp, Dnmt3a, Rnf20, Kat7, Arid1a, Ing5, Dpf3, Emsy, Asxl1, Setmar, Nr3c1, Ep400, Ing3, Prmt5, Usp49, Atxn7l3, Kmt2d, Hdac9, Tet3, Satb1, Kdm5d, Kmt2c, Kdm2a, Eya1, Tlk1, Prdm9, Tet1, Cbx7	1783	256	12628	1.24496	1	0.983171	84.0456
GOTERM_BP_DIRECT	GO:0042787~protein ubiquitination involved in ubiquitin-dependent protein catabolic process	24	1.11784	0.0936166	Klhl20, Nedd4l, Btbd11, Cul2, Rnf122, Hecw2, Os9, Klhl11, Rnf139, Herc2, Siah2, Mdm2, Btbd3, Fbxo45, Klhl21, Rnf19a, Rnf165, Rnf146, Rbbp6, Klhl15, Klhl32, Rnf144b, Klhl3, 6330408A02Rik	1783	123	12628	1.38194	1	0.983116	84.2913
GOTERM_BP_DIRECT	GO:0048593~camera-type eye morphogenesis	7	0.326036	0.0944406	Bmp4, Gdf11, Ephb2, Fat1, Col8a2, Tenm3, Nectin1	1783	23	12628	2.15553	1	0.983122	84.5581
GOTERM_MF_DIRECT	GO:0005068~transmembrane receptor protein tyrosine kinase adaptor activity	4	0.186306	0.0953462	Irs1, Gab2, Sh2d3c, Pag1	1750	8	12144	3.46971	1	0.905171	80.5047
GOTERM_MF_DIRECT	GO:0038191~neuropilin binding	4	0.186306	0.0953462	Sema3c, Sema3g, Sema3a, Sema3d	1750	8	12144	3.46971	1	0.905171	80.5047
GOTERM_MF_DIRECT	GO:0000014~single-stranded DNA endodeoxyribonuclease activity	4	0.186306	0.0953462	Rad50, Mre11a, Dclre1c, Setmar	1750	8	12144	3.46971	1	0.905171	80.5047
GOTERM_MF_DIRECT	GO:0004860~protein kinase inhibitor activity	12	0.558919	0.0959988	Lrrtm4, Lrrtm3, Rtn4r, Lrrc4, Trib3, Socs2, Flrt1, Lrrtm1, Flrt3, Nyx, Flrt2, Nck1	1750	50	12144	1.66546	1	0.902731	80.7328
GOTERM_BP_DIRECT	GO:0060348~bone development	12	0.558919	0.0960599	Trip11, Bmp4, Smad9, Rara, Amer1, Smad1, Myoc, Asxl1, Pdgfa, Tulp3, Bbx, Mmp16	1783	51	12628	1.66646	1	0.983722	85.0698
GOTERM_BP_DIRECT	GO:0045740~positive regulation of DNA replication	9	0.41919	0.0964908	Tgfb3, Jun, Kitl, Egfr, Hras, Pdgfa, Pdgfb, Gli2, Igf1r	1783	34	12628	1.87476	1	0.983435	85.2033
GOTERM_BP_DIRECT	GO:0050890~cognition	9	0.41919	0.0964908	Kmt2a, Chrnb2, Shroom4, Cux2, Gpr155, Chrna4, Hrh3, Jakmip1, Grm5	1783	34	12628	1.87476	1	0.983435	85.2033
GOTERM_BP_DIRECT	GO:0014033~neural crest cell differentiation	3	0.13973	0.0981611	Lrp6, Mef2c, Frzb	1783	4	12628	5.31183	1	0.984049	85.71
GOTERM_BP_DIRECT	GO:0035511~oxidative DNA demethylation	3	0.13973	0.0981611	Tet2, Tet3, Tet1	1783	4	12628	5.31183	1	0.984049	85.71
GOTERM_BP_DIRECT	GO:0003300~cardiac muscle hypertrophy	3	0.13973	0.0981611	Tiam1, Ryr2, Hey2	1783	4	12628	5.31183	1	0.984049	85.71
GOTERM_BP_DIRECT	GO:0072210~metanephric nephron development	3	0.13973	0.0981611	Tfap2b, Tfap2a, Foxd1	1783	4	12628	5.31183	1	0.984049	85.71
GOTERM_BP_DIRECT	GO:0060073~micturition	3	0.13973	0.0981611	Adra1a, Adra1d, Kcnma1	1783	4	12628	5.31183	1	0.984049	85.71
GOTERM_BP_DIRECT	GO:0071947~protein deubiquitination involved in ubiquitin-dependent protein catabolic process	3	0.13973	0.0981611	Tnfaip3, Zranb1, Otud7a	1783	4	12628	5.31183	1	0.984049	85.71
GOTERM_BP_DIRECT	GO:0072307~regulation of metanephric nephron tubule epithelial cell differentiation	3	0.13973	0.0981611	Pax2, Fat4, Yap1	1783	4	12628	5.31183	1	0.984049	85.71
GOTERM_BP_DIRECT	GO:0031860~telomeric 3' overhang formation	3	0.13973	0.0981611	Rad50, Mre11a, Dclre1b	1783	4	12628	5.31183	1	0.984049	85.71
GOTERM_BP_DIRECT	GO:0003199~endocardial cushion to mesenchymal transition involved in heart valve formation	3	0.13973	0.0981611	Efna1, Hey2, Erg	1783	4	12628	5.31183	1	0.984049	85.71
GOTERM_BP_DIRECT	GO:0003186~tricuspid valve morphogenesis	3	0.13973	0.0981611	Bmpr1a, Bmpr2, Hey2	1783	4	12628	5.31183	1	0.984049	85.71
GOTERM_BP_DIRECT	GO:0003091~renal water homeostasis	3	0.13973	0.0981611	Tfap2b, Adcy6, Wfs1	1783	4	12628	5.31183	1	0.984049	85.71
GOTERM_BP_DIRECT	GO:0003337~mesenchymal to epithelial transition involved in metanephros morphogenesis	3	0.13973	0.0981611	Bmp4, Sall1, Pax2	1783	4	12628	5.31183	1	0.984049	85.71
GOTERM_BP_DIRECT	GO:0001508~action potential	6	0.27946	0.0983096	Usp53, Chrnb2, Kcnb1, Chrna4, Gjd2, Scn1a	1783	18	12628	2.36082	1	0.983568	85.7543
GOTERM_BP_DIRECT	GO:0015012~heparan sulfate proteoglycan biosynthetic process	6	0.27946	0.0983096	Extl3, Ext1, Vangl2, Ndst2, Dse, Ext2	1783	18	12628	2.36082	1	0.983568	85.7543
GOTERM_CC_DIRECT	GO:0000408~EKC/KEOPS complex	3	0.13973	0.0984298	Osgepl1, Trp53rkb, Trp53rka	1916	4	13550	5.30402	1	0.931263	78.6862
GOTERM_CC_DIRECT	GO:0043296~apical junction complex	6	0.27946	0.0988223	Nectin2, Fbf1, Cgnl1, Frmd6, Cgn, Nectin1	1916	18	13550	2.35734	1	0.924627	78.8242
GOTERM_BP_DIRECT	GO:0016322~neuron remodeling	5	0.232883	0.0988774	Scarf1, Abl2, Cspg4, Pdgfb, Adgrb3	1783	13	12628	2.72402	1	0.983387	85.9222
GOTERM_BP_DIRECT	GO:0048485~sympathetic nervous system development	5	0.232883	0.0988774	Tfap2b, Nrp1, Tfap2a, Plxna4, Erbb2	1783	13	12628	2.72402	1	0.983387	85.9222
GOTERM_BP_DIRECT	GO:0061029~eyelid development in camera-type eye	5	0.232883	0.0988774	Jun, Tfap2a, Kmt2c, Egfr, Sos1	1783	13	12628	2.72402	1	0.983387	85.9222
GOTERM_BP_DIRECT	GO:0009395~phospholipid catabolic process	5	0.232883	0.0988774	Napepld, Pla2g4b, Abhd6, Pld1, Gm28042	1783	13	12628	2.72402	1	0.983387	85.9222
GOTERM_BP_DIRECT	GO:0001655~urogenital system development	5	0.232883	0.0988774	Ephb3, Ephb2, Pax2, Acvr1, Nog	1783	13	12628	2.72402	1	0.983387	85.9222
GOTERM_BP_DIRECT	GO:0003181~atrioventricular valve morphogenesis	5	0.232883	0.0988774	Bmpr2, Bmp2, Acvr1, Heyl, Mdm2	1783	13	12628	2.72402	1	0.983387	85.9222
GOTERM_BP_DIRECT	GO:0006790~sulfur compound metabolic process	5	0.232883	0.0988774	Chst1, Isca1, Chst7, Chst8, Chst5	1783	13	12628	2.72402	1	0.983387	85.9222
GOTERM_CC_DIRECT	GO:0031985~Golgi cisterna	5	0.232883	0.0993213	Cit, Golph3l, Pld1, Gcnt1, Rab30	1916	13	13550	2.72001	1	0.918145	78.9985
GOTERM_BP_DIRECT	GO:0007613~memory	16	0.745226	0.09994	Creb1, Kcnk10, Adrb1, Cx3cr1, Shank2, Plk2, Hrh1, Hrh2, Mecp2, Grm7, Chrnb2, Slc24a2, Ngf, Hrh3, Slc8a3, Nog	1783	75	12628	1.51092	1	0.983564	86.2316

## Sheet: P7-SMRs
Table S5. GO analysis of genes encoded by the CMRs of P7 and P60, and SMRs at the four developmental stages.
Category	Term	Count	%	PValue	Genes	List Total	Pop Hits	Pop Total	Fold Enrichment	Bonferroni	Benjamini	FDR
GOTERM_BP_DIRECT	GO:0007067~mitotic nuclear division	43	8.05243	2.27792e-16	Cep55, Usp44, Cdca3, Spdl1, Cdca2, Kif18b, Kif2c, Dsn1, Kif23, Cenph, Aspm, Haus1, Kif20b, Ska3, Mad2l2, Cdca5, Ndc80, Cetn2, Plk1, Cdc6, Cdca8, Mis18bp1, Kif11, Tex14, Espl1, Nuf2, Rps3, Psrc1, Aurkb, Birc5, Cdc25c, Fign, Cenpe, Nsl1, Sgol1, Ercc6l, Hells, Ncaph, Cenpn, Nedd1, Ccnf, Mad2l1, Casc5	445	270	12628	4.51938	4.55191e-13	4.55191e-13	3.77476e-13
GOTERM_BP_DIRECT	GO:0051301~cell division	44	8.2397	1.60189e-12	Cep55, Usp44, Cdca3, Spdl1, Cdca2, Kif18b, Kif2c, Dsn1, Kif23, Aspm, Haus1, Kif20b, Cdc14a, Ska3, Mad2l2, Sgol2a, Cdca5, Ndc80, Cetn2, Plk1, Cdc6, Cdca8, Mis18bp1, Kif11, Pard3b, Tex14, Nuf2, Rps3, Psrc1, Aurkb, Birc5, Cdc25c, Fign, Cenpe, Nsl1, Sgol1, Ercc6l, Hells, Ncaph, Nedd1, Ccnf, Mad2l1, Casc5, Kif14	445	360	12628	3.46836	3.28398e-09	1.64199e-09	2.76219e-09
GOTERM_BP_DIRECT	GO:0007049~cell cycle	58	10.8614	2.46013e-12	Chtf18, Usp44, Chek1, Uhrf1, Rbm38, Clspn, Kif18b, Kif2c, Kif23, E2f8, Brca1, Ska3, Cdc14a, Ndc80, Cetn2, Cdc6, Cdca8, Mis18bp1, Kif11, Pard3b, Nuf2, Rps3, Psrc1, E2f7, Cdc25c, Fign, Ercc6l, Ncaph, Mad2l1, Cep55, Cdca3, Spdl1, Dlgap5, Cdca2, Dsn1, Aspm, Kif20b, Haus1, Mad2l2, Sgol2a, Cdca5, Plk1, E2f2, Tex14, Birc5, Aurkb, Cenpe, Esco2, Nsl1, Sgol1, Hells, Ticrr, Chaf1b, Nedd1, Ccnf, Melk, Casc5,…	445	589	12628	2.79439	5.04329e-09	1.6811e-09	4.24197e-09
GOTERM_CC_DIRECT	GO:0000775~chromosome, centromeric region	25	4.68165	2.85535e-11	Cenpo, Cenpm, Plk1, Wdhd1, Cdca8, Mis18bp1, Spdl1, Kif2c, Tex14, Nuf2, Dsn1, Aurkb, Cenph, Birc5, Cenpe, Nsl1, Sgol1, Ska3, Ercc6l, Hells, Cenpn, Sgol2a, Casc5, Mad2l1, Ndc80	466	135	13550	5.38468	1.09931e-08	1.09931e-08	3.96052e-08
GOTERM_BP_DIRECT	GO:0007059~chromosome segregation	20	3.74532	6.48365e-11	Usp44, Kif11, Cdca2, Kif2c, Espl1, Dsn1, Rps3, Cenph, Birc5, Brca1, Cenpe, Nsl1, Esco2, Sgol1, Ska3, Ddx3y, Cenpn, Sgol2a, Casc5, Ndc80	445	84	12628	6.75655	1.32915e-07	3.32287e-08	1.11796e-07
GOTERM_CC_DIRECT	GO:0005694~chromosome	36	6.74157	3.80553e-10	Cenpo, Cenpm, Spdl1, Cdca2, Clspn, Kif2c, Polq, Dsn1, Cenph, Brca1, Ska3, Hist1h1b, Dtl, Sgol2a, Cdca5, Ndc80, Plk1, Recql, Cdca8, Mis18bp1, Rnf138, Tex14, Nuf2, Aurkb, Birc5, Cenpe, Esco2, Nsl1, Sgol1, Ercc6l, Top1mt, Ncaph, Cenpn, Mad2l1, Casc5, Kif4	466	306	13550	3.42085	1.46513e-07	7.32564e-08	5.27844e-07
GOTERM_CC_DIRECT	GO:0000776~kinetochore	21	3.93258	3.11011e-09	Cenpo, Plk1, Cenpm, Spdl1, Kif2c, Tex14, Nuf2, Dsn1, Cenph, Birc5, Aurkb, Cenpe, Nsl1, Sgol1, Ska3, Ercc6l, Cenpn, Sgol2a, Casc5, Mad2l1, Ndc80	466	118	13550	5.17477	1.19739e-06	3.99131e-07	4.31386e-06
GOTERM_BP_DIRECT	GO:0006260~DNA replication	21	3.93258	7.23308e-09	Pole, Chtf18, Recql, Cdc6, Mcm10, Polq, Pif1, Rpa3, Brca1, Orc3, Gins1, Ticrr, Orc1, Chaf1b, Gins2, Top1mt, Dtl, Prim1, Rfc5, Rmi2, Rrm2	445	121	12628	4.92503	1.48277e-05	2.96556e-06	1.24718e-05
GOTERM_BP_DIRECT	GO:0006974~cellular response to DNA damage stimulus	36	6.74157	1.32812e-06	Psmd14, Chek1, Brip1, Rad18, Uhrf1, Clspn, Polq, Hus1, Gen1, Brca1, Mad2l2, Bard1, Eme1, Dtl, Pithd1, Chchd6, Exo1, Tex15, Mms22l, Cetn2, Pole, Neil3, Mcm10, Pidd1, Rnf138, Ddx39, Ube2t, Pif1, Rpa3, Alkbh2, Rps3, E2f7, 3110062M04Rik, Ticrr, Chaf1b, Parpbp	445	413	12628	2.47359	0.00271894	0.00045367	0.00229002
GOTERM_BP_DIRECT	GO:0006281~DNA repair	30	5.61798	1.89709e-06	Psmd14, Chek1, Brip1, Rad18, Uhrf1, Clspn, Polq, Hus1, Gen1, Brca1, Bard1, Eme1, Ankle1, Exo1, Tex15, Mms22l, Pole, Cetn2, Recql, Neil3, Rnf138, Ube2t, Pif1, Rpa3, Alkbh2, Rps3, 3110062M04Rik, Ticrr, Chaf1b, Parpbp	445	313	12628	2.71989	0.00388148	0.000555422	0.00327106
GOTERM_CC_DIRECT	GO:0000922~spindle pole	16	2.99625	2.19567e-06	Plk1, Cdc6, Spdl1, Kif11, Poc1b, Dsn1, Psrc1, Aspm, Haus1, Sgol1, Cdc14a, Tubgcp3, Nedd1, Aunip, Mad2l1, Cep128	466	103	13550	4.51685	0.000844978	0.000211311	0.00304546
GOTERM_CC_DIRECT	GO:0000777~condensed chromosome kinetochore	14	2.62172	2.99305e-06	Cenpo, Cenpm, Kif2c, Nuf2, Tex14, Cenph, Birc5, Sgol1, Ercc6l, Cenpn, Sgol2a, Mad2l1, Casc5, Ndc80	466	80	13550	5.08852	0.00115166	0.000230439	0.00415142
GOTERM_MF_DIRECT	GO:0003677~DNA binding	83	15.5431	3.02808e-06	Chtf18, Hist1h3d, Rad18, Uhrf1, Sall3, Foxl2, Clspn, Rfx3, Polq, Hes7, Gen1, E2f8, Hist1h2bg, Brca1, Egr2, Hist1h1b, Neurog2, Tbx3, Mb21d1, Pgr, Zik1, Orc1, Satb2, Ptf1a, Neurog1, Exo1, Pou4f1, Tead3, Rmi2, Zbtb42, Wdhd1, Zfp575, Mis18bp1, Sox14, Rnf138, Myod1, Rpa3, Rps3, E2f7, Orc3, Zfp410, Ercc6l, Prdm13, Nr1h2, Top1mt, Taf1b, Msc, Parpbp, Insm2, Hist1h4k, Rfc5, Irf1, Lbr, Rorb, Hist1h3c, Brip…	410	1484	12144	1.65662	0.00191192	0.00191192	0.00450394
GOTERM_CC_DIRECT	GO:0005871~kinesin complex	11	2.05993	5.07766e-06	Disc1, Kif20b, Kif11, Kif18b, Kif2c, Kif23, Kif24, Cenpe, Kif20a, Kif4, Kif14	466	49	13550	6.52755	0.00195299	0.000325764	0.00704272
GOTERM_BP_DIRECT	GO:0008608~attachment of spindle microtubules to kinetochore	6	1.1236	5.88997e-06	Sgol1, Tex14, Nuf2, Casc5, Ndc80, Cenpe	445	9	12628	18.9184	0.0120019	0.00150817	0.0101555
GOTERM_BP_DIRECT	GO:0000070~mitotic sister chromatid segregation	8	1.49813	9.52358e-06	Plk1, Cdca8, Kif18b, Espl1, Dsn1, Mad2l1, Ndc80, Nsl1	445	23	12628	9.87044	0.0193341	0.00216692	0.01642
GOTERM_BP_DIRECT	GO:0050896~response to stimulus	11	2.05993	1.09659e-05	Opn3, Slitrk6, Rgs9, Rorb, Crb2, Clrn1, Scnn1a, Piezo2, Rpgrip1, Rlbp1, Gm11744	445	52	12628	6.00294	0.0222293	0.00224549	0.0189065
GOTERM_MF_DIRECT	GO:0003777~microtubule motor activity	11	2.05993	5.74219e-05	Kif20b, Kif11, Kif18b, Kif2c, Dnah7a, Kif23, Kif24, Cenpe, Kif20a, Kif4, Kif14	410	65	12144	5.01253	0.0356411	0.0179822	0.0853768
GOTERM_CC_DIRECT	GO:0005634~nucleus	217	40.6367	6.35883e-05	Cldn19, Rad18, Tpt1, Rbm38, Hes7, Lgals9, Kif23, E2f8, Gen1, Disc1, Bard1, Gins1, Osr1, Zik1, Gpc4, Ptf1a, Lhpp, Wdhd1, Slfn9, Mis18bp1, Pidd1, Rpa3, Ypel1, Uxt, Orc3, Top1mt, Rfc5, Dyx1c1, Hdx, Dlgap5, Hhip, Dsn1, Hus1, Skp2, Snx20, Atoh1, Hist1h4j, Ddx1, Baz1a, Magel2, Recql, Neil3, Pif1, Olig3, Birc5, Epb41l5, Nsl1, Cchcr1, Ticrr, Chaf1b, Alx4, Ccnf, Melk, Casc5, Psmd14, Exosc5, Cenpm, Usp44, …	466	5120	13550	1.23238	0.024185	0.00349136	0.0881639
GOTERM_CC_DIRECT	GO:0030496~midbody	15	2.80899	7.45296e-05	Cep55, Plk1, Cdca8, Tex14, Kif23, Psrc1, Shcbp1, Birc5, Aurkb, Aspm, Cenpe, Kif20b, Kif20a, Kif14, Kif4	466	122	13550	3.57507	0.0282872	0.00358044	0.103326
GOTERM_BP_DIRECT	GO:0007018~microtubule-based movement	11	2.05993	9.4215e-05	Kif20b, Kif11, Kif18b, Kif2c, Dnah7a, Kif23, Kif24, Cenpe, Kif20a, Kif4, Kif14	445	66	12628	4.72959	0.175642	0.0174058	0.162329
GOTERM_MF_DIRECT	GO:0008017~microtubule binding	18	3.37079	0.000170217	Cetn2, Plk1, Tpt1, Kif11, Kif18b, Kif2c, Dcx, Rps3, Kif23, Psrc1, Cfap44, Birc5, Cenpe, Kif20b, Kif24, Kif20a, Kif14, Kif4	410	185	12144	2.8819	0.102001	0.0352267	0.252886
GOTERM_CC_DIRECT	GO:0051233~spindle midzone	6	1.1236	0.00027548	Kif20b, Plk1, Cdc6, Cdca8, Aurkb, Kif14	466	18	13550	9.69242	0.100642	0.0117169	0.381427
GOTERM_MF_DIRECT	GO:0008574~ATP-dependent microtubule motor activity, plus-end-directed	5	0.93633	0.000711723	Kif20b, Kif11, Kif18b, Kif4, Kif14	410	13	12144	11.3921	0.362352	0.106396	1.05342
GOTERM_BP_DIRECT	GO:0007080~mitotic metaphase plate congression	7	1.31086	0.000760221	Cdca8, Spdl1, Kif2c, Psrc1, Cdca5, Cenpe, Kif14	445	32	12628	6.20758	0.789663	0.121835	1.30277
GOTERM_BP_DIRECT	GO:0051256~mitotic spindle midzone assembly	4	0.749064	0.000797648	Cdc14a, Kif23, Aurkb, Kif4	445	6	12628	18.9184	0.805209	0.118238	1.36649
GOTERM_BP_DIRECT	GO:0032466~negative regulation of cytokinesis	4	0.749064	0.000797648	Tex14, E2f7, Aurkb, E2f8	445	6	12628	18.9184	0.805209	0.118238	1.36649
GOTERM_BP_DIRECT	GO:0051607~defense response to virus	12	2.24719	0.000825491	Exosc5, Rnasel, Tlr7, Ticam2, Mb21d1, Slfn9, Spon2, Tbk1, Plscr1, Serinc5, Irf1, Tmem173	445	101	12628	3.37159	0.816025	0.1139	1.41387
GOTERM_BP_DIRECT	GO:0007019~microtubule depolymerization	5	0.93633	0.000837147	Nedd1, Kif18b, Kif2c, Kif24, Kif14	445	13	12628	10.9144	0.820372	0.108151	1.4337
GOTERM_CC_DIRECT	GO:0005814~centriole	12	2.24719	0.000869196	Cep55, Cetn2, Tubgcp3, Wdr34, Cchcr1, Ttc8, Nedd1, Poc1b, Ccnf, Birc5, Kif24, Cep128	466	104	13550	3.35507	0.284509	0.0329244	1.19889
GOTERM_CC_DIRECT	GO:0005856~cytoskeleton	55	10.2996	0.00104515	Chek1, Rad18, Kif18b, Kif2c, Kif23, Disc1, Cdc14a, Ska3, Fgd2, Dtl, Drc7, Cotl1, Tuba1c, Plekhh2, Cetn2, Wdr34, Aif1, Cdca8, Sgcg, Kif11, Apbb1ip, Rps3, Uxt, Psrc1, Fign, Mad2l1, Kif24, Cep55, Spdl1, Ttc8, Dlgap5, Aspm, Gtse1, Haus1, Kif20b, Mad2l2, Aunip, Ccdc116, Cep128, Plk1, Poc1b, Aurkb, Epb41l5, Birc5, Shcbp1, Cenpe, Sgol1, Tubgcp3, Palld, Klhl1, Nedd1, Ccnf, Kif4, Kif14, Kif20a	466	1026	13550	1.55872	0.331417	0.0359379	1.43997
GOTERM_CC_DIRECT	GO:0000779~condensed chromosome, centromeric region	4	0.749064	0.00197674	Sgol1, Sgol2a, Aurkb, Cenpe	466	8	13550	14.5386	0.533173	0.0615099	2.70722
GOTERM_CC_DIRECT	GO:0005887~integral component of plasma membrane	40	7.49064	0.00299447	Slitrk6, Tlr7, Htr1a, C5ar1, BC067074, Slc38a3, Plscr1, Hhip, Slc5a2, Slc43a1, Hcrtr2, Lpar4, Atp7a, Atp7b, Prokr1, Has2, Mrc1, Slc39a8, Slco1c1, Laptm5, Slco5a1, Slc22a3, Opn3, Gpc3, Il17rd, Atp2c1, Sgcg, Scnn1a, Tmem150a, Slc2a10, Slc5a7, Gpr34, Hvcn1, Calhm2, Gja5, Cd72, Tnfrsf1b, Esyt2, Slc15a2, Glra2	466	718	13550	1.6199	0.684816	0.0849854	4.07436
GOTERM_BP_DIRECT	GO:0031577~spindle checkpoint	3	0.561798	0.00361424	Spdl1, Birc5, Aurkb	445	3	12628	28.3775	0.999402	0.371182	6.05235
GOTERM_BP_DIRECT	GO:1904667~negative regulation of ubiquitin protein ligase activity	3	0.561798	0.00361424	Mad2l2, Usp44, Mad2l1	445	3	12628	28.3775	0.999402	0.371182	6.05235
GOTERM_BP_DIRECT	GO:0060021~palate development	9	1.68539	0.00365819	Tgfbr1, Tbx3, Acvr2b, Osr1, Alx4, Satb2, Fras1, Msc, Twist1	445	72	12628	3.54719	0.999454	0.357214	6.12377
GOTERM_CC_DIRECT	GO:0005874~microtubule	21	3.93258	0.00404274	Kif11, Kif18b, Kif2c, Dcx, Kif23, Fign, Birc5, Aspm, Cenpe, Haus1, Kif20b, Gtse1, Disc1, Tubgcp3, Ska3, Clrn1, Tuba1c, Kif24, Kif20a, Kif14, Kif4	466	303	13550	2.01526	0.789782	0.10542	5.46389
GOTERM_BP_DIRECT	GO:0031572~G2 DNA damage checkpoint	5	0.93633	0.00466708	Plk1, Chek1, Dtl, Clspn, Brca1	445	20	12628	7.09438	0.999932	0.413025	7.74944
GOTERM_BP_DIRECT	GO:0006335~DNA replication-dependent nucleosome assembly	6	1.1236	0.00482728	Hist1h3c, Hist1h3d, Chaf1b, Asf1b, Hist1h4j, Hist1h4k	445	32	12628	5.32079	0.999951	0.406726	8.00512
GOTERM_MF_DIRECT	GO:0043142~single-stranded DNA-dependent ATPase activity	4	0.749064	0.00511396	Chtf18, Rad18, Polq, Rfc5	410	11	12144	10.7707	0.960848	0.476942	7.3426
GOTERM_MF_DIRECT	GO:0046983~protein dimerization activity	13	2.43446	0.00586208	Mxd3, E2f2, Hes7, Myod1, Olig3, Twist1, Neurod4, Neurog2, Atoh1, Ptf1a, Neurog1, Msc, Ahrr	410	154	12144	2.50035	0.975662	0.461673	8.37358
GOTERM_MF_DIRECT	GO:0097108~hedgehog family protein binding	3	0.561798	0.00649	Ptch2, Scube2, Hhip	410	4	12144	22.2146	0.983675	0.444487	9.23064
GOTERM_MF_DIRECT	GO:0043515~kinetochore binding	3	0.561798	0.00649	Spdl1, Cenph, Cenpe	410	4	12144	22.2146	0.983675	0.444487	9.23064
GOTERM_CC_DIRECT	GO:0032133~chromosome passenger complex	3	0.561798	0.00673421	Cdca8, Birc5, Aurkb	466	4	13550	21.8079	0.925833	0.159223	8.94646
GOTERM_BP_DIRECT	GO:0000724~double-strand break repair via homologous recombination	8	1.49813	0.00699051	Psmd14, Recql, Rnf138, Rpa3, Hus1, Gen1, Mms22l, Brca1	445	64	12628	3.54719	0.999999	0.512782	11.393
GOTERM_BP_DIRECT	GO:0007601~visual perception	9	1.68539	0.00748321	Slitrk6, Rgs9, Rorb, Lamc3, Sox14, Clrn1, Rpgrip1, Rlbp1, Gm11744	445	81	12628	3.15306	1	0.519655	12.148
GOTERM_MF_DIRECT	GO:0003682~chromatin binding	25	4.68165	0.00783289	Hist1h3c, Hist1h3d, Brip1, Polq, Brca1, Egr2, Orc1, Satb2, Ptf1a, Ddx1, Neurog1, Exo1, Pou4f1, Cdca5, Sirt6, Pole, Wdhd1, Cdc6, Sox14, Ube2t, Myod1, Uxt, Prdm13, Hells, Ticrr	410	418	12144	1.7715	0.993056	0.462719	11.0386
GOTERM_CC_DIRECT	GO:0005876~spindle microtubule	6	1.1236	0.00820499	Plk1, Ska3, Kif11, Psrc1, Birc5, Aurkb	466	37	13550	4.71523	0.958078	0.179833	10.7989
GOTERM_BP_DIRECT	GO:0002376~immune system process	18	3.37079	0.0105256	Ticam2, Tlr7, Tbk1, Smpdl3b, Tlr12, Lgals9, Serinc5, Gpr183, H2-Q7, Syk, Tmem173, Pik3cg, Mr1, Mb21d1, Fcna, Spon2, Exo1, Irf1	445	260	12628	1.9646	1	0.626933	16.6776
GOTERM_BP_DIRECT	GO:0007517~muscle organ development	7	1.31086	0.0113289	Hist1h1b, Zbtb42, Alx4, Murc, Sgcg, Myod1, Twist1	445	54	12628	3.67857	1	0.637783	17.8363
GOTERM_BP_DIRECT	GO:0060718~chorionic trophoblast cell differentiation	3	0.561798	0.0114941	Fzd5, E2f7, E2f8	445	5	12628	17.0265	1	0.627484	18.0727
GOTERM_BP_DIRECT	GO:0051984~positive regulation of chromosome segregation	3	0.561798	0.0114941	Rad18, Cdc6, Cenpe	445	5	12628	17.0265	1	0.627484	18.0727
GOTERM_BP_DIRECT	GO:0032467~positive regulation of cytokinesis	5	0.93633	0.0122	Kif20b, Cdc6, Kif23, Aurkb, Kif14	445	26	12628	5.45722	1	0.634523	19.0757
GOTERM_CC_DIRECT	GO:0000780~condensed nuclear chromosome, centromeric region	4	0.749064	0.013431	Sgol1, Plk1, Sgol2a, Aurkb	466	15	13550	7.75393	0.994516	0.263785	17.1017
GOTERM_BP_DIRECT	GO:0035115~embryonic forelimb morphogenesis	5	0.93633	0.0139331	Tbx3, Osr1, Alx4, Twist1, Aldh1a2	445	27	12628	5.2551	1	0.669217	21.4892
GOTERM_BP_DIRECT	GO:0010569~regulation of double-strand break repair via homologous recombination	4	0.749064	0.0143328	Chek1, Tex15, Fign, Sirt6	445	15	12628	7.56734	1	0.66583	22.0362
GOTERM_MF_DIRECT	GO:0016628~oxidoreductase activity, acting on the CH-CH group of donors, NAD or NADP as acceptor	3	0.561798	0.0155129	Lbr, Tm7sf2, Srd5a3	410	6	12144	14.8098	0.999949	0.666426	20.7491
GOTERM_BP_DIRECT	GO:0035881~amacrine cell differentiation	3	0.561798	0.0168424	Rorb, Ptf1a, Neurod4	445	6	12628	14.1888	1	0.711657	25.389
GOTERM_BP_DIRECT	GO:0031536~positive regulation of exit from mitosis	3	0.561798	0.0168424	Neurog1, Cdca5, Birc5	445	6	12628	14.1888	1	0.711657	25.389
GOTERM_BP_DIRECT	GO:0001764~neuron migration	10	1.87266	0.0171178	Disc1, Dcc, Atoh1, Neurog2, Satb2, Dcx, Twist1, Neurod4, Aspm, Dyx1c1	445	112	12628	2.53371	1	0.704926	25.7487
GOTERM_BP_DIRECT	GO:0032331~negative regulation of chondrocyte differentiation	4	0.749064	0.0171881	Tgfbr1, Adamts7, Grem1, Adamts12	445	16	12628	7.09438	1	0.694173	25.8402
GOTERM_BP_DIRECT	GO:0007051~spindle organization	4	0.749064	0.0171881	Kif11, Aunip, Aurkb, Aspm	445	16	12628	7.09438	1	0.694173	25.8402
GOTERM_MF_DIRECT	GO:0070888~E-box binding	5	0.93633	0.0173791	Neurog2, Ptf1a, Neurog1, Myod1, Twist1	410	30	12144	4.93659	0.999985	0.669786	22.9545
GOTERM_BP_DIRECT	GO:0035116~embryonic hindlimb morphogenesis	5	0.93633	0.0178485	Gpc3, Tbx3, Osr1, Alx4, Twist1	445	29	12628	4.89268	1	0.696071	26.6947
GOTERM_BP_DIRECT	GO:0006302~double-strand break repair	7	1.31086	0.0184361	Mad2l2, Eme1, Ddx1, Polq, Cdca5, Brca1, Esco2	445	60	12628	3.31071	1	0.696412	27.4472
GOTERM_BP_DIRECT	GO:0051290~protein heterotetramerization	6	1.1236	0.018479	Hist1h3c, Hist1h3d, Hist1h4j, Pdss1, Hist1h4k, Rrm2	445	44	12628	3.86966	1	0.6861	27.502
GOTERM_MF_DIRECT	GO:0005215~transporter activity	10	1.87266	0.0199916	Slco5a1, Slc22a3, Abca9, Slc11a1, Slc2a10, Slc15a2, Slc5a7, Slc5a2, Rlbp1, Slco1c1	410	120	12144	2.46829	0.999997	0.686591	25.9458
GOTERM_BP_DIRECT	GO:0032776~DNA methylation on cytosine	5	0.93633	0.0200377	Hist1h3c, Hist1h3d, Uhrf1, Hist1h4j, Hist1h4k	445	30	12628	4.72959	1	0.704895	29.4617
GOTERM_BP_DIRECT	GO:0000281~mitotic cytokinesis	5	0.93633	0.0200377	Cep55, Plk1, Kif23, Kif20a, Kif4	445	30	12628	4.72959	1	0.704895	29.4617
GOTERM_CC_DIRECT	GO:0072686~mitotic spindle	6	1.1236	0.0200899	Cdc14a, Kif11, Espl1, Rps3, Kif23, Mad2l1	466	46	13550	3.79269	0.999596	0.352137	24.5344
GOTERM_BP_DIRECT	GO:0007094~mitotic spindle assembly checkpoint	4	0.749064	0.0203373	Plk1, Tex14, Mad2l1, Cenpe	445	17	12628	6.67707	1	0.699848	29.8326
GOTERM_CC_DIRECT	GO:0005813~centrosome	24	4.49438	0.0206637	Cep55, Cetn2, Plk1, Chek1, Rad18, Ttc8, Poc1b, Espl1, Uxt, Kif23, Gen1, Brca1, Haus1, Sgol1, Kif20b, Disc1, Tubgcp3, Cdc14a, Ercc6l, Dtl, Nedd1, Aunip, Ccdc116, Dyx1c1	466	424	13550	1.64588	0.999677	0.344986	25.145
GOTERM_CC_DIRECT	GO:0000778~condensed nuclear chromosome kinetochore	3	0.561798	0.0220084	Mis18bp1, Ndc80, Cenpe	466	7	13550	12.4617	0.99981	0.348445	26.5582
GOTERM_BP_DIRECT	GO:0090267~positive regulation of mitotic cell cycle spindle assembly checkpoint	3	0.561798	0.0230355	Gen1, Mad2l1, Ndc80	445	7	12628	12.1618	1	0.734752	33.0914
GOTERM_BP_DIRECT	GO:0085020~protein K6-linked ubiquitination	3	0.561798	0.0230355	Bard1, Ube2t, Brca1	445	7	12628	12.1618	1	0.734752	33.0914
GOTERM_BP_DIRECT	GO:0032508~DNA duplex unwinding	4	0.749064	0.0237816	Recql, Gins2, Ddx1, Pif1	445	18	12628	6.30612	1	0.736459	33.9669
GOTERM_BP_DIRECT	GO:0043588~skin development	6	1.1236	0.0239734	Gjb3, Col5a2, Nespas, Ptch2, Fras1, Atp7a	445	47	12628	3.62266	1	0.729926	34.1904
GOTERM_BP_DIRECT	GO:0000086~G2/M transition of mitotic cell cycle	5	0.93633	0.0248935	Plk1, Chek1, Cdc25c, Birc5, Skp2	445	32	12628	4.43399	1	0.734215	35.252
GOTERM_MF_DIRECT	GO:0005524~ATP binding	57	10.6742	0.025233	Chtf18, Tgfbr1, Chek1, Kif18b, Polq, Cask, Kif2c, Kif23, Syk, Rars2, Chordc1, Pik3cg, Mb21d1, Orc1, Atp7b, Hspa1l, Vrk2, Cdc6, Acvr2b, Slfn9, Atp2c1, Tbk1, Kif11, Fign, Adcy7, Ercc6l, Renbp, Ppip5k2, Rfc5, Kif24, Brip1, Kif20b, Rnasel, Abca9, Atp7a, Ddx3y, Ddx1, Lrrk1, Plk1, Palm3, Recql, Uckl1, Ilk, Ddx39, Pif1, Ube2t, Tex14, Sgk3, Aurkb, Cenpe, Hells, Melk, Skiv2l, Pkmyt1, Kif14, Kif4, Kif20a	410	1283	12144	1.31591	1	0.739718	31.6233
GOTERM_CC_DIRECT	GO:0000228~nuclear chromosome	6	1.1236	0.0257241	Hist1h3c, Hist1h3d, Hist1h4j, Baz1a, Birc5, Hist1h4k	466	49	13550	3.56048	0.999956	0.379842	30.3352
GOTERM_CC_DIRECT	GO:0031012~extracellular matrix	16	2.99625	0.0287533	Rpl22, Col6a3, Ilk, Adamts12, Rpl23, Plscr1, Mmrn1, Rps3, Adamts10, Col5a2, Adamts7, Fras1, Hist1h4j, Nid2, Hist1h4k, Tgfbi	466	254	13550	1.83164	0.999987	0.39984	33.2802
GOTERM_CC_DIRECT	GO:0005657~replication fork	4	0.749064	0.029658	Chek1, Rad18, Uhrf1, Pif1	466	20	13550	5.81545	0.999991	0.395866	34.137
GOTERM_BP_DIRECT	GO:0051315~attachment of mitotic spindle microtubules to kinetochore	3	0.561798	0.0300078	Kif2c, Ndc80, Cenpe	445	8	12628	10.6416	1	0.790168	40.8646
GOTERM_BP_DIRECT	GO:0002218~activation of innate immune response	3	0.561798	0.0300078	Mb21d1, Tbk1, Tmem173	445	8	12628	10.6416	1	0.790168	40.8646
GOTERM_CC_DIRECT	GO:0005667~transcription factor complex	14	2.62172	0.0321345	Mina, E2f2, Rfx3, Creg1, Myod1, E2f8, E2f7, Pknox1, Tbx3, Wtip, Satb2, Alx4, Ptf1a, Tead3	466	213	13550	1.91118	0.999997	0.407826	36.4306
GOTERM_BP_DIRECT	GO:0007140~male meiosis	4	0.749064	0.0358782	Chtf18, Tex15, Tex14, Sgol2a	445	21	12628	5.40524	1	0.839086	46.7414
GOTERM_CC_DIRECT	GO:0000940~condensed chromosome outer kinetochore	3	0.561798	0.0360559	Ska3, Spdl1, Cenpe	466	9	13550	9.69242	0.999999	0.431934	39.9114
GOTERM_BP_DIRECT	GO:0030199~collagen fibril organization	5	0.93633	0.0365694	Tgfbr1, Col5a2, Grem1, Atp7a, Adamts14	445	36	12628	3.94132	1	0.837713	47.3959
GOTERM_CC_DIRECT	GO:0005819~spindle	9	1.68539	0.0371056	Plk1, Mad2l2, Cdc6, Kif11, Psrc1, Kif23, Shcbp1, Aurkb, Kif20a	466	111	13550	2.35762	1	0.428735	40.8127
GOTERM_BP_DIRECT	GO:0033314~mitotic DNA replication checkpoint	3	0.561798	0.0376971	Ticrr, Clspn, Hus1	445	9	12628	9.45918	1	0.839897	48.4476
GOTERM_BP_DIRECT	GO:0030071~regulation of mitotic metaphase/anaphase transition	3	0.561798	0.0376971	Plk1, Cdc6, Cenpe	445	9	12628	9.45918	1	0.839897	48.4476
GOTERM_BP_DIRECT	GO:0000183~chromatin silencing at rDNA	6	1.1236	0.0405758	Hist1h3c, Hist1h3d, Polr1e, Taf1b, Hist1h4j, Hist1h4k	445	54	12628	3.15306	1	0.854835	51.0431
GOTERM_BP_DIRECT	GO:0006334~nucleosome assembly	8	1.49813	0.0409717	Hist1h1b, Hist1h3c, Hist1h3d, Chaf1b, Asf1b, Hist1h4j, Hist1h4k, Hist1h2bg	445	91	12628	2.49473	1	0.851297	51.3903
GOTERM_CC_DIRECT	GO:1990023~mitotic spindle midzone	3	0.561798	0.0440639	Kif20b, Aurkb, Cenpe	466	10	13550	8.72318	1	0.474067	46.4771
GOTERM_BP_DIRECT	GO:0006811~ion transport	24	4.49438	0.0456358	Slc22a3, Slco5a1, Atp2c1, Scnn1a, Piezo2, Slc17a8, Slc38a3, Slc5a7, Slc5a2, Sfxn2, Piezo1, Atp5g2, Hvcn1, Tmc3, Chrna5, Slc11a1, Atp7a, Atp7b, Calhm2, Chrnb4, Slc39a8, Glra2, Slc38a11, Slco1c1	445	449	12628	1.51684	1	0.875274	55.3094
GOTERM_BP_DIRECT	GO:0070201~regulation of establishment of protein localization	3	0.561798	0.0460445	Kif20b, Nedd1, Epb41l5	445	10	12628	8.51326	1	0.872039	55.6383
GOTERM_BP_DIRECT	GO:0051310~metaphase plate congression	3	0.561798	0.0460445	Kif2c, Ndc80, Cenpe	445	10	12628	8.51326	1	0.872039	55.6383
GOTERM_BP_DIRECT	GO:0034501~protein localization to kinetochore	3	0.561798	0.0460445	Spdl1, Casc5, Aurkb	445	10	12628	8.51326	1	0.872039	55.6383
GOTERM_MF_DIRECT	GO:0004519~endonuclease activity	6	1.1236	0.0479976	Rnasel, Eme1, Ankle1, Exo1, Alkbh2, Gen1	410	59	12144	3.01215	1	0.908488	51.8876
GOTERM_CC_DIRECT	GO:0000785~chromatin	9	1.68539	0.0481588	Plk1, Chek1, Hist1h3c, Hist1h3d, Rad18, Asf1b, Parpbp, Cdca5, Esco2	466	117	13550	2.23671	1	0.492704	49.5711
GOTERM_CC_DIRECT	GO:0030670~phagocytic vesicle membrane	5	0.93633	0.0510747	Rab39, Slc11a1, H2-Q7, Rilp, Rab34	466	41	13550	3.54601	1	0.50142	51.6722
GOTERM_BP_DIRECT	GO:0035137~hindlimb morphogenesis	3	0.561798	0.0549945	Sall3, Atp7a, Twist1	445	11	12628	7.73933	1	0.910702	62.2932
GOTERM_MF_DIRECT	GO:0004871~signal transducer activity	19	3.55805	0.0565711	Opn3, Ticam2, Rgs9, Htr1a, C5ar1, Atp2c1, Ilk, Gpr183, Gpr34, Lsp1, Hcrtr2, Fzd5, Hmox1, Lpar4, Fzd10, Prokr1, Gna14, Gna15, Vopp1	410	356	12144	1.58082	1	0.927839	57.945
GOTERM_CC_DIRECT	GO:0045171~intercellular bridge	5	0.93633	0.0590517	Cep55, Cdca8, Tex14, Kif23, Aurkb	466	43	13550	3.38108	1	0.542111	57.0122
GOTERM_CC_DIRECT	GO:0097431~mitotic spindle pole	3	0.561798	0.061787	Kif20b, Aurkb, Aspm	466	12	13550	7.26931	1	0.5471	58.7135
GOTERM_MF_DIRECT	GO:0004008~copper-exporting ATPase activity	2	0.374532	0.0662268	Atp7a, Atp7b	410	2	12144	29.6195	1	0.944259	63.9119
GOTERM_MF_DIRECT	GO:0008381~mechanically-gated ion channel activity	2	0.374532	0.0662268	Piezo1, Piezo2	410	2	12144	29.6195	1	0.944259	63.9119
GOTERM_MF_DIRECT	GO:0008396~oxysterol 7-alpha-hydroxylase activity	2	0.374532	0.0662268	Cyp39a1, Cyp7b1	410	2	12144	29.6195	1	0.944259	63.9119
GOTERM_CC_DIRECT	GO:0031436~BRCA1-BARD1 complex	2	0.374532	0.0674595	Bard1, Brca1	466	2	13550	29.0773	1	0.568417	62.0443
GOTERM_CC_DIRECT	GO:0030892~mitotic cohesin complex	2	0.374532	0.0674595	Sgol1, Sgol2a	466	2	13550	29.0773	1	0.568417	62.0443
GOTERM_BP_DIRECT	GO:0001820~serotonin secretion	2	0.374532	0.0690864	Fcgr3, Syk	445	2	12628	28.3775	1	0.949965	70.8988
GOTERM_BP_DIRECT	GO:0072111~cell proliferation involved in kidney development	2	0.374532	0.0690864	Gpc3, Osr1	445	2	12628	28.3775	1	0.949965	70.8988
GOTERM_BP_DIRECT	GO:0072180~mesonephric duct morphogenesis	2	0.374532	0.0690864	Gpc3, Osr1	445	2	12628	28.3775	1	0.949965	70.8988
GOTERM_BP_DIRECT	GO:0001189~RNA polymerase I transcriptional preinitiation complex assembly at the promoter for the nuclear large rRNA transcript	2	0.374532	0.0690864	Polr1e, Taf1b	445	2	12628	28.3775	1	0.949965	70.8988
GOTERM_BP_DIRECT	GO:0045590~negative regulation of regulatory T cell differentiation	2	0.374532	0.0690864	Cd44, Irf1	445	2	12628	28.3775	1	0.949965	70.8988
GOTERM_BP_DIRECT	GO:0032877~positive regulation of DNA endoreduplication	2	0.374532	0.0690864	E2f7, E2f8	445	2	12628	28.3775	1	0.949965	70.8988
GOTERM_BP_DIRECT	GO:0060003~copper ion export	2	0.374532	0.0690864	Atp7a, Atp7b	445	2	12628	28.3775	1	0.949965	70.8988
GOTERM_BP_DIRECT	GO:0030326~embryonic limb morphogenesis	5	0.93633	0.0725645	Grem1, Fras1, Gja5, Twist1, Aldh1a2	445	45	12628	3.15306	1	0.954435	72.7177
GOTERM_BP_DIRECT	GO:0046688~response to copper ion	3	0.561798	0.0744953	Atp7a, Atp7b, Lcat	445	13	12628	6.54866	1	0.95548	73.6807
GOTERM_MF_DIRECT	GO:0005507~copper ion binding	5	0.93633	0.0773916	Loxl3, Atp7a, Atp7b, Dbh, Prnd	410	48	12144	3.08537	1	0.958487	69.8241
GOTERM_BP_DIRECT	GO:0030154~cell differentiation	29	5.43071	0.0781422	Tgfbr1, Rfx2, Tpt1, Murc, Foxl2, Rbm38, Rfx3, Dcx, Neurod4, Igsf9, Neurog2, Atoh1, Fzd5, Osr1, Prmt7, Ptf1a, Neurog1, Drc7, Dapl1, Tex15, Hspa1l, Spata6, Cntf, Myod1, Twist1, Cchcr1, Syt1, Anpep, Fgf3	445	600	12628	1.37158	1	0.959548	75.4129
GOTERM_MF_DIRECT	GO:0019899~enzyme binding	18	3.37079	0.0786054	Gckr, Ppp1r3b, Crb2, Hist1h2ap, Mcm10, Stc2, Spdl1, Plscr1, Lgals9, Myod1, Rps3, Birc5, Brca1, Pgr, Hmox1, Cotl1, Alox5ap, Rfc5	410	347	12144	1.53646	1	0.952333	70.4092
GOTERM_BP_DIRECT	GO:0043066~negative regulation of apoptotic process	21	3.93258	0.0793747	Tgfbr1, Plk1, Aif1, Pidd1, Ilk, Twist1, Hhip, Birc5, Bard1, Tbx3, Atoh1, Osr1, Pgr, Hells, Grem1, Casp2, Prokr1, Pou4f1, Mad2l1, Cd44, Kif14	445	405	12628	1.47143	1	0.959191	75.9735
GOTERM_CC_DIRECT	GO:0010369~chromocenter	3	0.561798	0.08147	Cdca8, Aurkb, Esco2	466	14	13550	6.23084	1	0.628959	69.2328
GOTERM_BP_DIRECT	GO:0018105~peptidyl-serine phosphorylation	9	1.68539	0.081889	Plk1, Tgfbr1, Vrk2, Tbk1, Ilk, Clspn, Dcx, Sgk3, Syk	445	128	12628	1.99529	1	0.960971	77.0802
GOTERM_BP_DIRECT	GO:0032481~positive regulation of type I interferon production	3	0.561798	0.0849498	Syk, Irf1, Tmem173	445	14	12628	6.0809	1	0.963445	78.3627
GOTERM_BP_DIRECT	GO:0001676~long-chain fatty acid metabolic process	3	0.561798	0.0849498	Slc27a6, Slc27a3, Acot2	445	14	12628	6.0809	1	0.963445	78.3627
GOTERM_MF_DIRECT	GO:0030246~carbohydrate binding	9	1.68539	0.0857664	Galnt11, Gckr, Clec2l, Clec1a, Fcna, Chodl, Lgals9, Cd72, Mrc1	410	135	12144	1.97463	1	0.957079	73.6516
GOTERM_CC_DIRECT	GO:0005578~proteinaceous extracellular matrix	14	2.62172	0.0878251	Gpc3, Col6a3, Lamc3, Adamts14, Adamts12, Adamts10, Adamtsl3, Optc, Col5a2, Adamts7, Gpc4, Spon2, Nid2, Tgfbi	466	249	13550	1.63487	1	0.646863	72.0575
GOTERM_MF_DIRECT	GO:0042393~histone binding	8	1.49813	0.0933194	Hist1h3c, Hist1h3d, Chaf1b, Uhrf1, Asf1b, Hist1h4j, Sfmbt2, Hist1h4k	410	115	12144	2.06049	1	0.961559	76.7102
GOTERM_BP_DIRECT	GO:0045815~positive regulation of gene expression, epigenetic	4	0.749064	0.0940334	Hist1h3c, Hist1h3d, Hist1h4j, Hist1h4k	445	31	12628	3.66162	1	0.973085	81.7822
GOTERM_CC_DIRECT	GO:0035861~site of double-strand break	4	0.749064	0.0957738	Rad18, Rnf138, Hus1, Esco2	466	32	13550	3.63466	1	0.669594	75.2518
GOTERM_BP_DIRECT	GO:0006878~cellular copper ion homeostasis	3	0.561798	0.0958139	Atp7a, Atp7b, Prnd	445	15	12628	5.67551	1	0.973281	82.3899
GOTERM_BP_DIRECT	GO:0015908~fatty acid transport	3	0.561798	0.0958139	Crot, Slc27a6, Slc27a3	445	15	12628	5.67551	1	0.973281	82.3899
GOTERM_BP_DIRECT	GO:0061351~neural precursor cell proliferation	3	0.561798	0.0958139	Orc3, Rpgrip1, Melk	445	15	12628	5.67551	1	0.973281	82.3899
GOTERM_CC_DIRECT	GO:0000811~GINS complex	2	0.374532	0.0994665	Gins1, Gins2	466	3	13550	19.3848	1	0.673862	76.6174
GOTERM_MF_DIRECT	GO:0004029~aldehyde dehydrogenase (NAD) activity	3	0.561798	0.0995493	Aldh1l2, Aldh7a1, Aldh1a2	410	16	12144	5.55366	1	0.963614	78.9803
GOTERM_MF_DIRECT	GO:0019001~guanyl nucleotide binding	3	0.561798	0.0995493	Gna14, Gna15, Rab34	410	16	12144	5.55366	1	0.963614	78.9803

## Sheet: P14-SMRs
Table S5. GO analysis of genes encoded by the CMRs of P7 and P60, and SMRs at the four developmental stages.
Category	Term	Count	%	PValue	Genes	List Total	Pop Hits	Pop Total	Fold Enrichment	Bonferroni	Benjamini	FDR
GOTERM_BP_DIRECT	GO:0055114~oxidation-reduction process	16	7.6555	0.00235398	Prodh, Pipox, Hsd17b4, Dhfr, Phgdh, Hadh, Idh3g, Aldh2, Rtn4ip1, Ndufs6, Dnajc24, Aloxe3, Mdh2, Nqo1, Gdi2, Cyp2j6	157	520	12383	2.42685	0.88749	0.88749	3.62046
GOTERM_MF_DIRECT	GO:0016491~oxidoreductase activity	14	6.69856	0.00418429	Prodh, Aloxe3, Pipox, Hsd17b4, Mdh2, Dhfr, Phgdh, Nqo1, Gdi2, Hadh, Aldh2, Idh3g, Rtn4ip1, Cyp2j6	149	452	11895	2.47268	0.762651	0.762651	5.55717
GOTERM_CC_DIRECT	GO:0005759~mitochondrial matrix	8	3.82775	0.0109737	Prodh, Fdps, Mdh2, Hadh, Yars2, Acaa2, Aldh2, Malsu1	184	176	13302	3.28607	0.938682	0.938682	13.3779
GOTERM_BP_DIRECT	GO:0019369~arachidonic acid metabolic process	3	1.43541	0.0189458	Aloxe3, Cyp2j12, Cyp2j6	157	17	12383	13.9187	1	0.999859	25.8655
GOTERM_BP_DIRECT	GO:0061153~trachea gland development	2	0.956938	0.0250381	Eda, Lef1	157	2	12383	78.8726	1	0.999604	32.7505
GOTERM_MF_DIRECT	GO:0016616~oxidoreductase activity, acting on the CH-OH group of donors, NAD or NADP as acceptor	3	1.43541	0.0411233	Mdh2, Phgdh, Idh3g	149	26	11895	9.21141	0.999999	0.999255	43.5944
GOTERM_BP_DIRECT	GO:0006099~tricarboxylic acid cycle	3	1.43541	0.0420662	Mdh2, Suclg2, Idh3g	157	26	12383	9.10069	1	0.999953	48.9547
GOTERM_BP_DIRECT	GO:0007264~small GTPase mediated signal transduction	7	3.34928	0.0556356	Rasgrp2, Rab11b, Arl6, Gdi2, Rhoc, Rab5b, Rasgef1a	157	216	12383	2.55606	1	0.999975	59.1672
GOTERM_CC_DIRECT	GO:0030117~membrane coat	3	1.43541	0.0599683	Ap2b1, Arl6, Chmp2a	184	29	13302	7.47864	1	0.9996	55.2863
GOTERM_MF_DIRECT	GO:0008392~arachidonic acid epoxygenase activity	2	0.956938	0.060692	Cyp2j12, Cyp2j6	149	5	11895	31.9329	1	0.999222	57.4188
GOTERM_BP_DIRECT	GO:0048754~branching morphogenesis of an epithelial tube	3	1.43541	0.0611529	Mks1, Casr, Mgp	157	32	12383	7.39431	1	0.999942	62.7444
GOTERM_MF_DIRECT	GO:0005524~ATP binding	23	11.0048	0.0624077	Stk19, Kif19a, Ube2e2, Yars2, Pfkfb3, Suclg2, Prkacb, Myo1d, Idh3g, Mknk2, Map4k5, Eif4a2, Wars, Actr3, Sgk2, Map3k19, Wnk4, Nadsyn1, Abcc9, Nadk, Gk5, Ripk4, Abcb1a	149	1257	11895	1.46073	1	0.996017	58.4672
GOTERM_MF_DIRECT	GO:0005509~calcium ion binding	12	5.74163	0.0630217	Rasgrp2, Vwde, Casr, Man1b1, Mgp, Efcab5, Rph3al, Cabyr, Cabp2, Pcdhb2, Necab3, Mmp19	149	525	11895	1.82474	1	0.988501	58.8365
GOTERM_MF_DIRECT	GO:0000166~nucleotide binding	29	13.8756	0.0641705	Kif19a, Arl6, Mknk2, Map4k5, Eif4a2, Wars, Actr3, Pabpc1, Sgk2, Nadk, Gk5, Ripk4, Abcb1a, Stk19, Ube2e2, Yars2, Suclg2, Myo1d, Idh3g, Prkacb, Rab11b, Map3k19, Wnk4, Nadsyn1, Abcc9, Rhoc, Rab5b, U2af1, Snrpb2	149	1684	11895	1.37478	1	0.977436	59.5194
GOTERM_CC_DIRECT	GO:0005929~cilium	7	3.34928	0.0653082	Mks1, Arl6, Kif19a, Fam161a, Cabyr, Tekt2, Spef1	184	206	13302	2.45657	1	0.99664	58.4816
GOTERM_CC_DIRECT	GO:0045098~type III intermediate filament	2	0.956938	0.0669297	Des, Prph	184	5	13302	28.9174	1	0.987495	59.4094
GOTERM_MF_DIRECT	GO:0004222~metalloendopeptidase activity	4	1.91388	0.0688314	Adam12, Adamtsl2, Adam19, Mmp19	149	76	11895	4.2017	1	0.969634	62.1837
GOTERM_CC_DIRECT	GO:0005930~axoneme	4	1.91388	0.0718596	Arl6, Kif19a, Tctex1d4, Spef1	184	70	13302	4.13106	1	0.977025	62.1138
GOTERM_BP_DIRECT	GO:0043651~linoleic acid metabolic process	2	0.956938	0.0732608	Aloxe3, Cyp2j6	157	6	12383	26.2909	1	0.999958	69.5923
GOTERM_BP_DIRECT	GO:0006631~fatty acid metabolic process	5	2.39234	0.0800648	Aloxe3, Hsd17b4, Hadh, Acaa2, Ndufs6	157	129	12383	3.05708	1	0.999937	72.9038
GOTERM_BP_DIRECT	GO:0006635~fatty acid beta-oxidation	3	1.43541	0.0825871	Hsd17b4, Hadh, Acaa2	157	38	12383	6.22679	1	0.999861	74.0432
GOTERM_MF_DIRECT	GO:0008144~drug binding	4	1.91388	0.0846085	Casr, Dhfr, Htr5b, Abcc9	149	83	11895	3.84734	1	0.977411	70.0441
GOTERM_BP_DIRECT	GO:0016310~phosphorylation	12	5.74163	0.0857255	Stk19, Sgk2, Map3k19, Wnk4, Nadk, Stat3, Gk5, Ripk4, Hykk, Prkacb, Mknk2, Map4k5	157	548	12383	1.72714	1	0.999754	75.3984
GOTERM_MF_DIRECT	GO:0003857~3-hydroxyacyl-CoA dehydrogenase activity	2	0.956938	0.095336	Hsd17b4, Hadh	149	8	11895	19.9581	1	0.978037	74.4922

## Sheet: P21-SMRs
Table S5. GO analysis of genes encoded by the CMRs of P7 and P60, and SMRs at the four developmental stages.
Category	Term	Count	%	PValue	Genes	List Total	Pop Hits	Pop Total	Fold Enrichment	Bonferroni	Benjamini	FDR
GOTERM_BP_DIRECT	GO:0050909~sensory perception of taste	3	1.22951	0.00763256	Trpm5, Gng13, Scnn1b	185	9	12170	21.9279	0.998243	0.998243	11.1429
GOTERM_BP_DIRECT	GO:0042384~cilium assembly	7	2.86885	0.00898315	2-Sep, Abcc4, 2700049A03Rik, Fuz, Wdr35, Bbs5, Ccdc28b	185	118	12170	3.90243	0.999431	0.976147	12.9894
GOTERM_MF_DIRECT	GO:0016787~hydrolase activity	29	11.8852	0.0148935	Notum, Acr, Ntpcr, Cpa2, Impa2, Asprv1, Abhd1, Arsk, Adamts16, Otub1, Atp1a1, Plat, Itpa, Nt5c3b, Cpsf3, Xpnpep3, Casp12, Slx1b, Nudt21, Hltf, Phpt1, Tmem86b, Hyal3, Ola1, Esd, Nudt17, Dhx58, Cda, Tex30	181	1190	11694	1.57447	0.993823	0.993823	18.4744
GOTERM_MF_DIRECT	GO:0061630~ubiquitin protein ligase activity	8	3.27869	0.024427	Hltf, Ube2w, Fbxo4, Rnf128, Med31, Med23, Ccnc, Ube2n	181	185	11694	2.79385	0.999771	0.984881	28.5824
GOTERM_CC_DIRECT	GO:0070062~extracellular exosome	46	18.8525	0.0247889	2-Sep, Dnhd1, Tufm, Tsta3, Cct7, Cpne3, Ntpcr, Vps26a, Procr, Bhlhb9, Lyve1, Rpl28, Ostf1, Sdk1, Srpr, Gfra4, Rps7, Tmbim1, Otub1, Ubxn6, Arrdc1, Atp1a1, Susd2, Itgb4, Psmd6, Qprt, Aup1, Plat, Gpx3, Nras, Xpnpep3, Ube2n, Tprgl, Phpt1, Pcdh11x, Serpinb8, Ola1, Kalrn, Esd, Itgb1bp1, Fuz, Ugdh, Ssbp1, Tkt, Dad1, Scnn1b	204	2178	13055	1.3516	0.997456	0.997456	27.6436
GOTERM_BP_DIRECT	GO:0060271~cilium morphogenesis	7	2.86885	0.0294783	2-Sep, Abcc4, 2700049A03Rik, Fuz, Wdr35, Bbs5, Ccdc28b	185	154	12170	2.99017	1	0.999741	36.9582
GOTERM_CC_DIRECT	GO:0000151~ubiquitin ligase complex	5	2.04918	0.0433858	Fbxo4, Med31, Med23, Ccnc, Ube2n	204	85	13055	3.76442	0.999974	0.994899	43.5466
GOTERM_MF_DIRECT	GO:0003777~microtubule motor activity	4	1.63934	0.0435921	Kif2a, Dnhd1, Klc3, Klc1	181	51	11694	5.06727	1	0.993504	45.4848
GOTERM_BP_DIRECT	GO:0090090~negative regulation of canonical Wnt signaling pathway	5	2.04918	0.0540494	Sost, Notum, Cthrc1, Fuz, Sfrp4	185	94	12170	3.49914	1	0.99999	57.5472
GOTERM_BP_DIRECT	GO:0048704~embryonic skeletal system morphogenesis	3	1.22951	0.062348	Prrx2, Tbx15, Fuz	185	27	12170	7.30931	1	0.999977	62.9405
GOTERM_BP_DIRECT	GO:0051607~defense response to virus	5	2.04918	0.0649233	Oas1c, Unc13d, Gpam, Card9, Dhx58	185	100	12170	3.28919	1	0.999905	64.4793
GOTERM_BP_DIRECT	GO:0006366~transcription from RNA polymerase II promoter	5	2.04918	0.0789412	Nmi, Elf3, Stat5b, Nfxl1, Dvl2	185	107	12170	3.07401	1	0.99994	71.8595
GOTERM_CC_DIRECT	GO:0016592~mediator complex	3	1.22951	0.0976603	Med31, Med23, Ccnc	204	34	13055	5.64663	1	0.999712	73.4109

## Sheet: P60-SMRs
Table S5. GO analysis of genes encoded by the CMRs of P7 and P60, and SMRs at the four developmental stages.
Category	Term	Count	%	PValue	Genes	List Total	Pop Hits	Pop Total	Fold Enrichment	Bonferroni	Benjamini	FDR
GOTERM_CC_DIRECT	GO:0005743~mitochondrial inner membrane	26	5.8296	2.96563e-05	Slc25a1, Coq3, Ndufs2, Crls1, Slc25a30, Slc25a26, Atp5j2, Coq2, Ndufs7, Atp5d, Ndufb10, Spns1, Ndufb6, Chdh, Slc25a42, Ndufc1, Timm10b, Mpc2, Cyc1, Pink1, Clpx, Aifm1, Uqcrc2, Eci1, Tomm22, Ndufa5	381	350	13160	2.56588	0.011001	0.011001	0.0409362
GOTERM_CC_DIRECT	GO:0070469~respiratory chain	8	1.79372	0.000367672	Ndufb6, Ndufs2, Ndufc1, Cyc1, Ndufs7, Ndufb10, Uqcrc2, Ndufa5	381	47	13160	5.87927	0.128175	0.0662844	0.50642
GOTERM_CC_DIRECT	GO:0005739~mitochondrion	67	15.0224	0.000516287	Coq3, Nubpl, Yrdc, Atp5j2, Carkd, Chchd10, Atp5d, Qars, Slc25a42, Cidea, Fads1, L2hgdh, Dnajc4, Aifm1, Clpx, Ppa2, Uqcrc2, Slc25a1, Crls1, Qrsl1, Slc25a26, Aldh9a1, Cyb5a, Ndufb10, Spns1, Cox6b2, Chdh, Ndufb6, Hif3a, Prdx5, Slc25a30, Coq2, Arl2, Ndufs7, Hebp2, Bnip3, Hoga1, Mcee, Car5b, Cyb5r1, Cryab, Rexo2, Qdpr, Eci1, Adh5, Ndufa5, Ndufs2, Etfa, Abcc12, Pstk, Gk, Mipep, Mthfd1, Grsf1, Idi1, Ndu…	381	1530	13160	1.51257	0.175209	0.0621903	0.710441
GOTERM_BP_DIRECT	GO:0006071~glycerol metabolic process	4	0.896861	0.000785396	Coq3, Coq2, Tkfc, Gk	358	7	12260	19.569	0.719745	0.719745	1.30889
GOTERM_BP_DIRECT	GO:0006810~transport	66	14.7982	0.000900479	Trappc4, Fabp7, Atp5j2, Atp5d, Xpot, Kcne2, Exoc2, Kcns3, Slc25a42, Arfgap2, Cacna2d4, Fads1, Tmc7, Uqcrc2, Slc25a1, Slc25a26, Ccdc22, Nup85, Dynlt3, Vta1, Cyb5a, Nup160, Enox1, Rab37, Myo5b, Ndufb10, Spns1, Slc7a2, Ndufb6, Snx10, Myo1c, Chp1, Gabra3, Pitpnm3, Trappc1, Ccdc53, Slc6a5, Chrna7, Slc25a30, Fxyd5, Ndufs7, Slc41a2, Cog5, Ap1s1, Rsg1, Unc119, Slc9a3, Ndufa5, Glra1, Etfa, Ndufs2, Abcc12,…	358	1524	12260	1.48309	0.767423	0.517737	1.49932
GOTERM_CC_DIRECT	GO:0070062~extracellular exosome	86	19.2825	0.00223102	Igfbp2, Vtn, Cryz, Atp5j2, Prkch, Tm7sf3, Rbks, Aasdhppt, Pi4ka, Lrg1, Urm1, St3gal6, Pglyrp1, Ppa2, Uqcrc2, Cldn11, Trmt112, Slc25a1, Pgam1, Aldh9a1, Vta1, Cyb5a, Myo5c, Edil3, Myo5b, Ndufb10, Slit2, Tpmt, Cd300a, Psmc6, Stxbp4, Tkfc, Erap1, Myo1c, Chp1, Prdx5, Hist1h2be, Actn1, Mtpn, Aldob, Tyk2, Srsf2, Eif3i, Tspan3, Krt24, Myl6b, Psmd12, 15-Sep, Gamt, Pgk1, Arl2, Hebp2, Ap1s1, Hoga1, Rps3a1, …	381	2197	13160	1.35207	0.565301	0.188016	3.03656
GOTERM_MF_DIRECT	GO:0003774~motor activity	7	1.56951	0.00456904	Dynlrb1, Dynlt3, Dync2li1, Myl6b, Myo1c, Myo5b, Myo5c	337	55	11798	4.45568	0.931054	0.931054	6.51655
GOTERM_BP_DIRECT	GO:0055114~oxidation-reduction process	27	6.05381	0.00483629	Cryz, Ndufs7, Cyb5r4, Cryl1, Fads1, Cyb5r1, L2hgdh, Aifm1, Uqcrc2, Qdpr, Ndufa5, Adh5, Ndufs2, Etfa, Aldh9a1, Txnrd3, Cyb5a, Enox1, Ndufb10, Dhdh, Mthfd1, Chdh, Ndufb6, Ndufc1, Akr1b3, Cyc1, Prdx5	358	518	12260	1.78501	0.99961	0.926928	7.80786
GOTERM_CC_DIRECT	GO:0005747~mitochondrial respiratory chain complex I	6	1.34529	0.00501997	Ndufb6, Ndufs2, Ndufc1, Ndufs7, Ndufb10, Ndufa5	381	39	13160	5.31395	0.846977	0.313008	6.71222
GOTERM_CC_DIRECT	GO:0005829~cytosol	60	13.4529	0.0180002	Pparg, Fabp7, Prkch, Cryz, Carkd, Ctnna1, Nae1, Qars, Bnip2, Urm1, Chuk, Aifm1, Pomp, Pgam1, Aldh9a1, Vta1, Nat1, Gad2, Trim37, Akain1, Pdlim5, Ostm1, Myo1c, Chp1, Prdx5, Dck, Mtpn, Aldob, Gbp3, Psmb10, Pgk1, Arl2, Ppp5c, Cog5, Relb, Adk, Ap1s1, Dctpp1, Cav2, Prkaa2, Rps3a1, Cryl1, Cryab, Qdpr, Grb7, Pstk, Rhpn1, Trip4, Rps18, Vps26b, Gk, Xrcc4, Mthfd1, Pgm3, Akr1b3, Anxa7, Pink1, Ahcyl1, S100a6,…	381	1561	13160	1.32764	0.998858	0.676709	22.1804
GOTERM_MF_DIRECT	GO:0043394~proteoglycan binding	3	0.672646	0.0202115	Ctss, Ptn, Slit2	337	8	11798	13.1283	0.999993	0.997426	25.9516
GOTERM_MF_DIRECT	GO:0016868~intramolecular transferase activity, phosphotransferases	3	0.672646	0.0202115	Pgam1, Pgm5, Pgm3	337	8	11798	13.1283	0.999993	0.997426	25.9516
GOTERM_BP_DIRECT	GO:0050710~negative regulation of cytokine secretion	3	0.672646	0.0210784	Cidea, Ptger4, Srgn	358	8	12260	12.8422	1	0.99982	30.0394
GOTERM_CC_DIRECT	GO:0031307~integral component of mitochondrial outer membrane	4	0.896861	0.0215961	Bnip3, Fis1, Pink1, Tomm22	381	21	13160	6.57918	0.999709	0.687569	26.0237
GOTERM_MF_DIRECT	GO:0016651~oxidoreductase activity, acting on NAD(P)H	3	0.672646	0.0255027	Ndufs2, Aifm1, Ndufa5	337	9	11798	11.6696	1	0.993454	31.6228
GOTERM_BP_DIRECT	GO:0045446~endothelial cell differentiation	3	0.672646	0.0265852	Bmper, Ptn, Hoxb5	358	9	12260	11.4153	1	0.999837	36.3541
GOTERM_MF_DIRECT	GO:0000287~magnesium ion binding	11	2.46637	0.0272186	Dctpp1, Dis3l2, Tssk5, Aasdhppt, Pgm5, Pink1, Dck, Adprhl1, Ppa2, Pgm3, Hacl1	337	174	11798	2.21321	1	0.982208	33.3732
GOTERM_BP_DIRECT	GO:0016239~positive regulation of macroautophagy	4	0.896861	0.028161	Bnip3, Pim2, Gba, Pink1	358	23	12260	5.95579	1	0.999551	38.0599
GOTERM_BP_DIRECT	GO:0010811~positive regulation of cell-substrate adhesion	5	1.12108	0.0283356	Vtn, Ptn, Arl2, Edil3, Lims1	358	40	12260	4.28073	1	0.998704	38.2463
GOTERM_BP_DIRECT	GO:0050728~negative regulation of inflammatory response	6	1.34529	0.0320449	Ndfip1, Chrna7, Ptger4, Pglyrp1, Slit2, Nr1h3	358	61	12260	3.36844	1	0.998628	42.0826
GOTERM_BP_DIRECT	GO:0042953~lipoprotein transport	3	0.672646	0.0326008	Pparg, Ctage5, Unc119	358	10	12260	10.2737	1	0.997426	42.6379
GOTERM_MF_DIRECT	GO:0017166~vinculin binding	3	0.672646	0.0375311	Dmd, Actn1, Ctnna1	337	11	11798	9.54788	1	0.98853	43.0437
GOTERM_BP_DIRECT	GO:0010821~regulation of mitochondrion organization	3	0.672646	0.0390912	Bnip3, Fis1, Pink1	358	11	12260	9.33977	1	0.998429	48.7609
GOTERM_BP_DIRECT	GO:0006730~one-carbon metabolic process	4	0.896861	0.0427311	Gnmt, Car5b, Ahcyl1, Mthfd1	358	27	12260	5.07345	1	0.998384	51.9202
GOTERM_MF_DIRECT	GO:0000049~tRNA binding	5	1.12108	0.0441762	Rps10, Yrdc, Pstk, Xpot, Farsa	337	47	11798	3.72435	1	0.987694	48.564
GOTERM_BP_DIRECT	GO:2000178~negative regulation of neural precursor cell proliferation	3	0.672646	0.0460236	Ccr5, Lims2, Lims1	358	12	12260	8.56145	1	0.998265	54.6193
GOTERM_BP_DIRECT	GO:0071380~cellular response to prostaglandin E stimulus	3	0.672646	0.0460236	Pparg, Prkaa2, Ptger4	358	12	12260	8.56145	1	0.998265	54.6193
GOTERM_BP_DIRECT	GO:0030336~negative regulation of cell migration	7	1.56951	0.0473038	Ptn, Erdr1, Ccr5, Arhgap4, Stk24, Slit2, Egfl7	358	90	12260	2.66356	1	0.997607	55.6298
GOTERM_MF_DIRECT	GO:0017160~Ral GTPase binding	3	0.672646	0.0512801	Exoc2, Prkch, Myo1c	337	13	11798	8.07898	1	0.987622	53.9113
GOTERM_BP_DIRECT	GO:0051146~striated muscle cell differentiation	3	0.672646	0.0533671	Bnip2, Chuk, Mtpn	358	13	12260	7.90288	1	0.99824	60.1347
GOTERM_CC_DIRECT	GO:0008180~COP9 signalosome	4	0.896861	0.0545678	Dock7, Gps1, Nckipsd, Cops6	381	30	13160	4.60542	1	0.926925	53.9161
GOTERM_CC_DIRECT	GO:0005914~spot adherens junction	2	0.44843	0.0569191	Pgm5, Pkp3	381	2	13160	34.5407	1	0.911855	55.4734
GOTERM_MF_DIRECT	GO:0016491~oxidoreductase activity	20	4.4843	0.0573797	Ndufs2, Etfa, Aldh9a1, Cryz, Txnrd3, Ndufs7, Enox1, Dhdh, Cyb5r4, Mthfd1, Chdh, Akr1b3, Cryl1, Fads1, L2hgdh, Cyb5r1, Prdx5, Aifm1, Qdpr, Adh5	337	451	11798	1.5525	1	0.986616	58.0844
GOTERM_BP_DIRECT	GO:0045837~negative regulation of membrane potential	2	0.44843	0.0573926	Bnip3, Ptn	358	2	12260	34.2458	1	0.998304	62.8841
GOTERM_MF_DIRECT	GO:0016829~lyase activity	8	1.79372	0.0575129	Hoga1, Car5b, Carkd, Tkfc, Npr1, Aldob, Gad2, Hacl1	337	121	11798	2.31464	1	0.978583	58.1714
GOTERM_BP_DIRECT	GO:0090141~positive regulation of mitochondrial fission	3	0.672646	0.0610919	Bnip3, Fis1, Pink1	358	14	12260	7.33839	1	0.998303	65.2525
GOTERM_BP_DIRECT	GO:0034613~cellular protein localization	5	1.12108	0.0642257	Cracr2b, Dmd, Rsg1, Ctnna1, Kcne2	358	52	12260	3.29287	1	0.998203	67.147
GOTERM_CC_DIRECT	GO:0005737~cytoplasm	176	39.4619	0.0678108	Prkch, Aasdhppt, Ccdc151, Ctnna1, Utp11l, Lsm5, Mycbp, Arfgap2, Il17rb, Chuk, Clpx, Ccr5, Aifm1, Gbp5, Trim12a, Mri1, Dync2li1, Parp14, Cyb5a, Nat1, Arhgap4, Myo5b, Snx10, Psmc6, Erap1, Chp1, Hif3a, Tsnax, 1700027J19Rik, Prdx5, Hist1h2be, Actn1, Ccdc13, P2rx5, Aldob, Shcbp1l, Chrna7, Nmral1, Gbp3, Ptn, Ubxn11, Parp3, U2af1l4, Pgk1, Meaf6, Ppp5c, Haus5, Ilkap, Relb, Cog5, Adk, Bnip3, 1600002K03Rik…	381	5552	13160	1.09495	1	0.927138	62.0712
GOTERM_CC_DIRECT	GO:0042629~mast cell granule	3	0.672646	0.0681643	Akr1b3, Cd300a, Srgn	381	15	13160	6.90814	1	0.908731	62.2693
GOTERM_MF_DIRECT	GO:0016853~isomerase activity	7	1.56951	0.0709191	Mri1, Pgam1, Mcee, Fkbp3, Eci1, Pgm3, Ppil3	337	102	11798	2.40257	1	0.986375	66.1218
GOTERM_MF_DIRECT	GO:0005524~ATP binding	45	10.0897	0.0728104	Nubpl, Pim2, Rsph10b, Prkch, Carkd, Rbks, Pgk1, Mapkapk5, Pi4ka, Ppp5c, Rad54l, Qars, Adk, Prkaa2, Chuk, Clpx, Stk24, Ddx5, Dph6, Qrsl1, Abcc12, Uhmk1, Pstk, Gk, Myo5c, Myo5b, Dapk2, Farsa, Mthfd1, Ube2b, Tars2, Ythdc2, Psmc6, Ctps2, Tssk5, Tkfc, Atp13a3, Myo1c, Pink1, Dck, P2rx5, Npr1, Tyk2, Nek2, Pnkp	337	1238	11798	1.27254	1	0.98193	67.1225
GOTERM_BP_DIRECT	GO:1904355~positive regulation of telomere capping	3	0.672646	0.0775737	Mapkapk5, Nek2, Pnkp	358	16	12260	6.42109	1	0.999299	74.1805
GOTERM_MF_DIRECT	GO:0050660~flavin adenine dinucleotide binding	5	1.12108	0.082806	Chdh, Etfa, Txnrd3, Aifm1, Cyb5r4	337	58	11798	3.01801	1	0.985103	71.9695
GOTERM_MF_DIRECT	GO:0003840~gamma-glutamyltransferase activity	2	0.44843	0.0830349	Ggt7, Ggt1	337	3	11798	23.3393	1	0.97964	72.0722
GOTERM_MF_DIRECT	GO:0036374~glutathione hydrolase activity	2	0.44843	0.0830349	Ggt7, Ggt1	337	3	11798	23.3393	1	0.97964	72.0722
GOTERM_CC_DIRECT	GO:0030055~cell-substrate junction	2	0.44843	0.0841551	Dmd, Pgm5	381	3	13160	23.0271	1	0.934942	70.2896
GOTERM_BP_DIRECT	GO:0061624~fructose catabolic process to hydroxyacetone phosphate and glyceraldehyde-3-phosphate	2	0.44843	0.0848449	Tkfc, Aldob	358	3	12260	22.8305	1	0.999476	77.3893
GOTERM_BP_DIRECT	GO:0043243~positive regulation of protein complex disassembly	2	0.44843	0.0848449	Bnip3, Gba	358	3	12260	22.8305	1	0.999476	77.3893
GOTERM_BP_DIRECT	GO:1902510~regulation of apoptotic DNA fragmentation	2	0.44843	0.0848449	Cidea, Aifm1	358	3	12260	22.8305	1	0.999476	77.3893
GOTERM_BP_DIRECT	GO:0061625~glycolytic process through fructose-1-phosphate	2	0.44843	0.0848449	Tkfc, Aldob	358	3	12260	22.8305	1	0.999476	77.3893
GOTERM_CC_DIRECT	GO:0005740~mitochondrial envelope	3	0.672646	0.0850491	Bnip3, Cidea, Atp5d	381	17	13160	6.09541	1	0.921943	70.6875
GOTERM_MF_DIRECT	GO:0042802~identical protein binding	22	4.93274	0.0902669	Grb7, Mri1, Pparg, Vtn, Dynlt3, Cldn1, Ppp5c, Dapk2, Slit2, Mrap2, Dctpp1, Bnip3, Bnip2, Dynlrb1, Cryab, Gbp5, Aldob, Dpy30, Eci1, Cep72, Cldn11, Hacl1	337	538	11798	1.43159	1	0.980675	75.1437
GOTERM_CC_DIRECT	GO:0016459~myosin complex	4	0.896861	0.0903267	Myl6b, Myo1c, Myo5b, Myo5c	381	37	13160	3.73413	1	0.919723	72.9376
GOTERM_BP_DIRECT	GO:0051291~protein heterooligomerization	6	1.34529	0.0906819	Prkaa2, Cldn1, Ctnna1, Ppp5c, Lims1, Glra1	358	82	12260	2.50579	1	0.999545	79.6898
GOTERM_MF_DIRECT	GO:0016773~phosphotransferase activity, alcohol group as acceptor	3	0.672646	0.0917206	Rbks, Gk, Adk	337	18	11798	5.83482	1	0.976377	75.7218
GOTERM_CC_DIRECT	GO:0048471~perinuclear region of cytoplasm	25	5.60538	0.0972254	Ndfip1, Pparg, Spata32, Nmral1, Gbp3, Taf10, Ptn, Myo5b, Cobl, Gad2, Cyb5r4, Lims1, Mrvi1, Trim37, Bnip2, Cav2, Akr1b3, Pink1, Tsnax, Aifm1, Cdk2ap1, Prdx5, Mtpn, Aldob, S100a6	381	627	13160	1.37722	1	0.921403	75.6375
GOTERM_BP_DIRECT	GO:0000381~regulation of alternative mRNA splicing, via spliceosome	4	0.896861	0.0979032	Srsf2, Rnps1, Ddx5, Uhmk1	358	38	12260	3.60482	1	0.999645	82.2315
