# Supplementary material for: RNA m6A methylation participates in regulation of postnatal development of the mouse cerebellum
Source: Genome Biol. 2018 May 31;19:68. doi: 10.1186/s13059-018-1435-z (PMC5984455; doi:10.1186/s13059-018-1435-z)
Supplement: Supplementary file 4 — Table S6. GO and KEGG pathway enrichment analysis of the genes encoded by SMRs and CMRs compared between the m6A peaks at P7 and P60 that were identified by using MACS2 software. (XLSX 303 kb) [file 13059_2018_1435_MOESM4_ESM.xlsx]

## Sheet: P7-SMRs_MACS_GO
Table S6. GO and KEGG pathway enrichment analysis of the genes encoded by SMRs and CMRs as compared between the m6A peaks of P7 and P60 that were identified by using MACS2 software.
Category	Term	Count	%	PValue	Genes	List Total	Pop Hits	Pop Total	Fold Enrichment	Bonferroni	Benjamini	FDR
GOTERM_BP_DIRECT	GO:0007049~cell cycle	112	10.1541	3.23821e-21	ENSMUSG00000059248, ENSMUSG00000001517, ENSMUSG00000019773, ENSMUSG00000027510, ENSMUSG00000030641, ENSMUSG00000046179, ENSMUSG00000033502, ENSMUSG00000062248, ENSMUSG00000006715, ENSMUSG00000029026, ENSMUSG00000006398, ENSMUSG00000024056, ENSMUSG00000021115, ENSMUSG00000047534, ENSMUSG00000033364, ENSMUSG00000048170, ENSMUSG00000051220, ENSMUSG00000020808, ENSMUSG00000027306, ENSMUSG00000029910,…	929	589	12628	2.58477	1.06731e-17	1.06731e-17	5.89206e-18
GOTERM_BP_DIRECT	GO:0051301~cell division	78	7.07162	3.32859e-18	ENSMUSG00000059248, ENSMUSG00000019773, ENSMUSG00000025144, ENSMUSG00000051378, ENSMUSG00000028678, ENSMUSG00000026779, ENSMUSG00000032400, ENSMUSG00000021965, ENSMUSG00000033502, ENSMUSG00000005233, ENSMUSG00000062248, ENSMUSG00000006398, ENSMUSG00000057110, ENSMUSG00000009907, ENSMUSG00000024056, ENSMUSG00000021115, ENSMUSG00000027496, ENSMUSG00000017499, ENSMUSG00000028873, ENSMUSG00000047534,…	929	360	12628	2.94517	1.0971e-14	5.48551e-15	6.0565e-15
GOTERM_BP_DIRECT	GO:0007067~mitotic nuclear division	64	5.80236	4.99399e-17	ENSMUSG00000019773, ENSMUSG00000025144, ENSMUSG00000051378, ENSMUSG00000028678, ENSMUSG00000032400, ENSMUSG00000026779, ENSMUSG00000021965, ENSMUSG00000005233, ENSMUSG00000006398, ENSMUSG00000024056, ENSMUSG00000021115, ENSMUSG00000027496, ENSMUSG00000017499, ENSMUSG00000028873, ENSMUSG00000047534, ENSMUSG00000012443, ENSMUSG00000026683, ENSMUSG00000068744, ENSMUSG00000044201, ENSMUSG00000033364,…	929	270	12628	3.22207	1.64602e-13	5.48673e-14	9.08678e-14
GOTERM_BP_DIRECT	GO:0006974~cellular response to DNA damage stimulus	63	5.7117	4.5109e-08	ENSMUSG00000001517, ENSMUSG00000030254, ENSMUSG00000001228, ENSMUSG00000025144, ENSMUSG00000042489, ENSMUSG00000030641, ENSMUSG00000028702, ENSMUSG00000026779, ENSMUSG00000017146, ENSMUSG00000031928, ENSMUSG00000037474, ENSMUSG00000029026, ENSMUSG00000039748, ENSMUSG00000002109, ENSMUSG00000007646, ENSMUSG00000032498, ENSMUSG00000021597, ENSMUSG00000026648, ENSMUSG00000025507, ENSMUSG00000024317,…	929	413	12628	2.07353	0.000148668	3.71692e-05	8.20777e-05
GOTERM_BP_DIRECT	GO:0007059~chromosome segregation	23	2.08522	1.03438e-07	ENSMUSG00000028896, ENSMUSG00000036223, ENSMUSG00000012443, ENSMUSG00000048922, ENSMUSG00000028678, ENSMUSG00000058290, ENSMUSG00000027635, ENSMUSG00000045273, ENSMUSG00000020914, ENSMUSG00000017716, ENSMUSG00000017146, ENSMUSG00000045328, ENSMUSG00000026605, ENSMUSG00000062510, ENSMUSG00000022034, ENSMUSG00000023940, ENSMUSG00000021965, ENSMUSG00000005233, ENSMUSG00000027331, ENSMUSG00000031756,…	929	84	12628	3.72192	0.000340874	6.8184e-05	0.00018821
GOTERM_CC_DIRECT	GO:0005694~chromosome	57	5.16772	1.336e-10	ENSMUSG00000068101, ENSMUSG00000025144, ENSMUSG00000042489, ENSMUSG00000028678, ENSMUSG00000056895, ENSMUSG00000032400, ENSMUSG00000017146, ENSMUSG00000021965, ENSMUSG00000005233, ENSMUSG00000058773, ENSMUSG00000031928, ENSMUSG00000038000, ENSMUSG00000037474, ENSMUSG00000032498, ENSMUSG00000024056, ENSMUSG00000028873, ENSMUSG00000047534, ENSMUSG00000026708, ENSMUSG00000024317, ENSMUSG00000026683,…	995	306	13550	2.5367	7.42819e-08	2.47606e-08	1.9526e-07
GOTERM_BP_DIRECT	GO:0006260~DNA replication	28	2.53853	1.43664e-07	ENSMUSG00000019214, ENSMUSG00000002297, ENSMUSG00000030528, ENSMUSG00000023953, ENSMUSG00000017146, ENSMUSG00000024691, ENSMUSG00000056394, ENSMUSG00000027454, ENSMUSG00000031821, ENSMUSG00000037474, ENSMUSG00000006585, ENSMUSG00000029730, ENSMUSG00000007080, ENSMUSG00000017499, ENSMUSG00000026669, ENSMUSG00000024854, ENSMUSG00000041064, ENSMUSG00000012483, ENSMUSG00000040044, ENSMUSG00000048170,…	929	121	12628	3.14551	0.000473405	7.89163e-05	0.000261402
GOTERM_BP_DIRECT	GO:0007275~multicellular organism development	84	7.61559	0.000312462	ENSMUSG00000046449, ENSMUSG00000033276, ENSMUSG00000028344, ENSMUSG00000063632, ENSMUSG00000031548, ENSMUSG00000037239, ENSMUSG00000091722, ENSMUSG00000033373, ENSMUSG00000028019, ENSMUSG00000060534, ENSMUSG00000037995, ENSMUSG00000027967, ENSMUSG00000014773, ENSMUSG00000043099, ENSMUSG00000029710, ENSMUSG00000038146, ENSMUSG00000004661, ENSMUSG00000026735, ENSMUSG00000048904, ENSMUSG00000027314,…	929	778	12628	1.46764	0.643005	0.0663643	0.567012
GOTERM_CC_DIRECT	GO:0000775~chromosome, centromeric region	38	3.44515	1.05203e-12	ENSMUSG00000020652, ENSMUSG00000068101, ENSMUSG00000069910, ENSMUSG00000025144, ENSMUSG00000052798, ENSMUSG00000028678, ENSMUSG00000027635, ENSMUSG00000074476, ENSMUSG00000032400, ENSMUSG00000045273, ENSMUSG00000021965, ENSMUSG00000005233, ENSMUSG00000027331, ENSMUSG00000026039, ENSMUSG00000023919, ENSMUSG00000024056, ENSMUSG00000030867, ENSMUSG00000037572, ENSMUSG00000036223, ENSMUSG00000028873,…	995	135	13550	3.83324	5.84938e-10	5.84938e-10	1.53759e-09
GOTERM_CC_DIRECT	GO:0000777~condensed chromosome kinetochore	22	1.99456	1.88951e-07	ENSMUSG00000020652, ENSMUSG00000068101, ENSMUSG00000025144, ENSMUSG00000052798, ENSMUSG00000028678, ENSMUSG00000010342, ENSMUSG00000026683, ENSMUSG00000074476, ENSMUSG00000032400, ENSMUSG00000045273, ENSMUSG00000017716, ENSMUSG00000023940, ENSMUSG00000051220, ENSMUSG00000005233, ENSMUSG00000027331, ENSMUSG00000031756, ENSMUSG00000026039, ENSMUSG00000027326, ENSMUSG00000029910, ENSMUSG00000040084,…	995	80	13550	3.74497	0.000105051	2.62639e-05	0.000276157
GOTERM_CC_DIRECT	GO:0000776~kinetochore	33	2.99184	4.86904e-11	ENSMUSG00000020652, ENSMUSG00000068101, ENSMUSG00000069910, ENSMUSG00000022369, ENSMUSG00000025144, ENSMUSG00000052798, ENSMUSG00000028678, ENSMUSG00000027635, ENSMUSG00000074476, ENSMUSG00000032400, ENSMUSG00000045273, ENSMUSG00000021965, ENSMUSG00000005233, ENSMUSG00000027115, ENSMUSG00000027331, ENSMUSG00000026039, ENSMUSG00000024056, ENSMUSG00000030867, ENSMUSG00000036223, ENSMUSG00000010342,…	995	118	13550	3.80845	2.70719e-08	1.35359e-08	7.11622e-08
GOTERM_BP_DIRECT	GO:0006281~DNA repair	49	4.44243	8.16231e-07	ENSMUSG00000030254, ENSMUSG00000001517, ENSMUSG00000001228, ENSMUSG00000025144, ENSMUSG00000042489, ENSMUSG00000028702, ENSMUSG00000017146, ENSMUSG00000031928, ENSMUSG00000039748, ENSMUSG00000007646, ENSMUSG00000002109, ENSMUSG00000032498, ENSMUSG00000021597, ENSMUSG00000030677, ENSMUSG00000026648, ENSMUSG00000024317, ENSMUSG00000012483, ENSMUSG00000059772, ENSMUSG00000036086, ENSMUSG00000041147,…	929	313	12628	2.12799	0.00268668	0.000384254	0.00148515
GOTERM_CC_DIRECT	GO:0000922~spindle pole	25	2.26655	2.94336e-07	ENSMUSG00000030867, ENSMUSG00000019794, ENSMUSG00000017499, ENSMUSG00000069910, ENSMUSG00000012443, ENSMUSG00000038943, ENSMUSG00000027635, ENSMUSG00000068744, ENSMUSG00000033952, ENSMUSG00000027469, ENSMUSG00000026605, ENSMUSG00000023940, ENSMUSG00000033502, ENSMUSG00000035842, ENSMUSG00000032555, ENSMUSG00000098132, ENSMUSG00000037725, ENSMUSG00000027331, ENSMUSG00000027330, ENSMUSG00000006398,…	995	103	13550	3.30536	0.000163638	3.27297e-05	0.000430179
GOTERM_CC_DIRECT	GO:0005578~proteinaceous extracellular matrix	41	3.71714	2.02714e-06	ENSMUSG00000029510, ENSMUSG00000027204, ENSMUSG00000041445, ENSMUSG00000031503, ENSMUSG00000044006, ENSMUSG00000031548, ENSMUSG00000070469, ENSMUSG00000004415, ENSMUSG00000031375, ENSMUSG00000022665, ENSMUSG00000031119, ENSMUSG00000026193, ENSMUSG00000020241, ENSMUSG00000002341, ENSMUSG00000021806, ENSMUSG00000042401, ENSMUSG00000034164, ENSMUSG00000035493, ENSMUSG00000020674, ENSMUSG00000055653,…	995	249	13550	2.24234	0.00112646	0.000187831	0.00296267
GOTERM_MF_DIRECT	GO:0003677~DNA binding	153	13.8713	2.83823e-06	ENSMUSG00000030254, ENSMUSG00000001517, ENSMUSG00000024968, ENSMUSG00000020473, ENSMUSG00000037860, ENSMUSG00000063632, ENSMUSG00000001120, ENSMUSG00000056895, ENSMUSG00000028702, ENSMUSG00000046179, ENSMUSG00000027967, ENSMUSG00000030393, ENSMUSG00000029026, ENSMUSG00000026735, ENSMUSG00000048904, ENSMUSG00000029027, ENSMUSG00000028640, ENSMUSG00000039748, ENSMUSG00000002249, ENSMUSG00000007646,…	878	1484	12144	1.42602	0.00273231	0.00273231	0.00446326
GOTERM_CC_DIRECT	GO:0005667~transcription factor complex	35	3.17316	1.34178e-05	ENSMUSG00000027552, ENSMUSG00000022724, ENSMUSG00000055044, ENSMUSG00000024968, ENSMUSG00000000782, ENSMUSG00000001288, ENSMUSG00000046179, ENSMUSG00000020412, ENSMUSG00000021359, ENSMUSG00000000093, ENSMUSG00000036459, ENSMUSG00000029026, ENSMUSG00000026735, ENSMUSG00000002249, ENSMUSG00000024985, ENSMUSG00000044475, ENSMUSG00000002111, ENSMUSG00000074622, ENSMUSG00000025239, ENSMUSG00000027490,…	995	213	13550	2.23771	0.00743259	0.000932109	0.0196087
GOTERM_CC_DIRECT	GO:0005871~kinesin complex	15	1.35993	7.08903e-06	ENSMUSG00000030677, ENSMUSG00000036768, ENSMUSG00000012443, ENSMUSG00000051378, ENSMUSG00000028678, ENSMUSG00000045328, ENSMUSG00000024795, ENSMUSG00000079553, ENSMUSG00000027115, ENSMUSG00000050382, ENSMUSG00000021294, ENSMUSG00000024301, ENSMUSG00000003779, ENSMUSG00000041498, ENSMUSG00000034311	995	49	13550	4.1688	0.00393376	0.000562915	0.0103603
GOTERM_BP_DIRECT	GO:0007080~mitotic metaphase plate congression	12	1.08794	9.75566e-06	ENSMUSG00000079553, ENSMUSG00000027115, ENSMUSG00000030677, ENSMUSG00000028873, ENSMUSG00000069910, ENSMUSG00000028678, ENSMUSG00000024301, ENSMUSG00000068744, ENSMUSG00000024791, ENSMUSG00000009907, ENSMUSG00000045328, ENSMUSG00000041498	929	32	12628	5.09742	0.0316433	0.00401128	0.0177493
GOTERM_CC_DIRECT	GO:0005874~microtubule	44	3.98912	2.15749e-05	ENSMUSG00000059248, ENSMUSG00000019794, ENSMUSG00000050132, ENSMUSG00000036768, ENSMUSG00000030357, ENSMUSG00000051378, ENSMUSG00000028678, ENSMUSG00000038943, ENSMUSG00000023004, ENSMUSG00000031285, ENSMUSG00000028344, ENSMUSG00000033952, ENSMUSG00000027469, ENSMUSG00000034024, ENSMUSG00000022385, ENSMUSG00000024795, ENSMUSG00000021965, ENSMUSG00000027115, ENSMUSG00000037725, ENSMUSG00000027331,…	995	303	13550	1.97754	0.0119241	0.00133198	0.0315276
GOTERM_BP_DIRECT	GO:0000070~mitotic sister chromatid segregation	10	0.906618	1.9154e-05	ENSMUSG00000030867, ENSMUSG00000027331, ENSMUSG00000028873, ENSMUSG00000051378, ENSMUSG00000058290, ENSMUSG00000027635, ENSMUSG00000027306, ENSMUSG00000029910, ENSMUSG00000024056, ENSMUSG00000062510	929	23	12628	5.91005	0.0611806	0.00699013	0.0348457
GOTERM_BP_DIRECT	GO:0006310~DNA recombination	19	1.72257	2.15999e-05	ENSMUSG00000026648, ENSMUSG00000041064, ENSMUSG00000012483, ENSMUSG00000027671, ENSMUSG00000025269, ENSMUSG00000030528, ENSMUSG00000019303, ENSMUSG00000021615, ENSMUSG00000017146, ENSMUSG00000059772, ENSMUSG00000056394, ENSMUSG00000041147, ENSMUSG00000039055, ENSMUSG00000027323, ENSMUSG00000030346, ENSMUSG00000033752, ENSMUSG00000039748, ENSMUSG00000003549, ENSMUSG00000007646	929	82	12628	3.14962	0.0687187	0.00709411	0.0392945
GOTERM_CC_DIRECT	GO:0005813~centrosome	55	4.9864	4.57141e-05	ENSMUSG00000074358, ENSMUSG00000030254, ENSMUSG00000031400, ENSMUSG00000045659, ENSMUSG00000026779, ENSMUSG00000017146, ENSMUSG00000041117, ENSMUSG00000038047, ENSMUSG00000033502, ENSMUSG00000021359, ENSMUSG00000037725, ENSMUSG00000037474, ENSMUSG00000025758, ENSMUSG00000006398, ENSMUSG00000057110, ENSMUSG00000022364, ENSMUSG00000021597, ENSMUSG00000009907, ENSMUSG00000027496, ENSMUSG00000022833,…	995	424	13550	1.7665	0.0250973	0.00253853	0.0667915
GOTERM_CC_DIRECT	GO:0005819~spindle	22	1.99456	4.89412e-05	ENSMUSG00000050107, ENSMUSG00000021115, ENSMUSG00000030867, ENSMUSG00000027496, ENSMUSG00000092074, ENSMUSG00000019794, ENSMUSG00000017499, ENSMUSG00000030677, ENSMUSG00000036768, ENSMUSG00000019773, ENSMUSG00000012443, ENSMUSG00000038943, ENSMUSG00000028344, ENSMUSG00000068744, ENSMUSG00000020897, ENSMUSG00000022322, ENSMUSG00000027469, ENSMUSG00000026605, ENSMUSG00000022671, ENSMUSG00000027306,…	995	111	13550	2.69908	0.0268451	0.00247076	0.071505
GOTERM_BP_DIRECT	GO:0007018~microtubule-based movement	16	1.45059	6.75845e-05	ENSMUSG00000030677, ENSMUSG00000036768, ENSMUSG00000012443, ENSMUSG00000051378, ENSMUSG00000028678, ENSMUSG00000045328, ENSMUSG00000024795, ENSMUSG00000079553, ENSMUSG00000027115, ENSMUSG00000050382, ENSMUSG00000079710, ENSMUSG00000021294, ENSMUSG00000024301, ENSMUSG00000003779, ENSMUSG00000041498, ENSMUSG00000034311	929	66	12628	3.2953	0.199698	0.0200478	0.122901
GOTERM_CC_DIRECT	GO:0005856~cytoskeleton	108	9.79148	0.000104156	ENSMUSG00000059248, ENSMUSG00000055044, ENSMUSG00000030254, ENSMUSG00000036768, ENSMUSG00000019773, ENSMUSG00000041117, ENSMUSG00000022503, ENSMUSG00000029580, ENSMUSG00000033502, ENSMUSG00000027115, ENSMUSG00000039842, ENSMUSG00000037474, ENSMUSG00000006398, ENSMUSG00000021597, ENSMUSG00000021115, ENSMUSG00000026649, ENSMUSG00000022833, ENSMUSG00000035299, ENSMUSG00000024451, ENSMUSG00000024603,…	995	1026	13550	1.43348	0.0562687	0.00481452	0.152119
GOTERM_MF_DIRECT	GO:0003777~microtubule motor activity	15	1.35993	0.000179334	ENSMUSG00000030677, ENSMUSG00000036768, ENSMUSG00000012443, ENSMUSG00000051378, ENSMUSG00000028678, ENSMUSG00000045328, ENSMUSG00000024795, ENSMUSG00000079553, ENSMUSG00000027115, ENSMUSG00000050382, ENSMUSG00000021294, ENSMUSG00000024301, ENSMUSG00000003779, ENSMUSG00000041498, ENSMUSG00000034311	878	65	12144	3.19187	0.158773	0.0828158	0.281647
GOTERM_MF_DIRECT	GO:0003697~single-stranded DNA binding	17	1.54125	0.000186568	ENSMUSG00000039396, ENSMUSG00000026669, ENSMUSG00000006498, ENSMUSG00000024317, ENSMUSG00000012483, ENSMUSG00000030528, ENSMUSG00000035842, ENSMUSG00000041147, ENSMUSG00000000028, ENSMUSG00000029730, ENSMUSG00000027323, ENSMUSG00000030346, ENSMUSG00000026355, ENSMUSG00000025395, ENSMUSG00000003549, ENSMUSG00000007646, ENSMUSG00000032498	878	81	12144	2.90289	0.16462	0.058194	0.292991
GOTERM_CC_DIRECT	GO:0000940~condensed chromosome outer kinetochore	6	0.543971	0.000206444	ENSMUSG00000021965, ENSMUSG00000036223, ENSMUSG00000069910, ENSMUSG00000040084, ENSMUSG00000045328, ENSMUSG00000026605	995	9	13550	9.07873	0.108451	0.00879148	0.301299
GOTERM_BP_DIRECT	GO:0008608~attachment of spindle microtubules to kinetochore	6	0.543971	0.000208058	ENSMUSG00000023940, ENSMUSG00000010342, ENSMUSG00000026683, ENSMUSG00000027326, ENSMUSG00000024056, ENSMUSG00000045328	929	9	12628	9.06207	0.496328	0.0555499	0.377893
GOTERM_BP_DIRECT	GO:0006270~DNA replication initiation	9	0.815956	0.000209706	ENSMUSG00000040044, ENSMUSG00000032555, ENSMUSG00000017499, ENSMUSG00000026669, ENSMUSG00000029730, ENSMUSG00000000028, ENSMUSG00000026355, ENSMUSG00000041859, ENSMUSG00000021597	929	24	12628	5.09742	0.499057	0.0517851	0.380881
GOTERM_CC_DIRECT	GO:0005876~spindle microtubule	11	0.99728	0.000241496	ENSMUSG00000030867, ENSMUSG00000021965, ENSMUSG00000027496, ENSMUSG00000036223, ENSMUSG00000012443, ENSMUSG00000019942, ENSMUSG00000027306, ENSMUSG00000068744, ENSMUSG00000017716, ENSMUSG00000020897, ENSMUSG00000027469	995	37	13550	4.04862	0.125662	0.00954615	0.352373
GOTERM_BP_DIRECT	GO:0048146~positive regulation of fibroblast proliferation	14	1.26927	0.000283361	ENSMUSG00000000120, ENSMUSG00000047407, ENSMUSG00000017499, ENSMUSG00000027490, ENSMUSG00000026674, ENSMUSG00000039286, ENSMUSG00000020053, ENSMUSG00000021615, ENSMUSG00000033373, ENSMUSG00000028019, ENSMUSG00000026193, ENSMUSG00000021932, ENSMUSG00000022346, ENSMUSG00000004655	929	59	12628	3.22548	0.607056	0.0645435	0.514332
GOTERM_BP_DIRECT	GO:0006302~double-strand break repair	14	1.26927	0.000337801	ENSMUSG00000022906, ENSMUSG00000031928, ENSMUSG00000056394, ENSMUSG00000041147, ENSMUSG00000039055, ENSMUSG00000026648, ENSMUSG00000033752, ENSMUSG00000025932, ENSMUSG00000024791, ENSMUSG00000028702, ENSMUSG00000003549, ENSMUSG00000021615, ENSMUSG00000017146, ENSMUSG00000022034	929	60	12628	3.17173	0.671619	0.0672321	0.612862
GOTERM_BP_DIRECT	GO:0000086~G2/M transition of mitotic cell cycle	10	0.906618	0.000360055	ENSMUSG00000030867, ENSMUSG00000043556, ENSMUSG00000001517, ENSMUSG00000028926, ENSMUSG00000004891, ENSMUSG00000030752, ENSMUSG00000026779, ENSMUSG00000044201, ENSMUSG00000017716, ENSMUSG00000054115	929	32	12628	4.24785	0.694851	0.0674392	0.653111
GOTERM_MF_DIRECT	GO:0005178~integrin binding	17	1.54125	0.000382173	ENSMUSG00000001029, ENSMUSG00000029816, ENSMUSG00000027204, ENSMUSG00000030342, ENSMUSG00000024965, ENSMUSG00000020053, ENSMUSG00000000957, ENSMUSG00000022150, ENSMUSG00000037405, ENSMUSG00000000555, ENSMUSG00000026043, ENSMUSG00000040998, ENSMUSG00000040690, ENSMUSG00000067586, ENSMUSG00000026193, ENSMUSG00000035493, ENSMUSG00000043895	878	86	12144	2.73412	0.308218	0.0880054	0.599312
GOTERM_BP_DIRECT	GO:0021915~neural tube development	12	1.08794	0.000389504	ENSMUSG00000042106, ENSMUSG00000000782, ENSMUSG00000071226, ENSMUSG00000027996, ENSMUSG00000004846, ENSMUSG00000031548, ENSMUSG00000021318, ENSMUSG00000004872, ENSMUSG00000024985, ENSMUSG00000048402, ENSMUSG00000013584, ENSMUSG00000028718	929	46	12628	3.54603	0.723088	0.0688513	0.706349
GOTERM_BP_DIRECT	GO:0051310~metaphase plate congression	6	0.543971	0.000390945	ENSMUSG00000030677, ENSMUSG00000028678, ENSMUSG00000023919, ENSMUSG00000024056, ENSMUSG00000045328, ENSMUSG00000026605	929	10	12628	8.15587	0.7244	0.0655825	0.708954
GOTERM_BP_DIRECT	GO:0034501~protein localization to kinetochore	6	0.543971	0.000390945	ENSMUSG00000069910, ENSMUSG00000022369, ENSMUSG00000019942, ENSMUSG00000027326, ENSMUSG00000040084, ENSMUSG00000020897	929	10	12628	8.15587	0.7244	0.0655825	0.708954
GOTERM_CC_DIRECT	GO:0031012~extracellular matrix	35	3.17316	0.00046371	ENSMUSG00000027204, ENSMUSG00000041445, ENSMUSG00000020473, ENSMUSG00000031503, ENSMUSG00000031548, ENSMUSG00000004415, ENSMUSG00000034024, ENSMUSG00000031375, ENSMUSG00000027435, ENSMUSG00000026193, ENSMUSG00000020241, ENSMUSG00000008999, ENSMUSG00000021806, ENSMUSG00000035493, ENSMUSG00000020674, ENSMUSG00000022894, ENSMUSG00000048126, ENSMUSG00000031328, ENSMUSG00000029163, ENSMUSG00000063765,…	995	254	13550	1.87651	0.227314	0.0170452	0.675589
GOTERM_CC_DIRECT	GO:0005634~nucleus	426	38.6219	0.000479609	ENSMUSG00000001517, ENSMUSG00000019773, ENSMUSG00000033276, ENSMUSG00000027510, ENSMUSG00000100254, ENSMUSG00000030641, ENSMUSG00000028702, ENSMUSG00000046179, ENSMUSG00000059866, ENSMUSG00000028706, ENSMUSG00000027454, ENSMUSG00000053483, ENSMUSG00000006398, ENSMUSG00000073427, ENSMUSG00000038827, ENSMUSG00000021115, ENSMUSG00000036699, ENSMUSG00000035293, ENSMUSG00000047534, ENSMUSG00000025507,…	995	5120	13550	1.13307	0.234118	0.0165322	0.698677
GOTERM_BP_DIRECT	GO:0034446~substrate adhesion-dependent cell spreading	11	0.99728	0.000486377	ENSMUSG00000026768, ENSMUSG00000005958, ENSMUSG00000036718, ENSMUSG00000024965, ENSMUSG00000026193, ENSMUSG00000039286, ENSMUSG00000027009, ENSMUSG00000000127, ENSMUSG00000031548, ENSMUSG00000031023, ENSMUSG00000041498	929	40	12628	3.73811	0.798807	0.0770447	0.881292
GOTERM_BP_DIRECT	GO:0008283~cell proliferation	28	2.53853	0.000501617	ENSMUSG00000022724, ENSMUSG00000055639, ENSMUSG00000001228, ENSMUSG00000026669, ENSMUSG00000020053, ENSMUSG00000019942, ENSMUSG00000020897, ENSMUSG00000046179, ENSMUSG00000004872, ENSMUSG00000029337, ENSMUSG00000031928, ENSMUSG00000063856, ENSMUSG00000041147, ENSMUSG00000062248, ENSMUSG00000043556, ENSMUSG00000029730, ENSMUSG00000031004, ENSMUSG00000054400, ENSMUSG00000057329, ENSMUSG00000000127,…	929	186	12628	2.04627	0.808668	0.0757287	0.908786
GOTERM_CC_DIRECT	GO:0030496~midbody	21	1.9039	0.000542169	ENSMUSG00000024989, ENSMUSG00000030867, ENSMUSG00000019794, ENSMUSG00000028873, ENSMUSG00000024236, ENSMUSG00000037062, ENSMUSG00000038943, ENSMUSG00000019942, ENSMUSG00000010342, ENSMUSG00000068744, ENSMUSG00000020897, ENSMUSG00000022322, ENSMUSG00000017716, ENSMUSG00000033952, ENSMUSG00000045328, ENSMUSG00000026605, ENSMUSG00000024795, ENSMUSG00000035842, ENSMUSG00000003779, ENSMUSG00000034311,…	995	122	13550	2.3441	0.260313	0.0175805	0.789475
GOTERM_MF_DIRECT	GO:0005201~extracellular matrix structural constituent	10	0.906618	0.000653529	ENSMUSG00000026043, ENSMUSG00000026042, ENSMUSG00000027204, ENSMUSG00000031503, ENSMUSG00000029675, ENSMUSG00000022483, ENSMUSG00000002341, ENSMUSG00000031274, ENSMUSG00000020674, ENSMUSG00000024598	878	35	12144	3.95184	0.467519	0.118422	1.0228
GOTERM_BP_DIRECT	GO:0042472~inner ear morphogenesis	12	1.08794	0.000694509	ENSMUSG00000074622, ENSMUSG00000026768, ENSMUSG00000016028, ENSMUSG00000073043, ENSMUSG00000021359, ENSMUSG00000014773, ENSMUSG00000007989, ENSMUSG00000022483, ENSMUSG00000021464, ENSMUSG00000048904, ENSMUSG00000025932, ENSMUSG00000005917	929	49	12628	3.32893	0.898723	0.0988524	1.25617
GOTERM_BP_DIRECT	GO:0035329~hippo signaling	8	0.725295	0.000723936	ENSMUSG00000006262, ENSMUSG00000013076, ENSMUSG00000025239, ENSMUSG00000036459, ENSMUSG00000046743, ENSMUSG00000002249, ENSMUSG00000030796, ENSMUSG00000022178	929	22	12628	4.94295	0.908091	0.098577	1.30906
GOTERM_MF_DIRECT	GO:0008017~microtubule binding	27	2.44787	0.000796841	ENSMUSG00000019794, ENSMUSG00000036768, ENSMUSG00000051378, ENSMUSG00000028678, ENSMUSG00000038943, ENSMUSG00000031285, ENSMUSG00000024795, ENSMUSG00000027115, ENSMUSG00000031137, ENSMUSG00000030867, ENSMUSG00000029168, ENSMUSG00000053931, ENSMUSG00000036223, ENSMUSG00000030677, ENSMUSG00000012443, ENSMUSG00000074802, ENSMUSG00000035299, ENSMUSG00000068744, ENSMUSG00000017716, ENSMUSG00000045328,…	878	185	12144	2.01864	0.536274	0.120214	1.24578
GOTERM_MF_DIRECT	GO:0004519~endonuclease activity	13	1.1786	0.00088313	ENSMUSG00000066800, ENSMUSG00000031928, ENSMUSG00000041238, ENSMUSG00000039055, ENSMUSG00000026648, ENSMUSG00000037795, ENSMUSG00000033166, ENSMUSG00000039748, ENSMUSG00000025269, ENSMUSG00000003549, ENSMUSG00000020715, ENSMUSG00000059772, ENSMUSG00000036086	878	59	12144	3.0476	0.573317	0.114562	1.3798
GOTERM_BP_DIRECT	GO:0031297~replication fork processing	8	0.725295	0.000975314	ENSMUSG00000038225, ENSMUSG00000035842, ENSMUSG00000039055, ENSMUSG00000025144, ENSMUSG00000027323, ENSMUSG00000030528, ENSMUSG00000073705, ENSMUSG00000036086	929	23	12628	4.72804	0.959893	0.125417	1.75982
GOTERM_MF_DIRECT	GO:0003684~damaged DNA binding	12	1.08794	0.00101817	ENSMUSG00000031095, ENSMUSG00000039396, ENSMUSG00000041238, ENSMUSG00000026648, ENSMUSG00000029026, ENSMUSG00000003813, ENSMUSG00000012483, ENSMUSG00000100254, ENSMUSG00000002109, ENSMUSG00000003549, ENSMUSG00000023953, ENSMUSG00000017146	878	52	12144	3.19187	0.625445	0.115517	1.58921
GOTERM_BP_DIRECT	GO:0001822~kidney development	19	1.72257	0.00129522	ENSMUSG00000039004, ENSMUSG00000055653, ENSMUSG00000027204, ENSMUSG00000056962, ENSMUSG00000028344, ENSMUSG00000063632, ENSMUSG00000044254, ENSMUSG00000078302, ENSMUSG00000013584, ENSMUSG00000026605, ENSMUSG00000026768, ENSMUSG00000021359, ENSMUSG00000046743, ENSMUSG00000029026, ENSMUSG00000057329, ENSMUSG00000008999, ENSMUSG00000021318, ENSMUSG00000020319, ENSMUSG00000048402	929	112	12628	2.30597	0.986044	0.157071	2.33065
GOTERM_CC_DIRECT	GO:0051233~spindle midzone	7	0.634633	0.00132259	ENSMUSG00000024795, ENSMUSG00000030867, ENSMUSG00000027496, ENSMUSG00000017499, ENSMUSG00000028873, ENSMUSG00000020897, ENSMUSG00000041498	995	18	13550	5.29592	0.5209	0.040056	1.91569
GOTERM_BP_DIRECT	GO:0010165~response to X-ray	7	0.634633	0.00133387	ENSMUSG00000041147, ENSMUSG00000070348, ENSMUSG00000029026, ENSMUSG00000027323, ENSMUSG00000030528, ENSMUSG00000003549, ENSMUSG00000021615	929	18	12628	5.28621	0.987715	0.155666	2.3994
GOTERM_BP_DIRECT	GO:0007088~regulation of mitotic nuclear division	7	0.634633	0.00133387	ENSMUSG00000028896, ENSMUSG00000024795, ENSMUSG00000019773, ENSMUSG00000031004, ENSMUSG00000022070, ENSMUSG00000045328, ENSMUSG00000041117	929	18	12628	5.28621	0.987715	0.155666	2.3994
GOTERM_CC_DIRECT	GO:0031262~Ndc80 complex	4	0.362647	0.00148826	ENSMUSG00000005233, ENSMUSG00000026683, ENSMUSG00000074476, ENSMUSG00000024056	995	4	13550	13.6181	0.563117	0.0426476	2.15323
GOTERM_CC_DIRECT	GO:0032133~chromosome passenger complex	4	0.362647	0.00148826	ENSMUSG00000027496, ENSMUSG00000028873, ENSMUSG00000017716, ENSMUSG00000020897	995	4	13550	13.6181	0.563117	0.0426476	2.15323
GOTERM_MF_DIRECT	GO:0000014~single-stranded DNA endodeoxyribonuclease activity	5	0.453309	0.00149403	ENSMUSG00000031928, ENSMUSG00000041238, ENSMUSG00000006498, ENSMUSG00000026648, ENSMUSG00000003549	878	8	12144	8.64465	0.763384	0.147981	2.32382
GOTERM_MF_DIRECT	GO:0008574~ATP-dependent microtubule motor activity, plus-end-directed	6	0.543971	0.0015314	ENSMUSG00000024795, ENSMUSG00000027115, ENSMUSG00000012443, ENSMUSG00000051378, ENSMUSG00000034311, ENSMUSG00000041498	878	13	12144	6.38374	0.77177	0.137345	2.38129
GOTERM_CC_DIRECT	GO:0031616~spindle pole centrosome	6	0.543971	0.00164474	ENSMUSG00000079553, ENSMUSG00000027496, ENSMUSG00000037544, ENSMUSG00000024301, ENSMUSG00000020897, ENSMUSG00000039183	995	13	13550	6.28527	0.599576	0.0447303	2.37711
GOTERM_CC_DIRECT	GO:0005581~collagen trimer	13	1.1786	0.00243823	ENSMUSG00000048126, ENSMUSG00000022440, ENSMUSG00000046491, ENSMUSG00000029163, ENSMUSG00000031503, ENSMUSG00000022483, ENSMUSG00000004415, ENSMUSG00000026043, ENSMUSG00000040690, ENSMUSG00000026042, ENSMUSG00000020241, ENSMUSG00000034164, ENSMUSG00000031274	995	65	13550	2.72362	0.742648	0.0625893	3.50498
GOTERM_BP_DIRECT	GO:0033314~mitotic DNA replication checkpoint	5	0.453309	0.00270573	ENSMUSG00000032555, ENSMUSG00000046591, ENSMUSG00000042489, ENSMUSG00000020413, ENSMUSG00000021597	929	9	12628	7.55173	0.999868	0.281614	4.81032
GOTERM_MF_DIRECT	GO:0001047~core promoter binding	12	1.08794	0.00297151	ENSMUSG00000002111, ENSMUSG00000027490, ENSMUSG00000018983, ENSMUSG00000068154, ENSMUSG00000000782, ENSMUSG00000090272, ENSMUSG00000028640, ENSMUSG00000009471, ENSMUSG00000041530, ENSMUSG00000039997, ENSMUSG00000020185, ENSMUSG00000046179	878	59	12144	2.81317	0.943233	0.229565	4.5721
GOTERM_BP_DIRECT	GO:0051276~chromosome organization	9	0.815956	0.0032584	ENSMUSG00000031928, ENSMUSG00000041147, ENSMUSG00000028312, ENSMUSG00000028873, ENSMUSG00000026648, ENSMUSG00000028702, ENSMUSG00000022346, ENSMUSG00000030528, ENSMUSG00000003549	929	35	12628	3.49537	0.999979	0.318995	5.76558
GOTERM_MF_DIRECT	GO:0017147~Wnt-protein binding	8	0.725295	0.00382362	ENSMUSG00000030223, ENSMUSG00000081683, ENSMUSG00000007989, ENSMUSG00000021464, ENSMUSG00000027996, ENSMUSG00000036904, ENSMUSG00000050288, ENSMUSG00000031548	878	29	12144	3.81557	0.975104	0.264903	5.84661
GOTERM_BP_DIRECT	GO:0007051~spindle organization	6	0.543971	0.00467249	ENSMUSG00000027496, ENSMUSG00000027331, ENSMUSG00000012443, ENSMUSG00000078521, ENSMUSG00000020897, ENSMUSG00000033952	929	16	12628	5.09742	1	0.412746	8.16871
GOTERM_BP_DIRECT	GO:0010212~response to ionizing radiation	11	0.99728	0.00469498	ENSMUSG00000032555, ENSMUSG00000046591, ENSMUSG00000026648, ENSMUSG00000027323, ENSMUSG00000037405, ENSMUSG00000025932, ENSMUSG00000028702, ENSMUSG00000007646, ENSMUSG00000021615, ENSMUSG00000078773, ENSMUSG00000017146	929	53	12628	2.82121	1	0.403715	8.20646
GOTERM_BP_DIRECT	GO:0008284~positive regulation of cell proliferation	43	3.89846	0.00482113	ENSMUSG00000048776, ENSMUSG00000006333, ENSMUSG00000001517, ENSMUSG00000070348, ENSMUSG00000026674, ENSMUSG00000020053, ENSMUSG00000022146, ENSMUSG00000001288, ENSMUSG00000038943, ENSMUSG00000063632, ENSMUSG00000031548, ENSMUSG00000029337, ENSMUSG00000013584, ENSMUSG00000033373, ENSMUSG00000024795, ENSMUSG00000028019, ENSMUSG00000000093, ENSMUSG00000014773, ENSMUSG00000026193, ENSMUSG00000062312,…	929	379	12628	1.54223	1	0.401803	8.41792
GOTERM_MF_DIRECT	GO:0001077~transcriptional activator activity, RNA polymerase II core promoter proximal region sequence-specific binding	27	2.44787	0.00514437	ENSMUSG00000040841, ENSMUSG00000063632, ENSMUSG00000005718, ENSMUSG00000073043, ENSMUSG00000021359, ENSMUSG00000008398, ENSMUSG00000004661, ENSMUSG00000027230, ENSMUSG00000029026, ENSMUSG00000026735, ENSMUSG00000028640, ENSMUSG00000022346, ENSMUSG00000024985, ENSMUSG00000051413, ENSMUSG00000048402, ENSMUSG00000074622, ENSMUSG00000002111, ENSMUSG00000016087, ENSMUSG00000053552, ENSMUSG00000008496,…	878	211	12144	1.7699	0.993071	0.317819	7.79064
GOTERM_CC_DIRECT	GO:0072686~mitotic spindle	10	0.906618	0.00553881	ENSMUSG00000033502, ENSMUSG00000079553, ENSMUSG00000027496, ENSMUSG00000030677, ENSMUSG00000027331, ENSMUSG00000012443, ENSMUSG00000019942, ENSMUSG00000058290, ENSMUSG00000024301, ENSMUSG00000029910	995	46	13550	2.96045	0.954413	0.130963	7.79687
GOTERM_CC_DIRECT	GO:0005576~extracellular region	93	8.43155	0.00575417	ENSMUSG00000071866, ENSMUSG00000052613, ENSMUSG00000029510, ENSMUSG00000027204, ENSMUSG00000031503, ENSMUSG00000020473, ENSMUSG00000079508, ENSMUSG00000057751, ENSMUSG00000064138, ENSMUSG00000001123, ENSMUSG00000037568, ENSMUSG00000007279, ENSMUSG00000031548, ENSMUSG00000029337, ENSMUSG00000004415, ENSMUSG00000028019, ENSMUSG00000000693, ENSMUSG00000031119, ENSMUSG00000039883, ENSMUSG00000002341,…	995	969	13550	1.307	0.959585	0.130209	8.08827
GOTERM_BP_DIRECT	GO:0007094~mitotic spindle assembly checkpoint	6	0.543971	0.0062245	ENSMUSG00000030867, ENSMUSG00000010342, ENSMUSG00000024542, ENSMUSG00000040084, ENSMUSG00000029910, ENSMUSG00000045328	929	17	12628	4.79757	1	0.474354	10.7395
GOTERM_BP_DIRECT	GO:0007095~mitotic G2 DNA damage checkpoint	6	0.543971	0.0062245	ENSMUSG00000031928, ENSMUSG00000032555, ENSMUSG00000020326, ENSMUSG00000019942, ENSMUSG00000030528, ENSMUSG00000021597	929	17	12628	4.79757	1	0.474354	10.7395
GOTERM_BP_DIRECT	GO:0030261~chromosome condensation	5	0.453309	0.00629205	ENSMUSG00000028312, ENSMUSG00000042029, ENSMUSG00000034906, ENSMUSG00000019942, ENSMUSG00000020914	929	11	12628	6.17869	1	0.467636	10.8498
GOTERM_BP_DIRECT	GO:0000724~double-strand break repair via homologous recombination	12	1.08794	0.00647149	ENSMUSG00000041147, ENSMUSG00000041238, ENSMUSG00000024317, ENSMUSG00000030346, ENSMUSG00000027323, ENSMUSG00000012483, ENSMUSG00000028702, ENSMUSG00000030528, ENSMUSG00000007646, ENSMUSG00000020413, ENSMUSG00000078773, ENSMUSG00000017146	929	64	12628	2.54871	1	0.467085	11.1423
GOTERM_BP_DIRECT	GO:0008285~negative regulation of cell proliferation	37	3.35449	0.00655822	ENSMUSG00000047407, ENSMUSG00000028413, ENSMUSG00000034329, ENSMUSG00000022369, ENSMUSG00000094777, ENSMUSG00000040841, ENSMUSG00000020053, ENSMUSG00000035431, ENSMUSG00000001288, ENSMUSG00000024087, ENSMUSG00000020178, ENSMUSG00000031548, ENSMUSG00000013584, ENSMUSG00000033373, ENSMUSG00000005718, ENSMUSG00000000031, ENSMUSG00000021359, ENSMUSG00000063060, ENSMUSG00000014773, ENSMUSG00000047904,…	929	319	12628	1.57663	1	0.461857	11.2833
GOTERM_BP_DIRECT	GO:0032466~negative regulation of cytokinesis	4	0.362647	0.00668378	ENSMUSG00000010342, ENSMUSG00000020185, ENSMUSG00000046179, ENSMUSG00000020897	929	6	12628	9.06207	1	0.458813	11.4871
GOTERM_BP_DIRECT	GO:0000082~G1/S transition of mitotic cell cycle	11	0.99728	0.0070262	ENSMUSG00000007080, ENSMUSG00000028896, ENSMUSG00000033364, ENSMUSG00000027552, ENSMUSG00000031490, ENSMUSG00000000184, ENSMUSG00000041238, ENSMUSG00000070348, ENSMUSG00000024791, ENSMUSG00000054115, ENSMUSG00000033016	929	56	12628	2.67008	1	0.466401	12.0407
GOTERM_BP_DIRECT	GO:0000712~resolution of meiotic recombination intermediates	5	0.453309	0.00889561	ENSMUSG00000039055, ENSMUSG00000025144, ENSMUSG00000020914, ENSMUSG00000032498, ENSMUSG00000073705	929	12	12628	5.6638	1	0.53931	15.0055
GOTERM_MF_DIRECT	GO:0003690~double-stranded DNA binding	16	1.45059	0.00899373	ENSMUSG00000039396, ENSMUSG00000025144, ENSMUSG00000037860, ENSMUSG00000001120, ENSMUSG00000039997, ENSMUSG00000035842, ENSMUSG00000029026, ENSMUSG00000027323, ENSMUSG00000030346, ENSMUSG00000090272, ENSMUSG00000033752, ENSMUSG00000022346, ENSMUSG00000007646, ENSMUSG00000056854, ENSMUSG00000073705, ENSMUSG00000038542	878	106	12144	2.08776	0.999835	0.463176	13.2443
GOTERM_BP_DIRECT	GO:0090103~cochlea morphogenesis	6	0.543971	0.0103469	ENSMUSG00000023972, ENSMUSG00000032419, ENSMUSG00000025932, ENSMUSG00000050288, ENSMUSG00000048402, ENSMUSG00000056854	929	19	12628	4.29256	1	0.584804	17.2418
GOTERM_CC_DIRECT	GO:0000778~condensed nuclear chromosome kinetochore	4	0.362647	0.0110091	ENSMUSG00000047534, ENSMUSG00000040084, ENSMUSG00000024056, ENSMUSG00000045328	995	7	13550	7.78177	0.997877	0.226213	14.9383
GOTERM_MF_DIRECT	GO:0042813~Wnt-activated receptor activity	6	0.543971	0.012086	ENSMUSG00000081683, ENSMUSG00000007989, ENSMUSG00000027996, ENSMUSG00000036904, ENSMUSG00000050288, ENSMUSG00000031548	878	20	12144	4.14943	0.999992	0.542263	17.405
GOTERM_BP_DIRECT	GO:0090179~planar cell polarity pathway involved in neural tube closure	5	0.453309	0.0121128	ENSMUSG00000016028, ENSMUSG00000023972, ENSMUSG00000027996, ENSMUSG00000050288, ENSMUSG00000031548	929	13	12628	5.22812	1	0.633658	19.8878
GOTERM_BP_DIRECT	GO:0090090~negative regulation of canonical Wnt signaling pathway	15	1.35993	0.0121303	ENSMUSG00000033767, ENSMUSG00000055653, ENSMUSG00000030223, ENSMUSG00000025239, ENSMUSG00000021567, ENSMUSG00000028344, ENSMUSG00000022150, ENSMUSG00000002459, ENSMUSG00000027996, ENSMUSG00000014329, ENSMUSG00000031548, ENSMUSG00000021464, ENSMUSG00000029005, ENSMUSG00000021318, ENSMUSG00000024985	929	98	12628	2.08058	1	0.62511	19.9138
GOTERM_BP_DIRECT	GO:0006289~nucleotide-excision repair	8	0.725295	0.0123697	ENSMUSG00000021461, ENSMUSG00000039396, ENSMUSG00000041147, ENSMUSG00000041238, ENSMUSG00000003813, ENSMUSG00000012483, ENSMUSG00000003549, ENSMUSG00000020413	929	35	12628	3.107	1	0.623478	20.2661
GOTERM_BP_DIRECT	GO:0045669~positive regulation of osteoblast differentiation	11	0.99728	0.0127867	ENSMUSG00000040998, ENSMUSG00000039004, ENSMUSG00000019359, ENSMUSG00000026674, ENSMUSG00000020053, ENSMUSG00000008999, ENSMUSG00000007279, ENSMUSG00000063632, ENSMUSG00000027996, ENSMUSG00000021318, ENSMUSG00000024598	929	61	12628	2.45122	1	0.627098	20.8765
GOTERM_MF_DIRECT	GO:0043565~sequence-specific DNA binding	46	4.17044	0.0137926	ENSMUSG00000027552, ENSMUSG00000052135, ENSMUSG00000001517, ENSMUSG00000040270, ENSMUSG00000040841, ENSMUSG00000000782, ENSMUSG00000001288, ENSMUSG00000020914, ENSMUSG00000052056, ENSMUSG00000005718, ENSMUSG00000021359, ENSMUSG00000073043, ENSMUSG00000027967, ENSMUSG00000000093, ENSMUSG00000063060, ENSMUSG00000008398, ENSMUSG00000027230, ENSMUSG00000043099, ENSMUSG00000026735, ENSMUSG00000029026,…	878	446	12144	1.42656	0.999998	0.566902	19.6205
GOTERM_BP_DIRECT	GO:0001843~neural tube closure	14	1.26927	0.0140322	ENSMUSG00000024795, ENSMUSG00000047407, ENSMUSG00000016028, ENSMUSG00000021359, ENSMUSG00000023972, ENSMUSG00000030790, ENSMUSG00000007989, ENSMUSG00000001288, ENSMUSG00000071226, ENSMUSG00000027996, ENSMUSG00000031548, ENSMUSG00000004872, ENSMUSG00000030796, ENSMUSG00000028718	929	90	12628	2.11448	1	0.653054	22.6732
GOTERM_MF_DIRECT	GO:0001227~transcriptional repressor activity, RNA polymerase II transcription regulatory region sequence-specific binding	9	0.815956	0.0141459	ENSMUSG00000025050, ENSMUSG00000023411, ENSMUSG00000020473, ENSMUSG00000000782, ENSMUSG00000072294, ENSMUSG00000001120, ENSMUSG00000036916, ENSMUSG00000020185, ENSMUSG00000033016	878	45	12144	2.76629	0.999999	0.554199	20.0721
GOTERM_BP_DIRECT	GO:0030199~collagen fibril organization	8	0.725295	0.0144081	ENSMUSG00000026043, ENSMUSG00000026042, ENSMUSG00000026674, ENSMUSG00000022483, ENSMUSG00000024087, ENSMUSG00000027996, ENSMUSG00000036446, ENSMUSG00000004846	929	36	12628	3.02069	1	0.654579	23.2079
GOTERM_MF_DIRECT	GO:0000978~RNA polymerase II core promoter proximal region sequence-specific DNA binding	32	2.90118	0.0150454	ENSMUSG00000047407, ENSMUSG00000040841, ENSMUSG00000027671, ENSMUSG00000046179, ENSMUSG00000052056, ENSMUSG00000005718, ENSMUSG00000029580, ENSMUSG00000021359, ENSMUSG00000000093, ENSMUSG00000073043, ENSMUSG00000008398, ENSMUSG00000004661, ENSMUSG00000029026, ENSMUSG00000022346, ENSMUSG00000021318, ENSMUSG00000024985, ENSMUSG00000048402, ENSMUSG00000002111, ENSMUSG00000074622, ENSMUSG00000016087,…	878	286	12144	1.54757	1	0.555981	21.2113
GOTERM_BP_DIRECT	GO:0031577~spindle checkpoint	3	0.271985	0.0153937	ENSMUSG00000069910, ENSMUSG00000017716, ENSMUSG00000020897	929	3	12628	13.5931	1	0.670958	24.5932
GOTERM_BP_DIRECT	GO:0007399~nervous system development	38	3.44515	0.0159574	ENSMUSG00000020599, ENSMUSG00000046449, ENSMUSG00000032303, ENSMUSG00000050132, ENSMUSG00000020053, ENSMUSG00000027671, ENSMUSG00000031285, ENSMUSG00000063632, ENSMUSG00000048015, ENSMUSG00000037995, ENSMUSG00000060534, ENSMUSG00000021359, ENSMUSG00000027967, ENSMUSG00000073043, ENSMUSG00000014773, ENSMUSG00000026735, ENSMUSG00000062312, ENSMUSG00000048904, ENSMUSG00000006398, ENSMUSG00000027314,…	929	350	12628	1.47582	1	0.676346	25.3749
GOTERM_BP_DIRECT	GO:0045190~isotype switching	5	0.453309	0.0159887	ENSMUSG00000039748, ENSMUSG00000003549, ENSMUSG00000021615, ENSMUSG00000028322, ENSMUSG00000032498	929	14	12628	4.85468	1	0.669373	25.4181
GOTERM_BP_DIRECT	GO:0007131~reciprocal meiotic recombination	6	0.543971	0.0160266	ENSMUSG00000019214, ENSMUSG00000032555, ENSMUSG00000027323, ENSMUSG00000033752, ENSMUSG00000007646, ENSMUSG00000032498	929	21	12628	3.88375	1	0.662694	25.4703
GOTERM_BP_DIRECT	GO:0006303~double-strand break repair via nonhomologous end joining	6	0.543971	0.0160266	ENSMUSG00000046806, ENSMUSG00000056394, ENSMUSG00000031928, ENSMUSG00000026648, ENSMUSG00000021615, ENSMUSG00000032498	929	21	12628	3.88375	1	0.662694	25.4703
GOTERM_CC_DIRECT	GO:0000779~condensed chromosome, centromeric region	4	0.362647	0.0166631	ENSMUSG00000023940, ENSMUSG00000026039, ENSMUSG00000020897, ENSMUSG00000045328	995	8	13550	6.80905	0.999912	0.311824	21.7755
GOTERM_CC_DIRECT	GO:0042555~MCM complex	4	0.362647	0.0166631	ENSMUSG00000048170, ENSMUSG00000029730, ENSMUSG00000026355, ENSMUSG00000041859	995	8	13550	6.80905	0.999912	0.311824	21.7755
GOTERM_BP_DIRECT	GO:0060236~regulation of mitotic spindle organization	4	0.362647	0.0167407	ENSMUSG00000037313, ENSMUSG00000068744, ENSMUSG00000022070, ENSMUSG00000027469	929	8	12628	6.79656	1	0.671392	26.4484
GOTERM_BP_DIRECT	GO:0035195~gene silencing by miRNA	4	0.362647	0.0167407	ENSMUSG00000025239, ENSMUSG00000036459, ENSMUSG00000036550, ENSMUSG00000022178	929	8	12628	6.79656	1	0.671392	26.4484
GOTERM_CC_DIRECT	GO:0000793~condensed chromosome	7	0.634633	0.0169441	ENSMUSG00000028312, ENSMUSG00000031004, ENSMUSG00000027323, ENSMUSG00000020914, ENSMUSG00000017146, ENSMUSG00000032498, ENSMUSG00000032126	995	29	13550	3.28713	0.999925	0.306115	22.1016
GOTERM_BP_DIRECT	GO:0016055~Wnt signaling pathway	23	2.08522	0.0170178	ENSMUSG00000033767, ENSMUSG00000013076, ENSMUSG00000028926, ENSMUSG00000070348, ENSMUSG00000021567, ENSMUSG00000000782, ENSMUSG00000024317, ENSMUSG00000022150, ENSMUSG00000028344, ENSMUSG00000027996, ENSMUSG00000036904, ENSMUSG00000031548, ENSMUSG00000055799, ENSMUSG00000043099, ENSMUSG00000023972, ENSMUSG00000081683, ENSMUSG00000007989, ENSMUSG00000021464, ENSMUSG00000022346, ENSMUSG00000050288,…	929	185	12628	1.68995	1	0.670204	26.8246
GOTERM_MF_DIRECT	GO:0004003~ATP-dependent DNA helicase activity	6	0.543971	0.0182134	ENSMUSG00000031928, ENSMUSG00000034329, ENSMUSG00000035842, ENSMUSG00000029730, ENSMUSG00000026355, ENSMUSG00000030528	878	22	12144	3.77221	1	0.606474	25.1034
GOTERM_BP_DIRECT	GO:0030900~forebrain development	12	1.08794	0.0187071	ENSMUSG00000045179, ENSMUSG00000027967, ENSMUSG00000027490, ENSMUSG00000038146, ENSMUSG00000035431, ENSMUSG00000047904, ENSMUSG00000029026, ENSMUSG00000029005, ENSMUSG00000021318, ENSMUSG00000013584, ENSMUSG00000005917, ENSMUSG00000028718	929	74	12628	2.20429	1	0.697892	29.0792
GOTERM_MF_DIRECT	GO:0042802~identical protein binding	54	4.89574	0.0187616	ENSMUSG00000030254, ENSMUSG00000031400, ENSMUSG00000001228, ENSMUSG00000094595, ENSMUSG00000037722, ENSMUSG00000037860, ENSMUSG00000007279, ENSMUSG00000020178, ENSMUSG00000031548, ENSMUSG00000029580, ENSMUSG00000039842, ENSMUSG00000020534, ENSMUSG00000026193, ENSMUSG00000025758, ENSMUSG00000029026, ENSMUSG00000024056, ENSMUSG00000009907, ENSMUSG00000022440, ENSMUSG00000056962, ENSMUSG00000029163,…	878	550	12144	1.358	1	0.598642	25.7584
GOTERM_CC_DIRECT	GO:0000790~nuclear chromatin	23	2.08522	0.0187624	ENSMUSG00000002111, ENSMUSG00000028896, ENSMUSG00000027490, ENSMUSG00000001228, ENSMUSG00000094777, ENSMUSG00000005470, ENSMUSG00000001288, ENSMUSG00000027671, ENSMUSG00000009471, ENSMUSG00000048170, ENSMUSG00000029580, ENSMUSG00000031928, ENSMUSG00000035842, ENSMUSG00000039055, ENSMUSG00000022945, ENSMUSG00000063021, ENSMUSG00000027323, ENSMUSG00000030346, ENSMUSG00000029027, ENSMUSG00000000127,…	995	187	13550	1.67495	0.999973	0.322968	24.1811
GOTERM_BP_DIRECT	GO:0051298~centrosome duplication	6	0.543971	0.0195165	ENSMUSG00000064128, ENSMUSG00000041147, ENSMUSG00000027959, ENSMUSG00000024542, ENSMUSG00000017146, ENSMUSG00000028718	929	22	12628	3.70721	1	0.706449	30.1361
GOTERM_BP_DIRECT	GO:0043588~skin development	9	0.815956	0.0200028	ENSMUSG00000026043, ENSMUSG00000055799, ENSMUSG00000026042, ENSMUSG00000000120, ENSMUSG00000028681, ENSMUSG00000021359, ENSMUSG00000034687, ENSMUSG00000028640, ENSMUSG00000024985	929	47	12628	2.60294	1	0.708667	30.764
GOTERM_CC_DIRECT	GO:0000780~condensed nuclear chromosome, centromeric region	5	0.453309	0.0204446	ENSMUSG00000023940, ENSMUSG00000030867, ENSMUSG00000027496, ENSMUSG00000026039, ENSMUSG00000020897	995	15	13550	4.53936	0.99999	0.336468	26.0588
GOTERM_BP_DIRECT	GO:0048546~digestive tract morphogenesis	5	0.453309	0.0205605	ENSMUSG00000005958, ENSMUSG00000029026, ENSMUSG00000057329, ENSMUSG00000027996, ENSMUSG00000031548	929	15	12628	4.53104	1	0.712052	31.4773
GOTERM_BP_DIRECT	GO:0036297~interstrand cross-link repair	5	0.453309	0.0205605	ENSMUSG00000026648, ENSMUSG00000030346, ENSMUSG00000027323, ENSMUSG00000003549, ENSMUSG00000073705	929	15	12628	4.53104	1	0.712052	31.4773
GOTERM_BP_DIRECT	GO:0001658~branching involved in ureteric bud morphogenesis	8	0.725295	0.0219439	ENSMUSG00000040998, ENSMUSG00000055653, ENSMUSG00000046743, ENSMUSG00000057329, ENSMUSG00000025932, ENSMUSG00000022346, ENSMUSG00000021318, ENSMUSG00000078302	929	39	12628	2.78833	1	0.729081	33.2171
GOTERM_BP_DIRECT	GO:0060070~canonical Wnt signaling pathway	12	1.08794	0.0224559	ENSMUSG00000055799, ENSMUSG00000023972, ENSMUSG00000070348, ENSMUSG00000081683, ENSMUSG00000007989, ENSMUSG00000000782, ENSMUSG00000036904, ENSMUSG00000022346, ENSMUSG00000050288, ENSMUSG00000061048, ENSMUSG00000031548, ENSMUSG00000024985	929	76	12628	2.14628	1	0.73107	33.8505
GOTERM_BP_DIRECT	GO:0008630~intrinsic apoptotic signaling pathway in response to DNA damage	9	0.815956	0.0225093	ENSMUSG00000041147, ENSMUSG00000027490, ENSMUSG00000043099, ENSMUSG00000023411, ENSMUSG00000005413, ENSMUSG00000057329, ENSMUSG00000022346, ENSMUSG00000017146, ENSMUSG00000032498	929	48	12628	2.54871	1	0.725764	33.9162
GOTERM_CC_DIRECT	GO:0005604~basement membrane	13	1.1786	0.0226731	ENSMUSG00000040998, ENSMUSG00000032334, ENSMUSG00000037016, ENSMUSG00000022665, ENSMUSG00000027204, ENSMUSG00000041445, ENSMUSG00000031503, ENSMUSG00000034687, ENSMUSG00000022483, ENSMUSG00000026193, ENSMUSG00000021806, ENSMUSG00000031274, ENSMUSG00000035493	995	86	13550	2.05855	0.999997	0.355772	28.4796
GOTERM_MF_DIRECT	GO:0004518~nuclease activity	14	1.26927	0.0236599	ENSMUSG00000066800, ENSMUSG00000031928, ENSMUSG00000041238, ENSMUSG00000039055, ENSMUSG00000026648, ENSMUSG00000029027, ENSMUSG00000033166, ENSMUSG00000039748, ENSMUSG00000025269, ENSMUSG00000003549, ENSMUSG00000034724, ENSMUSG00000028322, ENSMUSG00000059772, ENSMUSG00000036086	878	98	12144	1.97592	1	0.666848	31.3771
GOTERM_CC_DIRECT	GO:0000785~chromatin	16	1.45059	0.0239259	ENSMUSG00000030867, ENSMUSG00000099583, ENSMUSG00000030677, ENSMUSG00000030254, ENSMUSG00000024968, ENSMUSG00000022369, ENSMUSG00000005470, ENSMUSG00000022034, ENSMUSG00000021461, ENSMUSG00000024691, ENSMUSG00000000184, ENSMUSG00000043099, ENSMUSG00000029026, ENSMUSG00000027323, ENSMUSG00000035365, ENSMUSG00000024791	995	117	13550	1.8623	0.999999	0.361617	29.8079
GOTERM_BP_DIRECT	GO:0001501~skeletal system development	13	1.1786	0.0248814	ENSMUSG00000026043, ENSMUSG00000026042, ENSMUSG00000027204, ENSMUSG00000048776, ENSMUSG00000038000, ENSMUSG00000024247, ENSMUSG00000022483, ENSMUSG00000002341, ENSMUSG00000021464, ENSMUSG00000032179, ENSMUSG00000040711, ENSMUSG00000063632, ENSMUSG00000048402	929	87	12628	2.03115	1	0.755263	36.774
GOTERM_CC_DIRECT	GO:0035861~site of double-strand break	7	0.634633	0.0268299	ENSMUSG00000031928, ENSMUSG00000030254, ENSMUSG00000024317, ENSMUSG00000027323, ENSMUSG00000020413, ENSMUSG00000021597, ENSMUSG00000022034	995	32	13550	2.97896	1	0.386013	32.799
GOTERM_BP_DIRECT	GO:0090307~mitotic spindle assembly	7	0.634633	0.0270245	ENSMUSG00000079553, ENSMUSG00000031328, ENSMUSG00000012443, ENSMUSG00000006398, ENSMUSG00000024301, ENSMUSG00000017716, ENSMUSG00000027469	929	32	12628	2.97349	1	0.777977	39.2552
GOTERM_BP_DIRECT	GO:0006139~nucleobase-containing compound metabolic process	7	0.634633	0.0270245	ENSMUSG00000055660, ENSMUSG00000034329, ENSMUSG00000035842, ENSMUSG00000039058, ENSMUSG00000039748, ENSMUSG00000022160, ENSMUSG00000024135	929	32	12628	2.97349	1	0.777977	39.2552
GOTERM_BP_DIRECT	GO:0050679~positive regulation of epithelial cell proliferation	10	0.906618	0.0273122	ENSMUSG00000039004, ENSMUSG00000000184, ENSMUSG00000062312, ENSMUSG00000020053, ENSMUSG00000032419, ENSMUSG00000032179, ENSMUSG00000025932, ENSMUSG00000022346, ENSMUSG00000031548, ENSMUSG00000024985	929	59	12628	2.30392	1	0.776039	39.5812
GOTERM_MF_DIRECT	GO:0003682~chromatin binding	42	3.8078	0.0274613	ENSMUSG00000047407, ENSMUSG00000034329, ENSMUSG00000099583, ENSMUSG00000027671, ENSMUSG00000019942, ENSMUSG00000020914, ENSMUSG00000017146, ENSMUSG00000021359, ENSMUSG00000062248, ENSMUSG00000027230, ENSMUSG00000029026, ENSMUSG00000026735, ENSMUSG00000048904, ENSMUSG00000039748, ENSMUSG00000024791, ENSMUSG00000024985, ENSMUSG00000021318, ENSMUSG00000032498, ENSMUSG00000048402, ENSMUSG00000028896,…	878	418	12144	1.38976	1	0.70481	35.4605
GOTERM_BP_DIRECT	GO:0045737~positive regulation of cyclin-dependent protein serine/threonine kinase activity	6	0.543971	0.0279046	ENSMUSG00000000184, ENSMUSG00000062248, ENSMUSG00000017499, ENSMUSG00000070348, ENSMUSG00000068744, ENSMUSG00000028718	929	24	12628	3.39828	1	0.777879	40.2472
GOTERM_BP_DIRECT	GO:0007155~cell adhesion	41	3.71714	0.0282607	ENSMUSG00000029816, ENSMUSG00000052613, ENSMUSG00000028413, ENSMUSG00000024965, ENSMUSG00000024087, ENSMUSG00000024440, ENSMUSG00000002980, ENSMUSG00000059674, ENSMUSG00000027435, ENSMUSG00000023972, ENSMUSG00000029710, ENSMUSG00000026193, ENSMUSG00000020241, ENSMUSG00000002341, ENSMUSG00000021806, ENSMUSG00000035493, ENSMUSG00000001029, ENSMUSG00000054364, ENSMUSG00000037892, ENSMUSG00000029163,…	929	400	12628	1.39329	1	0.77683	40.6443
GOTERM_BP_DIRECT	GO:0045184~establishment of protein localization	8	0.725295	0.0282646	ENSMUSG00000024989, ENSMUSG00000040998, ENSMUSG00000030867, ENSMUSG00000026768, ENSMUSG00000031328, ENSMUSG00000045328, ENSMUSG00000020319, ENSMUSG00000041498	929	41	12628	2.65231	1	0.771586	40.6486
GOTERM_MF_DIRECT	GO:0043515~kinetochore binding	3	0.271985	0.028336	ENSMUSG00000069910, ENSMUSG00000045273, ENSMUSG00000045328	878	4	12144	10.3736	1	0.700248	36.3674
GOTERM_BP_DIRECT	GO:0030263~apoptotic chromosome condensation	3	0.271985	0.0292917	ENSMUSG00000029027, ENSMUSG00000053647, ENSMUSG00000020914	929	4	12628	10.1948	1	0.778537	41.7797
GOTERM_BP_DIRECT	GO:0045143~homologous chromosome segregation	3	0.271985	0.0292917	ENSMUSG00000030867, ENSMUSG00000058290, ENSMUSG00000032498	929	4	12628	10.1948	1	0.778537	41.7797
GOTERM_BP_DIRECT	GO:0007423~sensory organ development	3	0.271985	0.0292917	ENSMUSG00000045179, ENSMUSG00000021359, ENSMUSG00000030209	929	4	12628	10.1948	1	0.778537	41.7797
GOTERM_BP_DIRECT	GO:0030538~embryonic genitalia morphogenesis	3	0.271985	0.0292917	ENSMUSG00000021464, ENSMUSG00000000782, ENSMUSG00000024985	929	4	12628	10.1948	1	0.778537	41.7797
GOTERM_MF_DIRECT	GO:0000980~RNA polymerase II distal enhancer sequence-specific DNA binding	10	0.906618	0.030038	ENSMUSG00000002111, ENSMUSG00000029580, ENSMUSG00000016087, ENSMUSG00000021359, ENSMUSG00000040270, ENSMUSG00000004661, ENSMUSG00000026735, ENSMUSG00000028640, ENSMUSG00000027671, ENSMUSG00000033016	878	61	12144	2.26745	1	0.706247	38.0977
GOTERM_MF_DIRECT	GO:0003688~DNA replication origin binding	4	0.362647	0.0306881	ENSMUSG00000040044, ENSMUSG00000035842, ENSMUSG00000026669, ENSMUSG00000000028	878	10	12144	5.53257	1	0.699369	38.747
GOTERM_MF_DIRECT	GO:0019901~protein kinase binding	40	3.62647	0.0313243	ENSMUSG00000002957, ENSMUSG00000028413, ENSMUSG00000024383, ENSMUSG00000001517, ENSMUSG00000070348, ENSMUSG00000019773, ENSMUSG00000038943, ENSMUSG00000031285, ENSMUSG00000002459, ENSMUSG00000021057, ENSMUSG00000027469, ENSMUSG00000059866, ENSMUSG00000029580, ENSMUSG00000048677, ENSMUSG00000062248, ENSMUSG00000027330, ENSMUSG00000029026, ENSMUSG00000024985, ENSMUSG00000000530, ENSMUSG00000064128,…	878	398	12144	1.39009	1	0.692718	39.3762
GOTERM_BP_DIRECT	GO:0001736~establishment of planar polarity	5	0.453309	0.031897	ENSMUSG00000016028, ENSMUSG00000023972, ENSMUSG00000007989, ENSMUSG00000046743, ENSMUSG00000020319	929	17	12628	3.99797	1	0.801879	44.5583
GOTERM_CC_DIRECT	GO:1990023~mitotic spindle midzone	4	0.362647	0.0319761	ENSMUSG00000024795, ENSMUSG00000027115, ENSMUSG00000020897, ENSMUSG00000045328	995	10	13550	5.44724	1	0.431448	37.8099
GOTERM_BP_DIRECT	GO:0006268~DNA unwinding involved in DNA replication	4	0.362647	0.0321194	ENSMUSG00000029730, ENSMUSG00000027323, ENSMUSG00000026355, ENSMUSG00000020914	929	10	12628	5.43724	1	0.799314	44.7895
GOTERM_BP_DIRECT	GO:0060766~negative regulation of androgen receptor signaling pathway	4	0.362647	0.0321194	ENSMUSG00000020053, ENSMUSG00000022150, ENSMUSG00000031548, ENSMUSG00000032744	929	10	12628	5.43724	1	0.799314	44.7895
GOTERM_BP_DIRECT	GO:0070201~regulation of establishment of protein localization	4	0.362647	0.0321194	ENSMUSG00000024795, ENSMUSG00000024542, ENSMUSG00000026383, ENSMUSG00000026605	929	10	12628	5.43724	1	0.799314	44.7895
GOTERM_BP_DIRECT	GO:0060055~angiogenesis involved in wound healing	4	0.362647	0.0321194	ENSMUSG00000063856, ENSMUSG00000028413, ENSMUSG00000032035, ENSMUSG00000044317	929	10	12628	5.43724	1	0.799314	44.7895
GOTERM_BP_DIRECT	GO:0035904~aorta development	6	0.543971	0.0328368	ENSMUSG00000032334, ENSMUSG00000001870, ENSMUSG00000046169, ENSMUSG00000050382, ENSMUSG00000045382, ENSMUSG00000057110	929	25	12628	3.26235	1	0.801772	45.5294
GOTERM_BP_DIRECT	GO:0030097~hemopoiesis	11	0.99728	0.033976	ENSMUSG00000041147, ENSMUSG00000031465, ENSMUSG00000057329, ENSMUSG00000051910, ENSMUSG00000035683, ENSMUSG00000037313, ENSMUSG00000030641, ENSMUSG00000037846, ENSMUSG00000031548, ENSMUSG00000022335, ENSMUSG00000020653	929	71	12628	2.10597	1	0.808176	46.685
GOTERM_BP_DIRECT	GO:2001235~positive regulation of apoptotic signaling pathway	7	0.634633	0.0354384	ENSMUSG00000030560, ENSMUSG00000000120, ENSMUSG00000023411, ENSMUSG00000029026, ENSMUSG00000025507, ENSMUSG00000020178, ENSMUSG00000022346	929	34	12628	2.79858	1	0.817121	48.1347
GOTERM_BP_DIRECT	GO:0007346~regulation of mitotic cell cycle	7	0.634633	0.0354384	ENSMUSG00000030867, ENSMUSG00000062248, ENSMUSG00000019773, ENSMUSG00000029026, ENSMUSG00000012483, ENSMUSG00000022346, ENSMUSG00000017716	929	34	12628	2.79858	1	0.817121	48.1347
GOTERM_CC_DIRECT	GO:0005881~cytoplasmic microtubule	9	0.815956	0.0380745	ENSMUSG00000022385, ENSMUSG00000092074, ENSMUSG00000037725, ENSMUSG00000034586, ENSMUSG00000002459, ENSMUSG00000023004, ENSMUSG00000035299, ENSMUSG00000017716, ENSMUSG00000043091	995	53	13550	2.31251	1	0.480053	43.2967
GOTERM_BP_DIRECT	GO:0071773~cellular response to BMP stimulus	6	0.543971	0.0382785	ENSMUSG00000039004, ENSMUSG00000022483, ENSMUSG00000008999, ENSMUSG00000031548, ENSMUSG00000032744, ENSMUSG00000000530	929	26	12628	3.13687	1	0.836654	50.8441
GOTERM_BP_DIRECT	GO:0032467~positive regulation of cytokinesis	6	0.543971	0.0382785	ENSMUSG00000024795, ENSMUSG00000017499, ENSMUSG00000027330, ENSMUSG00000024236, ENSMUSG00000020897, ENSMUSG00000041498	929	26	12628	3.13687	1	0.836654	50.8441
GOTERM_BP_DIRECT	GO:2000179~positive regulation of neural precursor cell proliferation	5	0.453309	0.0386946	ENSMUSG00000000120, ENSMUSG00000033031, ENSMUSG00000004891, ENSMUSG00000068154, ENSMUSG00000027314	929	18	12628	3.77586	1	0.835778	51.2297
GOTERM_MF_DIRECT	GO:0016853~isomerase activity	14	1.26927	0.0388701	ENSMUSG00000071866, ENSMUSG00000026005, ENSMUSG00000022711, ENSMUSG00000029919, ENSMUSG00000034883, ENSMUSG00000030357, ENSMUSG00000022771, ENSMUSG00000020914, ENSMUSG00000039497, ENSMUSG00000051557, ENSMUSG00000031387, ENSMUSG00000025466, ENSMUSG00000024538, ENSMUSG00000038702	878	105	12144	1.84419	1	0.757195	46.3915
GOTERM_CC_DIRECT	GO:0000794~condensed nuclear chromosome	7	0.634633	0.0399324	ENSMUSG00000028896, ENSMUSG00000031928, ENSMUSG00000032555, ENSMUSG00000027323, ENSMUSG00000007646, ENSMUSG00000017146, ENSMUSG00000032498	995	35	13550	2.72362	1	0.48645	44.8765
GOTERM_MF_DIRECT	GO:0043142~single-stranded DNA-dependent ATPase activity	4	0.362647	0.0399799	ENSMUSG00000019214, ENSMUSG00000030254, ENSMUSG00000027323, ENSMUSG00000029363	878	11	12144	5.02961	1	0.754565	47.3568
GOTERM_MF_DIRECT	GO:0048029~monosaccharide binding	4	0.362647	0.0399799	ENSMUSG00000026005, ENSMUSG00000025466, ENSMUSG00000037722, ENSMUSG00000031807	878	11	12144	5.02961	1	0.754565	47.3568
GOTERM_BP_DIRECT	GO:0033077~T cell differentiation in thymus	7	0.634633	0.0402113	ENSMUSG00000074622, ENSMUSG00000056962, ENSMUSG00000057329, ENSMUSG00000031077, ENSMUSG00000036904, ENSMUSG00000021615, ENSMUSG00000021318	929	35	12628	2.71862	1	0.843246	52.6109
GOTERM_CC_DIRECT	GO:0005814~centriole	14	1.26927	0.0405331	ENSMUSG00000024989, ENSMUSG00000064128, ENSMUSG00000027496, ENSMUSG00000027959, ENSMUSG00000024542, ENSMUSG00000020914, ENSMUSG00000017716, ENSMUSG00000039183, ENSMUSG00000022503, ENSMUSG00000028718, ENSMUSG00000025758, ENSMUSG00000020212, ENSMUSG00000061298, ENSMUSG00000061533	995	104	13550	1.8332	1	0.481757	45.3785
GOTERM_CC_DIRECT	GO:0001527~microfibril	4	0.362647	0.0416218	ENSMUSG00000001870, ENSMUSG00000027204, ENSMUSG00000042436, ENSMUSG00000024598	995	11	13550	4.95203	1	0.481381	46.2773
GOTERM_BP_DIRECT	GO:0006978~DNA damage response, signal transduction by p53 class mediator resulting in transcription of p21 class mediator	4	0.362647	0.0418046	ENSMUSG00000005718, ENSMUSG00000041147, ENSMUSG00000001517, ENSMUSG00000029026	929	11	12628	4.94295	1	0.850736	54.0221
GOTERM_BP_DIRECT	GO:0014070~response to organic cyclic compound	10	0.906618	0.0433361	ENSMUSG00000033373, ENSMUSG00000031465, ENSMUSG00000028837, ENSMUSG00000031004, ENSMUSG00000000957, ENSMUSG00000005354, ENSMUSG00000019942, ENSMUSG00000037405, ENSMUSG00000036446, ENSMUSG00000031548	929	64	12628	2.12392	1	0.857295	55.341
GOTERM_MF_DIRECT	GO:0005515~protein binding	281	25.476	0.0433627	ENSMUSG00000071866, ENSMUSG00000054520, ENSMUSG00000001517, ENSMUSG00000030254, ENSMUSG00000019773, ENSMUSG00000033276, ENSMUSG00000034413, ENSMUSG00000007279, ENSMUSG00000100254, ENSMUSG00000059866, ENSMUSG00000004415, ENSMUSG00000022503, ENSMUSG00000029580, ENSMUSG00000050321, ENSMUSG00000060534, ENSMUSG00000027454, ENSMUSG00000026197, ENSMUSG00000033377, ENSMUSG00000026193, ENSMUSG00000026735,…	878	3564	12144	1.09053	1	0.770906	50.1994
GOTERM_BP_DIRECT	GO:0045880~positive regulation of smoothened signaling pathway	6	0.543971	0.0442385	ENSMUSG00000016763, ENSMUSG00000055653, ENSMUSG00000050382, ENSMUSG00000033276, ENSMUSG00000007279, ENSMUSG00000031548	929	27	12628	3.02069	1	0.859463	56.1013
GOTERM_BP_DIRECT	GO:0007052~mitotic spindle organization	6	0.543971	0.0442385	ENSMUSG00000028896, ENSMUSG00000005233, ENSMUSG00000027496, ENSMUSG00000020897, ENSMUSG00000024056, ENSMUSG00000028718	929	27	12628	3.02069	1	0.859463	56.1013
GOTERM_MF_DIRECT	GO:0010997~anaphase-promoting complex binding	3	0.271985	0.0449863	ENSMUSG00000030867, ENSMUSG00000042489, ENSMUSG00000006398	878	5	12144	8.29886	1	0.772154	51.5121
GOTERM_BP_DIRECT	GO:0030819~positive regulation of cAMP biosynthetic process	7	0.634633	0.0453719	ENSMUSG00000059588, ENSMUSG00000048776, ENSMUSG00000030790, ENSMUSG00000053647, ENSMUSG00000020178, ENSMUSG00000040836, ENSMUSG00000021057	929	36	12628	2.6431	1	0.862975	57.0389
GOTERM_BP_DIRECT	GO:0000910~cytokinesis	7	0.634633	0.0453719	ENSMUSG00000030867, ENSMUSG00000054364, ENSMUSG00000041147, ENSMUSG00000038943, ENSMUSG00000002233, ENSMUSG00000017716, ENSMUSG00000003779	929	36	12628	2.6431	1	0.862975	57.0389
GOTERM_BP_DIRECT	GO:1902042~negative regulation of extrinsic apoptotic signaling pathway via death domain receptors	5	0.453309	0.046254	ENSMUSG00000063856, ENSMUSG00000005413, ENSMUSG00000037405, ENSMUSG00000027996, ENSMUSG00000017146	929	19	12628	3.57713	1	0.864824	57.7555
GOTERM_CC_DIRECT	GO:0031465~Cul4B-RING E3 ubiquitin ligase complex	3	0.271985	0.046314	ENSMUSG00000031095, ENSMUSG00000037474, ENSMUSG00000002109	995	5	13550	8.17085	1	0.509629	49.996
GOTERM_BP_DIRECT	GO:0035331~negative regulation of hippo signaling	3	0.271985	0.0464631	ENSMUSG00000025239, ENSMUSG00000036459, ENSMUSG00000022178	929	5	12628	8.15587	1	0.862618	57.9237
GOTERM_BP_DIRECT	GO:0051984~positive regulation of chromosome segregation	3	0.271985	0.0464631	ENSMUSG00000030254, ENSMUSG00000017499, ENSMUSG00000045328	929	5	12628	8.15587	1	0.862618	57.9237
GOTERM_BP_DIRECT	GO:0072719~cellular response to cisplatin	3	0.271985	0.0464631	ENSMUSG00000035842, ENSMUSG00000005413, ENSMUSG00000027323	929	5	12628	8.15587	1	0.862618	57.9237
GOTERM_BP_DIRECT	GO:0045132~meiotic chromosome segregation	3	0.271985	0.0464631	ENSMUSG00000023940, ENSMUSG00000028312, ENSMUSG00000032498	929	5	12628	8.15587	1	0.862618	57.9237
GOTERM_BP_DIRECT	GO:0042060~wound healing	11	0.99728	0.0470114	ENSMUSG00000026043, ENSMUSG00000033373, ENSMUSG00000016028, ENSMUSG00000028413, ENSMUSG00000008398, ENSMUSG00000023972, ENSMUSG00000026193, ENSMUSG00000062312, ENSMUSG00000004655, ENSMUSG00000061048, ENSMUSG00000021318	929	75	12628	1.99366	1	0.862465	58.3617
GOTERM_CC_DIRECT	GO:0000784~nuclear chromosome, telomeric region	15	1.35993	0.0471963	ENSMUSG00000099583, ENSMUSG00000026648, ENSMUSG00000041064, ENSMUSG00000019942, ENSMUSG00000021972, ENSMUSG00000040044, ENSMUSG00000031928, ENSMUSG00000041147, ENSMUSG00000038000, ENSMUSG00000029730, ENSMUSG00000063021, ENSMUSG00000027323, ENSMUSG00000026355, ENSMUSG00000041859, ENSMUSG00000003549	995	117	13550	1.74591	1	0.507068	50.6679
GOTERM_MF_DIRECT	GO:0003705~transcription factor activity, RNA polymerase II distal enhancer sequence-specific binding	8	0.725295	0.0501796	ENSMUSG00000002111, ENSMUSG00000005718, ENSMUSG00000063060, ENSMUSG00000009471, ENSMUSG00000063632, ENSMUSG00000004872, ENSMUSG00000030796, ENSMUSG00000033016	878	47	12144	2.35429	1	0.798292	55.4966
GOTERM_BP_DIRECT	GO:0007569~cell aging	6	0.543971	0.0507226	ENSMUSG00000041147, ENSMUSG00000000093, ENSMUSG00000057329, ENSMUSG00000019942, ENSMUSG00000037405, ENSMUSG00000052056	929	28	12628	2.91281	1	0.879747	61.2154
GOTERM_BP_DIRECT	GO:0051225~spindle assembly	6	0.543971	0.0507226	ENSMUSG00000038047, ENSMUSG00000028896, ENSMUSG00000019773, ENSMUSG00000012443, ENSMUSG00000024542, ENSMUSG00000027469	929	28	12628	2.91281	1	0.879747	61.2154
GOTERM_CC_DIRECT	GO:0097431~mitotic spindle pole	4	0.362647	0.052548	ENSMUSG00000024795, ENSMUSG00000057110, ENSMUSG00000020897, ENSMUSG00000033952	995	12	13550	4.53936	1	0.536777	54.5664
GOTERM_BP_DIRECT	GO:0060707~trophoblast giant cell differentiation	4	0.362647	0.0527743	ENSMUSG00000025758, ENSMUSG00000053113, ENSMUSG00000020185, ENSMUSG00000046179	929	12	12628	4.53104	1	0.886878	62.7126
GOTERM_BP_DIRECT	GO:0003323~type B pancreatic cell development	4	0.362647	0.0527743	ENSMUSG00000039004, ENSMUSG00000014773, ENSMUSG00000068154, ENSMUSG00000032179	929	12	12628	4.53104	1	0.886878	62.7126
GOTERM_CC_DIRECT	GO:0005657~replication fork	5	0.453309	0.0542896	ENSMUSG00000030254, ENSMUSG00000001228, ENSMUSG00000041064, ENSMUSG00000030528, ENSMUSG00000007646	995	20	13550	3.40452	1	0.539703	55.7718
GOTERM_BP_DIRECT	GO:0031572~G2 DNA damage checkpoint	5	0.453309	0.0545729	ENSMUSG00000030867, ENSMUSG00000041238, ENSMUSG00000037474, ENSMUSG00000042489, ENSMUSG00000017146	929	20	12628	3.39828	1	0.892312	63.9801
GOTERM_MF_DIRECT	GO:0004930~G-protein coupled receptor activity	25	2.26655	0.0557541	ENSMUSG00000048779, ENSMUSG00000046159, ENSMUSG00000035431, ENSMUSG00000020178, ENSMUSG00000032528, ENSMUSG00000031548, ENSMUSG00000067586, ENSMUSG00000047904, ENSMUSG00000081683, ENSMUSG00000059588, ENSMUSG00000024553, ENSMUSG00000053647, ENSMUSG00000044338, ENSMUSG00000027996, ENSMUSG00000036904, ENSMUSG00000040836, ENSMUSG00000040229, ENSMUSG00000040125, ENSMUSG00000044317, ENSMUSG00000016028,…	878	236	12144	1.46519	1	0.822402	59.4313
GOTERM_BP_DIRECT	GO:0000278~mitotic cell cycle	7	0.634633	0.0568779	ENSMUSG00000027496, ENSMUSG00000051378, ENSMUSG00000000127, ENSMUSG00000014668, ENSMUSG00000057110, ENSMUSG00000045328, ENSMUSG00000026605	929	38	12628	2.50399	1	0.899517	65.5449
GOTERM_BP_DIRECT	GO:0007411~axon guidance	16	1.45059	0.0603416	ENSMUSG00000028040, ENSMUSG00000005958, ENSMUSG00000029168, ENSMUSG00000000120, ENSMUSG00000030223, ENSMUSG00000036916, ENSMUSG00000078302, ENSMUSG00000060534, ENSMUSG00000027967, ENSMUSG00000073043, ENSMUSG00000002341, ENSMUSG00000008999, ENSMUSG00000021294, ENSMUSG00000029005, ENSMUSG00000021318, ENSMUSG00000048402	929	132	12628	1.64765	1	0.91049	67.7761
GOTERM_BP_DIRECT	GO:0032091~negative regulation of protein binding	9	0.815956	0.0604329	ENSMUSG00000027496, ENSMUSG00000035842, ENSMUSG00000023411, ENSMUSG00000004891, ENSMUSG00000022150, ENSMUSG00000010342, ENSMUSG00000022346, ENSMUSG00000026383, ENSMUSG00000020897	929	58	12628	2.10928	1	0.908285	67.833
GOTERM_MF_DIRECT	GO:0070888~E-box binding	6	0.543971	0.0614153	ENSMUSG00000005718, ENSMUSG00000027967, ENSMUSG00000026735, ENSMUSG00000048904, ENSMUSG00000009471, ENSMUSG00000022346	878	30	12144	2.76629	1	0.843003	63.0919
GOTERM_MF_DIRECT	GO:0015347~sodium-independent organic anion transmembrane transporter activity	4	0.362647	0.0622537	ENSMUSG00000025938, ENSMUSG00000030737, ENSMUSG00000024650, ENSMUSG00000030235	878	13	12144	4.25583	1	0.838364	63.607
GOTERM_BP_DIRECT	GO:0007140~male meiosis	5	0.453309	0.0636427	ENSMUSG00000019214, ENSMUSG00000027115, ENSMUSG00000010342, ENSMUSG00000026039, ENSMUSG00000032498	929	21	12628	3.23645	1	0.917194	69.7748
GOTERM_BP_DIRECT	GO:0030902~hindbrain development	5	0.453309	0.0636427	ENSMUSG00000026735, ENSMUSG00000032179, ENSMUSG00000008999, ENSMUSG00000048402, ENSMUSG00000013584	929	21	12628	3.23645	1	0.917194	69.7748
GOTERM_BP_DIRECT	GO:0010001~glial cell differentiation	5	0.453309	0.0636427	ENSMUSG00000097767, ENSMUSG00000062312, ENSMUSG00000020053, ENSMUSG00000048015, ENSMUSG00000029337	929	21	12628	3.23645	1	0.917194	69.7748
GOTERM_CC_DIRECT	GO:0000228~nuclear chromosome	8	0.725295	0.0649286	ENSMUSG00000028312, ENSMUSG00000099583, ENSMUSG00000027323, ENSMUSG00000035021, ENSMUSG00000030528, ENSMUSG00000035455, ENSMUSG00000017716, ENSMUSG00000020914	995	49	13550	2.22336	1	0.597629	62.5123
GOTERM_BP_DIRECT	GO:0007076~mitotic chromosome condensation	4	0.362647	0.0649727	ENSMUSG00000028312, ENSMUSG00000034906, ENSMUSG00000027306, ENSMUSG00000024791	929	13	12628	4.1825	1	0.919232	70.5466
GOTERM_BP_DIRECT	GO:0007019~microtubule depolymerization	4	0.362647	0.0649727	ENSMUSG00000027115, ENSMUSG00000051378, ENSMUSG00000028678, ENSMUSG00000041498	929	13	12628	4.1825	1	0.919232	70.5466
GOTERM_BP_DIRECT	GO:0000281~mitotic cytokinesis	6	0.543971	0.0652697	ENSMUSG00000024989, ENSMUSG00000030867, ENSMUSG00000037725, ENSMUSG00000027306, ENSMUSG00000003779, ENSMUSG00000034311	929	30	12628	2.71862	1	0.917888	70.7164
GOTERM_BP_DIRECT	GO:0010332~response to gamma radiation	6	0.543971	0.0652697	ENSMUSG00000063856, ENSMUSG00000041147, ENSMUSG00000029026, ENSMUSG00000057329, ENSMUSG00000022346, ENSMUSG00000021615	929	30	12628	2.71862	1	0.917888	70.7164
GOTERM_CC_DIRECT	GO:0031298~replication fork protection complex	3	0.271985	0.0661451	ENSMUSG00000031821, ENSMUSG00000026669, ENSMUSG00000000028	995	6	13550	6.80905	1	0.595838	63.2188
GOTERM_BP_DIRECT	GO:0035881~amacrine cell differentiation	3	0.271985	0.0663527	ENSMUSG00000097767, ENSMUSG00000026735, ENSMUSG00000048015	929	6	12628	6.79656	1	0.919085	71.3276
GOTERM_BP_DIRECT	GO:0061154~endothelial tube morphogenesis	3	0.271985	0.0663527	ENSMUSG00000054364, ENSMUSG00000045382, ENSMUSG00000000530	929	6	12628	6.79656	1	0.919085	71.3276
GOTERM_BP_DIRECT	GO:0033622~integrin activation	3	0.271985	0.0663527	ENSMUSG00000040690, ENSMUSG00000024965, ENSMUSG00000026193	929	6	12628	6.79656	1	0.919085	71.3276
GOTERM_BP_DIRECT	GO:0010826~negative regulation of centrosome duplication	3	0.271985	0.0663527	ENSMUSG00000079553, ENSMUSG00000024301, ENSMUSG00000022503	929	6	12628	6.79656	1	0.919085	71.3276
GOTERM_BP_DIRECT	GO:0051256~mitotic spindle midzone assembly	3	0.271985	0.0663527	ENSMUSG00000033502, ENSMUSG00000020897, ENSMUSG00000034311	929	6	12628	6.79656	1	0.919085	71.3276
GOTERM_BP_DIRECT	GO:0031536~positive regulation of exit from mitosis	3	0.271985	0.0663527	ENSMUSG00000048904, ENSMUSG00000024791, ENSMUSG00000017716	929	6	12628	6.79656	1	0.919085	71.3276
GOTERM_BP_DIRECT	GO:0009887~organ morphogenesis	11	0.99728	0.0675496	ENSMUSG00000027552, ENSMUSG00000045179, ENSMUSG00000028019, ENSMUSG00000055653, ENSMUSG00000016087, ENSMUSG00000014773, ENSMUSG00000006715, ENSMUSG00000045382, ENSMUSG00000057329, ENSMUSG00000008999, ENSMUSG00000025932	929	80	12628	1.86905	1	0.920594	71.9891
GOTERM_BP_DIRECT	GO:0043066~negative regulation of apoptotic process	39	3.53581	0.0698264	ENSMUSG00000020225, ENSMUSG00000020053, ENSMUSG00000001288, ENSMUSG00000019942, ENSMUSG00000022020, ENSMUSG00000035455, ENSMUSG00000031548, ENSMUSG00000041245, ENSMUSG00000031928, ENSMUSG00000021359, ENSMUSG00000073043, ENSMUSG00000029547, ENSMUSG00000026193, ENSMUSG00000062312, ENSMUSG00000053113, ENSMUSG00000021318, ENSMUSG00000048402, ENSMUSG00000022488, ENSMUSG00000030867, ENSMUSG00000027496,…	929	405	12628	1.30897	1	0.925222	73.2077
GOTERM_BP_DIRECT	GO:0001974~blood vessel remodeling	7	0.634633	0.0699816	ENSMUSG00000031375, ENSMUSG00000031328, ENSMUSG00000031465, ENSMUSG00000020053, ENSMUSG00000027009, ENSMUSG00000027314, ENSMUSG00000000530	929	40	12628	2.37879	1	0.923561	73.289
GOTERM_BP_DIRECT	GO:0071479~cellular response to ionizing radiation	6	0.543971	0.0733286	ENSMUSG00000054364, ENSMUSG00000030346, ENSMUSG00000027323, ENSMUSG00000030528, ENSMUSG00000035455, ENSMUSG00000020413	929	31	12628	2.63092	1	0.930771	74.985
GOTERM_BP_DIRECT	GO:0035987~endodermal cell differentiation	5	0.453309	0.0734485	ENSMUSG00000031503, ENSMUSG00000026193, ENSMUSG00000000957, ENSMUSG00000027009, ENSMUSG00000000555	929	22	12628	3.08934	1	0.929116	75.0438
GOTERM_CC_DIRECT	GO:0043240~Fanconi anaemia nuclear complex	4	0.362647	0.0780095	ENSMUSG00000021461, ENSMUSG00000025144, ENSMUSG00000004018, ENSMUSG00000073705	995	14	13550	3.89088	1	0.650132	69.4882
GOTERM_CC_DIRECT	GO:0000800~lateral element	4	0.362647	0.0780095	ENSMUSG00000041147, ENSMUSG00000027323, ENSMUSG00000030528, ENSMUSG00000017146	995	14	13550	3.89088	1	0.650132	69.4882
GOTERM_BP_DIRECT	GO:0007507~heart development	24	2.17588	0.0780982	ENSMUSG00000059588, ENSMUSG00000027204, ENSMUSG00000025076, ENSMUSG00000056962, ENSMUSG00000030790, ENSMUSG00000046169, ENSMUSG00000027009, ENSMUSG00000040711, ENSMUSG00000044338, ENSMUSG00000042626, ENSMUSG00000014329, ENSMUSG00000004872, ENSMUSG00000013584, ENSMUSG00000026605, ENSMUSG00000026043, ENSMUSG00000037016, ENSMUSG00000023972, ENSMUSG00000023411, ENSMUSG00000062312, ENSMUSG00000022186,…	929	229	12628	1.42461	1	0.938693	77.2268
GOTERM_BP_DIRECT	GO:0001833~inner cell mass cell proliferation	4	0.362647	0.078332	ENSMUSG00000041147, ENSMUSG00000027454, ENSMUSG00000029547, ENSMUSG00000042029	929	14	12628	3.88375	1	0.937445	77.3317
GOTERM_BP_DIRECT	GO:0043252~sodium-independent organic anion transport	4	0.362647	0.078332	ENSMUSG00000025938, ENSMUSG00000030737, ENSMUSG00000024650, ENSMUSG00000030235	929	14	12628	3.88375	1	0.937445	77.3317
GOTERM_BP_DIRECT	GO:0009954~proximal/distal pattern formation	4	0.362647	0.078332	ENSMUSG00000014773, ENSMUSG00000021318, ENSMUSG00000048402, ENSMUSG00000013584	929	14	12628	3.88375	1	0.937445	77.3317
GOTERM_BP_DIRECT	GO:0033627~cell adhesion mediated by integrin	4	0.362647	0.078332	ENSMUSG00000040690, ENSMUSG00000027204, ENSMUSG00000037405, ENSMUSG00000000555	929	14	12628	3.88375	1	0.937445	77.3317
GOTERM_BP_DIRECT	GO:0007062~sister chromatid cohesion	4	0.362647	0.078332	ENSMUSG00000048170, ENSMUSG00000031928, ENSMUSG00000035842, ENSMUSG00000030677	929	14	12628	3.88375	1	0.937445	77.3317
GOTERM_BP_DIRECT	GO:0048646~anatomical structure formation involved in morphogenesis	4	0.362647	0.078332	ENSMUSG00000032419, ENSMUSG00000008999, ENSMUSG00000021318, ENSMUSG00000048402	929	14	12628	3.88375	1	0.937445	77.3317
GOTERM_CC_DIRECT	GO:0005737~cytoplasm	441	39.9819	0.0784529	ENSMUSG00000001517, ENSMUSG00000019773, ENSMUSG00000034413, ENSMUSG00000033276, ENSMUSG00000027510, ENSMUSG00000030641, ENSMUSG00000059866, ENSMUSG00000028706, ENSMUSG00000029580, ENSMUSG00000027454, ENSMUSG00000033377, ENSMUSG00000053483, ENSMUSG00000006398, ENSMUSG00000073427, ENSMUSG00000000794, ENSMUSG00000021115, ENSMUSG00000033767, ENSMUSG00000035293, ENSMUSG00000025507, ENSMUSG00000037805,…	995	5702	13550	1.05324	1	0.643852	69.7019
GOTERM_BP_DIRECT	GO:0051726~regulation of cell cycle	13	1.1786	0.0790348	ENSMUSG00000027552, ENSMUSG00000027490, ENSMUSG00000070348, ENSMUSG00000018983, ENSMUSG00000026779, ENSMUSG00000035455, ENSMUSG00000054115, ENSMUSG00000000184, ENSMUSG00000037474, ENSMUSG00000056917, ENSMUSG00000057329, ENSMUSG00000020326, ENSMUSG00000037313	929	104	12628	1.69914	1	0.93728	77.6442
GOTERM_MF_DIRECT	GO:0001106~RNA polymerase II transcription corepressor activity	5	0.453309	0.0798294	ENSMUSG00000045179, ENSMUSG00000021359, ENSMUSG00000041238, ENSMUSG00000032419, ENSMUSG00000032744	878	23	12144	3.00683	1	0.898881	72.973
GOTERM_CC_DIRECT	GO:0002102~podosome	6	0.543971	0.0814374	ENSMUSG00000029580, ENSMUSG00000058056, ENSMUSG00000024965, ENSMUSG00000024236, ENSMUSG00000053617, ENSMUSG00000040711	995	32	13550	2.55339	1	0.649903	71.1048
GOTERM_BP_DIRECT	GO:0060976~coronary vasculature development	6	0.543971	0.0819035	ENSMUSG00000001870, ENSMUSG00000055653, ENSMUSG00000046169, ENSMUSG00000050382, ENSMUSG00000023972, ENSMUSG00000057110	929	32	12628	2.54871	1	0.941864	78.8778
GOTERM_MF_DIRECT	GO:0043138~3'-5' DNA helicase activity	3	0.271985	0.0858035	ENSMUSG00000027454, ENSMUSG00000031821, ENSMUSG00000000028	878	7	12144	5.92776	1	0.909484	75.6043
GOTERM_MF_DIRECT	GO:0051880~G-quadruplex DNA binding	3	0.271985	0.0858035	ENSMUSG00000035842, ENSMUSG00000041064, ENSMUSG00000030528	878	7	12144	5.92776	1	0.909484	75.6043
GOTERM_BP_DIRECT	GO:0045666~positive regulation of neuron differentiation	11	0.99728	0.0875508	ENSMUSG00000062175, ENSMUSG00000039004, ENSMUSG00000047407, ENSMUSG00000000120, ENSMUSG00000073043, ENSMUSG00000027967, ENSMUSG00000048904, ENSMUSG00000008999, ENSMUSG00000063632, ENSMUSG00000032744, ENSMUSG00000048402	929	84	12628	1.78005	1	0.951193	81.1209
GOTERM_BP_DIRECT	GO:0038063~collagen-activated tyrosine kinase receptor signaling pathway	3	0.271985	0.0884692	ENSMUSG00000031503, ENSMUSG00000026674, ENSMUSG00000031274	929	7	12628	5.82562	1	0.951338	81.4637
GOTERM_BP_DIRECT	GO:0090244~Wnt signaling pathway involved in somitogenesis	3	0.271985	0.0884692	ENSMUSG00000002459, ENSMUSG00000027996, ENSMUSG00000031548	929	7	12628	5.82562	1	0.951338	81.4637
GOTERM_BP_DIRECT	GO:0090267~positive regulation of mitotic cell cycle spindle assembly checkpoint	3	0.271985	0.0884692	ENSMUSG00000029910, ENSMUSG00000024056, ENSMUSG00000038542	929	7	12628	5.82562	1	0.951338	81.4637
GOTERM_BP_DIRECT	GO:0003344~pericardium morphogenesis	3	0.271985	0.0884692	ENSMUSG00000032179, ENSMUSG00000008999, ENSMUSG00000027314	929	7	12628	5.82562	1	0.951338	81.4637
GOTERM_BP_DIRECT	GO:0046599~regulation of centriole replication	3	0.271985	0.0884692	ENSMUSG00000064128, ENSMUSG00000024542, ENSMUSG00000028718	929	7	12628	5.82562	1	0.951338	81.4637
GOTERM_BP_DIRECT	GO:0045910~negative regulation of DNA recombination	3	0.271985	0.0884692	ENSMUSG00000030254, ENSMUSG00000030528, ENSMUSG00000036086	929	7	12628	5.82562	1	0.951338	81.4637
GOTERM_BP_DIRECT	GO:0032835~glomerulus development	3	0.271985	0.0884692	ENSMUSG00000030223, ENSMUSG00000057329, ENSMUSG00000032744	929	7	12628	5.82562	1	0.951338	81.4637
GOTERM_BP_DIRECT	GO:0043627~response to estrogen	9	0.815956	0.0890946	ENSMUSG00000000275, ENSMUSG00000020599, ENSMUSG00000005413, ENSMUSG00000070348, ENSMUSG00000000957, ENSMUSG00000004655, ENSMUSG00000030695, ENSMUSG00000021318, ENSMUSG00000017146	929	63	12628	1.94187	1	0.950973	81.6937
GOTERM_BP_DIRECT	GO:0040008~regulation of growth	9	0.815956	0.0890946	ENSMUSG00000055653, ENSMUSG00000014773, ENSMUSG00000090272, ENSMUSG00000040713, ENSMUSG00000042626, ENSMUSG00000027671, ENSMUSG00000030309, ENSMUSG00000053113, ENSMUSG00000017493	929	63	12628	1.94187	1	0.950973	81.6937
GOTERM_MF_DIRECT	GO:0046983~protein dimerization activity	17	1.54125	0.089769	ENSMUSG00000027552, ENSMUSG00000016028, ENSMUSG00000021359, ENSMUSG00000073043, ENSMUSG00000027967, ENSMUSG00000027490, ENSMUSG00000021485, ENSMUSG00000018983, ENSMUSG00000026735, ENSMUSG00000048904, ENSMUSG00000028640, ENSMUSG00000009471, ENSMUSG00000022346, ENSMUSG00000034041, ENSMUSG00000048015, ENSMUSG00000032744, ENSMUSG00000051251	878	154	12144	1.52685	1	0.913755	77.2163
GOTERM_BP_DIRECT	GO:0030335~positive regulation of cell migration	20	1.81324	0.0899917	ENSMUSG00000029816, ENSMUSG00000024965, ENSMUSG00000020053, ENSMUSG00000000957, ENSMUSG00000053647, ENSMUSG00000022150, ENSMUSG00000000555, ENSMUSG00000055723, ENSMUSG00000028019, ENSMUSG00000021359, ENSMUSG00000045382, ENSMUSG00000048376, ENSMUSG00000021338, ENSMUSG00000068154, ENSMUSG00000026193, ENSMUSG00000021464, ENSMUSG00000000127, ENSMUSG00000052133, ENSMUSG00000004655, ENSMUSG00000032035	929	186	12628	1.46162	1	0.951084	82.019
GOTERM_BP_DIRECT	GO:0048754~branching morphogenesis of an epithelial tube	6	0.543971	0.0909852	ENSMUSG00000028413, ENSMUSG00000020053, ENSMUSG00000000957, ENSMUSG00000008999, ENSMUSG00000021318, ENSMUSG00000048402	929	33	12628	2.47147	1	0.951357	82.3729
GOTERM_BP_DIRECT	GO:0030301~cholesterol transport	4	0.362647	0.0927748	ENSMUSG00000021242, ENSMUSG00000037936, ENSMUSG00000031982, ENSMUSG00000009907	929	15	12628	3.62483	1	0.952939	82.9937
GOTERM_BP_DIRECT	GO:0035025~positive regulation of Rho protein signal transduction	4	0.362647	0.0927748	ENSMUSG00000026043, ENSMUSG00000000120, ENSMUSG00000048376, ENSMUSG00000044317	929	15	12628	3.62483	1	0.952939	82.9937
GOTERM_BP_DIRECT	GO:0006259~DNA metabolic process	4	0.362647	0.0927748	ENSMUSG00000031004, ENSMUSG00000025574, ENSMUSG00000027323, ENSMUSG00000020914	929	15	12628	3.62483	1	0.952939	82.9937
GOTERM_BP_DIRECT	GO:0048557~embryonic digestive tract morphogenesis	4	0.362647	0.0927748	ENSMUSG00000000782, ENSMUSG00000063632, ENSMUSG00000021318, ENSMUSG00000024985	929	15	12628	3.62483	1	0.952939	82.9937
GOTERM_MF_DIRECT	GO:0001078~transcriptional repressor activity, RNA polymerase II core promoter proximal region sequence-specific binding	13	1.1786	0.0938391	ENSMUSG00000002111, ENSMUSG00000047407, ENSMUSG00000000093, ENSMUSG00000021359, ENSMUSG00000055639, ENSMUSG00000023411, ENSMUSG00000068154, ENSMUSG00000032419, ENSMUSG00000090272, ENSMUSG00000028640, ENSMUSG00000039997, ENSMUSG00000052056, ENSMUSG00000046179	878	109	12144	1.64962	1	0.917895	78.7667
GOTERM_BP_DIRECT	GO:0048738~cardiac muscle tissue development	5	0.453309	0.0951835	ENSMUSG00000000093, ENSMUSG00000032179, ENSMUSG00000008999, ENSMUSG00000031077, ENSMUSG00000013584	929	24	12628	2.8319	1	0.955406	83.7968
GOTERM_BP_DIRECT	GO:0035725~sodium ion transmembrane transport	5	0.453309	0.0951835	ENSMUSG00000029700, ENSMUSG00000049281, ENSMUSG00000028051, ENSMUSG00000030340, ENSMUSG00000032338	929	24	12628	2.8319	1	0.955406	83.7968
GOTERM_BP_DIRECT	GO:0016925~protein sumoylation	5	0.453309	0.0951835	ENSMUSG00000027496, ENSMUSG00000028101, ENSMUSG00000025932, ENSMUSG00000020914, ENSMUSG00000030722	929	24	12628	2.8319	1	0.955406	83.7968

## Sheet: P60-SMRs_MACS_GO
Table S6. GO and KEGG pathway enrichment analysis of the genes encoded by SMRs and CMRs as compared between the m6A peaks of P7 and P60 that were identified by using MACS2 software.
Category	Term	Count	%	PValue	Genes	List Total	Pop Hits	Pop Total	Fold Enrichment	Bonferroni	Benjamini	FDR
GOTERM_BP_DIRECT	GO:0055114~oxidation-reduction process	60	6.38298	1.08441e-05	ENSMUSG00000058240, ENSMUSG00000005510, ENSMUSG00000025202, ENSMUSG00000022742, ENSMUSG00000038244, ENSMUSG00000068457, ENSMUSG00000030647, ENSMUSG00000015653, ENSMUSG00000042096, ENSMUSG00000060376, ENSMUSG00000044894, ENSMUSG00000021263, ENSMUSG00000003849, ENSMUSG00000036932, ENSMUSG00000072946, ENSMUSG00000030884, ENSMUSG00000073422, ENSMUSG00000024099, ENSMUSG00000075706, ENSMUSG00000003526,…	788	518	12260	1.80213	0.031148	0.031148	0.0194647
GOTERM_BP_DIRECT	GO:0046513~ceramide biosynthetic process	8	0.851064	0.000229436	ENSMUSG00000019822, ENSMUSG00000029468, ENSMUSG00000029916, ENSMUSG00000021263, ENSMUSG00000028048, ENSMUSG00000044408, ENSMUSG00000043461, ENSMUSG00000027035	788	21	12260	5.927	0.488072	0.284509	0.411065
GOTERM_BP_DIRECT	GO:0016485~protein processing	13	1.38298	0.000576425	ENSMUSG00000038642, ENSMUSG00000029468, ENSMUSG00000020077, ENSMUSG00000020183, ENSMUSG00000025735, ENSMUSG00000038564, ENSMUSG00000043635, ENSMUSG00000028128, ENSMUSG00000036835, ENSMUSG00000050063, ENSMUSG00000021587, ENSMUSG00000030884, ENSMUSG00000029017	788	63	12260	3.21046	0.81409	0.429265	1.02971
GOTERM_BP_DIRECT	GO:0006629~lipid metabolic process	36	3.82979	0.00803289	ENSMUSG00000024843, ENSMUSG00000025202, ENSMUSG00000060675, ENSMUSG00000044408, ENSMUSG00000061313, ENSMUSG00000019877, ENSMUSG00000029413, ENSMUSG00000030711, ENSMUSG00000026307, ENSMUSG00000027035, ENSMUSG00000026173, ENSMUSG00000019822, ENSMUSG00000024526, ENSMUSG00000028518, ENSMUSG00000021263, ENSMUSG00000026456, ENSMUSG00000031467, ENSMUSG00000042010, ENSMUSG00000028601, ENSMUSG00000073422,…	788	357	12260	1.56891	1	0.990967	13.4789
GOTERM_BP_DIRECT	GO:0006508~proteolysis	36	3.82979	0.0115515	ENSMUSG00000031995, ENSMUSG00000022802, ENSMUSG00000031897, ENSMUSG00000019850, ENSMUSG00000027364, ENSMUSG00000004929, ENSMUSG00000063904, ENSMUSG00000025735, ENSMUSG00000002633, ENSMUSG00000039682, ENSMUSG00000017760, ENSMUSG00000070867, ENSMUSG00000008226, ENSMUSG00000024776, ENSMUSG00000015357, ENSMUSG00000030884, ENSMUSG00000029061, ENSMUSG00000028878, ENSMUSG00000021024, ENSMUSG00000038642,…	788	366	12260	1.53033	1	0.992119	18.8255
GOTERM_CC_DIRECT	GO:0016020~membrane	410	43.617	3.58725e-05	ENSMUSG00000025202, ENSMUSG00000038822, ENSMUSG00000033278, ENSMUSG00000028700, ENSMUSG00000030647, ENSMUSG00000022956, ENSMUSG00000026192, ENSMUSG00000000792, ENSMUSG00000033475, ENSMUSG00000073422, ENSMUSG00000046480, ENSMUSG00000033161, ENSMUSG00000019761, ENSMUSG00000079362, ENSMUSG00000027642, ENSMUSG00000042817, ENSMUSG00000038301, ENSMUSG00000048174, ENSMUSG00000038526, ENSMUSG00000022257,…	842	5526	13160	1.15962	0.0174948	0.00440268	0.0515284
GOTERM_MF_DIRECT	GO:0016491~oxidoreductase activity	50	5.31915	0.000100001	ENSMUSG00000058240, ENSMUSG00000005510, ENSMUSG00000025202, ENSMUSG00000022742, ENSMUSG00000038244, ENSMUSG00000068457, ENSMUSG00000015653, ENSMUSG00000042096, ENSMUSG00000060376, ENSMUSG00000021263, ENSMUSG00000003849, ENSMUSG00000036932, ENSMUSG00000072946, ENSMUSG00000073422, ENSMUSG00000024099, ENSMUSG00000075706, ENSMUSG00000003526, ENSMUSG00000024292, ENSMUSG00000024556, ENSMUSG00000040147,…	738	451	11798	1.77233	0.0920863	0.0920863	0.157186
GOTERM_MF_DIRECT	GO:0016787~hydrolase activity	106	11.2766	0.00013033	ENSMUSG00000033278, ENSMUSG00000017307, ENSMUSG00000004929, ENSMUSG00000061313, ENSMUSG00000019822, ENSMUSG00000026192, ENSMUSG00000070867, ENSMUSG00000024776, ENSMUSG00000034245, ENSMUSG00000040532, ENSMUSG00000033161, ENSMUSG00000020774, ENSMUSG00000050860, ENSMUSG00000025584, ENSMUSG00000029500, ENSMUSG00000020604, ENSMUSG00000023961, ENSMUSG00000037940, ENSMUSG00000062309, ENSMUSG00000021587,…	738	1189	11798	1.4252	0.118303	0.0610128	0.204813
GOTERM_BP_DIRECT	GO:0006099~tricarboxylic acid cycle	7	0.744681	0.00521361	ENSMUSG00000026526, ENSMUSG00000021913, ENSMUSG00000021577, ENSMUSG00000052738, ENSMUSG00000000168, ENSMUSG00000031299, ENSMUSG00000022110	788	26	12260	4.18879	1	0.977924	8.95671
GOTERM_BP_DIRECT	GO:0006810~transport	120	12.766	0.0117982	ENSMUSG00000030647, ENSMUSG00000001260, ENSMUSG00000059149, ENSMUSG00000062995, ENSMUSG00000026944, ENSMUSG00000015653, ENSMUSG00000002346, ENSMUSG00000026435, ENSMUSG00000022956, ENSMUSG00000044894, ENSMUSG00000028584, ENSMUSG00000004626, ENSMUSG00000000792, ENSMUSG00000042246, ENSMUSG00000033475, ENSMUSG00000046480, ENSMUSG00000028789, ENSMUSG00000033161, ENSMUSG00000007458, ENSMUSG00000024646,…	788	1524	12260	1.22507	1	0.986819	19.1884
GOTERM_MF_DIRECT	GO:0071949~FAD binding	7	0.744681	0.00140418	ENSMUSG00000042096, ENSMUSG00000003526, ENSMUSG00000038244, ENSMUSG00000021235, ENSMUSG00000026456, ENSMUSG00000036932, ENSMUSG00000042410	738	21	11798	5.32882	0.742668	0.36394	2.18608
GOTERM_CC_DIRECT	GO:0005743~mitochondrial inner membrane	52	5.53191	2.41972e-08	ENSMUSG00000005510, ENSMUSG00000022742, ENSMUSG00000030647, ENSMUSG00000002346, ENSMUSG00000022956, ENSMUSG00000044894, ENSMUSG00000015357, ENSMUSG00000036932, ENSMUSG00000030884, ENSMUSG00000024099, ENSMUSG00000075706, ENSMUSG00000019082, ENSMUSG00000003526, ENSMUSG00000027357, ENSMUSG00000032942, ENSMUSG00000040147, ENSMUSG00000043284, ENSMUSG00000030741, ENSMUSG00000019577, ENSMUSG00000002332,…	842	350	13160	2.32209	1.1905e-05	1.1905e-05	3.47659e-05
GOTERM_CC_DIRECT	GO:0005739~mitochondrion	146	15.5319	4.12137e-07	ENSMUSG00000019158, ENSMUSG00000017307, ENSMUSG00000049422, ENSMUSG00000030647, ENSMUSG00000042198, ENSMUSG00000002346, ENSMUSG00000022956, ENSMUSG00000044894, ENSMUSG00000026192, ENSMUSG00000033475, ENSMUSG00000042032, ENSMUSG00000015357, ENSMUSG00000074896, ENSMUSG00000036932, ENSMUSG00000072946, ENSMUSG00000027765, ENSMUSG00000073422, ENSMUSG00000040532, ENSMUSG00000029815, ENSMUSG00000023020,…	842	1530	13160	1.49144	0.000202751	0.000101381	0.000592147
GOTERM_MF_DIRECT	GO:0003824~catalytic activity	41	4.3617	0.00372958	ENSMUSG00000016179, ENSMUSG00000032295, ENSMUSG00000019232, ENSMUSG00000022471, ENSMUSG00000047344, ENSMUSG00000063229, ENSMUSG00000019850, ENSMUSG00000026307, ENSMUSG00000038776, ENSMUSG00000053965, ENSMUSG00000022680, ENSMUSG00000026192, ENSMUSG00000037826, ENSMUSG00000022562, ENSMUSG00000029119, ENSMUSG00000042010, ENSMUSG00000030884, ENSMUSG00000028601, ENSMUSG00000028789, ENSMUSG00000040532,…	738	413	11798	1.58703	0.972935	0.594396	5.70821
GOTERM_CC_DIRECT	GO:0016021~integral component of membrane	294	31.2766	2.30224e-05	ENSMUSG00000033278, ENSMUSG00000025202, ENSMUSG00000028700, ENSMUSG00000030647, ENSMUSG00000001260, ENSMUSG00000070867, ENSMUSG00000021263, ENSMUSG00000000792, ENSMUSG00000036932, ENSMUSG00000027765, ENSMUSG00000046480, ENSMUSG00000036949, ENSMUSG00000033161, ENSMUSG00000007458, ENSMUSG00000024646, ENSMUSG00000049624, ENSMUSG00000027642, ENSMUSG00000042817, ENSMUSG00000031381, ENSMUSG00000048174,…	842	3755	13160	1.22372	0.0112633	0.0037686	0.033073
GOTERM_CC_DIRECT	GO:0070469~respiratory chain	10	1.06383	0.00257418	ENSMUSG00000024099, ENSMUSG00000005510, ENSMUSG00000037152, ENSMUSG00000026032, ENSMUSG00000044894, ENSMUSG00000002379, ENSMUSG00000020163, ENSMUSG00000020153, ENSMUSG00000030647, ENSMUSG00000030884	842	47	13160	3.32542	0.718642	0.224018	3.63555
GOTERM_CC_DIRECT	GO:0005764~lysosome	31	3.29787	0.00275258	ENSMUSG00000003948, ENSMUSG00000025241, ENSMUSG00000029617, ENSMUSG00000019850, ENSMUSG00000029413, ENSMUSG00000026944, ENSMUSG00000009292, ENSMUSG00000028080, ENSMUSG00000017760, ENSMUSG00000054252, ENSMUSG00000029119, ENSMUSG00000031765, ENSMUSG00000026519, ENSMUSG00000029234, ENSMUSG00000028618, ENSMUSG00000038642, ENSMUSG00000057948, ENSMUSG00000083282, ENSMUSG00000007458, ENSMUSG00000028048,…	842	274	13160	1.7683	0.742346	0.2023	3.8829
GOTERM_CC_DIRECT	GO:0005793~endoplasmic reticulum-Golgi intermediate compartment	11	1.17021	0.00701943	ENSMUSG00000019579, ENSMUSG00000062169, ENSMUSG00000024875, ENSMUSG00000014077, ENSMUSG00000063406, ENSMUSG00000029086, ENSMUSG00000057103, ENSMUSG00000061313, ENSMUSG00000030588, ENSMUSG00000020732, ENSMUSG00000028894	842	64	13160	2.68631	0.96875	0.35158	9.62559
GOTERM_CC_DIRECT	GO:0005783~endoplasmic reticulum	93	9.89362	0.00587379	ENSMUSG00000025202, ENSMUSG00000038822, ENSMUSG00000026880, ENSMUSG00000024875, ENSMUSG00000006315, ENSMUSG00000031156, ENSMUSG00000037822, ENSMUSG00000060675, ENSMUSG00000009563, ENSMUSG00000027489, ENSMUSG00000019877, ENSMUSG00000037720, ENSMUSG00000021669, ENSMUSG00000042104, ENSMUSG00000074212, ENSMUSG00000021263, ENSMUSG00000079317, ENSMUSG00000027297, ENSMUSG00000036835, ENSMUSG00000029086,…	842	1114	13160	1.30479	0.94489	0.339039	8.11588
GOTERM_MF_DIRECT	GO:0016829~lyase activity	16	1.70213	0.00830262	ENSMUSG00000026526, ENSMUSG00000039648, ENSMUSG00000019232, ENSMUSG00000022471, ENSMUSG00000028684, ENSMUSG00000026787, ENSMUSG00000070880, ENSMUSG00000026307, ENSMUSG00000028463, ENSMUSG00000022680, ENSMUSG00000017713, ENSMUSG00000010911, ENSMUSG00000090236, ENSMUSG00000024039, ENSMUSG00000038526, ENSMUSG00000028601	738	121	11798	2.11391	0.999682	0.800265	12.291
GOTERM_MF_DIRECT	GO:0017147~Wnt-protein binding	7	0.744681	0.00951022	ENSMUSG00000032547, ENSMUSG00000070867, ENSMUSG00000054196, ENSMUSG00000032494, ENSMUSG00000018822, ENSMUSG00000041075, ENSMUSG00000027004	738	30	11798	3.73017	0.999902	0.785291	13.9561
GOTERM_BP_DIRECT	GO:0043410~positive regulation of MAPK cascade	13	1.38298	0.0102537	ENSMUSG00000019579, ENSMUSG00000022091, ENSMUSG00000046532, ENSMUSG00000033862, ENSMUSG00000000058, ENSMUSG00000029468, ENSMUSG00000045875, ENSMUSG00000038119, ENSMUSG00000032547, ENSMUSG00000021948, ENSMUSG00000054252, ENSMUSG00000057455, ENSMUSG00000005672	788	88	12260	2.2984	1	0.993346	16.891
GOTERM_CC_DIRECT	GO:0043231~intracellular membrane-bounded organelle	54	5.74468	0.0107836	ENSMUSG00000025202, ENSMUSG00000024875, ENSMUSG00000025241, ENSMUSG00000029617, ENSMUSG00000028150, ENSMUSG00000026944, ENSMUSG00000002413, ENSMUSG00000015653, ENSMUSG00000022680, ENSMUSG00000012535, ENSMUSG00000030494, ENSMUSG00000021668, ENSMUSG00000017760, ENSMUSG00000024826, ENSMUSG00000072258, ENSMUSG00000029086, ENSMUSG00000029234, ENSMUSG00000026688, ENSMUSG00000032123, ENSMUSG00000024197,…	842	602	13160	1.40198	0.995177	0.447169	14.425
GOTERM_MF_DIRECT	GO:0004969~histamine receptor activity	3	0.319149	0.0112063	ENSMUSG00000039059, ENSMUSG00000053004, ENSMUSG00000034987	738	3	11798	15.9864	0.999981	0.788852	16.2447
GOTERM_BP_DIRECT	GO:0051603~proteolysis involved in cellular protein catabolic process	8	0.851064	0.0127004	ENSMUSG00000021024, ENSMUSG00000083282, ENSMUSG00000038642, ENSMUSG00000017760, ENSMUSG00000031897, ENSMUSG00000032359, ENSMUSG00000015357, ENSMUSG00000027566	788	40	12260	3.11168	1	0.984143	20.5027
GOTERM_BP_DIRECT	GO:2000649~regulation of sodium ion transmembrane transporter activity	5	0.531915	0.013009	ENSMUSG00000019820, ENSMUSG00000050627, ENSMUSG00000009687, ENSMUSG00000019194, ENSMUSG00000046480	788	15	12260	5.18613	1	0.978093	20.9476
GOTERM_CC_DIRECT	GO:0005759~mitochondrial matrix	20	2.12766	0.0163694	ENSMUSG00000024208, ENSMUSG00000003526, ENSMUSG00000021794, ENSMUSG00000024556, ENSMUSG00000036983, ENSMUSG00000021993, ENSMUSG00000031299, ENSMUSG00000019577, ENSMUSG00000028107, ENSMUSG00000021646, ENSMUSG00000029208, ENSMUSG00000090877, ENSMUSG00000044005, ENSMUSG00000052738, ENSMUSG00000015357, ENSMUSG00000032026, ENSMUSG00000037826, ENSMUSG00000073422, ENSMUSG00000029815, ENSMUSG00000029017	842	175	13160	1.78622	0.999703	0.556048	21.1117
GOTERM_MF_DIRECT	GO:0030170~pyridoxal phosphate binding	8	0.851064	0.0182894	ENSMUSG00000022680, ENSMUSG00000039648, ENSMUSG00000019232, ENSMUSG00000030268, ENSMUSG00000024039, ENSMUSG00000031700, ENSMUSG00000026787, ENSMUSG00000070880	738	44	11798	2.90663	1	0.892352	25.2003
GOTERM_BP_DIRECT	GO:0001958~endochondral ossification	6	0.638298	0.0195261	ENSMUSG00000020003, ENSMUSG00000034161, ENSMUSG00000036356, ENSMUSG00000025402, ENSMUSG00000024039, ENSMUSG00000050860	788	25	12260	3.73401	1	0.994652	29.8114
GOTERM_BP_DIRECT	GO:0006105~succinate metabolic process	4	0.425532	0.0224994	ENSMUSG00000021577, ENSMUSG00000020919, ENSMUSG00000052738, ENSMUSG00000022110	788	10	12260	6.22335	1	0.996048	33.5356
GOTERM_CC_DIRECT	GO:0030133~transport vesicle	9	0.957447	0.0226915	ENSMUSG00000074340, ENSMUSG00000032182, ENSMUSG00000000058, ENSMUSG00000002633, ENSMUSG00000014077, ENSMUSG00000054252, ENSMUSG00000021587, ENSMUSG00000041794, ENSMUSG00000028789	842	55	13160	2.55755	0.999988	0.641785	28.092
GOTERM_CC_DIRECT	GO:1903561~extracellular vesicle	8	0.851064	0.022974	ENSMUSG00000026576, ENSMUSG00000083282, ENSMUSG00000038564, ENSMUSG00000036949, ENSMUSG00000033161, ENSMUSG00000029570, ENSMUSG00000026249, ENSMUSG00000000792	842	45	13160	2.77857	0.999989	0.614387	28.39
GOTERM_CC_DIRECT	GO:0070062~extracellular exosome	162	17.234	0.0287656	ENSMUSG00000032306, ENSMUSG00000042510, ENSMUSG00000060126, ENSMUSG00000040234, ENSMUSG00000060743, ENSMUSG00000038387, ENSMUSG00000028780, ENSMUSG00000019820, ENSMUSG00000022956, ENSMUSG00000043635, ENSMUSG00000070867, ENSMUSG00000026192, ENSMUSG00000000792, ENSMUSG00000004626, ENSMUSG00000003849, ENSMUSG00000042032, ENSMUSG00000015354, ENSMUSG00000072946, ENSMUSG00000034245, ENSMUSG00000019579,…	842	2197	13160	1.15247	0.999999	0.668668	34.2531
GOTERM_MF_DIRECT	GO:0008233~peptidase activity	31	3.29787	0.029426	ENSMUSG00000031995, ENSMUSG00000022802, ENSMUSG00000019850, ENSMUSG00000031897, ENSMUSG00000027364, ENSMUSG00000063904, ENSMUSG00000004929, ENSMUSG00000025735, ENSMUSG00000002633, ENSMUSG00000039682, ENSMUSG00000043635, ENSMUSG00000017760, ENSMUSG00000070867, ENSMUSG00000024776, ENSMUSG00000050063, ENSMUSG00000029061, ENSMUSG00000021024, ENSMUSG00000038642, ENSMUSG00000083282, ENSMUSG00000032359,…	738	335	11798	1.47934	1	0.959473	37.4885
GOTERM_MF_DIRECT	GO:0008237~metallopeptidase activity	13	1.38298	0.0324729	ENSMUSG00000029061, ENSMUSG00000038836, ENSMUSG00000070867, ENSMUSG00000022802, ENSMUSG00000024776, ENSMUSG00000022098, ENSMUSG00000063904, ENSMUSG00000021993, ENSMUSG00000004929, ENSMUSG00000053626, ENSMUSG00000040812, ENSMUSG00000029017, ENSMUSG00000020183	738	106	11798	1.9606	1	0.958785	40.505
GOTERM_MF_DIRECT	GO:0042813~Wnt-activated receptor activity	5	0.531915	0.0328326	ENSMUSG00000032547, ENSMUSG00000018822, ENSMUSG00000041075, ENSMUSG00000029669, ENSMUSG00000027004	738	20	11798	3.99661	1	0.946693	40.852
GOTERM_MF_DIRECT	GO:0015923~mannosidase activity	3	0.319149	0.0343393	ENSMUSG00000032295, ENSMUSG00000005142, ENSMUSG00000029119	738	5	11798	9.59187	1	0.939969	42.2849
GOTERM_CC_DIRECT	GO:0005747~mitochondrial respiratory chain complex I	7	0.744681	0.0358573	ENSMUSG00000024099, ENSMUSG00000005510, ENSMUSG00000037152, ENSMUSG00000026032, ENSMUSG00000002379, ENSMUSG00000020153, ENSMUSG00000030647	842	39	13160	2.80529	1	0.722872	40.8239
GOTERM_CC_DIRECT	GO:0005758~mitochondrial intermembrane space	10	1.06383	0.0362436	ENSMUSG00000042198, ENSMUSG00000024208, ENSMUSG00000022742, ENSMUSG00000049422, ENSMUSG00000020464, ENSMUSG00000036932, ENSMUSG00000032026, ENSMUSG00000024944, ENSMUSG00000004929, ENSMUSG00000027187	842	71	13160	2.20133	1	0.702061	41.1636
GOTERM_MF_DIRECT	GO:0005215~transporter activity	14	1.48936	0.0365561	ENSMUSG00000032519, ENSMUSG00000043144, ENSMUSG00000011034, ENSMUSG00000051111, ENSMUSG00000056296, ENSMUSG00000035722, ENSMUSG00000026944, ENSMUSG00000015653, ENSMUSG00000055296, ENSMUSG00000020620, ENSMUSG00000000792, ENSMUSG00000014077, ENSMUSG00000017765, ENSMUSG00000022199	738	120	11798	1.86509	1	0.937168	44.3341
GOTERM_BP_DIRECT	GO:0046855~inositol phosphate dephosphorylation	4	0.425532	0.0374829	ENSMUSG00000024525, ENSMUSG00000025477, ENSMUSG00000037940, ENSMUSG00000023805	788	12	12260	5.18613	1	0.999811	49.6311
GOTERM_BP_DIRECT	GO:0006665~sphingolipid metabolic process	6	0.638298	0.0455886	ENSMUSG00000019822, ENSMUSG00000024887, ENSMUSG00000028048, ENSMUSG00000044408, ENSMUSG00000019877, ENSMUSG00000043461	788	31	12260	3.0113	1	0.99994	56.7256
GOTERM_BP_DIRECT	GO:0007338~single fertilization	6	0.638298	0.0455886	ENSMUSG00000046532, ENSMUSG00000074340, ENSMUSG00000021541, ENSMUSG00000060743, ENSMUSG00000037617, ENSMUSG00000016559	788	31	12260	3.0113	1	0.99994	56.7256
GOTERM_MF_DIRECT	GO:0004553~hydrolase activity, hydrolyzing O-glycosyl compounds	6	0.638298	0.0465157	ENSMUSG00000032295, ENSMUSG00000074340, ENSMUSG00000005142, ENSMUSG00000028189, ENSMUSG00000043873, ENSMUSG00000029119	738	32	11798	2.99746	1	0.96262	52.7283
GOTERM_BP_DIRECT	GO:0007165~signal transduction	58	6.17021	0.0471142	ENSMUSG00000033278, ENSMUSG00000038387, ENSMUSG00000004558, ENSMUSG00000057455, ENSMUSG00000002413, ENSMUSG00000021669, ENSMUSG00000024525, ENSMUSG00000040133, ENSMUSG00000030494, ENSMUSG00000027297, ENSMUSG00000027765, ENSMUSG00000031355, ENSMUSG00000004815, ENSMUSG00000036949, ENSMUSG00000029370, ENSMUSG00000040146, ENSMUSG00000021373, ENSMUSG00000026875, ENSMUSG00000036381, ENSMUSG00000034987,…	788	711	12260	1.26918	1	0.999916	57.9506
GOTERM_BP_DIRECT	GO:0046856~phosphatidylinositol dephosphorylation	5	0.531915	0.0488915	ENSMUSG00000025477, ENSMUSG00000015214, ENSMUSG00000037940, ENSMUSG00000028894, ENSMUSG00000023805	788	22	12260	3.53599	1	0.999893	59.3365
GOTERM_CC_DIRECT	GO:0043209~myelin sheath	19	2.02128	0.0513792	ENSMUSG00000020857, ENSMUSG00000024099, ENSMUSG00000005510, ENSMUSG00000033161, ENSMUSG00000021577, ENSMUSG00000017167, ENSMUSG00000031299, ENSMUSG00000022110, ENSMUSG00000026576, ENSMUSG00000022956, ENSMUSG00000026879, ENSMUSG00000090137, ENSMUSG00000006273, ENSMUSG00000039059, ENSMUSG00000005125, ENSMUSG00000032011, ENSMUSG00000030884, ENSMUSG00000000168, ENSMUSG00000037625	842	186	13160	1.59656	1	0.802486	53.1324
GOTERM_BP_DIRECT	GO:0070301~cellular response to hydrogen peroxide	8	0.851064	0.0514768	ENSMUSG00000078566, ENSMUSG00000024423, ENSMUSG00000009292, ENSMUSG00000001642, ENSMUSG00000019850, ENSMUSG00000021948, ENSMUSG00000002602, ENSMUSG00000036932	788	53	12260	2.34843	1	0.999885	61.2757
GOTERM_CC_DIRECT	GO:0001740~Barr body	3	0.319149	0.0515069	ENSMUSG00000060743, ENSMUSG00000016559, ENSMUSG00000037894	842	6	13160	7.81473	1	0.783558	53.223
GOTERM_BP_DIRECT	GO:0060219~camera-type eye photoreceptor cell differentiation	3	0.319149	0.0519269	ENSMUSG00000041592, ENSMUSG00000071648, ENSMUSG00000029086	788	6	12260	7.77919	1	0.999824	61.6041
GOTERM_BP_DIRECT	GO:0002320~lymphoid progenitor cell differentiation	3	0.319149	0.0519269	ENSMUSG00000002633, ENSMUSG00000042817, ENSMUSG00000005672	788	6	12260	7.77919	1	0.999824	61.6041
GOTERM_BP_DIRECT	GO:0010044~response to aluminum ion	3	0.319149	0.0519269	ENSMUSG00000021794, ENSMUSG00000040147, ENSMUSG00000015806	788	6	12260	7.77919	1	0.999824	61.6041
GOTERM_CC_DIRECT	GO:0005765~lysosomal membrane	21	2.23404	0.0562314	ENSMUSG00000028618, ENSMUSG00000040249, ENSMUSG00000003948, ENSMUSG00000029617, ENSMUSG00000007458, ENSMUSG00000042015, ENSMUSG00000028048, ENSMUSG00000049624, ENSMUSG00000026944, ENSMUSG00000030741, ENSMUSG00000031639, ENSMUSG00000009292, ENSMUSG00000017760, ENSMUSG00000006273, ENSMUSG00000038623, ENSMUSG00000017765, ENSMUSG00000024180, ENSMUSG00000055553, ENSMUSG00000026519, ENSMUSG00000029234,…	842	214	13160	1.53373	1	0.794415	56.4615
GOTERM_BP_DIRECT	GO:0019752~carboxylic acid metabolic process	4	0.425532	0.0563958	ENSMUSG00000022680, ENSMUSG00000063229, ENSMUSG00000026787, ENSMUSG00000070880	788	14	12260	4.44525	1	0.999866	64.7264
GOTERM_MF_DIRECT	GO:0004222~metalloendopeptidase activity	10	1.06383	0.0571463	ENSMUSG00000029061, ENSMUSG00000043635, ENSMUSG00000070867, ENSMUSG00000022802, ENSMUSG00000021993, ENSMUSG00000004929, ENSMUSG00000022098, ENSMUSG00000030884, ENSMUSG00000053626, ENSMUSG00000029017	738	79	11798	2.0236	1	0.977395	60.3715
GOTERM_CC_DIRECT	GO:0001726~ruffle	11	1.17021	0.0607994	ENSMUSG00000020857, ENSMUSG00000060594, ENSMUSG00000030447, ENSMUSG00000026879, ENSMUSG00000025504, ENSMUSG00000041688, ENSMUSG00000062352, ENSMUSG00000006273, ENSMUSG00000027365, ENSMUSG00000029359, ENSMUSG00000027247	842	90	13160	1.91027	1	0.802946	59.3932
GOTERM_CC_DIRECT	GO:0005886~plasma membrane	197	20.9574	0.0642764	ENSMUSG00000001260, ENSMUSG00000022956, ENSMUSG00000070867, ENSMUSG00000004626, ENSMUSG00000000792, ENSMUSG00000027765, ENSMUSG00000073422, ENSMUSG00000046480, ENSMUSG00000004815, ENSMUSG00000036949, ENSMUSG00000033161, ENSMUSG00000025504, ENSMUSG00000049624, ENSMUSG00000042817, ENSMUSG00000048960, ENSMUSG00000070953, ENSMUSG00000027247, ENSMUSG00000016179, ENSMUSG00000032625, ENSMUSG00000063260,…	842	2787	13160	1.10477	1	0.804912	61.5005
GOTERM_CC_DIRECT	GO:0031090~organelle membrane	7	0.744681	0.0650847	ENSMUSG00000025202, ENSMUSG00000026688, ENSMUSG00000024516, ENSMUSG00000024292, ENSMUSG00000024646, ENSMUSG00000027983, ENSMUSG00000038776	842	45	13160	2.43125	1	0.79335	61.9755
GOTERM_MF_DIRECT	GO:0004559~alpha-mannosidase activity	3	0.319149	0.0663547	ENSMUSG00000032295, ENSMUSG00000005142, ENSMUSG00000029119	738	7	11798	6.85134	1	0.984161	66.0406
GOTERM_MF_DIRECT	GO:0016709~oxidoreductase activity, acting on paired donors, with incorporation or reduction of molecular oxygen, NAD(P)H as one donor, and incorporation of one atom of oxygen	3	0.319149	0.0663547	ENSMUSG00000038244, ENSMUSG00000021235, ENSMUSG00000030652	738	7	11798	6.85134	1	0.984161	66.0406
GOTERM_MF_DIRECT	GO:0016788~hydrolase activity, acting on ester bonds	5	0.531915	0.0671609	ENSMUSG00000031938, ENSMUSG00000033096, ENSMUSG00000021996, ENSMUSG00000020774, ENSMUSG00000032026	738	25	11798	3.19729	1	0.980755	66.4989
GOTERM_BP_DIRECT	GO:0005975~carbohydrate metabolic process	17	1.80851	0.0673675	ENSMUSG00000032295, ENSMUSG00000032306, ENSMUSG00000030815, ENSMUSG00000063229, ENSMUSG00000035239, ENSMUSG00000028048, ENSMUSG00000028189, ENSMUSG00000031299, ENSMUSG00000053916, ENSMUSG00000019577, ENSMUSG00000074340, ENSMUSG00000005142, ENSMUSG00000050627, ENSMUSG00000005951, ENSMUSG00000043873, ENSMUSG00000029119, ENSMUSG00000000168	788	166	12260	1.59333	1	0.999962	71.4064
GOTERM_MF_DIRECT	GO:0050660~flavin adenine dinucleotide binding	8	0.851064	0.06828	ENSMUSG00000021577, ENSMUSG00000022763, ENSMUSG00000021235, ENSMUSG00000031958, ENSMUSG00000040147, ENSMUSG00000036932, ENSMUSG00000042410, ENSMUSG00000031969	738	58	11798	2.20503	1	0.977528	67.1256
GOTERM_BP_DIRECT	GO:0022900~electron transport chain	3	0.319149	0.0696633	ENSMUSG00000026032, ENSMUSG00000021577, ENSMUSG00000027809	788	7	12260	6.66788	1	0.999956	72.6439
GOTERM_BP_DIRECT	GO:0061732~mitochondrial acetyl-CoA biosynthetic process from pyruvate	3	0.319149	0.0696633	ENSMUSG00000026568, ENSMUSG00000000168, ENSMUSG00000031299	788	7	12260	6.66788	1	0.999956	72.6439
GOTERM_BP_DIRECT	GO:0006108~malate metabolic process	3	0.319149	0.0696633	ENSMUSG00000026526, ENSMUSG00000024556, ENSMUSG00000032418	788	7	12260	6.66788	1	0.999956	72.6439
GOTERM_BP_DIRECT	GO:0002318~myeloid progenitor cell differentiation	3	0.319149	0.0696633	ENSMUSG00000042817, ENSMUSG00000002413, ENSMUSG00000005672	788	7	12260	6.66788	1	0.999956	72.6439
GOTERM_CC_DIRECT	GO:0033116~endoplasmic reticulum-Golgi intermediate compartment membrane	6	0.638298	0.0697262	ENSMUSG00000024875, ENSMUSG00000063406, ENSMUSG00000057103, ENSMUSG00000018171, ENSMUSG00000027429, ENSMUSG00000028789	842	35	13160	2.67933	1	0.80138	64.5996
GOTERM_BP_DIRECT	GO:0007162~negative regulation of cell adhesion	6	0.638298	0.0707813	ENSMUSG00000032087, ENSMUSG00000018166, ENSMUSG00000048826, ENSMUSG00000051262, ENSMUSG00000057103, ENSMUSG00000015829	788	35	12260	2.66715	1	0.999941	73.228
GOTERM_BP_DIRECT	GO:0055072~iron ion homeostasis	6	0.638298	0.0707813	ENSMUSG00000063698, ENSMUSG00000006611, ENSMUSG00000029104, ENSMUSG00000022199, ENSMUSG00000032554, ENSMUSG00000015653	788	35	12260	2.66715	1	0.999941	73.228
GOTERM_CC_DIRECT	GO:0005789~endoplasmic reticulum membrane	47	5	0.0723432	ENSMUSG00000025202, ENSMUSG00000024875, ENSMUSG00000006315, ENSMUSG00000037822, ENSMUSG00000027983, ENSMUSG00000032523, ENSMUSG00000030588, ENSMUSG00000027489, ENSMUSG00000019877, ENSMUSG00000037720, ENSMUSG00000038776, ENSMUSG00000027035, ENSMUSG00000008540, ENSMUSG00000038213, ENSMUSG00000074212, ENSMUSG00000021263, ENSMUSG00000036835, ENSMUSG00000031467, ENSMUSG00000039887, ENSMUSG00000078919,…	842	578	13160	1.27091	1	0.799381	66.0039
GOTERM_BP_DIRECT	GO:0007029~endoplasmic reticulum organization	5	0.531915	0.0727748	ENSMUSG00000021669, ENSMUSG00000000058, ENSMUSG00000029104, ENSMUSG00000018171, ENSMUSG00000043461	788	25	12260	3.11168	1	0.999931	74.2405
GOTERM_BP_DIRECT	GO:0008152~metabolic process	32	3.40426	0.0762005	ENSMUSG00000032295, ENSMUSG00000016179, ENSMUSG00000022471, ENSMUSG00000019850, ENSMUSG00000032348, ENSMUSG00000053965, ENSMUSG00000060376, ENSMUSG00000026192, ENSMUSG00000031467, ENSMUSG00000029119, ENSMUSG00000042010, ENSMUSG00000028601, ENSMUSG00000022615, ENSMUSG00000035239, ENSMUSG00000024556, ENSMUSG00000020774, ENSMUSG00000028048, ENSMUSG00000028189, ENSMUSG00000022962, ENSMUSG00000004565,…	788	370	12260	1.34559	1	0.999935	75.8965
GOTERM_MF_DIRECT	GO:0052689~carboxylic ester hydrolase activity	6	0.638298	0.0782787	ENSMUSG00000017307, ENSMUSG00000021996, ENSMUSG00000039202, ENSMUSG00000004565, ENSMUSG00000036800, ENSMUSG00000034853	738	37	11798	2.5924	1	0.984145	72.2572
GOTERM_MF_DIRECT	GO:0016757~transferase activity, transferring glycosyl groups	17	1.80851	0.0806589	ENSMUSG00000022615, ENSMUSG00000032123, ENSMUSG00000031529, ENSMUSG00000027642, ENSMUSG00000028700, ENSMUSG00000045625, ENSMUSG00000038843, ENSMUSG00000030657, ENSMUSG00000031381, ENSMUSG00000045205, ENSMUSG00000028838, ENSMUSG00000029570, ENSMUSG00000060988, ENSMUSG00000037280, ENSMUSG00000022747, ENSMUSG00000006589, ENSMUSG00000006731	738	175	11798	1.55297	1	0.982784	73.3629
GOTERM_CC_DIRECT	GO:0032809~neuronal cell body membrane	5	0.531915	0.0808012	ENSMUSG00000025876, ENSMUSG00000035681, ENSMUSG00000050556, ENSMUSG00000047787, ENSMUSG00000020428	842	26	13160	3.00566	1	0.822216	70.1959
GOTERM_MF_DIRECT	GO:0004714~transmembrane receptor protein tyrosine kinase activity	7	0.744681	0.0831492	ENSMUSG00000032547, ENSMUSG00000018166, ENSMUSG00000002602, ENSMUSG00000027297, ENSMUSG00000054252, ENSMUSG00000042817, ENSMUSG00000005672	738	49	11798	2.28378	1	0.981561	74.4755
GOTERM_CC_DIRECT	GO:0048471~perinuclear region of cytoplasm	50	5.31915	0.0837347	ENSMUSG00000033278, ENSMUSG00000026880, ENSMUSG00000027674, ENSMUSG00000060675, ENSMUSG00000027843, ENSMUSG00000004558, ENSMUSG00000032523, ENSMUSG00000062995, ENSMUSG00000041794, ENSMUSG00000021669, ENSMUSG00000000058, ENSMUSG00000034845, ENSMUSG00000006611, ENSMUSG00000030494, ENSMUSG00000023064, ENSMUSG00000021948, ENSMUSG00000030681, ENSMUSG00000079317, ENSMUSG00000037280, ENSMUSG00000054252,…	842	627	13160	1.24637	1	0.821113	71.5337
GOTERM_MF_DIRECT	GO:0016798~hydrolase activity, acting on glycosyl bonds	8	0.851064	0.0846634	ENSMUSG00000032295, ENSMUSG00000005142, ENSMUSG00000029084, ENSMUSG00000035239, ENSMUSG00000028048, ENSMUSG00000028189, ENSMUSG00000029119, ENSMUSG00000036278	738	61	11798	2.09658	1	0.979439	75.1306
GOTERM_MF_DIRECT	GO:0004568~chitinase activity	3	0.319149	0.0848979	ENSMUSG00000074340, ENSMUSG00000028189, ENSMUSG00000043873	738	8	11798	5.99492	1	0.975916	75.2307
GOTERM_BP_DIRECT	GO:0032024~positive regulation of insulin secretion	6	0.638298	0.0857364	ENSMUSG00000009647, ENSMUSG00000009292, ENSMUSG00000021794, ENSMUSG00000029084, ENSMUSG00000047415, ENSMUSG00000041794	788	37	12260	2.52298	1	0.999971	79.9928
GOTERM_MF_DIRECT	GO:0004602~glutathione peroxidase activity	4	0.425532	0.0858368	ENSMUSG00000075706, ENSMUSG00000008540, ENSMUSG00000026688, ENSMUSG00000001663	738	17	11798	3.76152	1	0.97301	75.6274
GOTERM_BP_DIRECT	GO:0045745~positive regulation of G-protein coupled receptor protein signaling pathway	3	0.319149	0.0890301	ENSMUSG00000050063, ENSMUSG00000032186, ENSMUSG00000053965	788	8	12260	5.83439	1	0.999971	81.2479
GOTERM_BP_DIRECT	GO:0006013~mannose metabolic process	3	0.319149	0.0890301	ENSMUSG00000032295, ENSMUSG00000005142, ENSMUSG00000029119	788	8	12260	5.83439	1	0.999971	81.2479
GOTERM_BP_DIRECT	GO:0007625~grooming behavior	3	0.319149	0.0890301	ENSMUSG00000028657, ENSMUSG00000029104, ENSMUSG00000006589	788	8	12260	5.83439	1	0.999971	81.2479
GOTERM_BP_DIRECT	GO:0006032~chitin catabolic process	3	0.319149	0.0890301	ENSMUSG00000074340, ENSMUSG00000028189, ENSMUSG00000043873	788	8	12260	5.83439	1	0.999971	81.2479
GOTERM_BP_DIRECT	GO:0055085~transmembrane transport	25	2.65957	0.0896658	ENSMUSG00000050556, ENSMUSG00000051111, ENSMUSG00000027365, ENSMUSG00000059149, ENSMUSG00000002984, ENSMUSG00000043673, ENSMUSG00000002346, ENSMUSG00000026435, ENSMUSG00000009292, ENSMUSG00000000792, ENSMUSG00000017765, ENSMUSG00000030089, ENSMUSG00000008892, ENSMUSG00000019082, ENSMUSG00000036949, ENSMUSG00000011034, ENSMUSG00000049624, ENSMUSG00000024339, ENSMUSG00000040938, ENSMUSG00000030741,…	788	280	12260	1.38914	1	0.999961	81.4814
GOTERM_CC_DIRECT	GO:0031305~integral component of mitochondrial inner membrane	4	0.425532	0.090546	ENSMUSG00000009647, ENSMUSG00000062729, ENSMUSG00000027809, ENSMUSG00000043284	842	17	13160	3.67752	1	0.83404	74.4276
GOTERM_BP_DIRECT	GO:0022904~respiratory electron transport chain	4	0.425532	0.0914868	ENSMUSG00000021577, ENSMUSG00000030652, ENSMUSG00000027809, ENSMUSG00000091780	788	17	12260	3.66079	1	0.999955	82.1352
GOTERM_BP_DIRECT	GO:0006883~cellular sodium ion homeostasis	4	0.425532	0.0914868	ENSMUSG00000026576, ENSMUSG00000033161, ENSMUSG00000031618, ENSMUSG00000029359	788	17	12260	3.66079	1	0.999955	82.1352
GOTERM_MF_DIRECT	GO:0008483~transaminase activity	4	0.425532	0.0984274	ENSMUSG00000039648, ENSMUSG00000019232, ENSMUSG00000030268, ENSMUSG00000031700	738	18	11798	3.55254	1	0.981752	80.4044
GOTERM_CC_DIRECT	GO:0005615~extracellular space	62	6.59574	0.0992277	ENSMUSG00000004366, ENSMUSG00000026880, ENSMUSG00000060126, ENSMUSG00000006014, ENSMUSG00000058571, ENSMUSG00000002602, ENSMUSG00000020077, ENSMUSG00000028780, ENSMUSG00000032087, ENSMUSG00000067578, ENSMUSG00000063531, ENSMUSG00000043635, ENSMUSG00000006611, ENSMUSG00000029086, ENSMUSG00000032494, ENSMUSG00000019579, ENSMUSG00000019761, ENSMUSG00000054196, ENSMUSG00000032532, ENSMUSG00000027187,…	842	810	13160	1.19633	1	0.851069	77.7197

## Sheet: P7-CMRs_MACS_GO
Table S6. GO and KEGG pathway enrichment analysis of the genes encoded by SMRs and CMRs as compared between the m6A peaks of P7 and P60 that were identified by using MACS2 software.
Category	Term	Count	%	PValue	Genes	List Total	Pop Hits	Pop Total	Fold Enrichment	Bonferroni	Benjamini	FDR
GOTERM_BP_DIRECT	GO:0006351~transcription, DNA-templated	397	16.9731	4.77074e-22	ENSMUSG00000010476, ENSMUSG00000063281, ENSMUSG00000063382, ENSMUSG00000024260, ENSMUSG00000042724, ENSMUSG00000019777, ENSMUSG00000018501, ENSMUSG00000038697, ENSMUSG00000061517, ENSMUSG00000029687, ENSMUSG00000025612, ENSMUSG00000029587, ENSMUSG00000006392, ENSMUSG00000033773, ENSMUSG00000073423, ENSMUSG00000042814, ENSMUSG00000025216, ENSMUSG00000025880, ENSMUSG00000042712, ENSMUSG00000085795,…	2003	1628	12628	1.53741	2.38012e-18	2.38012e-18	9.07689e-19
GOTERM_BP_DIRECT	GO:0006355~regulation of transcription, DNA-templated	447	19.1107	2.16e-21	ENSMUSG00000010476, ENSMUSG00000063281, ENSMUSG00000063382, ENSMUSG00000024260, ENSMUSG00000042724, ENSMUSG00000019777, ENSMUSG00000018501, ENSMUSG00000038697, ENSMUSG00000061517, ENSMUSG00000025612, ENSMUSG00000029687, ENSMUSG00000029587, ENSMUSG00000006392, ENSMUSG00000033773, ENSMUSG00000073423, ENSMUSG00000001504, ENSMUSG00000042810, ENSMUSG00000046185, ENSMUSG00000028309, ENSMUSG00000074829,…	2003	1906	12628	1.47856	1.07763e-17	5.38813e-18	4.10966e-18
GOTERM_BP_DIRECT	GO:0007156~homophilic cell adhesion via plasma membrane adhesion molecules	60	2.5652	8.14206e-14	ENSMUSG00000055333, ENSMUSG00000103707, ENSMUSG00000036862, ENSMUSG00000102206, ENSMUSG00000103144, ENSMUSG00000007440, ENSMUSG00000051375, ENSMUSG00000050947, ENSMUSG00000104148, ENSMUSG00000102440, ENSMUSG00000103800, ENSMUSG00000104346, ENSMUSG00000071793, ENSMUSG00000103749, ENSMUSG00000103442, ENSMUSG00000102312, ENSMUSG00000103770, ENSMUSG00000103585, ENSMUSG00000068740, ENSMUSG00000102918,…	2003	140	12628	2.70195	4.06002e-10	1.35334e-10	1.54832e-10
GOTERM_BP_DIRECT	GO:0016569~covalent chromatin modification	82	3.50577	1.64456e-10	ENSMUSG00000053754, ENSMUSG00000028053, ENSMUSG00000022702, ENSMUSG00000042207, ENSMUSG00000018476, ENSMUSG00000038384, ENSMUSG00000019777, ENSMUSG00000018501, ENSMUSG00000063049, ENSMUSG00000031540, ENSMUSG00000029687, ENSMUSG00000044791, ENSMUSG00000002307, ENSMUSG00000032481, ENSMUSG00000021767, ENSMUSG00000032187, ENSMUSG00000039473, ENSMUSG00000062270, ENSMUSG00000028309, ENSMUSG00000063870,…	2003	256	12628	2.01942	8.20472e-07	2.05118e-07	3.12897e-07
GOTERM_BP_DIRECT	GO:0006397~mRNA processing	86	3.67678	8.17071e-08	ENSMUSG00000037958, ENSMUSG00000030216, ENSMUSG00000031311, ENSMUSG00000021413, ENSMUSG00000031157, ENSMUSG00000022023, ENSMUSG00000029439, ENSMUSG00000042389, ENSMUSG00000055760, ENSMUSG00000027014, ENSMUSG00000040720, ENSMUSG00000041777, ENSMUSG00000040824, ENSMUSG00000035851, ENSMUSG00000034931, ENSMUSG00000059208, ENSMUSG00000034820, ENSMUSG00000059005, ENSMUSG00000002455, ENSMUSG00000060475,…	2003	308	12628	1.76036	0.000407553	8.1524e-05	0.000155457
GOTERM_MF_DIRECT	GO:0003676~nucleic acid binding	237	10.1325	6.61638e-10	ENSMUSG00000029178, ENSMUSG00000063281, ENSMUSG00000053289, ENSMUSG00000092417, ENSMUSG00000050855, ENSMUSG00000029587, ENSMUSG00000034820, ENSMUSG00000021264, ENSMUSG00000042308, ENSMUSG00000048385, ENSMUSG00000059708, ENSMUSG00000062101, ENSMUSG00000054715, ENSMUSG00000054716, ENSMUSG00000046185, ENSMUSG00000042810, ENSMUSG00000074829, ENSMUSG00000071281, ENSMUSG00000020115, ENSMUSG00000053297,…	1953	1022	12144	1.44197	8.74685e-07	8.74685e-07	1.08253e-06
GOTERM_BP_DIRECT	GO:0045944~positive regulation of transcription from RNA polymerase II promoter	168	7.18256	0.000189915	ENSMUSG00000031442, ENSMUSG00000010476, ENSMUSG00000024563, ENSMUSG00000028053, ENSMUSG00000032446, ENSMUSG00000063382, ENSMUSG00000045954, ENSMUSG00000019777, ENSMUSG00000032253, ENSMUSG00000041777, ENSMUSG00000049577, ENSMUSG00000049047, ENSMUSG00000055148, ENSMUSG00000026434, ENSMUSG00000008976, ENSMUSG00000025612, ENSMUSG00000023027, ENSMUSG00000021264, ENSMUSG00000002455, ENSMUSG00000052155,…	2003	817	12628	1.29641	0.61232	0.082537	0.360717
GOTERM_MF_DIRECT	GO:0003677~DNA binding	322	13.7666	1.16551e-09	ENSMUSG00000032397, ENSMUSG00000010476, ENSMUSG00000021127, ENSMUSG00000046785, ENSMUSG00000029178, ENSMUSG00000063281, ENSMUSG00000034575, ENSMUSG00000018501, ENSMUSG00000061517, ENSMUSG00000000282, ENSMUSG00000031393, ENSMUSG00000025612, ENSMUSG00000021264, ENSMUSG00000042197, ENSMUSG00000037262, ENSMUSG00000048385, ENSMUSG00000030256, ENSMUSG00000034042, ENSMUSG00000035437, ENSMUSG00000022641,…	1953	1484	12144	1.34922	1.5408e-06	7.70402e-07	1.90694e-06
GOTERM_BP_DIRECT	GO:0048511~rhythmic process	36	1.53912	0.000272951	ENSMUSG00000002028, ENSMUSG00000043962, ENSMUSG00000031311, ENSMUSG00000042207, ENSMUSG00000042557, ENSMUSG00000055024, ENSMUSG00000019777, ENSMUSG00000050199, ENSMUSG00000028820, ENSMUSG00000029687, ENSMUSG00000022521, ENSMUSG00000034160, ENSMUSG00000063889, ENSMUSG00000063887, ENSMUSG00000030256, ENSMUSG00000048895, ENSMUSG00000023087, ENSMUSG00000033863, ENSMUSG00000025958, ENSMUSG00000020063,…	2003	123	12628	1.84523	0.743836	0.107291	0.518045
GOTERM_MF_DIRECT	GO:0044822~poly(A) RNA binding	241	10.3035	1.54198e-08	ENSMUSG00000021127, ENSMUSG00000037958, ENSMUSG00000048755, ENSMUSG00000053289, ENSMUSG00000064030, ENSMUSG00000019777, ENSMUSG00000041057, ENSMUSG00000047423, ENSMUSG00000031393, ENSMUSG00000040824, ENSMUSG00000041560, ENSMUSG00000034820, ENSMUSG00000054717, ENSMUSG00000036693, ENSMUSG00000021500, ENSMUSG00000095567, ENSMUSG00000031107, ENSMUSG00000022119, ENSMUSG00000037275, ENSMUSG00000033760,…	1953	1078	12144	1.39014	2.03848e-05	6.79497e-06	2.5229e-05
GOTERM_BP_DIRECT	GO:0007416~synapse assembly	17	0.726806	0.000403276	ENSMUSG00000033577, ENSMUSG00000050272, ENSMUSG00000020476, ENSMUSG00000034656, ENSMUSG00000051379, ENSMUSG00000037541, ENSMUSG00000000489, ENSMUSG00000067889, ENSMUSG00000031393, ENSMUSG00000023328, ENSMUSG00000024304, ENSMUSG00000031302, ENSMUSG00000063887, ENSMUSG00000051790, ENSMUSG00000032589, ENSMUSG00000032036, ENSMUSG00000066392	2003	42	12628	2.55184	0.866326	0.133887	0.764498
GOTERM_BP_DIRECT	GO:0045893~positive regulation of transcription, DNA-templated	121	5.17315	3.8236e-07	ENSMUSG00000024563, ENSMUSG00000010476, ENSMUSG00000040761, ENSMUSG00000032446, ENSMUSG00000032253, ENSMUSG00000050199, ENSMUSG00000000489, ENSMUSG00000031393, ENSMUSG00000055148, ENSMUSG00000034042, ENSMUSG00000028309, ENSMUSG00000024955, ENSMUSG00000036615, ENSMUSG00000054717, ENSMUSG00000021835, ENSMUSG00000022967, ENSMUSG00000026313, ENSMUSG00000005267, ENSMUSG00000029595, ENSMUSG00000015839,…	2003	492	12628	1.55051	0.00190577	0.000317882	0.000727481
GOTERM_BP_DIRECT	GO:0008380~RNA splicing	66	2.82172	1.29748e-06	ENSMUSG00000037958, ENSMUSG00000030216, ENSMUSG00000021413, ENSMUSG00000031311, ENSMUSG00000031157, ENSMUSG00000022023, ENSMUSG00000029439, ENSMUSG00000055760, ENSMUSG00000027014, ENSMUSG00000040720, ENSMUSG00000041777, ENSMUSG00000040824, ENSMUSG00000035851, ENSMUSG00000034931, ENSMUSG00000059208, ENSMUSG00000059005, ENSMUSG00000002455, ENSMUSG00000060475, ENSMUSG00000037475, ENSMUSG00000059708,…	2003	231	12628	1.8013	0.00645222	0.000924305	0.00246858
GOTERM_MF_DIRECT	GO:0003700~transcription factor activity, sequence-specific DNA binding	159	6.79778	1.4062e-06	ENSMUSG00000024563, ENSMUSG00000040761, ENSMUSG00000063281, ENSMUSG00000032446, ENSMUSG00000019777, ENSMUSG00000018501, ENSMUSG00000039634, ENSMUSG00000061517, ENSMUSG00000000282, ENSMUSG00000031393, ENSMUSG00000055148, ENSMUSG00000019826, ENSMUSG00000008976, ENSMUSG00000025612, ENSMUSG00000023027, ENSMUSG00000029587, ENSMUSG00000021264, ENSMUSG00000042197, ENSMUSG00000038615, ENSMUSG00000034042,…	1953	694	12144	1.42461	0.00185727	0.000464641	0.00230072
GOTERM_BP_DIRECT	GO:0000122~negative regulation of transcription from RNA polymerase II promoter	141	6.02822	2.5308e-06	ENSMUSG00000040761, ENSMUSG00000032446, ENSMUSG00000024260, ENSMUSG00000019777, ENSMUSG00000018501, ENSMUSG00000027968, ENSMUSG00000000282, ENSMUSG00000041777, ENSMUSG00000031393, ENSMUSG00000049577, ENSMUSG00000029687, ENSMUSG00000008976, ENSMUSG00000025612, ENSMUSG00000021264, ENSMUSG00000048385, ENSMUSG00000030256, ENSMUSG00000028582, ENSMUSG00000055053, ENSMUSG00000024955, ENSMUSG00000025880,…	2003	614	12628	1.44779	0.0125468	0.00157703	0.00481503
GOTERM_BP_DIRECT	GO:0045892~negative regulation of transcription, DNA-templated	107	4.5746	7.21564e-06	ENSMUSG00000024563, ENSMUSG00000040761, ENSMUSG00000031311, ENSMUSG00000034765, ENSMUSG00000019777, ENSMUSG00000018501, ENSMUSG00000050199, ENSMUSG00000000489, ENSMUSG00000041777, ENSMUSG00000031393, ENSMUSG00000029687, ENSMUSG00000029587, ENSMUSG00000030256, ENSMUSG00000056014, ENSMUSG00000055053, ENSMUSG00000085795, ENSMUSG00000054199, ENSMUSG00000054717, ENSMUSG00000021938, ENSMUSG00000021835,…	2003	447	12628	1.50914	0.0353587	0.0039919	0.0137277
GOTERM_MF_DIRECT	GO:0003682~chromatin binding	102	4.36084	9.05528e-06	ENSMUSG00000024563, ENSMUSG00000028053, ENSMUSG00000031311, ENSMUSG00000032446, ENSMUSG00000019777, ENSMUSG00000018501, ENSMUSG00000000282, ENSMUSG00000031393, ENSMUSG00000026434, ENSMUSG00000008976, ENSMUSG00000029687, ENSMUSG00000020122, ENSMUSG00000039741, ENSMUSG00000028309, ENSMUSG00000029505, ENSMUSG00000016409, ENSMUSG00000026313, ENSMUSG00000095567, ENSMUSG00000070544, ENSMUSG00000068267,…	1953	418	12144	1.51734	0.0118998	0.00239136	0.0148147
GOTERM_CC_DIRECT	GO:0005634~nucleus	977	41.77	3.30657e-16	ENSMUSG00000046785, ENSMUSG00000037958, ENSMUSG00000063281, ENSMUSG00000019777, ENSMUSG00000018501, ENSMUSG00000061517, ENSMUSG00000032501, ENSMUSG00000025612, ENSMUSG00000029687, ENSMUSG00000019978, ENSMUSG00000020122, ENSMUSG00000027502, ENSMUSG00000025216, ENSMUSG00000025880, ENSMUSG00000039164, ENSMUSG00000033623, ENSMUSG00000036693, ENSMUSG00000025889, ENSMUSG00000042439, ENSMUSG00000025602,…	2139	5120	13550	1.2088	2.73781e-13	2.73781e-13	5.10703e-13
GOTERM_BP_DIRECT	GO:0006325~chromatin organization	18	0.76956	5.3465e-05	ENSMUSG00000031422, ENSMUSG00000039473, ENSMUSG00000062270, ENSMUSG00000022702, ENSMUSG00000020063, ENSMUSG00000063870, ENSMUSG00000026283, ENSMUSG00000060206, ENSMUSG00000019777, ENSMUSG00000063049, ENSMUSG00000024921, ENSMUSG00000029670, ENSMUSG00000022360, ENSMUSG00000026313, ENSMUSG00000026434, ENSMUSG00000023927, ENSMUSG00000031245, ENSMUSG00000027284	2003	40	12628	2.83704	0.234131	0.0263218	0.101674
GOTERM_MF_DIRECT	GO:0003713~transcription coactivator activity	47	2.00941	9.30794e-05	ENSMUSG00000052684, ENSMUSG00000038369, ENSMUSG00000043962, ENSMUSG00000042292, ENSMUSG00000061315, ENSMUSG00000020074, ENSMUSG00000024260, ENSMUSG00000055024, ENSMUSG00000038697, ENSMUSG00000034957, ENSMUSG00000029004, ENSMUSG00000031540, ENSMUSG00000022521, ENSMUSG00000071076, ENSMUSG00000002307, ENSMUSG00000002455, ENSMUSG00000025323, ENSMUSG00000021039, ENSMUSG00000053110, ENSMUSG00000029833,…	1953	166	12144	1.76055	0.115786	0.0203006	0.152182
GOTERM_CC_DIRECT	GO:0005654~nucleoplasm	379	16.2035	7.21428e-10	ENSMUSG00000032397, ENSMUSG00000046785, ENSMUSG00000064030, ENSMUSG00000063382, ENSMUSG00000024260, ENSMUSG00000034575, ENSMUSG00000019777, ENSMUSG00000018501, ENSMUSG00000022781, ENSMUSG00000042444, ENSMUSG00000027455, ENSMUSG00000029687, ENSMUSG00000021264, ENSMUSG00000029587, ENSMUSG00000019978, ENSMUSG00000042308, ENSMUSG00000030256, ENSMUSG00000006392, ENSMUSG00000022641, ENSMUSG00000020409,…	2139	1820	13550	1.31916	5.93014e-07	2.96507e-07	1.11134e-06
GOTERM_CC_DIRECT	GO:0005730~nucleolus	187	7.99487	2.70696e-09	ENSMUSG00000031976, ENSMUSG00000021072, ENSMUSG00000061665, ENSMUSG00000000131, ENSMUSG00000031311, ENSMUSG00000021629, ENSMUSG00000064030, ENSMUSG00000063382, ENSMUSG00000041057, ENSMUSG00000042389, ENSMUSG00000053801, ENSMUSG00000034936, ENSMUSG00000041560, ENSMUSG00000041773, ENSMUSG00000058006, ENSMUSG00000033773, ENSMUSG00000020780, ENSMUSG00000054716, ENSMUSG00000025077, ENSMUSG00000055053,…	2139	789	13550	1.50139	2.22512e-06	7.41706e-07	4.17e-06
GOTERM_CC_DIRECT	GO:0016363~nuclear matrix	29	1.23985	0.000302758	ENSMUSG00000061360, ENSMUSG00000031311, ENSMUSG00000018593, ENSMUSG00000022528, ENSMUSG00000034957, ENSMUSG00000061136, ENSMUSG00000028820, ENSMUSG00000041773, ENSMUSG00000059208, ENSMUSG00000021264, ENSMUSG00000006586, ENSMUSG00000037262, ENSMUSG00000056501, ENSMUSG00000022009, ENSMUSG00000040820, ENSMUSG00000021039, ENSMUSG00000057113, ENSMUSG00000020661, ENSMUSG00000042133, ENSMUSG00000027525,…	2139	92	13550	1.99682	0.220345	0.0485621	0.465374
GOTERM_BP_DIRECT	GO:0061626~pharyngeal arch artery morphogenesis	7	0.299273	0.00033029	ENSMUSG00000021835, ENSMUSG00000021796, ENSMUSG00000067336, ENSMUSG00000039239, ENSMUSG00000022528, ENSMUSG00000048616, ENSMUSG00000032187	2003	8	12628	5.51648	0.807583	0.119069	0.626549
GOTERM_CC_DIRECT	GO:0016607~nuclear speck	53	2.26593	4.65518e-05	ENSMUSG00000022800, ENSMUSG00000028248, ENSMUSG00000037958, ENSMUSG00000030216, ENSMUSG00000031311, ENSMUSG00000031157, ENSMUSG00000038384, ENSMUSG00000022023, ENSMUSG00000029474, ENSMUSG00000027014, ENSMUSG00000040720, ENSMUSG00000041777, ENSMUSG00000000787, ENSMUSG00000035851, ENSMUSG00000002455, ENSMUSG00000060475, ENSMUSG00000037475, ENSMUSG00000059708, ENSMUSG00000051177, ENSMUSG00000057113,…	2139	193	13550	1.73959	0.0375435	0.00952099	0.0716877
GOTERM_BP_DIRECT	GO:0006338~chromatin remodeling	24	1.02608	0.000631305	ENSMUSG00000031422, ENSMUSG00000056216, ENSMUSG00000002748, ENSMUSG00000062270, ENSMUSG00000035623, ENSMUSG00000021377, ENSMUSG00000046791, ENSMUSG00000031229, ENSMUSG00000024921, ENSMUSG00000041235, ENSMUSG00000000567, ENSMUSG00000026313, ENSMUSG00000040054, ENSMUSG00000070544, ENSMUSG00000025369, ENSMUSG00000002307, ENSMUSG00000023927, ENSMUSG00000026803, ENSMUSG00000026646, ENSMUSG00000030034,…	2003	73	12628	2.07273	0.957173	0.189447	1.19432
GOTERM_BP_DIRECT	GO:0006357~regulation of transcription from RNA polymerase II promoter	75	3.2065	0.000663923	ENSMUSG00000036376, ENSMUSG00000042292, ENSMUSG00000032446, ENSMUSG00000095139, ENSMUSG00000032253, ENSMUSG00000018501, ENSMUSG00000032212, ENSMUSG00000032402, ENSMUSG00000026434, ENSMUSG00000047907, ENSMUSG00000029687, ENSMUSG00000008976, ENSMUSG00000023027, ENSMUSG00000022914, ENSMUSG00000044167, ENSMUSG00000003435, ENSMUSG00000049536, ENSMUSG00000006392, ENSMUSG00000026923, ENSMUSG00000045248,…	2003	326	12628	1.45043	0.963608	0.187052	1.25566
GOTERM_CC_DIRECT	GO:0015030~Cajal body	17	0.726806	0.00121812	ENSMUSG00000024217, ENSMUSG00000008301, ENSMUSG00000031403, ENSMUSG00000034525, ENSMUSG00000033983, ENSMUSG00000033054, ENSMUSG00000050188, ENSMUSG00000021500, ENSMUSG00000008373, ENSMUSG00000021645, ENSMUSG00000015176, ENSMUSG00000041264, ENSMUSG00000026020, ENSMUSG00000049396, ENSMUSG00000020705, ENSMUSG00000046865, ENSMUSG00000039218	2139	46	13550	2.3411	0.63282	0.153787	1.86011
GOTERM_MF_DIRECT	GO:0045499~chemorepellent activity	12	0.51304	0.00132349	ENSMUSG00000028289, ENSMUSG00000026121, ENSMUSG00000000627, ENSMUSG00000022231, ENSMUSG00000021904, ENSMUSG00000038777, ENSMUSG00000051379, ENSMUSG00000030539, ENSMUSG00000041014, ENSMUSG00000040254, ENSMUSG00000047414, ENSMUSG00000027200	1953	26	12144	2.8699	0.826368	0.22129	2.14355
GOTERM_CC_DIRECT	GO:0005938~cell cortex	34	1.45361	0.00133002	ENSMUSG00000026276, ENSMUSG00000061665, ENSMUSG00000020476, ENSMUSG00000041444, ENSMUSG00000035877, ENSMUSG00000041057, ENSMUSG00000056602, ENSMUSG00000002307, ENSMUSG00000034675, ENSMUSG00000005871, ENSMUSG00000027883, ENSMUSG00000004056, ENSMUSG00000045374, ENSMUSG00000001833, ENSMUSG00000031511, ENSMUSG00000022443, ENSMUSG00000028373, ENSMUSG00000075415, ENSMUSG00000000142, ENSMUSG00000026812,…	2139	124	13550	1.73694	0.665128	0.144686	2.02935
GOTERM_BP_DIRECT	GO:0000398~mRNA splicing, via spliceosome	29	1.23985	0.00140227	ENSMUSG00000061360, ENSMUSG00000024422, ENSMUSG00000040761, ENSMUSG00000031311, ENSMUSG00000004096, ENSMUSG00000032469, ENSMUSG00000027014, ENSMUSG00000061136, ENSMUSG00000037993, ENSMUSG00000001383, ENSMUSG00000063511, ENSMUSG00000028821, ENSMUSG00000035851, ENSMUSG00000031370, ENSMUSG00000059208, ENSMUSG00000034931, ENSMUSG00000004980, ENSMUSG00000002455, ENSMUSG00000002129, ENSMUSG00000021039,…	2003	100	12628	1.82832	0.999089	0.337551	2.63452
GOTERM_MF_DIRECT	GO:0001102~RNA polymerase II activating transcription factor binding	14	0.598546	0.00152133	ENSMUSG00000052684, ENSMUSG00000025958, ENSMUSG00000032446, ENSMUSG00000042557, ENSMUSG00000055024, ENSMUSG00000018501, ENSMUSG00000061436, ENSMUSG00000049577, ENSMUSG00000032402, ENSMUSG00000032698, ENSMUSG00000015839, ENSMUSG00000039910, ENSMUSG00000048540, ENSMUSG00000030256	1953	34	12144	2.5604	0.866377	0.222437	2.46024
GOTERM_MF_DIRECT	GO:0008013~beta-catenin binding	25	1.06883	0.00155998	ENSMUSG00000021782, ENSMUSG00000053754, ENSMUSG00000061665, ENSMUSG00000009073, ENSMUSG00000018476, ENSMUSG00000063382, ENSMUSG00000055024, ENSMUSG00000044548, ENSMUSG00000000567, ENSMUSG00000032402, ENSMUSG00000022240, ENSMUSG00000005871, ENSMUSG00000024304, ENSMUSG00000042308, ENSMUSG00000045174, ENSMUSG00000044167, ENSMUSG00000025314, ENSMUSG00000000142, ENSMUSG00000025880, ENSMUSG00000031575,…	1953	81	12144	1.91917	0.873043	0.204929	2.522
GOTERM_BP_DIRECT	GO:0034720~histone H3-K4 demethylation	6	0.25652	0.00157952	ENSMUSG00000042207, ENSMUSG00000056673, ENSMUSG00000025332, ENSMUSG00000038080, ENSMUSG00000030180, ENSMUSG00000046791	2003	7	12628	5.40389	0.999624	0.354762	2.96282
GOTERM_BP_DIRECT	GO:0030308~negative regulation of cell growth	30	1.2826	0.00172155	ENSMUSG00000009073, ENSMUSG00000055128, ENSMUSG00000035107, ENSMUSG00000026883, ENSMUSG00000056493, ENSMUSG00000024921, ENSMUSG00000038845, ENSMUSG00000041241, ENSMUSG00000008384, ENSMUSG00000000787, ENSMUSG00000032402, ENSMUSG00000039239, ENSMUSG00000032187, ENSMUSG00000048787, ENSMUSG00000025272, ENSMUSG00000025314, ENSMUSG00000038976, ENSMUSG00000067336, ENSMUSG00000020063, ENSMUSG00000035529,…	2003	106	12628	1.7843	0.999815	0.363921	3.22512
GOTERM_BP_DIRECT	GO:0035413~positive regulation of catenin import into nucleus	7	0.299273	0.0018559	ENSMUSG00000044548, ENSMUSG00000032702, ENSMUSG00000024232, ENSMUSG00000032402, ENSMUSG00000022231, ENSMUSG00000020122, ENSMUSG00000037487	2003	10	12628	4.41318	0.999906	0.37085	3.47262
GOTERM_BP_DIRECT	GO:0002437~inflammatory response to antigenic stimulus	7	0.299273	0.0018559	ENSMUSG00000026923, ENSMUSG00000039191, ENSMUSG00000063281, ENSMUSG00000018476, ENSMUSG00000027878, ENSMUSG00000044244, ENSMUSG00000054717	2003	10	12628	4.41318	0.999906	0.37085	3.47262
GOTERM_BP_DIRECT	GO:0003149~membranous septum morphogenesis	7	0.299273	0.0018559	ENSMUSG00000021835, ENSMUSG00000057406, ENSMUSG00000044674, ENSMUSG00000030849, ENSMUSG00000039239, ENSMUSG00000026556, ENSMUSG00000048616	2003	10	12628	4.41318	0.999906	0.37085	3.47262
GOTERM_BP_DIRECT	GO:0030335~positive regulation of cell migration	46	1.96665	0.00193975	ENSMUSG00000028195, ENSMUSG00000026121, ENSMUSG00000037685, ENSMUSG00000026697, ENSMUSG00000038777, ENSMUSG00000020074, ENSMUSG00000051675, ENSMUSG00000000489, ENSMUSG00000005534, ENSMUSG00000026864, ENSMUSG00000005533, ENSMUSG00000049107, ENSMUSG00000032402, ENSMUSG00000005871, ENSMUSG00000020122, ENSMUSG00000042228, ENSMUSG00000033717, ENSMUSG00000004056, ENSMUSG00000025856, ENSMUSG00000029231,…	2003	186	12628	1.55919	0.999938	0.369522	3.62678
GOTERM_MF_DIRECT	GO:0044212~transcription regulatory region DNA binding	46	1.96665	0.00203317	ENSMUSG00000002028, ENSMUSG00000041483, ENSMUSG00000052684, ENSMUSG00000049295, ENSMUSG00000038539, ENSMUSG00000048118, ENSMUSG00000050295, ENSMUSG00000018501, ENSMUSG00000027361, ENSMUSG00000034957, ENSMUSG00000025049, ENSMUSG00000024921, ENSMUSG00000038845, ENSMUSG00000000567, ENSMUSG00000015846, ENSMUSG00000032402, ENSMUSG00000028820, ENSMUSG00000008976, ENSMUSG00000021264, ENSMUSG00000071076,…	1953	184	12144	1.55453	0.932159	0.235901	3.2751
GOTERM_MF_DIRECT	GO:0003723~RNA binding	141	6.02822	0.00277698	ENSMUSG00000037958, ENSMUSG00000040761, ENSMUSG00000031311, ENSMUSG00000041199, ENSMUSG00000053289, ENSMUSG00000038384, ENSMUSG00000043572, ENSMUSG00000029439, ENSMUSG00000028156, ENSMUSG00000027968, ENSMUSG00000029687, ENSMUSG00000034820, ENSMUSG00000021264, ENSMUSG00000002455, ENSMUSG00000037262, ENSMUSG00000037475, ENSMUSG00000059708, ENSMUSG00000038046, ENSMUSG00000020780, ENSMUSG00000042814,…	1953	701	12144	1.25072	0.974683	0.284094	4.4479
GOTERM_CC_DIRECT	GO:0005681~spliceosomal complex	35	1.49637	0.00307021	ENSMUSG00000061360, ENSMUSG00000024422, ENSMUSG00000030216, ENSMUSG00000021413, ENSMUSG00000004096, ENSMUSG00000022023, ENSMUSG00000060244, ENSMUSG00000027014, ENSMUSG00000037993, ENSMUSG00000010608, ENSMUSG00000040824, ENSMUSG00000063511, ENSMUSG00000028821, ENSMUSG00000031370, ENSMUSG00000059208, ENSMUSG00000034931, ENSMUSG00000059005, ENSMUSG00000004980, ENSMUSG00000002455, ENSMUSG00000027881,…	2139	135	13550	1.64234	0.920149	0.270904	4.62641
GOTERM_BP_DIRECT	GO:0016571~histone methylation	11	0.470286	0.00323217	ENSMUSG00000026857, ENSMUSG00000031393, ENSMUSG00000013787, ENSMUSG00000054823, ENSMUSG00000017548, ENSMUSG00000029687, ENSMUSG00000020230, ENSMUSG00000021488, ENSMUSG00000023927, ENSMUSG00000059851, ENSMUSG00000046865	2003	25	12628	2.774	1	0.52009	5.97368
GOTERM_CC_DIRECT	GO:0000790~nuclear chromatin	45	1.9239	0.00347967	ENSMUSG00000032397, ENSMUSG00000024563, ENSMUSG00000052684, ENSMUSG00000005370, ENSMUSG00000013787, ENSMUSG00000022702, ENSMUSG00000019777, ENSMUSG00000018501, ENSMUSG00000025578, ENSMUSG00000038679, ENSMUSG00000019857, ENSMUSG00000025049, ENSMUSG00000024921, ENSMUSG00000031393, ENSMUSG00000015846, ENSMUSG00000032402, ENSMUSG00000026434, ENSMUSG00000041773, ENSMUSG00000029687, ENSMUSG00000008976,…	2139	187	13550	1.5244	0.943033	0.272662	5.22806
GOTERM_MF_DIRECT	GO:0004386~helicase activity	33	1.41086	0.00355529	ENSMUSG00000024382, ENSMUSG00000053754, ENSMUSG00000027905, ENSMUSG00000024422, ENSMUSG00000053289, ENSMUSG00000020079, ENSMUSG00000024921, ENSMUSG00000037993, ENSMUSG00000042426, ENSMUSG00000000787, ENSMUSG00000056608, ENSMUSG00000034931, ENSMUSG00000057133, ENSMUSG00000025209, ENSMUSG00000026806, ENSMUSG00000023852, ENSMUSG00000032187, ENSMUSG00000058298, ENSMUSG00000024831, ENSMUSG00000030204,…	1953	124	12144	1.65482	0.990981	0.324548	5.66079
GOTERM_MF_DIRECT	GO:0046966~thyroid hormone receptor binding	11	0.470286	0.00358508	ENSMUSG00000028271, ENSMUSG00000038369, ENSMUSG00000043962, ENSMUSG00000109511, ENSMUSG00000034297, ENSMUSG00000005886, ENSMUSG00000020230, ENSMUSG00000021488, ENSMUSG00000022109, ENSMUSG00000018501, ENSMUSG00000030795	1953	25	12144	2.73598	0.991331	0.305963	5.70692
GOTERM_BP_DIRECT	GO:0003183~mitral valve morphogenesis	6	0.25652	0.00366157	ENSMUSG00000021796, ENSMUSG00000067336, ENSMUSG00000036862, ENSMUSG00000027954, ENSMUSG00000026836, ENSMUSG00000076431	2003	8	12628	4.72841	1	0.548735	6.74136
GOTERM_MF_DIRECT	GO:0004843~thiol-dependent ubiquitin-specific protease activity	22	0.940573	0.00366871	ENSMUSG00000043415, ENSMUSG00000018189, ENSMUSG00000046404, ENSMUSG00000063317, ENSMUSG00000020400, ENSMUSG00000033909, ENSMUSG00000046034, ENSMUSG00000059263, ENSMUSG00000045210, ENSMUSG00000033510, ENSMUSG00000038495, ENSMUSG00000056342, ENSMUSG00000042444, ENSMUSG00000029592, ENSMUSG00000054814, ENSMUSG00000051527, ENSMUSG00000028560, ENSMUSG00000064289, ENSMUSG00000031826, ENSMUSG00000051306,…	1953	72	12144	1.89998	0.992241	0.293243	5.83633
GOTERM_MF_DIRECT	GO:0016817~hydrolase activity, acting on acid anhydrides	7	0.299273	0.00380064	ENSMUSG00000053754, ENSMUSG00000041235, ENSMUSG00000056608, ENSMUSG00000057133, ENSMUSG00000020079, ENSMUSG00000024921, ENSMUSG00000032187	1953	11	12144	3.95699	0.993487	0.285092	6.04013
GOTERM_BP_DIRECT	GO:0006306~DNA methylation	10	0.427533	0.00432103	ENSMUSG00000020661, ENSMUSG00000002028, ENSMUSG00000004099, ENSMUSG00000030213, ENSMUSG00000013787, ENSMUSG00000029004, ENSMUSG00000040054, ENSMUSG00000029687, ENSMUSG00000005698, ENSMUSG00000030322	2003	22	12628	2.8657	1	0.593503	7.90879
GOTERM_MF_DIRECT	GO:0003690~double-stranded DNA binding	29	1.23985	0.00433299	ENSMUSG00000004099, ENSMUSG00000024563, ENSMUSG00000052684, ENSMUSG00000056216, ENSMUSG00000005370, ENSMUSG00000037138, ENSMUSG00000026273, ENSMUSG00000020052, ENSMUSG00000032212, ENSMUSG00000032402, ENSMUSG00000015846, ENSMUSG00000026434, ENSMUSG00000071076, ENSMUSG00000037262, ENSMUSG00000020380, ENSMUSG00000041459, ENSMUSG00000055053, ENSMUSG00000025958, ENSMUSG00000024238, ENSMUSG00000021374,…	1953	106	12144	1.70119	0.996787	0.30148	6.85828
GOTERM_CC_DIRECT	GO:0005815~microtubule organizing center	35	1.49637	0.00566742	ENSMUSG00000038618, ENSMUSG00000037098, ENSMUSG00000033088, ENSMUSG00000033444, ENSMUSG00000024991, ENSMUSG00000068394, ENSMUSG00000038170, ENSMUSG00000041777, ENSMUSG00000056602, ENSMUSG00000028519, ENSMUSG00000041846, ENSMUSG00000027459, ENSMUSG00000007721, ENSMUSG00000039781, ENSMUSG00000061175, ENSMUSG00000035437, ENSMUSG00000022607, ENSMUSG00000022604, ENSMUSG00000021870, ENSMUSG00000033904,…	2139	140	13550	1.58368	0.990645	0.373237	8.38301
GOTERM_MF_DIRECT	GO:0043565~sequence-specific DNA binding	93	3.97606	0.00569932	ENSMUSG00000018476, ENSMUSG00000050295, ENSMUSG00000032446, ENSMUSG00000022228, ENSMUSG00000095139, ENSMUSG00000019777, ENSMUSG00000018501, ENSMUSG00000032212, ENSMUSG00000055148, ENSMUSG00000029546, ENSMUSG00000032402, ENSMUSG00000029687, ENSMUSG00000025612, ENSMUSG00000008976, ENSMUSG00000021264, ENSMUSG00000023027, ENSMUSG00000049532, ENSMUSG00000038615, ENSMUSG00000044167, ENSMUSG00000005893,…	1953	446	12144	1.2966	0.999477	0.358839	8.92764
GOTERM_CC_DIRECT	GO:0032797~SMN complex	7	0.299273	0.00598682	ENSMUSG00000024831, ENSMUSG00000027905, ENSMUSG00000021645, ENSMUSG00000049396, ENSMUSG00000037275, ENSMUSG00000055760, ENSMUSG00000040621	2139	12	13550	3.69526	0.992816	0.361557	8.83531
GOTERM_BP_DIRECT	GO:0060412~ventricular septum morphogenesis	12	0.51304	0.00602374	ENSMUSG00000026923, ENSMUSG00000049577, ENSMUSG00000067336, ENSMUSG00000025880, ENSMUSG00000044674, ENSMUSG00000039910, ENSMUSG00000021067, ENSMUSG00000039239, ENSMUSG00000022528, ENSMUSG00000026836, ENSMUSG00000076431, ENSMUSG00000048616	2003	31	12628	2.44047	1	0.700527	10.8594
GOTERM_BP_DIRECT	GO:0043923~positive regulation by host of viral transcription	7	0.299273	0.00613131	ENSMUSG00000052684, ENSMUSG00000027667, ENSMUSG00000026434, ENSMUSG00000055024, ENSMUSG00000023852, ENSMUSG00000021039, ENSMUSG00000032187	2003	12	12628	3.67765	1	0.69276	11.0428
GOTERM_MF_DIRECT	GO:0003714~transcription corepressor activity	34	1.45361	0.00671495	ENSMUSG00000041483, ENSMUSG00000030213, ENSMUSG00000040761, ENSMUSG00000027206, ENSMUSG00000018698, ENSMUSG00000021488, ENSMUSG00000042207, ENSMUSG00000042557, ENSMUSG00000020074, ENSMUSG00000035877, ENSMUSG00000018501, ENSMUSG00000061436, ENSMUSG00000049577, ENSMUSG00000022245, ENSMUSG00000028282, ENSMUSG00000002307, ENSMUSG00000006586, ENSMUSG00000030256, ENSMUSG00000021039, ENSMUSG00000053110,…	1953	134	12144	1.57773	0.999865	0.390331	10.4378
GOTERM_BP_DIRECT	GO:0007399~nervous system development	74	3.16375	0.0071375	ENSMUSG00000027419, ENSMUSG00000026121, ENSMUSG00000052512, ENSMUSG00000029516, ENSMUSG00000033066, ENSMUSG00000062098, ENSMUSG00000027200, ENSMUSG00000035764, ENSMUSG00000024921, ENSMUSG00000004768, ENSMUSG00000029546, ENSMUSG00000041773, ENSMUSG00000028289, ENSMUSG00000050947, ENSMUSG00000049001, ENSMUSG00000021820, ENSMUSG00000034675, ENSMUSG00000032482, ENSMUSG00000032481, ENSMUSG00000027313,…	2003	350	12628	1.33296	1	0.733819	12.7407
GOTERM_BP_DIRECT	GO:0035871~protein K11-linked deubiquitination	6	0.25652	0.00716673	ENSMUSG00000029592, ENSMUSG00000046404, ENSMUSG00000045210, ENSMUSG00000033510, ENSMUSG00000038495, ENSMUSG00000021203	2003	9	12628	4.20303	1	0.722395	12.7896
GOTERM_BP_DIRECT	GO:0061312~BMP signaling pathway involved in heart development	5	0.213767	0.00721606	ENSMUSG00000021835, ENSMUSG00000021796, ENSMUSG00000021469, ENSMUSG00000026836, ENSMUSG00000048616	2003	6	12628	5.25379	1	0.712321	12.872
GOTERM_CC_DIRECT	GO:0071013~catalytic step 2 spliceosome	24	1.02608	0.007279	ENSMUSG00000063808, ENSMUSG00000020409, ENSMUSG00000061360, ENSMUSG00000003527, ENSMUSG00000004096, ENSMUSG00000021413, ENSMUSG00000038374, ENSMUSG00000021715, ENSMUSG00000027014, ENSMUSG00000037993, ENSMUSG00000040824, ENSMUSG00000028821, ENSMUSG00000021179, ENSMUSG00000034931, ENSMUSG00000059208, ENSMUSG00000031107, ENSMUSG00000004980, ENSMUSG00000059005, ENSMUSG00000002455, ENSMUSG00000002129,…	2139	87	13550	1.74751	0.997534	0.393733	10.6439
GOTERM_BP_DIRECT	GO:0045596~negative regulation of cell differentiation	13	0.555793	0.00740727	ENSMUSG00000026923, ENSMUSG00000030265, ENSMUSG00000027660, ENSMUSG00000028333, ENSMUSG00000022528, ENSMUSG00000036353, ENSMUSG00000022245, ENSMUSG00000025352, ENSMUSG00000039191, ENSMUSG00000017548, ENSMUSG00000046862, ENSMUSG00000027276, ENSMUSG00000048616	2003	36	12628	2.27664	1	0.709576	13.1907
GOTERM_BP_DIRECT	GO:0080182~histone H3-K4 trimethylation	8	0.342027	0.00759071	ENSMUSG00000002028, ENSMUSG00000038369, ENSMUSG00000005609, ENSMUSG00000034832, ENSMUSG00000048118, ENSMUSG00000034160, ENSMUSG00000036181, ENSMUSG00000027304	2003	16	12628	3.15227	1	0.706616	13.4954
GOTERM_MF_DIRECT	GO:0005515~protein binding	619	26.4643	0.00786104	ENSMUSG00000010476, ENSMUSG00000046785, ENSMUSG00000103144, ENSMUSG00000092417, ENSMUSG00000003070, ENSMUSG00000024260, ENSMUSG00000022125, ENSMUSG00000019777, ENSMUSG00000018501, ENSMUSG00000050199, ENSMUSG00000027455, ENSMUSG00000022957, ENSMUSG00000025612, ENSMUSG00000029687, ENSMUSG00000019978, ENSMUSG00000043439, ENSMUSG00000020122, ENSMUSG00000028309, ENSMUSG00000075415, ENSMUSG00000025216,…	1953	3564	12144	1.07997	0.999971	0.422545	12.1137
GOTERM_MF_DIRECT	GO:0030674~protein binding, bridging	16	0.684053	0.0080916	ENSMUSG00000025583, ENSMUSG00000020380, ENSMUSG00000079426, ENSMUSG00000038070, ENSMUSG00000027905, ENSMUSG00000026657, ENSMUSG00000028086, ENSMUSG00000031751, ENSMUSG00000034216, ENSMUSG00000024812, ENSMUSG00000022055, ENSMUSG00000022684, ENSMUSG00000021192, ENSMUSG00000017776, ENSMUSG00000022009, ENSMUSG00000052144	1953	49	12144	2.03041	0.999978	0.415519	12.4472
GOTERM_MF_DIRECT	GO:0070577~lysine-acetylated histone binding	8	0.342027	0.00819699	ENSMUSG00000002028, ENSMUSG00000002748, ENSMUSG00000057649, ENSMUSG00000040054, ENSMUSG00000052812, ENSMUSG00000032253, ENSMUSG00000032187, ENSMUSG00000029833	1953	16	12144	3.10906	0.999981	0.404376	12.5993
GOTERM_BP_DIRECT	GO:0007178~transmembrane receptor protein serine/threonine kinase signaling pathway	9	0.38478	0.00827089	ENSMUSG00000053436, ENSMUSG00000021796, ENSMUSG00000089945, ENSMUSG00000027784, ENSMUSG00000067336, ENSMUSG00000052155, ENSMUSG00000038729, ENSMUSG00000026836, ENSMUSG00000038679	2003	20	12628	2.83704	1	0.72606	14.6165
GOTERM_MF_DIRECT	GO:0018024~histone-lysine N-methyltransferase activity	12	0.51304	0.00875059	ENSMUSG00000002028, ENSMUSG00000013787, ENSMUSG00000029004, ENSMUSG00000054823, ENSMUSG00000028053, ENSMUSG00000029687, ENSMUSG00000044791, ENSMUSG00000021488, ENSMUSG00000057406, ENSMUSG00000026646, ENSMUSG00000038384, ENSMUSG00000059851	1953	32	12144	2.3318	0.999991	0.410302	13.3941
GOTERM_MF_DIRECT	GO:0042974~retinoic acid receptor binding	9	0.38478	0.00899307	ENSMUSG00000015846, ENSMUSG00000005886, ENSMUSG00000020230, ENSMUSG00000021488, ENSMUSG00000048490, ENSMUSG00000042548, ENSMUSG00000018501, ENSMUSG00000056260, ENSMUSG00000021039	1953	20	12144	2.79816	0.999993	0.40503	13.7401
GOTERM_BP_DIRECT	GO:0050808~synapse organization	13	0.555793	0.00941396	ENSMUSG00000034593, ENSMUSG00000026812, ENSMUSG00000102918, ENSMUSG00000031202, ENSMUSG00000032171, ENSMUSG00000044548, ENSMUSG00000025889, ENSMUSG00000030093, ENSMUSG00000023036, ENSMUSG00000022240, ENSMUSG00000031302, ENSMUSG00000063887, ENSMUSG00000051790	2003	37	12628	2.21511	1	0.760682	16.4696
GOTERM_BP_DIRECT	GO:0003181~atrioventricular valve morphogenesis	7	0.299273	0.00987515	ENSMUSG00000026923, ENSMUSG00000049577, ENSMUSG00000028195, ENSMUSG00000067336, ENSMUSG00000054387, ENSMUSG00000039239, ENSMUSG00000026836	2003	13	12628	3.39475	1	0.766888	17.2065
GOTERM_BP_DIRECT	GO:0016575~histone deacetylation	11	0.470286	0.0108491	ENSMUSG00000031422, ENSMUSG00000026313, ENSMUSG00000062270, ENSMUSG00000040054, ENSMUSG00000080268, ENSMUSG00000020063, ENSMUSG00000042557, ENSMUSG00000019777, ENSMUSG00000012076, ENSMUSG00000066900, ENSMUSG00000038845	2003	29	12628	2.39138	1	0.788791	18.7423
GOTERM_BP_DIRECT	GO:0030010~establishment of cell polarity	11	0.470286	0.0108491	ENSMUSG00000030020, ENSMUSG00000024969, ENSMUSG00000030093, ENSMUSG00000031016, ENSMUSG00000026504, ENSMUSG00000032855, ENSMUSG00000026494, ENSMUSG00000005699, ENSMUSG00000053046, ENSMUSG00000005533, ENSMUSG00000040022	2003	29	12628	2.39138	1	0.788791	18.7423
GOTERM_MF_DIRECT	GO:0008017~microtubule binding	43	1.83839	0.0110937	ENSMUSG00000022629, ENSMUSG00000063146, ENSMUSG00000020492, ENSMUSG00000032624, ENSMUSG00000027654, ENSMUSG00000055407, ENSMUSG00000041057, ENSMUSG00000049550, ENSMUSG00000052727, ENSMUSG00000005871, ENSMUSG00000021573, ENSMUSG00000058690, ENSMUSG00000045374, ENSMUSG00000032740, ENSMUSG00000000600, ENSMUSG00000002546, ENSMUSG00000063870, ENSMUSG00000026494, ENSMUSG00000052397, ENSMUSG00000031865,…	1953	185	12144	1.44529	1	0.459083	16.6834
GOTERM_BP_DIRECT	GO:0050730~regulation of peptidyl-tyrosine phosphorylation	8	0.342027	0.0111639	ENSMUSG00000022967, ENSMUSG00000028289, ENSMUSG00000024620, ENSMUSG00000027954, ENSMUSG00000020122, ENSMUSG00000026078, ENSMUSG00000025856, ENSMUSG00000000489	2003	17	12628	2.96684	1	0.788988	19.233
GOTERM_BP_DIRECT	GO:0050905~neuromuscular process	9	0.38478	0.0115357	ENSMUSG00000042605, ENSMUSG00000031393, ENSMUSG00000037251, ENSMUSG00000047976, ENSMUSG00000024831, ENSMUSG00000023033, ENSMUSG00000036580, ENSMUSG00000034656, ENSMUSG00000031960	2003	21	12628	2.70195	1	0.790806	19.8088
GOTERM_BP_DIRECT	GO:0001942~hair follicle development	13	0.555793	0.0118183	ENSMUSG00000022297, ENSMUSG00000021067, ENSMUSG00000050199, ENSMUSG00000038679, ENSMUSG00000061517, ENSMUSG00000024241, ENSMUSG00000000567, ENSMUSG00000005871, ENSMUSG00000031960, ENSMUSG00000020122, ENSMUSG00000025856, ENSMUSG00000039239, ENSMUSG00000026556	2003	38	12628	2.15682	1	0.790044	20.2438
GOTERM_CC_DIRECT	GO:0005856~cytoskeleton	189	8.08038	0.0121517	ENSMUSG00000033209, ENSMUSG00000061665, ENSMUSG00000024969, ENSMUSG00000038618, ENSMUSG00000038241, ENSMUSG00000020476, ENSMUSG00000022456, ENSMUSG00000027654, ENSMUSG00000030451, ENSMUSG00000041777, ENSMUSG00000032258, ENSMUSG00000041773, ENSMUSG00000021262, ENSMUSG00000022788, ENSMUSG00000028849, ENSMUSG00000019978, ENSMUSG00000025195, ENSMUSG00000027459, ENSMUSG00000022438, ENSMUSG00000056919,…	2139	1026	13550	1.16693	0.999957	0.538405	17.1667
GOTERM_BP_DIRECT	GO:0048013~ephrin receptor signaling pathway	14	0.598546	0.0131983	ENSMUSG00000029245, ENSMUSG00000024219, ENSMUSG00000001300, ENSMUSG00000003070, ENSMUSG00000002489, ENSMUSG00000043733, ENSMUSG00000029869, ENSMUSG00000022957, ENSMUSG00000028289, ENSMUSG00000027954, ENSMUSG00000017776, ENSMUSG00000022607, ENSMUSG00000048895, ENSMUSG00000032475	2003	43	12628	2.05264	1	0.817246	22.3366
GOTERM_BP_DIRECT	GO:0007157~heterophilic cell-cell adhesion via plasma membrane cell adhesion molecules	14	0.598546	0.0131983	ENSMUSG00000048218, ENSMUSG00000032135, ENSMUSG00000049336, ENSMUSG00000048078, ENSMUSG00000062300, ENSMUSG00000013033, ENSMUSG00000036862, ENSMUSG00000000305, ENSMUSG00000050947, ENSMUSG00000024304, ENSMUSG00000031561, ENSMUSG00000063887, ENSMUSG00000032012, ENSMUSG00000028399	2003	43	12628	2.05264	1	0.817246	22.3366
GOTERM_BP_DIRECT	GO:0006334~nucleosome assembly	24	1.02608	0.0134235	ENSMUSG00000047514, ENSMUSG00000049516, ENSMUSG00000082229, ENSMUSG00000059119, ENSMUSG00000036181, ENSMUSG00000035623, ENSMUSG00000028333, ENSMUSG00000039485, ENSMUSG00000019857, ENSMUSG00000054766, ENSMUSG00000074671, ENSMUSG00000024921, ENSMUSG00000031229, ENSMUSG00000000567, ENSMUSG00000031540, ENSMUSG00000002307, ENSMUSG00000041096, ENSMUSG00000002835, ENSMUSG00000028759, ENSMUSG00000021767,…	2003	91	12628	1.66274	1	0.814664	22.673
GOTERM_BP_DIRECT	GO:0007409~axonogenesis	25	1.06883	0.0134259	ENSMUSG00000026923, ENSMUSG00000025958, ENSMUSG00000022892, ENSMUSG00000041559, ENSMUSG00000030849, ENSMUSG00000021994, ENSMUSG00000003037, ENSMUSG00000020902, ENSMUSG00000075478, ENSMUSG00000005533, ENSMUSG00000020900, ENSMUSG00000028832, ENSMUSG00000030600, ENSMUSG00000043733, ENSMUSG00000021645, ENSMUSG00000050947, ENSMUSG00000052727, ENSMUSG00000005871, ENSMUSG00000033419, ENSMUSG00000033214,…	2003	96	12628	1.64181	1	0.806942	22.6766
GOTERM_BP_DIRECT	GO:0032922~circadian regulation of gene expression	17	0.726806	0.0134869	ENSMUSG00000002028, ENSMUSG00000020063, ENSMUSG00000048490, ENSMUSG00000019777, ENSMUSG00000018501, ENSMUSG00000050199, ENSMUSG00000030180, ENSMUSG00000025162, ENSMUSG00000005886, ENSMUSG00000070544, ENSMUSG00000034160, ENSMUSG00000062115, ENSMUSG00000033760, ENSMUSG00000063889, ENSMUSG00000030256, ENSMUSG00000023087, ENSMUSG00000032010	2003	57	12628	1.8803	1	0.800702	22.7675
GOTERM_BP_DIRECT	GO:0007411~axon guidance	32	1.36811	0.0138826	ENSMUSG00000056121, ENSMUSG00000020598, ENSMUSG00000003070, ENSMUSG00000001300, ENSMUSG00000051379, ENSMUSG00000038777, ENSMUSG00000025085, ENSMUSG00000049107, ENSMUSG00000021262, ENSMUSG00000039239, ENSMUSG00000022607, ENSMUSG00000048895, ENSMUSG00000048616, ENSMUSG00000049336, ENSMUSG00000029245, ENSMUSG00000047379, ENSMUSG00000000627, ENSMUSG00000026494, ENSMUSG00000038970, ENSMUSG00000021994,…	2003	132	12628	1.52837	1	0.802494	23.3548
GOTERM_BP_DIRECT	GO:0043066~negative regulation of apoptotic process	82	3.50577	0.0139979	ENSMUSG00000053754, ENSMUSG00000028195, ENSMUSG00000042557, ENSMUSG00000019777, ENSMUSG00000032253, ENSMUSG00000021559, ENSMUSG00000020079, ENSMUSG00000032604, ENSMUSG00000022781, ENSMUSG00000000787, ENSMUSG00000032402, ENSMUSG00000022684, ENSMUSG00000002307, ENSMUSG00000020122, ENSMUSG00000044167, ENSMUSG00000039239, ENSMUSG00000022607, ENSMUSG00000032187, ENSMUSG00000057113, ENSMUSG00000026705,…	2003	405	12628	1.27648	1	0.797777	23.5251
GOTERM_BP_DIRECT	GO:1902966~positive regulation of protein localization to early endosome	4	0.171013	0.0140281	ENSMUSG00000032050, ENSMUSG00000052397, ENSMUSG00000031207, ENSMUSG00000049313	2003	4	12628	6.30454	1	0.791175	23.5697
GOTERM_BP_DIRECT	GO:0003289~atrial septum primum morphogenesis	4	0.171013	0.0140281	ENSMUSG00000057406, ENSMUSG00000039239, ENSMUSG00000026836, ENSMUSG00000076431	2003	4	12628	6.30454	1	0.791175	23.5697
GOTERM_CC_DIRECT	GO:0070776~MOZ/MORF histone acetyltransferase complex	5	0.213767	0.0144855	ENSMUSG00000031540, ENSMUSG00000026283, ENSMUSG00000001632, ENSMUSG00000021767, ENSMUSG00000063952	2139	7	13550	4.52481	0.999994	0.575449	20.1305
GOTERM_BP_DIRECT	GO:0051965~positive regulation of synapse assembly	19	0.812313	0.0145204	ENSMUSG00000051379, ENSMUSG00000035274, ENSMUSG00000075478, ENSMUSG00000048218, ENSMUSG00000031393, ENSMUSG00000047085, ENSMUSG00000013033, ENSMUSG00000030093, ENSMUSG00000020704, ENSMUSG00000042589, ENSMUSG00000050947, ENSMUSG00000028782, ENSMUSG00000031302, ENSMUSG00000033214, ENSMUSG00000036790, ENSMUSG00000063887, ENSMUSG00000051790, ENSMUSG00000047414, ENSMUSG00000066392	2003	67	12628	1.78786	1	0.795334	24.2925
GOTERM_CC_DIRECT	GO:0005667~transcription factor complex	47	2.00941	0.0146147	ENSMUSG00000024563, ENSMUSG00000052684, ENSMUSG00000030213, ENSMUSG00000038369, ENSMUSG00000036376, ENSMUSG00000038539, ENSMUSG00000042557, ENSMUSG00000095139, ENSMUSG00000055024, ENSMUSG00000019777, ENSMUSG00000018501, ENSMUSG00000038679, ENSMUSG00000034957, ENSMUSG00000021962, ENSMUSG00000022245, ENSMUSG00000000567, ENSMUSG00000049577, ENSMUSG00000032402, ENSMUSG00000033237, ENSMUSG00000023027,…	2139	213	13550	1.39781	0.999994	0.553713	20.2917
GOTERM_BP_DIRECT	GO:0006930~substrate-dependent cell migration, cell extension	5	0.213767	0.0147314	ENSMUSG00000031078, ENSMUSG00000020902, ENSMUSG00000032475, ENSMUSG00000020900, ENSMUSG00000036353	2003	7	12628	4.50325	1	0.793067	24.6004
GOTERM_BP_DIRECT	GO:0032808~lacrimal gland development	5	0.213767	0.0147314	ENSMUSG00000000567, ENSMUSG00000050295, ENSMUSG00000030849, ENSMUSG00000042035, ENSMUSG00000027168	2003	7	12628	4.50325	1	0.793067	24.6004
GOTERM_MF_DIRECT	GO:0000981~RNA polymerase II transcription factor activity, sequence-specific DNA binding	33	1.41086	0.0147971	ENSMUSG00000021010, ENSMUSG00000052684, ENSMUSG00000046785, ENSMUSG00000038539, ENSMUSG00000094870, ENSMUSG00000022528, ENSMUSG00000056493, ENSMUSG00000038845, ENSMUSG00000000567, ENSMUSG00000050619, ENSMUSG00000071076, ENSMUSG00000025323, ENSMUSG00000048540, ENSMUSG00000039275, ENSMUSG00000021945, ENSMUSG00000056501, ENSMUSG00000030256, ENSMUSG00000003154, ENSMUSG00000006673, ENSMUSG00000021796,…	1953	136	12144	1.50881	1	0.54539	21.6442
GOTERM_BP_DIRECT	GO:0045197~establishment or maintenance of epithelial cell apical/basal polarity	7	0.299273	0.0149963	ENSMUSG00000021782, ENSMUSG00000030020, ENSMUSG00000024969, ENSMUSG00000070047, ENSMUSG00000052105, ENSMUSG00000026556, ENSMUSG00000022770	2003	14	12628	3.15227	1	0.792055	24.9851
GOTERM_MF_DIRECT	GO:0045322~unmethylated CpG binding	5	0.213767	0.0154737	ENSMUSG00000020661, ENSMUSG00000002028, ENSMUSG00000004099, ENSMUSG00000031393, ENSMUSG00000054611	1953	7	12144	4.44152	1	0.547481	22.52
GOTERM_BP_DIRECT	GO:0015012~heparan sulfate proteoglycan biosynthetic process	8	0.342027	0.0158126	ENSMUSG00000020868, ENSMUSG00000050796, ENSMUSG00000021978, ENSMUSG00000045216, ENSMUSG00000061731, ENSMUSG00000032252, ENSMUSG00000026556, ENSMUSG00000027198	2003	18	12628	2.80202	1	0.802664	26.1591
GOTERM_MF_DIRECT	GO:0005161~platelet-derived growth factor receptor binding	7	0.299273	0.0160149	ENSMUSG00000025314, ENSMUSG00000024620, ENSMUSG00000042228, ENSMUSG00000041417, ENSMUSG00000025856, ENSMUSG00000029231, ENSMUSG00000000489	1953	14	12144	3.10906	1	0.546374	23.2139
GOTERM_BP_DIRECT	GO:0048008~platelet-derived growth factor receptor signaling pathway	12	0.51304	0.0162206	ENSMUSG00000043733, ENSMUSG00000009681, ENSMUSG00000040268, ENSMUSG00000025314, ENSMUSG00000024620, ENSMUSG00000034640, ENSMUSG00000029623, ENSMUSG00000031538, ENSMUSG00000031955, ENSMUSG00000025856, ENSMUSG00000029231, ENSMUSG00000000489	2003	35	12628	2.16156	1	0.804416	26.7394
GOTERM_BP_DIRECT	GO:0006396~RNA processing	19	0.812313	0.0169024	ENSMUSG00000030216, ENSMUSG00000031403, ENSMUSG00000025047, ENSMUSG00000052551, ENSMUSG00000068882, ENSMUSG00000029439, ENSMUSG00000027968, ENSMUSG00000042426, ENSMUSG00000028274, ENSMUSG00000021179, ENSMUSG00000034163, ENSMUSG00000002455, ENSMUSG00000035597, ENSMUSG00000024785, ENSMUSG00000002129, ENSMUSG00000029599, ENSMUSG00000040620, ENSMUSG00000046865, ENSMUSG00000038046	2003	68	12628	1.76156	1	0.811299	27.6994
GOTERM_MF_DIRECT	GO:0036459~thiol-dependent ubiquitinyl hydrolase activity	20	0.855066	0.0170342	ENSMUSG00000043415, ENSMUSG00000039701, ENSMUSG00000018189, ENSMUSG00000046404, ENSMUSG00000033909, ENSMUSG00000046034, ENSMUSG00000059263, ENSMUSG00000033510, ENSMUSG00000045210, ENSMUSG00000038495, ENSMUSG00000056342, ENSMUSG00000042444, ENSMUSG00000029592, ENSMUSG00000054814, ENSMUSG00000051527, ENSMUSG00000028560, ENSMUSG00000031826, ENSMUSG00000032010, ENSMUSG00000051306, ENSMUSG00000021203	1953	72	12144	1.72726	1	0.555669	24.5051
GOTERM_BP_DIRECT	GO:0035023~regulation of Rho protein signal transduction	20	0.855066	0.0171766	ENSMUSG00000031442, ENSMUSG00000036885, ENSMUSG00000039713, ENSMUSG00000009681, ENSMUSG00000054901, ENSMUSG00000031511, ENSMUSG00000071176, ENSMUSG00000020640, ENSMUSG00000037509, ENSMUSG00000024241, ENSMUSG00000034801, ENSMUSG00000002489, ENSMUSG00000022957, ENSMUSG00000022788, ENSMUSG00000025195, ENSMUSG00000024304, ENSMUSG00000040624, ENSMUSG00000059495, ENSMUSG00000021895, ENSMUSG00000041977	2003	73	12628	1.72727	1	0.810294	28.0821
GOTERM_BP_DIRECT	GO:0042254~ribosome biogenesis	22	0.940573	0.0174194	ENSMUSG00000031976, ENSMUSG00000061024, ENSMUSG00000023988, ENSMUSG00000021149, ENSMUSG00000031403, ENSMUSG00000022313, ENSMUSG00000028729, ENSMUSG00000020430, ENSMUSG00000036693, ENSMUSG00000046791, ENSMUSG00000022247, ENSMUSG00000000787, ENSMUSG00000026020, ENSMUSG00000074182, ENSMUSG00000024785, ENSMUSG00000038335, ENSMUSG00000045538, ENSMUSG00000024429, ENSMUSG00000026806, ENSMUSG00000026516,…	2003	83	12628	1.67108	1	0.808751	28.4194
GOTERM_CC_DIRECT	GO:0005913~cell-cell adherens junction	63	2.69346	0.0191492	ENSMUSG00000055333, ENSMUSG00000017286, ENSMUSG00000061665, ENSMUSG00000024969, ENSMUSG00000020476, ENSMUSG00000025060, ENSMUSG00000034412, ENSMUSG00000036371, ENSMUSG00000067889, ENSMUSG00000026883, ENSMUSG00000022781, ENSMUSG00000000787, ENSMUSG00000037331, ENSMUSG00000031015, ENSMUSG00000034675, ENSMUSG00000020122, ENSMUSG00000027540, ENSMUSG00000022443, ENSMUSG00000026782, ENSMUSG00000025880,…	2139	305	13550	1.30849	1	0.629659	25.7587
GOTERM_BP_DIRECT	GO:0043966~histone H3 acetylation	14	0.598546	0.0194234	ENSMUSG00000025764, ENSMUSG00000003680, ENSMUSG00000026283, ENSMUSG00000001632, ENSMUSG00000055024, ENSMUSG00000024260, ENSMUSG00000038697, ENSMUSG00000027425, ENSMUSG00000028284, ENSMUSG00000031540, ENSMUSG00000021767, ENSMUSG00000028394, ENSMUSG00000063952, ENSMUSG00000032187	2003	45	12628	1.96141	1	0.836699	31.1464
GOTERM_CC_DIRECT	GO:0042641~actomyosin	6	0.25652	0.0195457	ENSMUSG00000000631, ENSMUSG00000026313, ENSMUSG00000034593, ENSMUSG00000022443, ENSMUSG00000030739, ENSMUSG00000020900	2139	11	13550	3.45531	1	0.614977	26.2197
GOTERM_BP_DIRECT	GO:0008360~regulation of cell shape	30	1.2826	0.019855	ENSMUSG00000029636, ENSMUSG00000039960, ENSMUSG00000030739, ENSMUSG00000036606, ENSMUSG00000032253, ENSMUSG00000033066, ENSMUSG00000061136, ENSMUSG00000022788, ENSMUSG00000020284, ENSMUSG00000019978, ENSMUSG00000022914, ENSMUSG00000022607, ENSMUSG00000090100, ENSMUSG00000038668, ENSMUSG00000024232, ENSMUSG00000022443, ENSMUSG00000053646, ENSMUSG00000052397, ENSMUSG00000041598, ENSMUSG00000031207,…	2003	125	12628	1.51309	1	0.837836	31.7208
GOTERM_BP_DIRECT	GO:0048699~generation of neurons	6	0.25652	0.0199281	ENSMUSG00000049107, ENSMUSG00000020052, ENSMUSG00000030201, ENSMUSG00000034675, ENSMUSG00000029516, ENSMUSG00000037475	2003	11	12628	3.43884	1	0.833591	31.8176
GOTERM_BP_DIRECT	GO:0045176~apical protein localization	6	0.25652	0.0199281	ENSMUSG00000021782, ENSMUSG00000032050, ENSMUSG00000045180, ENSMUSG00000026878, ENSMUSG00000026556, ENSMUSG00000021730	2003	11	12628	3.43884	1	0.833591	31.8176
GOTERM_BP_DIRECT	GO:2000737~negative regulation of stem cell differentiation	6	0.25652	0.0199281	ENSMUSG00000026923, ENSMUSG00000003119, ENSMUSG00000041297, ENSMUSG00000022528, ENSMUSG00000027276, ENSMUSG00000053110	2003	11	12628	3.43884	1	0.833591	31.8176
GOTERM_BP_DIRECT	GO:1902894~negative regulation of pri-miRNA transcription from RNA polymerase II promoter	6	0.25652	0.0199281	ENSMUSG00000026313, ENSMUSG00000000567, ENSMUSG00000021264, ENSMUSG00000019777, ENSMUSG00000000489, ENSMUSG00000008575	2003	11	12628	3.43884	1	0.833591	31.8176
GOTERM_CC_DIRECT	GO:0005875~microtubule associated complex	9	0.38478	0.0202061	ENSMUSG00000003226, ENSMUSG00000031812, ENSMUSG00000052727, ENSMUSG00000015994, ENSMUSG00000041057, ENSMUSG00000063077, ENSMUSG00000028613, ENSMUSG00000045374, ENSMUSG00000020973	2139	23	13550	2.47881	1	0.606311	26.9815
GOTERM_BP_DIRECT	GO:0006366~transcription from RNA polymerase II promoter	28	1.19709	0.0207172	ENSMUSG00000024382, ENSMUSG00000052684, ENSMUSG00000043962, ENSMUSG00000036376, ENSMUSG00000049295, ENSMUSG00000018698, ENSMUSG00000058881, ENSMUSG00000045996, ENSMUSG00000025019, ENSMUSG00000032402, ENSMUSG00000022109, ENSMUSG00000071076, ENSMUSG00000043456, ENSMUSG00000018076, ENSMUSG00000038611, ENSMUSG00000025958, ENSMUSG00000067336, ENSMUSG00000035529, ENSMUSG00000046201, ENSMUSG00000021469,…	2003	115	12628	1.53502	1	0.839963	32.8546
GOTERM_BP_DIRECT	GO:0048010~vascular endothelial growth factor receptor signaling pathway	9	0.38478	0.0207486	ENSMUSG00000004791, ENSMUSG00000053436, ENSMUSG00000031520, ENSMUSG00000067336, ENSMUSG00000050295, ENSMUSG00000041187, ENSMUSG00000031955, ENSMUSG00000041417, ENSMUSG00000022607	2003	23	12628	2.467	1	0.835281	32.8955
GOTERM_CC_DIRECT	GO:0043025~neuronal cell body	95	4.06156	0.0208596	ENSMUSG00000027419, ENSMUSG00000029516, ENSMUSG00000060882, ENSMUSG00000003037, ENSMUSG00000000489, ENSMUSG00000026883, ENSMUSG00000067889, ENSMUSG00000042388, ENSMUSG00000038453, ENSMUSG00000041773, ENSMUSG00000028289, ENSMUSG00000071655, ENSMUSG00000034675, ENSMUSG00000003378, ENSMUSG00000039239, ENSMUSG00000046447, ENSMUSG00000048895, ENSMUSG00000032589, ENSMUSG00000037624, ENSMUSG00000025583,…	2139	489	13550	1.23067	1	0.598278	27.7281
GOTERM_BP_DIRECT	GO:0051443~positive regulation of ubiquitin-protein transferase activity	8	0.342027	0.0216825	ENSMUSG00000032171, ENSMUSG00000048787, ENSMUSG00000020601, ENSMUSG00000074794, ENSMUSG00000028086, ENSMUSG00000038506, ENSMUSG00000027708, ENSMUSG00000032501	2003	19	12628	2.65454	1	0.843331	34.1027
GOTERM_BP_DIRECT	GO:0090162~establishment of epithelial cell polarity	7	0.299273	0.021702	ENSMUSG00000020776, ENSMUSG00000026657, ENSMUSG00000030583, ENSMUSG00000018001, ENSMUSG00000026556, ENSMUSG00000022528, ENSMUSG00000025812	2003	15	12628	2.94212	1	0.838683	34.1277
GOTERM_BP_DIRECT	GO:0060038~cardiac muscle cell proliferation	7	0.299273	0.021702	ENSMUSG00000026923, ENSMUSG00000045414, ENSMUSG00000048078, ENSMUSG00000015846, ENSMUSG00000033237, ENSMUSG00000050295, ENSMUSG00000039239	2003	15	12628	2.94212	1	0.838683	34.1277
GOTERM_BP_DIRECT	GO:0014912~negative regulation of smooth muscle cell migration	7	0.299273	0.021702	ENSMUSG00000021796, ENSMUSG00000039191, ENSMUSG00000026185, ENSMUSG00000036564, ENSMUSG00000035960, ENSMUSG00000032501, ENSMUSG00000027200	2003	15	12628	2.94212	1	0.838683	34.1277
GOTERM_MF_DIRECT	GO:0001078~transcriptional repressor activity, RNA polymerase II core promoter proximal region sequence-specific binding	27	1.15434	0.0221731	ENSMUSG00000041483, ENSMUSG00000049295, ENSMUSG00000020052, ENSMUSG00000022528, ENSMUSG00000027439, ENSMUSG00000029563, ENSMUSG00000049577, ENSMUSG00000022245, ENSMUSG00000047907, ENSMUSG00000025612, ENSMUSG00000021264, ENSMUSG00000022521, ENSMUSG00000031907, ENSMUSG00000043456, ENSMUSG00000044167, ENSMUSG00000030256, ENSMUSG00000028582, ENSMUSG00000022895, ENSMUSG00000024831, ENSMUSG00000024955,…	1953	109	12144	1.54027	1	0.640185	30.7098
GOTERM_BP_DIRECT	GO:0010718~positive regulation of epithelial to mesenchymal transition	11	0.470286	0.0223282	ENSMUSG00000024563, ENSMUSG00000026923, ENSMUSG00000026833, ENSMUSG00000024232, ENSMUSG00000032402, ENSMUSG00000029687, ENSMUSG00000000142, ENSMUSG00000063382, ENSMUSG00000019777, ENSMUSG00000039239, ENSMUSG00000085795	2003	32	12628	2.16719	1	0.842267	34.9253
GOTERM_MF_DIRECT	GO:0046332~SMAD binding	15	0.6413	0.0229067	ENSMUSG00000024563, ENSMUSG00000021796, ENSMUSG00000037573, ENSMUSG00000027660, ENSMUSG00000055024, ENSMUSG00000061436, ENSMUSG00000022245, ENSMUSG00000032217, ENSMUSG00000034557, ENSMUSG00000032402, ENSMUSG00000021264, ENSMUSG00000022521, ENSMUSG00000039910, ENSMUSG00000026836, ENSMUSG00000021039	1953	50	12144	1.86544	1	0.639824	31.5554
GOTERM_MF_DIRECT	GO:0045502~dynein binding	7	0.299273	0.0231292	ENSMUSG00000025889, ENSMUSG00000031516, ENSMUSG00000031865, ENSMUSG00000003452, ENSMUSG00000041057, ENSMUSG00000045374, ENSMUSG00000024974	1953	15	12144	2.90179	1	0.63136	31.8099
GOTERM_MF_DIRECT	GO:0019894~kinesin binding	13	0.555793	0.0241786	ENSMUSG00000071176, ENSMUSG00000027654, ENSMUSG00000040724, ENSMUSG00000063646, ENSMUSG00000020859, ENSMUSG00000034958, ENSMUSG00000025889, ENSMUSG00000109511, ENSMUSG00000031731, ENSMUSG00000002307, ENSMUSG00000020668, ENSMUSG00000021843, ENSMUSG00000028613	1953	41	12144	1.9716	1	0.6362	32.9986
GOTERM_MF_DIRECT	GO:0042393~histone binding	28	1.19709	0.0243577	ENSMUSG00000053754, ENSMUSG00000049516, ENSMUSG00000035623, ENSMUSG00000039671, ENSMUSG00000019857, ENSMUSG00000024921, ENSMUSG00000022360, ENSMUSG00000040054, ENSMUSG00000002052, ENSMUSG00000035726, ENSMUSG00000002307, ENSMUSG00000015749, ENSMUSG00000032187, ENSMUSG00000057113, ENSMUSG00000002748, ENSMUSG00000082229, ENSMUSG00000028309, ENSMUSG00000020063, ENSMUSG00000028333, ENSMUSG00000021377,…	1953	115	12144	1.51398	1	0.627629	33.1996
GOTERM_BP_DIRECT	GO:0060999~positive regulation of dendritic spine development	10	0.427533	0.0246382	ENSMUSG00000020224, ENSMUSG00000038668, ENSMUSG00000042688, ENSMUSG00000035863, ENSMUSG00000034708, ENSMUSG00000031302, ENSMUSG00000063887, ENSMUSG00000051790, ENSMUSG00000039671, ENSMUSG00000006435	2003	28	12628	2.25162	1	0.865664	37.7892
GOTERM_BP_DIRECT	GO:0050767~regulation of neurogenesis	10	0.427533	0.0246382	ENSMUSG00000026923, ENSMUSG00000041235, ENSMUSG00000020052, ENSMUSG00000029687, ENSMUSG00000009073, ENSMUSG00000032446, ENSMUSG00000022528, ENSMUSG00000027168, ENSMUSG00000054717, ENSMUSG00000053110	2003	28	12628	2.25162	1	0.865664	37.7892
GOTERM_BP_DIRECT	GO:0001707~mesoderm formation	10	0.427533	0.0246382	ENSMUSG00000024563, ENSMUSG00000021835, ENSMUSG00000021796, ENSMUSG00000067336, ENSMUSG00000032402, ENSMUSG00000009073, ENSMUSG00000032446, ENSMUSG00000026836, ENSMUSG00000048616, ENSMUSG00000027198	2003	28	12628	2.25162	1	0.865664	37.7892
GOTERM_CC_DIRECT	GO:0097504~Gemini of coiled bodies	5	0.213767	0.0253868	ENSMUSG00000033054, ENSMUSG00000027905, ENSMUSG00000021645, ENSMUSG00000055760, ENSMUSG00000040621	2139	8	13550	3.95921	1	0.652459	32.7079
GOTERM_MF_DIRECT	GO:0005089~Rho guanyl-nucleotide exchange factor activity	19	0.812313	0.0256103	ENSMUSG00000031442, ENSMUSG00000036885, ENSMUSG00000039713, ENSMUSG00000009681, ENSMUSG00000054901, ENSMUSG00000031511, ENSMUSG00000071176, ENSMUSG00000020640, ENSMUSG00000037509, ENSMUSG00000024241, ENSMUSG00000034801, ENSMUSG00000002489, ENSMUSG00000022957, ENSMUSG00000022788, ENSMUSG00000025195, ENSMUSG00000040624, ENSMUSG00000059495, ENSMUSG00000021895, ENSMUSG00000041977	1953	70	12144	1.68778	1	0.635329	34.589
GOTERM_BP_DIRECT	GO:0032924~activin receptor signaling pathway	5	0.213767	0.0258013	ENSMUSG00000024563, ENSMUSG00000032402, ENSMUSG00000052155, ENSMUSG00000037035, ENSMUSG00000026836	2003	8	12628	3.94034	1	0.873819	39.1856
GOTERM_BP_DIRECT	GO:0001657~ureteric bud development	13	0.555793	0.0263521	ENSMUSG00000021835, ENSMUSG00000024563, ENSMUSG00000025352, ENSMUSG00000032402, ENSMUSG00000037211, ENSMUSG00000004231, ENSMUSG00000018698, ENSMUSG00000050295, ENSMUSG00000025880, ENSMUSG00000030849, ENSMUSG00000020592, ENSMUSG00000022770, ENSMUSG00000048616	2003	42	12628	1.95141	1	0.875292	39.8365
GOTERM_BP_DIRECT	GO:0042110~T cell activation	9	0.38478	0.0269082	ENSMUSG00000039285, ENSMUSG00000022967, ENSMUSG00000032402, ENSMUSG00000035914, ENSMUSG00000023927, ENSMUSG00000022637, ENSMUSG00000000732, ENSMUSG00000022770, ENSMUSG00000032475	2003	24	12628	2.3642	1	0.876758	40.4869
GOTERM_BP_DIRECT	GO:0022604~regulation of cell morphogenesis	9	0.38478	0.0269082	ENSMUSG00000006673, ENSMUSG00000042500, ENSMUSG00000063382, ENSMUSG00000048486, ENSMUSG00000021945, ENSMUSG00000032253, ENSMUSG00000018593, ENSMUSG00000074746, ENSMUSG00000026933	2003	24	12628	2.3642	1	0.876758	40.4869
GOTERM_BP_DIRECT	GO:0035264~multicellular organism growth	25	1.06883	0.0273371	ENSMUSG00000075254, ENSMUSG00000021127, ENSMUSG00000040268, ENSMUSG00000058454, ENSMUSG00000038539, ENSMUSG00000026904, ENSMUSG00000048000, ENSMUSG00000030849, ENSMUSG00000075478, ENSMUSG00000039662, ENSMUSG00000067889, ENSMUSG00000024241, ENSMUSG00000031229, ENSMUSG00000043733, ENSMUSG00000037003, ENSMUSG00000055148, ENSMUSG00000030779, ENSMUSG00000021198, ENSMUSG00000027878, ENSMUSG00000021699,…	2003	102	12628	1.54523	1	0.876955	40.984
GOTERM_BP_DIRECT	GO:0042787~protein ubiquitination involved in ubiquitin-dependent protein catabolic process	29	1.23985	0.0275816	ENSMUSG00000024589, ENSMUSG00000025261, ENSMUSG00000039328, ENSMUSG00000040462, ENSMUSG00000029474, ENSMUSG00000051675, ENSMUSG00000030451, ENSMUSG00000062098, ENSMUSG00000028793, ENSMUSG00000035764, ENSMUSG00000032217, ENSMUSG00000019189, ENSMUSG00000022684, ENSMUSG00000002222, ENSMUSG00000026705, ENSMUSG00000064061, ENSMUSG00000055652, ENSMUSG00000040351, ENSMUSG00000024231, ENSMUSG00000005505,…	2003	123	12628	1.48644	1	0.875401	41.2656
GOTERM_CC_DIRECT	GO:0014069~postsynaptic density	50	2.13767	0.0277526	ENSMUSG00000026121, ENSMUSG00000020476, ENSMUSG00000060882, ENSMUSG00000003037, ENSMUSG00000035764, ENSMUSG00000028284, ENSMUSG00000042388, ENSMUSG00000038453, ENSMUSG00000021820, ENSMUSG00000034675, ENSMUSG00000003378, ENSMUSG00000032589, ENSMUSG00000048895, ENSMUSG00000046447, ENSMUSG00000067336, ENSMUSG00000038665, ENSMUSG00000062209, ENSMUSG00000000142, ENSMUSG00000036306, ENSMUSG00000022770,…	2139	238	13550	1.33083	1	0.667687	35.1807
GOTERM_BP_DIRECT	GO:0003148~outflow tract septum morphogenesis	8	0.342027	0.0289041	ENSMUSG00000021835, ENSMUSG00000021796, ENSMUSG00000067336, ENSMUSG00000030849, ENSMUSG00000021469, ENSMUSG00000039239, ENSMUSG00000026556, ENSMUSG00000026836	2003	20	12628	2.52182	1	0.883734	42.7669
GOTERM_CC_DIRECT	GO:0005694~chromosome	62	2.65071	0.0289861	ENSMUSG00000020224, ENSMUSG00000005370, ENSMUSG00000005371, ENSMUSG00000028053, ENSMUSG00000034349, ENSMUSG00000021413, ENSMUSG00000038384, ENSMUSG00000020430, ENSMUSG00000027455, ENSMUSG00000029687, ENSMUSG00000044791, ENSMUSG00000047710, ENSMUSG00000002307, ENSMUSG00000031921, ENSMUSG00000020380, ENSMUSG00000050668, ENSMUSG00000031516, ENSMUSG00000036181, ENSMUSG00000022678, ENSMUSG00000054717,…	2139	306	13550	1.28351	1	0.666806	36.4359
GOTERM_MF_DIRECT	GO:0004402~histone acetyltransferase activity	13	0.555793	0.0290485	ENSMUSG00000029670, ENSMUSG00000027425, ENSMUSG00000069495, ENSMUSG00000031540, ENSMUSG00000005886, ENSMUSG00000003680, ENSMUSG00000022521, ENSMUSG00000055024, ENSMUSG00000024260, ENSMUSG00000021767, ENSMUSG00000059288, ENSMUSG00000038697, ENSMUSG00000025049	1953	42	12144	1.92466	1	0.671577	38.2647
GOTERM_MF_DIRECT	GO:0002039~p53 binding	18	0.76956	0.0290665	ENSMUSG00000053754, ENSMUSG00000013787, ENSMUSG00000028309, ENSMUSG00000020063, ENSMUSG00000055024, ENSMUSG00000029474, ENSMUSG00000095567, ENSMUSG00000029535, ENSMUSG00000037492, ENSMUSG00000022521, ENSMUSG00000002307, ENSMUSG00000021285, ENSMUSG00000042854, ENSMUSG00000031826, ENSMUSG00000039725, ENSMUSG00000029833, ENSMUSG00000057113, ENSMUSG00000032187	1953	66	12144	1.69585	1	0.661491	38.2834
GOTERM_CC_DIRECT	GO:0034719~SMN-Sm protein complex	7	0.299273	0.0295375	ENSMUSG00000040824, ENSMUSG00000027905, ENSMUSG00000021645, ENSMUSG00000049396, ENSMUSG00000037275, ENSMUSG00000055760, ENSMUSG00000040621	2139	16	13550	2.77145	1	0.657523	36.9898
GOTERM_BP_DIRECT	GO:0001706~endoderm formation	6	0.25652	0.0297829	ENSMUSG00000024563, ENSMUSG00000018698, ENSMUSG00000025571, ENSMUSG00000034765, ENSMUSG00000032446, ENSMUSG00000048616	2003	12	12628	3.15227	1	0.887652	43.7444
GOTERM_BP_DIRECT	GO:0008284~positive regulation of cell proliferation	75	3.2065	0.0301166	ENSMUSG00000032397, ENSMUSG00000095139, ENSMUSG00000020074, ENSMUSG00000019777, ENSMUSG00000018501, ENSMUSG00000032253, ENSMUSG00000000489, ENSMUSG00000031393, ENSMUSG00000067847, ENSMUSG00000039781, ENSMUSG00000032492, ENSMUSG00000020122, ENSMUSG00000025856, ENSMUSG00000029231, ENSMUSG00000051790, ENSMUSG00000039239, ENSMUSG00000022607, ENSMUSG00000048616, ENSMUSG00000057113, ENSMUSG00000032187,…	2003	379	12628	1.2476	1	0.886895	44.1114
GOTERM_BP_DIRECT	GO:0003203~endocardial cushion morphogenesis	7	0.299273	0.0301687	ENSMUSG00000026923, ENSMUSG00000021796, ENSMUSG00000000567, ENSMUSG00000054387, ENSMUSG00000039239, ENSMUSG00000026836, ENSMUSG00000048616	2003	16	12628	2.75824	1	0.883809	44.1685
GOTERM_CC_DIRECT	GO:0005726~perichromatin fibrils	4	0.171013	0.0305456	ENSMUSG00000041459, ENSMUSG00000022009, ENSMUSG00000032187, ENSMUSG00000029833	2139	5	13550	5.06779	1	0.654409	37.9906
GOTERM_BP_DIRECT	GO:0070734~histone H3-K27 methylation	4	0.171013	0.0309427	ENSMUSG00000013787, ENSMUSG00000054823, ENSMUSG00000029687, ENSMUSG00000019777	2003	5	12628	5.04363	1	0.886726	45.0102
GOTERM_BP_DIRECT	GO:0010424~DNA methylation on cytosine within a CG sequence	4	0.171013	0.0309427	ENSMUSG00000020661, ENSMUSG00000004099, ENSMUSG00000013787, ENSMUSG00000032187	2003	5	12628	5.04363	1	0.886726	45.0102
GOTERM_BP_DIRECT	GO:2000809~positive regulation of synaptic vesicle clustering	4	0.171013	0.0309427	ENSMUSG00000024304, ENSMUSG00000031302, ENSMUSG00000063887, ENSMUSG00000051790	2003	5	12628	5.04363	1	0.886726	45.0102
GOTERM_BP_DIRECT	GO:0007389~pattern specification process	13	0.555793	0.0314439	ENSMUSG00000024563, ENSMUSG00000021796, ENSMUSG00000036862, ENSMUSG00000020052, ENSMUSG00000024238, ENSMUSG00000018698, ENSMUSG00000022528, ENSMUSG00000029546, ENSMUSG00000032217, ENSMUSG00000005871, ENSMUSG00000041014, ENSMUSG00000020135, ENSMUSG00000048616	2003	43	12628	1.90602	1	0.887349	45.5487
GOTERM_MF_DIRECT	GO:0048407~platelet-derived growth factor binding	6	0.25652	0.031454	ENSMUSG00000031502, ENSMUSG00000024620, ENSMUSG00000029623, ENSMUSG00000025856, ENSMUSG00000029231, ENSMUSG00000000489	1953	12	12144	3.10906	1	0.680788	40.7201
GOTERM_MF_DIRECT	GO:0032453~histone demethylase activity (H3-K4 specific)	4	0.171013	0.0321296	ENSMUSG00000042207, ENSMUSG00000056673, ENSMUSG00000025332, ENSMUSG00000046791	1953	5	12144	4.9745	1	0.678938	41.393
GOTERM_MF_DIRECT	GO:0032184~SUMO polymer binding	4	0.171013	0.0321296	ENSMUSG00000032217, ENSMUSG00000028282, ENSMUSG00000043183, ENSMUSG00000038248	1953	5	12144	4.9745	1	0.678938	41.393
GOTERM_MF_DIRECT	GO:0008499~UDP-galactose:beta-N-acetylglucosamine beta-1,3-galactosyltransferase activity	4	0.171013	0.0321296	ENSMUSG00000050796, ENSMUSG00000033849, ENSMUSG00000043300, ENSMUSG00000034780	1953	5	12144	4.9745	1	0.678938	41.393
GOTERM_CC_DIRECT	GO:0000792~heterochromatin	11	0.470286	0.0327691	ENSMUSG00000020661, ENSMUSG00000004099, ENSMUSG00000031393, ENSMUSG00000058392, ENSMUSG00000002307, ENSMUSG00000019777, ENSMUSG00000025578, ENSMUSG00000032097, ENSMUSG00000053411, ENSMUSG00000031229, ENSMUSG00000032187	2139	34	13550	2.04947	1	0.665626	40.1456
GOTERM_MF_DIRECT	GO:0046875~ephrin receptor binding	10	0.427533	0.0334122	ENSMUSG00000002489, ENSMUSG00000027540, ENSMUSG00000028289, ENSMUSG00000024219, ENSMUSG00000027954, ENSMUSG00000003070, ENSMUSG00000001300, ENSMUSG00000017776, ENSMUSG00000048895, ENSMUSG00000032475	1953	29	12144	2.14418	1	0.683977	42.6509
GOTERM_BP_DIRECT	GO:0071526~semaphorin-plexin signaling pathway	11	0.470286	0.0337314	ENSMUSG00000026121, ENSMUSG00000000627, ENSMUSG00000022231, ENSMUSG00000021904, ENSMUSG00000053646, ENSMUSG00000038777, ENSMUSG00000030539, ENSMUSG00000036606, ENSMUSG00000040254, ENSMUSG00000026640, ENSMUSG00000027200	2003	34	12628	2.03971	1	0.901073	47.9441
GOTERM_BP_DIRECT	GO:0045740~positive regulation of DNA replication	11	0.470286	0.0337314	ENSMUSG00000052684, ENSMUSG00000023027, ENSMUSG00000033352, ENSMUSG00000020122, ENSMUSG00000025499, ENSMUSG00000025856, ENSMUSG00000029231, ENSMUSG00000000489, ENSMUSG00000005534, ENSMUSG00000005533, ENSMUSG00000057113	2003	34	12628	2.03971	1	0.901073	47.9441
GOTERM_BP_DIRECT	GO:0001568~blood vessel development	17	0.726806	0.0338653	ENSMUSG00000058454, ENSMUSG00000050295, ENSMUSG00000061878, ENSMUSG00000000489, ENSMUSG00000057342, ENSMUSG00000021835, ENSMUSG00000041235, ENSMUSG00000024620, ENSMUSG00000050234, ENSMUSG00000032855, ENSMUSG00000039910, ENSMUSG00000044167, ENSMUSG00000039239, ENSMUSG00000022607, ENSMUSG00000044813, ENSMUSG00000027168, ENSMUSG00000032187	2003	63	12628	1.70123	1	0.89891	48.0812
GOTERM_BP_DIRECT	GO:0040008~regulation of growth	17	0.726806	0.0338653	ENSMUSG00000031422, ENSMUSG00000037104, ENSMUSG00000049401, ENSMUSG00000003778, ENSMUSG00000062270, ENSMUSG00000056153, ENSMUSG00000078716, ENSMUSG00000032253, ENSMUSG00000063049, ENSMUSG00000026883, ENSMUSG00000022781, ENSMUSG00000029670, ENSMUSG00000070520, ENSMUSG00000026185, ENSMUSG00000032482, ENSMUSG00000047261, ENSMUSG00000012076	2003	63	12628	1.70123	1	0.89891	48.0812
GOTERM_CC_DIRECT	GO:0043234~protein complex	105	4.4891	0.0339257	ENSMUSG00000024563, ENSMUSG00000061665, ENSMUSG00000022702, ENSMUSG00000038241, ENSMUSG00000019777, ENSMUSG00000028156, ENSMUSG00000031393, ENSMUSG00000032839, ENSMUSG00000029231, ENSMUSG00000066392, ENSMUSG00000031511, ENSMUSG00000015542, ENSMUSG00000022443, ENSMUSG00000000142, ENSMUSG00000025880, ENSMUSG00000062376, ENSMUSG00000031865, ENSMUSG00000038729, ENSMUSG00000028165, ENSMUSG00000085795,…	2139	557	13550	1.19416	1	0.664184	41.2388
GOTERM_BP_DIRECT	GO:0031032~actomyosin structure organization	9	0.38478	0.0342284	ENSMUSG00000000631, ENSMUSG00000049122, ENSMUSG00000022443, ENSMUSG00000037736, ENSMUSG00000019978, ENSMUSG00000030739, ENSMUSG00000048285, ENSMUSG00000039754, ENSMUSG00000020900	2003	25	12628	2.26964	1	0.898355	48.4512
GOTERM_BP_DIRECT	GO:0048843~negative regulation of axon extension involved in axon guidance	9	0.38478	0.0342284	ENSMUSG00000026121, ENSMUSG00000000627, ENSMUSG00000022231, ENSMUSG00000021904, ENSMUSG00000038777, ENSMUSG00000030539, ENSMUSG00000021994, ENSMUSG00000040254, ENSMUSG00000027200	2003	25	12628	2.26964	1	0.898355	48.4512
GOTERM_CC_DIRECT	GO:0005813~centrosome	82	3.50577	0.0355515	ENSMUSG00000033209, ENSMUSG00000075271, ENSMUSG00000027550, ENSMUSG00000038241, ENSMUSG00000031157, ENSMUSG00000037098, ENSMUSG00000003037, ENSMUSG00000041057, ENSMUSG00000042389, ENSMUSG00000043987, ENSMUSG00000068394, ENSMUSG00000029587, ENSMUSG00000039781, ENSMUSG00000056919, ENSMUSG00000035439, ENSMUSG00000022604, ENSMUSG00000057113, ENSMUSG00000032902, ENSMUSG00000020776, ENSMUSG00000031516,…	2139	424	13550	1.22511	1	0.667812	42.7438
GOTERM_MF_DIRECT	GO:0004004~ATP-dependent RNA helicase activity	16	0.684053	0.0375467	ENSMUSG00000024422, ENSMUSG00000027905, ENSMUSG00000030204, ENSMUSG00000053289, ENSMUSG00000032097, ENSMUSG00000020079, ENSMUSG00000037993, ENSMUSG00000021500, ENSMUSG00000042426, ENSMUSG00000000787, ENSMUSG00000034931, ENSMUSG00000045538, ENSMUSG00000020705, ENSMUSG00000029599, ENSMUSG00000040620, ENSMUSG00000026806	1953	58	12144	1.71535	1	0.717708	46.5352
GOTERM_CC_DIRECT	GO:0015630~microtubule cytoskeleton	32	1.36811	0.0375807	ENSMUSG00000026276, ENSMUSG00000026915, ENSMUSG00000032624, ENSMUSG00000039849, ENSMUSG00000033444, ENSMUSG00000063659, ENSMUSG00000079109, ENSMUSG00000049550, ENSMUSG00000019996, ENSMUSG00000028849, ENSMUSG00000039781, ENSMUSG00000025323, ENSMUSG00000058690, ENSMUSG00000024790, ENSMUSG00000041020, ENSMUSG00000001833, ENSMUSG00000024955, ENSMUSG00000033900, ENSMUSG00000000142, ENSMUSG00000041598,…	2139	143	13550	1.41756	1	0.675194	44.5717
GOTERM_BP_DIRECT	GO:0021522~spinal cord motor neuron differentiation	8	0.342027	0.0375882	ENSMUSG00000024831, ENSMUSG00000036376, ENSMUSG00000026317, ENSMUSG00000025216, ENSMUSG00000048000, ENSMUSG00000034656, ENSMUSG00000039830, ENSMUSG00000076431	2003	21	12628	2.40173	1	0.916456	51.7584
GOTERM_CC_DIRECT	GO:0045177~apical part of cell	23	0.983326	0.0377427	ENSMUSG00000061859, ENSMUSG00000029304, ENSMUSG00000022297, ENSMUSG00000033577, ENSMUSG00000036862, ENSMUSG00000022892, ENSMUSG00000023988, ENSMUSG00000009073, ENSMUSG00000031538, ENSMUSG00000019943, ENSMUSG00000052397, ENSMUSG00000031207, ENSMUSG00000025812, ENSMUSG00000056492, ENSMUSG00000028519, ENSMUSG00000030583, ENSMUSG00000028643, ENSMUSG00000027883, ENSMUSG00000032050, ENSMUSG00000005699,…	2139	95	13550	1.53367	1	0.663959	44.7152
GOTERM_BP_DIRECT	GO:0000281~mitotic cytokinesis	10	0.427533	0.0380567	ENSMUSG00000037855, ENSMUSG00000001833, ENSMUSG00000002307, ENSMUSG00000005871, ENSMUSG00000020315, ENSMUSG00000038467, ENSMUSG00000042364, ENSMUSG00000028832, ENSMUSG00000020900, ENSMUSG00000032733	2003	30	12628	2.10151	1	0.916399	52.2032
GOTERM_BP_DIRECT	GO:0007179~transforming growth factor beta receptor signaling pathway	18	0.76956	0.0384822	ENSMUSG00000052684, ENSMUSG00000024563, ENSMUSG00000025958, ENSMUSG00000024232, ENSMUSG00000022817, ENSMUSG00000021754, ENSMUSG00000025880, ENSMUSG00000027660, ENSMUSG00000000489, ENSMUSG00000061436, ENSMUSG00000028284, ENSMUSG00000021962, ENSMUSG00000034557, ENSMUSG00000032402, ENSMUSG00000039910, ENSMUSG00000039239, ENSMUSG00000026836, ENSMUSG00000022607	2003	69	12628	1.64466	1	0.916108	52.6038
GOTERM_MF_DIRECT	GO:0000977~RNA polymerase II regulatory region sequence-specific DNA binding	38	1.62463	0.0385668	ENSMUSG00000013787, ENSMUSG00000038539, ENSMUSG00000020052, ENSMUSG00000050295, ENSMUSG00000032446, ENSMUSG00000058192, ENSMUSG00000039671, ENSMUSG00000038679, ENSMUSG00000018750, ENSMUSG00000056493, ENSMUSG00000000282, ENSMUSG00000032402, ENSMUSG00000015846, ENSMUSG00000023027, ENSMUSG00000022521, ENSMUSG00000048540, ENSMUSG00000026610, ENSMUSG00000056501, ENSMUSG00000078580, ENSMUSG00000032187,…	1953	173	12144	1.36583	1	0.718651	47.4549
GOTERM_BP_DIRECT	GO:0050679~positive regulation of epithelial cell proliferation	16	0.684053	0.038798	ENSMUSG00000026923, ENSMUSG00000021796, ENSMUSG00000004231, ENSMUSG00000062209, ENSMUSG00000034708, ENSMUSG00000030849, ENSMUSG00000021994, ENSMUSG00000026883, ENSMUSG00000029563, ENSMUSG00000042745, ENSMUSG00000021835, ENSMUSG00000031520, ENSMUSG00000000567, ENSMUSG00000020122, ENSMUSG00000025499, ENSMUSG00000048616	2003	59	12628	1.70971	1	0.915223	52.8992
GOTERM_CC_DIRECT	GO:0097449~astrocyte projection	5	0.213767	0.0400804	ENSMUSG00000022892, ENSMUSG00000044708, ENSMUSG00000052397, ENSMUSG00000049583, ENSMUSG00000037624	2139	9	13550	3.5193	1	0.673987	46.7484
GOTERM_CC_DIRECT	GO:0016342~catenin complex	5	0.213767	0.0400804	ENSMUSG00000025880, ENSMUSG00000005871, ENSMUSG00000024304, ENSMUSG00000032012, ENSMUSG00000020135	2139	9	13550	3.5193	1	0.673987	46.7484
GOTERM_MF_DIRECT	GO:0030215~semaphorin receptor binding	8	0.342027	0.0401769	ENSMUSG00000026121, ENSMUSG00000000627, ENSMUSG00000022231, ENSMUSG00000021904, ENSMUSG00000038777, ENSMUSG00000030539, ENSMUSG00000040254, ENSMUSG00000027200	1953	21	12144	2.36881	1	0.724927	48.8762
GOTERM_BP_DIRECT	GO:0006974~cellular response to DNA damage stimulus	80	3.42027	0.0403323	ENSMUSG00000032397, ENSMUSG00000005370, ENSMUSG00000018189, ENSMUSG00000022545, ENSMUSG00000037761, ENSMUSG00000031311, ENSMUSG00000030451, ENSMUSG00000043987, ENSMUSG00000035764, ENSMUSG00000021264, ENSMUSG00000037262, ENSMUSG00000044167, ENSMUSG00000031826, ENSMUSG00000024429, ENSMUSG00000030983, ENSMUSG00000061288, ENSMUSG00000020380, ENSMUSG00000025159, ENSMUSG00000025077, ENSMUSG00000062270,…	2003	413	12628	1.22122	1	0.92079	54.3092
GOTERM_BP_DIRECT	GO:0050684~regulation of mRNA processing	5	0.213767	0.040709	ENSMUSG00000029062, ENSMUSG00000024384, ENSMUSG00000002052, ENSMUSG00000042625, ENSMUSG00000032212	2003	9	12628	3.50252	1	0.920231	54.6492
GOTERM_BP_DIRECT	GO:0007184~SMAD protein import into nucleus	5	0.213767	0.040709	ENSMUSG00000052684, ENSMUSG00000037573, ENSMUSG00000034557, ENSMUSG00000020315, ENSMUSG00000039239	2003	9	12628	3.50252	1	0.920231	54.6492
GOTERM_BP_DIRECT	GO:0060413~atrial septum morphogenesis	5	0.213767	0.040709	ENSMUSG00000049577, ENSMUSG00000028195, ENSMUSG00000067336, ENSMUSG00000027878, ENSMUSG00000039239	2003	9	12628	3.50252	1	0.920231	54.6492
GOTERM_BP_DIRECT	GO:0016358~dendrite development	11	0.470286	0.0407357	ENSMUSG00000031393, ENSMUSG00000033577, ENSMUSG00000039579, ENSMUSG00000038188, ENSMUSG00000038976, ENSMUSG00000028519, ENSMUSG00000022892, ENSMUSG00000026782, ENSMUSG00000052727, ENSMUSG00000029516, ENSMUSG00000019777	2003	35	12628	1.98143	1	0.917901	54.6732
GOTERM_MF_DIRECT	GO:0035064~methylated histone binding	13	0.555793	0.0408399	ENSMUSG00000053754, ENSMUSG00000029670, ENSMUSG00000005370, ENSMUSG00000017548, ENSMUSG00000026283, ENSMUSG00000079184, ENSMUSG00000059288, ENSMUSG00000025578, ENSMUSG00000021395, ENSMUSG00000063049, ENSMUSG00000023852, ENSMUSG00000053411, ENSMUSG00000031229	1953	44	12144	1.83717	1	0.722504	49.451
GOTERM_CC_DIRECT	GO:0030426~growth cone	34	1.45361	0.0412028	ENSMUSG00000050272, ENSMUSG00000030739, ENSMUSG00000037541, ENSMUSG00000042121, ENSMUSG00000103037, ENSMUSG00000027940, ENSMUSG00000052727, ENSMUSG00000034675, ENSMUSG00000005871, ENSMUSG00000030987, ENSMUSG00000042364, ENSMUSG00000048895, ENSMUSG00000049336, ENSMUSG00000031511, ENSMUSG00000038976, ENSMUSG00000024831, ENSMUSG00000022892, ENSMUSG00000074030, ENSMUSG00000020063, ENSMUSG00000026812,…	2139	155	13550	1.38955	1	0.672309	47.6995
GOTERM_CC_DIRECT	GO:0016580~Sin3 complex	6	0.25652	0.0414692	ENSMUSG00000062270, ENSMUSG00000042557, ENSMUSG00000019777, ENSMUSG00000018501, ENSMUSG00000063049, ENSMUSG00000066900	2139	13	13550	2.92372	1	0.663096	47.923
GOTERM_CC_DIRECT	GO:0031985~Golgi cisterna	6	0.25652	0.0414692	ENSMUSG00000027522, ENSMUSG00000029516, ENSMUSG00000046519, ENSMUSG00000021192, ENSMUSG00000030643, ENSMUSG00000049313	2139	13	13550	2.92372	1	0.663096	47.923
GOTERM_BP_DIRECT	GO:0032743~positive regulation of interleukin-2 production	6	0.25652	0.0422253	ENSMUSG00000028284, ENSMUSG00000041135, ENSMUSG00000041187, ENSMUSG00000015396, ENSMUSG00000028525, ENSMUSG00000021699	2003	13	12628	2.90979	1	0.922878	55.9938
GOTERM_BP_DIRECT	GO:0007257~activation of JUN kinase activity	9	0.38478	0.0427868	ENSMUSG00000028191, ENSMUSG00000041241, ENSMUSG00000027540, ENSMUSG00000022788, ENSMUSG00000021754, ENSMUSG00000033352, ENSMUSG00000021994, ENSMUSG00000026883, ENSMUSG00000020859	2003	26	12628	2.18234	1	0.923207	56.4821
GOTERM_BP_DIRECT	GO:0048872~homeostasis of number of cells	9	0.38478	0.0427868	ENSMUSG00000042605, ENSMUSG00000009681, ENSMUSG00000049577, ENSMUSG00000019996, ENSMUSG00000024304, ENSMUSG00000042548, ENSMUSG00000039936, ENSMUSG00000063659, ENSMUSG00000068036	2003	26	12628	2.18234	1	0.923207	56.4821
GOTERM_BP_DIRECT	GO:0032092~positive regulation of protein binding	17	0.726806	0.0440963	ENSMUSG00000024232, ENSMUSG00000031511, ENSMUSG00000000600, ENSMUSG00000055024, ENSMUSG00000021994, ENSMUSG00000021701, ENSMUSG00000031751, ENSMUSG00000002489, ENSMUSG00000021835, ENSMUSG00000044548, ENSMUSG00000061436, ENSMUSG00000029869, ENSMUSG00000031668, ENSMUSG00000083012, ENSMUSG00000031812, ENSMUSG00000032855, ENSMUSG00000029550	2003	65	12628	1.64888	1	0.926921	57.601
GOTERM_MF_DIRECT	GO:0005547~phosphatidylinositol-3,4,5-trisphosphate binding	11	0.470286	0.0442368	ENSMUSG00000024104, ENSMUSG00000022272, ENSMUSG00000042628, ENSMUSG00000018001, ENSMUSG00000037999, ENSMUSG00000051355, ENSMUSG00000034160, ENSMUSG00000025812, ENSMUSG00000021730, ENSMUSG00000041801, ENSMUSG00000057113	1953	35	12144	1.95427	1	0.743187	52.3017
GOTERM_MF_DIRECT	GO:0000978~RNA polymerase II core promoter proximal region sequence-specific DNA binding	58	2.47969	0.0459742	ENSMUSG00000010476, ENSMUSG00000024563, ENSMUSG00000050855, ENSMUSG00000095139, ENSMUSG00000019777, ENSMUSG00000032402, ENSMUSG00000008976, ENSMUSG00000021264, ENSMUSG00000032481, ENSMUSG00000039275, ENSMUSG00000030256, ENSMUSG00000028582, ENSMUSG00000032187, ENSMUSG00000003923, ENSMUSG00000055053, ENSMUSG00000024955, ENSMUSG00000063870, ENSMUSG00000058440, ENSMUSG00000034271, ENSMUSG00000041235,…	1953	286	12144	1.26102	1	0.749088	53.7007
GOTERM_BP_DIRECT	GO:0001702~gastrulation with mouth forming second	8	0.342027	0.0478222	ENSMUSG00000044548, ENSMUSG00000006215, ENSMUSG00000048078, ENSMUSG00000018698, ENSMUSG00000021488, ENSMUSG00000030201, ENSMUSG00000052155, ENSMUSG00000026836	2003	22	12628	2.29256	1	0.939801	60.6372
GOTERM_BP_DIRECT	GO:0051298~centrosome duplication	8	0.342027	0.0478222	ENSMUSG00000000759, ENSMUSG00000033904, ENSMUSG00000015095, ENSMUSG00000071176, ENSMUSG00000020580, ENSMUSG00000022678, ENSMUSG00000024790, ENSMUSG00000068394	2003	22	12628	2.29256	1	0.939801	60.6372
GOTERM_MF_DIRECT	GO:0031490~chromatin DNA binding	15	0.6413	0.0491699	ENSMUSG00000026923, ENSMUSG00000036181, ENSMUSG00000055024, ENSMUSG00000019777, ENSMUSG00000038773, ENSMUSG00000030180, ENSMUSG00000037876, ENSMUSG00000031393, ENSMUSG00000016409, ENSMUSG00000015846, ENSMUSG00000032402, ENSMUSG00000070544, ENSMUSG00000017548, ENSMUSG00000029687, ENSMUSG00000035960	1953	55	12144	1.69585	1	0.765201	56.1739
GOTERM_MF_DIRECT	GO:0046872~metal ion binding	485	20.7354	0.0497942	ENSMUSG00000010476, ENSMUSG00000063281, ENSMUSG00000022957, ENSMUSG00000029587, ENSMUSG00000037262, ENSMUSG00000007908, ENSMUSG00000033773, ENSMUSG00000066392, ENSMUSG00000032640, ENSMUSG00000073423, ENSMUSG00000046185, ENSMUSG00000028309, ENSMUSG00000074829, ENSMUSG00000092329, ENSMUSG00000025880, ENSMUSG00000053297, ENSMUSG00000085795, ENSMUSG00000059878, ENSMUSG00000033623, ENSMUSG00000025889,…	1953	2832	12144	1.0649	1	0.762282	56.6424
GOTERM_BP_DIRECT	GO:0007623~circadian rhythm	22	0.940573	0.0499165	ENSMUSG00000052684, ENSMUSG00000033863, ENSMUSG00000043962, ENSMUSG00000025958, ENSMUSG00000038539, ENSMUSG00000031311, ENSMUSG00000020063, ENSMUSG00000059824, ENSMUSG00000055024, ENSMUSG00000018501, ENSMUSG00000050199, ENSMUSG00000039994, ENSMUSG00000025162, ENSMUSG00000042745, ENSMUSG00000005886, ENSMUSG00000071076, ENSMUSG00000063889, ENSMUSG00000033760, ENSMUSG00000020122, ENSMUSG00000030256,…	2003	92	12628	1.50761	1	0.945141	62.2522
GOTERM_MF_DIRECT	GO:0043425~bHLH transcription factor binding	8	0.342027	0.051014	ENSMUSG00000000567, ENSMUSG00000032402, ENSMUSG00000020052, ENSMUSG00000032698, ENSMUSG00000020063, ENSMUSG00000055024, ENSMUSG00000030256, ENSMUSG00000026641	1953	22	12144	2.26114	1	0.763573	57.5441
GOTERM_BP_DIRECT	GO:0003007~heart morphogenesis	14	0.598546	0.0511328	ENSMUSG00000002748, ENSMUSG00000041235, ENSMUSG00000021796, ENSMUSG00000036862, ENSMUSG00000015846, ENSMUSG00000031540, ENSMUSG00000033237, ENSMUSG00000050295, ENSMUSG00000042548, ENSMUSG00000039239, ENSMUSG00000047414, ENSMUSG00000024241, ENSMUSG00000005534, ENSMUSG00000037486	2003	51	12628	1.73066	1	0.94725	63.1611
GOTERM_BP_DIRECT	GO:0048666~neuron development	14	0.598546	0.0511328	ENSMUSG00000049336, ENSMUSG00000020052, ENSMUSG00000027660, ENSMUSG00000063659, ENSMUSG00000035139, ENSMUSG00000048078, ENSMUSG00000049107, ENSMUSG00000022245, ENSMUSG00000025759, ENSMUSG00000045216, ENSMUSG00000039095, ENSMUSG00000037475, ENSMUSG00000039239, ENSMUSG00000058665	2003	51	12628	1.73066	1	0.94725	63.1611
GOTERM_CC_DIRECT	GO:0043296~apical junction complex	7	0.299273	0.0518574	ENSMUSG00000062300, ENSMUSG00000020776, ENSMUSG00000045180, ENSMUSG00000048285, ENSMUSG00000032012, ENSMUSG00000068036, ENSMUSG00000025812	2139	18	13550	2.46351	1	0.734574	55.9704
GOTERM_CC_DIRECT	GO:0035371~microtubule plus-end	7	0.299273	0.0518574	ENSMUSG00000049550, ENSMUSG00000034593, ENSMUSG00000063146, ENSMUSG00000005871, ENSMUSG00000020668, ENSMUSG00000031865, ENSMUSG00000027479	2139	18	13550	2.46351	1	0.734574	55.9704
GOTERM_CC_DIRECT	GO:0070761~pre-snoRNP complex	4	0.171013	0.0540003	ENSMUSG00000026020, ENSMUSG00000074182, ENSMUSG00000022009, ENSMUSG00000027405	2139	6	13550	4.22316	1	0.738706	57.4787
GOTERM_BP_DIRECT	GO:0072205~metanephric collecting duct development	4	0.171013	0.0546694	ENSMUSG00000021835, ENSMUSG00000021782, ENSMUSG00000004231, ENSMUSG00000032855	2003	6	12628	4.20303	1	0.955688	65.6875
GOTERM_BP_DIRECT	GO:0048806~genitalia development	4	0.171013	0.0546694	ENSMUSG00000043733, ENSMUSG00000041235, ENSMUSG00000032855, ENSMUSG00000021994	2003	6	12628	4.20303	1	0.955688	65.6875
GOTERM_BP_DIRECT	GO:0035020~regulation of Rac protein signal transduction	4	0.171013	0.0546694	ENSMUSG00000033335, ENSMUSG00000034160, ENSMUSG00000017776, ENSMUSG00000036825	2003	6	12628	4.20303	1	0.955688	65.6875
GOTERM_BP_DIRECT	GO:0006004~fucose metabolic process	4	0.171013	0.0546694	ENSMUSG00000046020, ENSMUSG00000019810, ENSMUSG00000028673, ENSMUSG00000051950	2003	6	12628	4.20303	1	0.955688	65.6875
GOTERM_BP_DIRECT	GO:1903351~cellular response to dopamine	4	0.171013	0.0546694	ENSMUSG00000042745, ENSMUSG00000033335, ENSMUSG00000042557, ENSMUSG00000019777	2003	6	12628	4.20303	1	0.955688	65.6875
GOTERM_BP_DIRECT	GO:0007219~Notch signaling pathway	25	1.06883	0.0551165	ENSMUSG00000069763, ENSMUSG00000032375, ENSMUSG00000040761, ENSMUSG00000020052, ENSMUSG00000050295, ENSMUSG00000055024, ENSMUSG00000022528, ENSMUSG00000034957, ENSMUSG00000000567, ENSMUSG00000020964, ENSMUSG00000027313, ENSMUSG00000021039, ENSMUSG00000027276, ENSMUSG00000031626, ENSMUSG00000026923, ENSMUSG00000025958, ENSMUSG00000046020, ENSMUSG00000022892, ENSMUSG00000028086, ENSMUSG00000016409,…	2003	109	12628	1.446	1	0.955318	65.995
GOTERM_BP_DIRECT	GO:0030513~positive regulation of BMP signaling pathway	10	0.427533	0.0557319	ENSMUSG00000024563, ENSMUSG00000026923, ENSMUSG00000021835, ENSMUSG00000028195, ENSMUSG00000067336, ENSMUSG00000039191, ENSMUSG00000020101, ENSMUSG00000027878, ENSMUSG00000021469, ENSMUSG00000022528	2003	32	12628	1.97017	1	0.955387	66.4139
GOTERM_MF_DIRECT	GO:0008378~galactosyltransferase activity	7	0.299273	0.0560414	ENSMUSG00000050796, ENSMUSG00000042460, ENSMUSG00000022686, ENSMUSG00000033849, ENSMUSG00000074892, ENSMUSG00000043300, ENSMUSG00000034780	1953	18	12144	2.41816	1	0.78902	61.0781
GOTERM_MF_DIRECT	GO:0070064~proline-rich region binding	7	0.299273	0.0560414	ENSMUSG00000022957, ENSMUSG00000024498, ENSMUSG00000026782, ENSMUSG00000022023, ENSMUSG00000031078, ENSMUSG00000053110, ENSMUSG00000061136	1953	18	12144	2.41816	1	0.78902	61.0781
GOTERM_MF_DIRECT	GO:0042800~histone methyltransferase activity (H3-K4 specific)	7	0.299273	0.0560414	ENSMUSG00000002028, ENSMUSG00000029004, ENSMUSG00000054823, ENSMUSG00000028053, ENSMUSG00000038384, ENSMUSG00000042308, ENSMUSG00000031575	1953	18	12144	2.41816	1	0.78902	61.0781
GOTERM_CC_DIRECT	GO:0071565~nBAF complex	6	0.25652	0.0563616	ENSMUSG00000025369, ENSMUSG00000021221, ENSMUSG00000032481, ENSMUSG00000069729, ENSMUSG00000024921, ENSMUSG00000032187	2139	14	13550	2.71489	1	0.74397	59.0846
GOTERM_BP_DIRECT	GO:0043984~histone H4-K16 acetylation	6	0.25652	0.0573525	ENSMUSG00000038116, ENSMUSG00000026004, ENSMUSG00000002028, ENSMUSG00000034160, ENSMUSG00000066415, ENSMUSG00000018412	2003	14	12628	2.70195	1	0.957931	67.4938
GOTERM_BP_DIRECT	GO:0000380~alternative mRNA splicing, via spliceosome	6	0.25652	0.0573525	ENSMUSG00000020409, ENSMUSG00000028820, ENSMUSG00000059208, ENSMUSG00000031157, ENSMUSG00000041297, ENSMUSG00000029439	2003	14	12628	2.70195	1	0.957931	67.4938
GOTERM_BP_DIRECT	GO:0050680~negative regulation of epithelial cell proliferation	15	0.6413	0.0581377	ENSMUSG00000030201, ENSMUSG00000071856, ENSMUSG00000030849, ENSMUSG00000021067, ENSMUSG00000021994, ENSMUSG00000022770, ENSMUSG00000026883, ENSMUSG00000021835, ENSMUSG00000000567, ENSMUSG00000017548, ENSMUSG00000028576, ENSMUSG00000005871, ENSMUSG00000039239, ENSMUSG00000027168, ENSMUSG00000057113	2003	57	12628	1.65909	1	0.958371	68.0052
GOTERM_BP_DIRECT	GO:0045732~positive regulation of protein catabolic process	15	0.6413	0.0581377	ENSMUSG00000024589, ENSMUSG00000021608, ENSMUSG00000003541, ENSMUSG00000022637, ENSMUSG00000021994, ENSMUSG00000021701, ENSMUSG00000051675, ENSMUSG00000049313, ENSMUSG00000026883, ENSMUSG00000044548, ENSMUSG00000000567, ENSMUSG00000034640, ENSMUSG00000005871, ENSMUSG00000044167, ENSMUSG00000020135	2003	57	12628	1.65909	1	0.958371	68.0052
GOTERM_BP_DIRECT	GO:0001938~positive regulation of endothelial cell proliferation	15	0.6413	0.0581377	ENSMUSG00000052684, ENSMUSG00000025583, ENSMUSG00000067336, ENSMUSG00000037754, ENSMUSG00000020063, ENSMUSG00000041187, ENSMUSG00000021994, ENSMUSG00000000489, ENSMUSG00000054717, ENSMUSG00000004791, ENSMUSG00000050310, ENSMUSG00000021835, ENSMUSG00000031520, ENSMUSG00000022231, ENSMUSG00000026078	2003	57	12628	1.65909	1	0.958371	68.0052
GOTERM_CC_DIRECT	GO:0097539~ciliary transition fiber	5	0.213767	0.0586474	ENSMUSG00000020776, ENSMUSG00000020024, ENSMUSG00000002486, ENSMUSG00000023072, ENSMUSG00000043987	2139	10	13550	3.16737	1	0.748419	60.585
GOTERM_MF_DIRECT	GO:0004842~ubiquitin-protein transferase activity	59	2.52245	0.0586526	ENSMUSG00000032307, ENSMUSG00000005371, ENSMUSG00000044628, ENSMUSG00000028677, ENSMUSG00000030451, ENSMUSG00000029474, ENSMUSG00000032217, ENSMUSG00000025612, ENSMUSG00000033545, ENSMUSG00000043881, ENSMUSG00000031828, ENSMUSG00000044164, ENSMUSG00000026705, ENSMUSG00000040102, ENSMUSG00000041000, ENSMUSG00000028309, ENSMUSG00000022358, ENSMUSG00000055675, ENSMUSG00000038664, ENSMUSG00000022637,…	1953	296	12144	1.23942	1	0.797722	62.8027
GOTERM_BP_DIRECT	GO:0006413~translational initiation	14	0.598546	0.0586693	ENSMUSG00000024841, ENSMUSG00000023106, ENSMUSG00000038762, ENSMUSG00000024991, ENSMUSG00000028156, ENSMUSG00000074656, ENSMUSG00000045983, ENSMUSG00000042426, ENSMUSG00000028760, ENSMUSG00000000787, ENSMUSG00000037331, ENSMUSG00000057561, ENSMUSG00000026083, ENSMUSG00000075054	2003	52	12628	1.69738	1	0.958212	68.347
GOTERM_BP_DIRECT	GO:0016567~protein ubiquitination	64	2.73621	0.0594304	ENSMUSG00000005371, ENSMUSG00000039328, ENSMUSG00000028677, ENSMUSG00000030451, ENSMUSG00000029474, ENSMUSG00000045210, ENSMUSG00000035764, ENSMUSG00000039130, ENSMUSG00000032217, ENSMUSG00000015095, ENSMUSG00000041773, ENSMUSG00000025612, ENSMUSG00000006392, ENSMUSG00000043881, ENSMUSG00000031828, ENSMUSG00000044164, ENSMUSG00000026705, ENSMUSG00000022358, ENSMUSG00000055675, ENSMUSG00000022637,…	2003	329	12628	1.22642	1	0.958585	68.8304
GOTERM_BP_DIRECT	GO:0045945~positive regulation of transcription from RNA polymerase III promoter	5	0.213767	0.0595299	ENSMUSG00000025583, ENSMUSG00000053754, ENSMUSG00000011158, ENSMUSG00000034525, ENSMUSG00000034957	2003	10	12628	3.15227	1	0.957435	68.8931
GOTERM_BP_DIRECT	GO:0006390~transcription from mitochondrial promoter	5	0.213767	0.0595299	ENSMUSG00000003923, ENSMUSG00000026273, ENSMUSG00000046909, ENSMUSG00000025209, ENSMUSG00000039640	2003	10	12628	3.15227	1	0.957435	68.8931
GOTERM_BP_DIRECT	GO:0003215~cardiac right ventricle morphogenesis	5	0.213767	0.0595299	ENSMUSG00000021835, ENSMUSG00000021796, ENSMUSG00000039239, ENSMUSG00000076431, ENSMUSG00000027276	2003	10	12628	3.15227	1	0.957435	68.8931
GOTERM_BP_DIRECT	GO:1900087~positive regulation of G1/S transition of mitotic cell cycle	8	0.342027	0.0596669	ENSMUSG00000050188, ENSMUSG00000000787, ENSMUSG00000022521, ENSMUSG00000028333, ENSMUSG00000032050, ENSMUSG00000027968, ENSMUSG00000035960, ENSMUSG00000051177	2003	23	12628	2.19288	1	0.956366	68.9791
GOTERM_CC_DIRECT	GO:0030027~lamellipodium	34	1.45361	0.0604025	ENSMUSG00000031442, ENSMUSG00000029636, ENSMUSG00000009073, ENSMUSG00000020476, ENSMUSG00000040724, ENSMUSG00000025085, ENSMUSG00000022957, ENSMUSG00000038453, ENSMUSG00000021262, ENSMUSG00000022788, ENSMUSG00000031015, ENSMUSG00000034675, ENSMUSG00000005871, ENSMUSG00000024304, ENSMUSG00000022438, ENSMUSG00000022607, ENSMUSG00000031626, ENSMUSG00000026923, ENSMUSG00000032740, ENSMUSG00000039713,…	2139	160	13550	1.34613	1	0.749464	61.702
GOTERM_MF_DIRECT	GO:0043560~insulin receptor substrate binding	5	0.213767	0.0621754	ENSMUSG00000043733, ENSMUSG00000027665, ENSMUSG00000041417, ENSMUSG00000005534, ENSMUSG00000005533	1953	10	12144	3.10906	1	0.810613	65.0159
GOTERM_MF_DIRECT	GO:0050839~cell adhesion molecule binding	15	0.6413	0.0639638	ENSMUSG00000049336, ENSMUSG00000052397, ENSMUSG00000031561, ENSMUSG00000031207, ENSMUSG00000043733, ENSMUSG00000013033, ENSMUSG00000062300, ENSMUSG00000048078, ENSMUSG00000032249, ENSMUSG00000031302, ENSMUSG00000063887, ENSMUSG00000051790, ENSMUSG00000032012, ENSMUSG00000068036, ENSMUSG00000028399	1953	57	12144	1.63635	1	0.813718	66.0916
GOTERM_CC_DIRECT	GO:0005795~Golgi stack	10	0.427533	0.0646582	ENSMUSG00000027455, ENSMUSG00000040502, ENSMUSG00000025484, ENSMUSG00000042628, ENSMUSG00000025195, ENSMUSG00000092329, ENSMUSG00000026878, ENSMUSG00000040407, ENSMUSG00000045210, ENSMUSG00000043998	2139	33	13550	1.91962	1	0.764472	64.2887
GOTERM_CC_DIRECT	GO:0017053~transcriptional repressor complex	14	0.598546	0.0648949	ENSMUSG00000052684, ENSMUSG00000027905, ENSMUSG00000040761, ENSMUSG00000048118, ENSMUSG00000027660, ENSMUSG00000042557, ENSMUSG00000019777, ENSMUSG00000018501, ENSMUSG00000022245, ENSMUSG00000026313, ENSMUSG00000049577, ENSMUSG00000025369, ENSMUSG00000006586, ENSMUSG00000030256	2139	53	13550	1.67333	1	0.756876	64.4276
GOTERM_CC_DIRECT	GO:0005881~cytoplasmic microtubule	14	0.598546	0.0648949	ENSMUSG00000049550, ENSMUSG00000028191, ENSMUSG00000039450, ENSMUSG00000063146, ENSMUSG00000029651, ENSMUSG00000023988, ENSMUSG00000000142, ENSMUSG00000005871, ENSMUSG00000050930, ENSMUSG00000003452, ENSMUSG00000027479, ENSMUSG00000032553, ENSMUSG00000020135, ENSMUSG00000038828	2139	53	13550	1.67333	1	0.756876	64.4276
GOTERM_BP_DIRECT	GO:0019827~stem cell population maintenance	15	0.6413	0.065912	ENSMUSG00000064127, ENSMUSG00000021796, ENSMUSG00000032446, ENSMUSG00000041133, ENSMUSG00000032097, ENSMUSG00000028156, ENSMUSG00000016409, ENSMUSG00000005609, ENSMUSG00000005871, ENSMUSG00000027304, ENSMUSG00000042308, ENSMUSG00000034610, ENSMUSG00000057113, ENSMUSG00000024974, ENSMUSG00000032187	2003	58	12628	1.63049	1	0.96781	72.6729
GOTERM_BP_DIRECT	GO:0043491~protein kinase B signaling	10	0.427533	0.0662763	ENSMUSG00000021127, ENSMUSG00000069763, ENSMUSG00000000567, ENSMUSG00000020516, ENSMUSG00000004231, ENSMUSG00000027665, ENSMUSG00000055024, ENSMUSG00000004056, ENSMUSG00000049556, ENSMUSG00000036353	2003	33	12628	1.91047	1	0.967327	72.875
GOTERM_BP_DIRECT	GO:0002053~positive regulation of mesenchymal cell proliferation	10	0.427533	0.0662763	ENSMUSG00000029563, ENSMUSG00000026586, ENSMUSG00000021796, ENSMUSG00000000567, ENSMUSG00000038894, ENSMUSG00000030201, ENSMUSG00000030849, ENSMUSG00000035133, ENSMUSG00000025856, ENSMUSG00000021994	2003	33	12628	1.91047	1	0.967327	72.875
GOTERM_CC_DIRECT	GO:0099055~integral component of postsynaptic membrane	3	0.12826	0.0668125	ENSMUSG00000031302, ENSMUSG00000063887, ENSMUSG00000051790	2139	3	13550	6.33474	1	0.758531	65.5349
GOTERM_CC_DIRECT	GO:0097513~myosin II filament	3	0.12826	0.0668125	ENSMUSG00000022443, ENSMUSG00000030739, ENSMUSG00000020900	2139	3	13550	6.33474	1	0.758531	65.5349
GOTERM_CC_DIRECT	GO:0019908~nuclear cyclin-dependent protein kinase holoenzyme complex	3	0.12826	0.0668125	ENSMUSG00000003119, ENSMUSG00000041297, ENSMUSG00000030983	2139	3	13550	6.33474	1	0.758531	65.5349
GOTERM_BP_DIRECT	GO:0060688~regulation of morphogenesis of a branching structure	3	0.12826	0.0674106	ENSMUSG00000004791, ENSMUSG00000021835, ENSMUSG00000030849	2003	3	12628	6.30454	1	0.968171	73.4951
GOTERM_BP_DIRECT	GO:0035793~positive regulation of metanephric mesenchymal cell migration by platelet-derived growth factor receptor-beta signaling pathway	3	0.12826	0.0674106	ENSMUSG00000024620, ENSMUSG00000025856, ENSMUSG00000000489	2003	3	12628	6.30454	1	0.968171	73.4951
GOTERM_BP_DIRECT	GO:0000389~mRNA 3'-splice site recognition	3	0.12826	0.0674106	ENSMUSG00000020409, ENSMUSG00000002129, ENSMUSG00000030056	2003	3	12628	6.30454	1	0.968171	73.4951
GOTERM_BP_DIRECT	GO:2000138~positive regulation of cell proliferation involved in heart morphogenesis	3	0.12826	0.0674106	ENSMUSG00000000567, ENSMUSG00000039191, ENSMUSG00000061315	2003	3	12628	6.30454	1	0.968171	73.4951
GOTERM_BP_DIRECT	GO:0035315~hair cell differentiation	3	0.12826	0.0674106	ENSMUSG00000024382, ENSMUSG00000022528, ENSMUSG00000030400	2003	3	12628	6.30454	1	0.968171	73.4951
GOTERM_BP_DIRECT	GO:0019086~late viral transcription	3	0.12826	0.0674106	ENSMUSG00000078908, ENSMUSG00000026349, ENSMUSG00000026641	2003	3	12628	6.30454	1	0.968171	73.4951
GOTERM_BP_DIRECT	GO:0051591~response to cAMP	11	0.470286	0.0674921	ENSMUSG00000052684, ENSMUSG00000071076, ENSMUSG00000074743, ENSMUSG00000021764, ENSMUSG00000063889, ENSMUSG00000041417, ENSMUSG00000037428, ENSMUSG00000018593, ENSMUSG00000020592, ENSMUSG00000052837, ENSMUSG00000026204	2003	38	12628	1.825	1	0.967217	73.5392
GOTERM_BP_DIRECT	GO:0035019~somatic stem cell population maintenance	11	0.470286	0.0674921	ENSMUSG00000000567, ENSMUSG00000030093, ENSMUSG00000039191, ENSMUSG00000031540, ENSMUSG00000005871, ENSMUSG00000063382, ENSMUSG00000026556, ENSMUSG00000022528, ENSMUSG00000076431, ENSMUSG00000048616, ENSMUSG00000053110	2003	38	12628	1.825	1	0.967217	73.5392
GOTERM_BP_DIRECT	GO:0003151~outflow tract morphogenesis	13	0.555793	0.067605	ENSMUSG00000052684, ENSMUSG00000021796, ENSMUSG00000067336, ENSMUSG00000044674, ENSMUSG00000021469, ENSMUSG00000022528, ENSMUSG00000021835, ENSMUSG00000049577, ENSMUSG00000039191, ENSMUSG00000039910, ENSMUSG00000039239, ENSMUSG00000048616, ENSMUSG00000032187	2003	48	12628	1.70748	1	0.966309	73.6
GOTERM_MF_DIRECT	GO:0019888~protein phosphatase regulator activity	9	0.38478	0.0682965	ENSMUSG00000041769, ENSMUSG00000067279, ENSMUSG00000021051, ENSMUSG00000030216, ENSMUSG00000027525, ENSMUSG00000037754, ENSMUSG00000066043, ENSMUSG00000052144, ENSMUSG00000029120	1953	28	12144	1.99868	1	0.82873	68.5703
GOTERM_MF_DIRECT	GO:0001228~transcriptional activator activity, RNA polymerase II transcription regulatory region sequence-specific binding	17	0.726806	0.0700534	ENSMUSG00000033863, ENSMUSG00000055024, ENSMUSG00000019817, ENSMUSG00000038679, ENSMUSG00000034957, ENSMUSG00000000567, ENSMUSG00000039191, ENSMUSG00000008976, ENSMUSG00000032698, ENSMUSG00000022521, ENSMUSG00000023027, ENSMUSG00000005698, ENSMUSG00000026610, ENSMUSG00000044647, ENSMUSG00000027168, ENSMUSG00000037286, ENSMUSG00000044636	1953	68	12144	1.55453	1	0.831032	69.5261
GOTERM_BP_DIRECT	GO:0043065~positive regulation of apoptotic process	57	2.43694	0.0703227	ENSMUSG00000028195, ENSMUSG00000025060, ENSMUSG00000020074, ENSMUSG00000042724, ENSMUSG00000063049, ENSMUSG00000026883, ENSMUSG00000000787, ENSMUSG00000028289, ENSMUSG00000002307, ENSMUSG00000044167, ENSMUSG00000039239, ENSMUSG00000035378, ENSMUSG00000026923, ENSMUSG00000031511, ENSMUSG00000038668, ENSMUSG00000062209, ENSMUSG00000021067, ENSMUSG00000034681, ENSMUSG00000021835, ENSMUSG00000027649,…	2003	292	12628	1.23068	1	0.969741	75.0263
GOTERM_BP_DIRECT	GO:0000902~cell morphogenesis	17	0.726806	0.0707686	ENSMUSG00000049336, ENSMUSG00000042548, ENSMUSG00000031561, ENSMUSG00000036430, ENSMUSG00000042121, ENSMUSG00000070733, ENSMUSG00000053436, ENSMUSG00000055148, ENSMUSG00000048078, ENSMUSG00000056602, ENSMUSG00000019996, ENSMUSG00000045180, ENSMUSG00000037475, ENSMUSG00000020122, ENSMUSG00000039239, ENSMUSG00000032187, ENSMUSG00000053110	2003	69	12628	1.55329	1	0.969421	75.2532
GOTERM_BP_DIRECT	GO:0050804~modulation of synaptic transmission	8	0.342027	0.0731557	ENSMUSG00000049107, ENSMUSG00000038976, ENSMUSG00000031302, ENSMUSG00000032482, ENSMUSG00000063887, ENSMUSG00000051790, ENSMUSG00000028613, ENSMUSG00000062202	2003	24	12628	2.10151	1	0.972001	76.4351
GOTERM_BP_DIRECT	GO:0000387~spliceosomal snRNP assembly	8	0.342027	0.0731557	ENSMUSG00000040824, ENSMUSG00000027905, ENSMUSG00000021645, ENSMUSG00000024217, ENSMUSG00000049396, ENSMUSG00000037275, ENSMUSG00000055760, ENSMUSG00000040621	2003	24	12628	2.10151	1	0.972001	76.4351
GOTERM_MF_DIRECT	GO:0016757~transferase activity, transferring glycosyl groups	38	1.62463	0.0734073	ENSMUSG00000020868, ENSMUSG00000043940, ENSMUSG00000074892, ENSMUSG00000056812, ENSMUSG00000026698, ENSMUSG00000034780, ENSMUSG00000046152, ENSMUSG00000027198, ENSMUSG00000090035, ENSMUSG00000022885, ENSMUSG00000063362, ENSMUSG00000050796, ENSMUSG00000034640, ENSMUSG00000042460, ENSMUSG00000022686, ENSMUSG00000034160, ENSMUSG00000031749, ENSMUSG00000043300, ENSMUSG00000062937, ENSMUSG00000035704,…	1953	182	12144	1.29829	1	0.839997	71.2753
GOTERM_CC_DIRECT	GO:0005719~nuclear euchromatin	9	0.38478	0.0747217	ENSMUSG00000052684, ENSMUSG00000025958, ENSMUSG00000079036, ENSMUSG00000020063, ENSMUSG00000036181, ENSMUSG00000042308, ENSMUSG00000031575, ENSMUSG00000032187, ENSMUSG00000029833	2139	29	13550	1.96595	1	0.789233	69.7703
GOTERM_BP_DIRECT	GO:0061028~establishment of endothelial barrier	6	0.25652	0.0751777	ENSMUSG00000052681, ENSMUSG00000037754, ENSMUSG00000032050, ENSMUSG00000052397, ENSMUSG00000031207, ENSMUSG00000021699	2003	15	12628	2.52182	1	0.973853	77.3942
GOTERM_BP_DIRECT	GO:0021799~cerebral cortex radially oriented cell migration	6	0.25652	0.0751777	ENSMUSG00000028519, ENSMUSG00000045515, ENSMUSG00000095139, ENSMUSG00000048895, ENSMUSG00000046152, ENSMUSG00000035764	2003	15	12628	2.52182	1	0.973853	77.3942
GOTERM_BP_DIRECT	GO:0003222~ventricular trabecula myocardium morphogenesis	6	0.25652	0.0751777	ENSMUSG00000026923, ENSMUSG00000041235, ENSMUSG00000021796, ENSMUSG00000075254, ENSMUSG00000039191, ENSMUSG00000039239	2003	15	12628	2.52182	1	0.973853	77.3942
GOTERM_BP_DIRECT	GO:0010824~regulation of centrosome duplication	6	0.25652	0.0751777	ENSMUSG00000015095, ENSMUSG00000053119, ENSMUSG00000039781, ENSMUSG00000028419, ENSMUSG00000038467, ENSMUSG00000057113	2003	15	12628	2.52182	1	0.973853	77.3942
GOTERM_BP_DIRECT	GO:0008625~extrinsic apoptotic signaling pathway via death domain receptors	9	0.38478	0.0764211	ENSMUSG00000000787, ENSMUSG00000028282, ENSMUSG00000030204, ENSMUSG00000030341, ENSMUSG00000020580, ENSMUSG00000013973, ENSMUSG00000041417, ENSMUSG00000021559, ENSMUSG00000026883	2003	29	12628	1.95658	1	0.974585	77.9655
GOTERM_MF_DIRECT	GO:0016706~oxidoreductase activity, acting on paired donors, with incorporation or reduction of molecular oxygen, 2-oxoglutarate as one donor, and incorporation of one atom each of oxygen into both donors	8	0.342027	0.0777338	ENSMUSG00000048495, ENSMUSG00000034832, ENSMUSG00000042207, ENSMUSG00000056673, ENSMUSG00000025332, ENSMUSG00000039754, ENSMUSG00000030180, ENSMUSG00000046791	1953	24	12144	2.07271	1	0.851967	73.3928
GOTERM_BP_DIRECT	GO:0006417~regulation of translation	25	1.06883	0.0779475	ENSMUSG00000055652, ENSMUSG00000021127, ENSMUSG00000022892, ENSMUSG00000042500, ENSMUSG00000026812, ENSMUSG00000025571, ENSMUSG00000020362, ENSMUSG00000064030, ENSMUSG00000046062, ENSMUSG00000038374, ENSMUSG00000021559, ENSMUSG00000032097, ENSMUSG00000028156, ENSMUSG00000045983, ENSMUSG00000028760, ENSMUSG00000000787, ENSMUSG00000031668, ENSMUSG00000020516, ENSMUSG00000052928, ENSMUSG00000033760,…	2003	113	12628	1.39481	1	0.975631	78.6482
GOTERM_BP_DIRECT	GO:0043124~negative regulation of I-kappaB kinase/NF-kappaB signaling	10	0.427533	0.0779924	ENSMUSG00000034317, ENSMUSG00000061130, ENSMUSG00000028053, ENSMUSG00000020063, ENSMUSG00000020400, ENSMUSG00000064289, ENSMUSG00000031826, ENSMUSG00000033510, ENSMUSG00000038495, ENSMUSG00000026883	2003	34	12628	1.85428	1	0.974849	78.668
GOTERM_BP_DIRECT	GO:0006605~protein targeting	10	0.427533	0.0779924	ENSMUSG00000032202, ENSMUSG00000033577, ENSMUSG00000067279, ENSMUSG00000021709, ENSMUSG00000040462, ENSMUSG00000029647, ENSMUSG00000063887, ENSMUSG00000026028, ENSMUSG00000049313, ENSMUSG00000042328	2003	34	12628	1.85428	1	0.974849	78.668
GOTERM_BP_DIRECT	GO:0045599~negative regulation of fat cell differentiation	12	0.51304	0.0780701	ENSMUSG00000049577, ENSMUSG00000020601, ENSMUSG00000032402, ENSMUSG00000030201, ENSMUSG00000020063, ENSMUSG00000006586, ENSMUSG00000042548, ENSMUSG00000021469, ENSMUSG00000044167, ENSMUSG00000021994, ENSMUSG00000034271, ENSMUSG00000027276	2003	44	12628	1.71942	1	0.974099	78.7021
GOTERM_MF_DIRECT	GO:0042056~chemoattractant activity	6	0.25652	0.078942	ENSMUSG00000021835, ENSMUSG00000031520, ENSMUSG00000049107, ENSMUSG00000079036, ENSMUSG00000000489, ENSMUSG00000054717	1953	15	12144	2.48725	1	0.851506	73.9574
GOTERM_BP_DIRECT	GO:0021766~hippocampus development	16	0.684053	0.0811763	ENSMUSG00000047976, ENSMUSG00000038976, ENSMUSG00000029245, ENSMUSG00000009073, ENSMUSG00000018476, ENSMUSG00000026812, ENSMUSG00000019777, ENSMUSG00000063659, ENSMUSG00000022055, ENSMUSG00000020456, ENSMUSG00000031732, ENSMUSG00000029687, ENSMUSG00000029595, ENSMUSG00000028613, ENSMUSG00000032036, ENSMUSG00000048895	2003	65	12628	1.55189	1	0.976975	80.0267
GOTERM_MF_DIRECT	GO:0001047~core promoter binding	15	0.6413	0.0814657	ENSMUSG00000041483, ENSMUSG00000026004, ENSMUSG00000026923, ENSMUSG00000031311, ENSMUSG00000055024, ENSMUSG00000020074, ENSMUSG00000019777, ENSMUSG00000036390, ENSMUSG00000021938, ENSMUSG00000028271, ENSMUSG00000026313, ENSMUSG00000028820, ENSMUSG00000029687, ENSMUSG00000016477, ENSMUSG00000018412	1953	59	12144	1.58088	1	0.855845	75.1007
GOTERM_BP_DIRECT	GO:1990403~embryonic brain development	5	0.213767	0.0821595	ENSMUSG00000022858, ENSMUSG00000039095, ENSMUSG00000019558, ENSMUSG00000058665, ENSMUSG00000090100	2003	11	12628	2.8657	1	0.977293	80.4295
GOTERM_BP_DIRECT	GO:0060174~limb bud formation	5	0.213767	0.0821595	ENSMUSG00000000567, ENSMUSG00000049295, ENSMUSG00000030849, ENSMUSG00000076431, ENSMUSG00000026640	2003	11	12628	2.8657	1	0.977293	80.4295
GOTERM_BP_DIRECT	GO:0003184~pulmonary valve morphogenesis	5	0.213767	0.0821595	ENSMUSG00000026923, ENSMUSG00000021835, ENSMUSG00000027878, ENSMUSG00000039239, ENSMUSG00000027276	2003	11	12628	2.8657	1	0.977293	80.4295
GOTERM_BP_DIRECT	GO:0070306~lens fiber cell differentiation	5	0.213767	0.0821595	ENSMUSG00000035517, ENSMUSG00000032402, ENSMUSG00000009073, ENSMUSG00000042207, ENSMUSG00000027660	2003	11	12628	2.8657	1	0.977293	80.4295
GOTERM_BP_DIRECT	GO:0007097~nuclear migration	5	0.213767	0.0821595	ENSMUSG00000044700, ENSMUSG00000028851, ENSMUSG00000041057, ENSMUSG00000045374, ENSMUSG00000020900	2003	11	12628	2.8657	1	0.977293	80.4295
GOTERM_BP_DIRECT	GO:0003197~endocardial cushion development	5	0.213767	0.0821595	ENSMUSG00000026923, ENSMUSG00000021835, ENSMUSG00000069763, ENSMUSG00000067336, ENSMUSG00000039910	2003	11	12628	2.8657	1	0.977293	80.4295
GOTERM_BP_DIRECT	GO:0016477~cell migration	36	1.53912	0.0824681	ENSMUSG00000025089, ENSMUSG00000061665, ENSMUSG00000036862, ENSMUSG00000028530, ENSMUSG00000050295, ENSMUSG00000001300, ENSMUSG00000027654, ENSMUSG00000033444, ENSMUSG00000022528, ENSMUSG00000061136, ENSMUSG00000000631, ENSMUSG00000109511, ENSMUSG00000020516, ENSMUSG00000041112, ENSMUSG00000005871, ENSMUSG00000024304, ENSMUSG00000029231, ENSMUSG00000020592, ENSMUSG00000039239, ENSMUSG00000031626,…	2003	175	12628	1.29693	1	0.97687	80.5543
GOTERM_BP_DIRECT	GO:0032880~regulation of protein localization	15	0.6413	0.0834556	ENSMUSG00000026276, ENSMUSG00000068740, ENSMUSG00000026878, ENSMUSG00000021994, ENSMUSG00000027652, ENSMUSG00000003037, ENSMUSG00000028086, ENSMUSG00000023473, ENSMUSG00000022770, ENSMUSG00000034958, ENSMUSG00000031015, ENSMUSG00000015468, ENSMUSG00000024304, ENSMUSG00000040359, ENSMUSG00000026721	2003	60	12628	1.57614	1	0.97719	80.9486
GOTERM_CC_DIRECT	GO:0042382~paraspeckles	4	0.171013	0.0836364	ENSMUSG00000021938, ENSMUSG00000028820, ENSMUSG00000059208, ENSMUSG00000031311	2139	7	13550	3.61985	1	0.819027	73.9586
GOTERM_BP_DIRECT	GO:0006281~DNA repair	60	2.5652	0.0842315	ENSMUSG00000005370, ENSMUSG00000018189, ENSMUSG00000022545, ENSMUSG00000037761, ENSMUSG00000031311, ENSMUSG00000030451, ENSMUSG00000043987, ENSMUSG00000025612, ENSMUSG00000021264, ENSMUSG00000037262, ENSMUSG00000031826, ENSMUSG00000061288, ENSMUSG00000057113, ENSMUSG00000030983, ENSMUSG00000020380, ENSMUSG00000025159, ENSMUSG00000025077, ENSMUSG00000062270, ENSMUSG00000030166, ENSMUSG00000079036,…	2003	313	12628	1.20854	1	0.977278	81.2531
GOTERM_BP_DIRECT	GO:0007420~brain development	40	1.71013	0.0843003	ENSMUSG00000053754, ENSMUSG00000037251, ENSMUSG00000009681, ENSMUSG00000031502, ENSMUSG00000038369, ENSMUSG00000021745, ENSMUSG00000009073, ENSMUSG00000050295, ENSMUSG00000032446, ENSMUSG00000022125, ENSMUSG00000019943, ENSMUSG00000036606, ENSMUSG00000032604, ENSMUSG00000005533, ENSMUSG00000043733, ENSMUSG00000031393, ENSMUSG00000049107, ENSMUSG00000028289, ENSMUSG00000022686, ENSMUSG00000021764,…	2003	198	12628	1.27365	1	0.976606	81.2799
GOTERM_CC_DIRECT	GO:0043235~receptor complex	24	1.02608	0.084519	ENSMUSG00000026923, ENSMUSG00000025089, ENSMUSG00000031887, ENSMUSG00000022892, ENSMUSG00000022817, ENSMUSG00000062209, ENSMUSG00000030341, ENSMUSG00000030201, ENSMUSG00000030748, ENSMUSG00000004567, ENSMUSG00000030287, ENSMUSG00000005534, ENSMUSG00000005533, ENSMUSG00000032839, ENSMUSG00000015846, ENSMUSG00000032402, ENSMUSG00000027878, ENSMUSG00000032492, ENSMUSG00000052155, ENSMUSG00000033717,…	2139	109	13550	1.3948	1	0.815125	74.3423
GOTERM_BP_DIRECT	GO:0045741~positive regulation of epidermal growth factor-activated receptor activity	4	0.171013	0.0846228	ENSMUSG00000042429, ENSMUSG00000033717, ENSMUSG00000028086, ENSMUSG00000006435	2003	7	12628	3.6026	1	0.976206	81.405
GOTERM_BP_DIRECT	GO:0010793~regulation of mRNA export from nucleus	4	0.171013	0.0846228	ENSMUSG00000024384, ENSMUSG00000044791, ENSMUSG00000002052, ENSMUSG00000037475	2003	7	12628	3.6026	1	0.976206	81.405
GOTERM_BP_DIRECT	GO:0060563~neuroepithelial cell differentiation	4	0.171013	0.0846228	ENSMUSG00000024304, ENSMUSG00000054611, ENSMUSG00000068036, ENSMUSG00000076431	2003	7	12628	3.6026	1	0.976206	81.405
GOTERM_BP_DIRECT	GO:0021554~optic nerve development	4	0.171013	0.0846228	ENSMUSG00000030615, ENSMUSG00000038668, ENSMUSG00000004231, ENSMUSG00000052512	2003	7	12628	3.6026	1	0.976206	81.405
GOTERM_BP_DIRECT	GO:0000154~rRNA modification	4	0.171013	0.0846228	ENSMUSG00000026020, ENSMUSG00000031403, ENSMUSG00000027185, ENSMUSG00000027405	2003	7	12628	3.6026	1	0.976206	81.405
GOTERM_BP_DIRECT	GO:0010944~negative regulation of transcription by competitive promoter binding	4	0.171013	0.0846228	ENSMUSG00000025958, ENSMUSG00000025880, ENSMUSG00000030256, ENSMUSG00000038845	2003	7	12628	3.6026	1	0.976206	81.405
GOTERM_BP_DIRECT	GO:0003344~pericardium morphogenesis	4	0.171013	0.0846228	ENSMUSG00000026923, ENSMUSG00000030201, ENSMUSG00000021994, ENSMUSG00000024241	2003	7	12628	3.6026	1	0.976206	81.405
GOTERM_BP_DIRECT	GO:0031468~nuclear envelope reassembly	4	0.171013	0.0846228	ENSMUSG00000027455, ENSMUSG00000034190, ENSMUSG00000038467, ENSMUSG00000028243	2003	7	12628	3.6026	1	0.976206	81.405
GOTERM_BP_DIRECT	GO:0060449~bud elongation involved in lung branching	4	0.171013	0.0846228	ENSMUSG00000021835, ENSMUSG00000037211, ENSMUSG00000030849, ENSMUSG00000053110	2003	7	12628	3.6026	1	0.976206	81.405
GOTERM_MF_DIRECT	GO:0051010~microtubule plus-end binding	5	0.213767	0.085654	ENSMUSG00000049550, ENSMUSG00000063146, ENSMUSG00000005871, ENSMUSG00000027479, ENSMUSG00000030987	1953	11	12144	2.82642	1	0.865534	76.8946
GOTERM_MF_DIRECT	GO:0008270~zinc ion binding	163	6.96879	0.0859064	ENSMUSG00000042790, ENSMUSG00000028053, ENSMUSG00000044628, ENSMUSG00000030451, ENSMUSG00000041261, ENSMUSG00000035370, ENSMUSG00000038611, ENSMUSG00000020409, ENSMUSG00000028309, ENSMUSG00000024955, ENSMUSG00000050663, ENSMUSG00000022637, ENSMUSG00000024457, ENSMUSG00000021639, ENSMUSG00000033510, ENSMUSG00000038495, ENSMUSG00000033623, ENSMUSG00000025889, ENSMUSG00000026313, ENSMUSG00000021277,…	1953	913	12144	1.11014	1	0.861804	76.9987
GOTERM_CC_DIRECT	GO:0045202~synapse	86	3.67678	0.0871895	ENSMUSG00000026121, ENSMUSG00000020476, ENSMUSG00000022456, ENSMUSG00000022494, ENSMUSG00000060882, ENSMUSG00000040724, ENSMUSG00000035764, ENSMUSG00000042388, ENSMUSG00000047085, ENSMUSG00000022957, ENSMUSG00000038453, ENSMUSG00000025195, ENSMUSG00000003378, ENSMUSG00000020122, ENSMUSG00000033545, ENSMUSG00000051790, ENSMUSG00000046447, ENSMUSG00000032589, ENSMUSG00000026833, ENSMUSG00000049336,…	2139	468	13550	1.16408	1	0.818098	75.4713
GOTERM_MF_DIRECT	GO:0001094~TFIID-class transcription factor binding	4	0.171013	0.0875579	ENSMUSG00000022545, ENSMUSG00000026020, ENSMUSG00000074182, ENSMUSG00000046865	1953	7	12144	3.55321	1	0.862734	77.6693
GOTERM_MF_DIRECT	GO:1990247~N6-methyladenosine-containing RNA binding	4	0.171013	0.0875579	ENSMUSG00000040025, ENSMUSG00000038848, ENSMUSG00000035851, ENSMUSG00000004980	1953	7	12144	3.55321	1	0.862734	77.6693
GOTERM_MF_DIRECT	GO:0047485~protein N-terminus binding	25	1.06883	0.0881237	ENSMUSG00000024382, ENSMUSG00000022760, ENSMUSG00000022545, ENSMUSG00000026797, ENSMUSG00000039671, ENSMUSG00000026883, ENSMUSG00000031393, ENSMUSG00000002307, ENSMUSG00000032481, ENSMUSG00000039239, ENSMUSG00000032187, ENSMUSG00000057113, ENSMUSG00000022565, ENSMUSG00000035517, ENSMUSG00000062270, ENSMUSG00000026812, ENSMUSG00000021639, ENSMUSG00000033054, ENSMUSG00000042745, ENSMUSG00000025889,…	1953	113	12144	1.37569	1	0.860128	77.8948
GOTERM_BP_DIRECT	GO:0006493~protein O-linked glycosylation	8	0.342027	0.0882941	ENSMUSG00000037251, ENSMUSG00000046020, ENSMUSG00000034832, ENSMUSG00000042460, ENSMUSG00000092329, ENSMUSG00000034160, ENSMUSG00000026028, ENSMUSG00000048970	2003	25	12628	2.01745	1	0.979254	82.7738
GOTERM_MF_DIRECT	GO:0071837~HMG box domain binding	7	0.299273	0.0883999	ENSMUSG00000052684, ENSMUSG00000026586, ENSMUSG00000045515, ENSMUSG00000095139, ENSMUSG00000039830, ENSMUSG00000034957, ENSMUSG00000027168	1953	20	12144	2.17634	1	0.856606	78.0041
GOTERM_CC_DIRECT	GO:0048786~presynaptic active zone	9	0.38478	0.0884194	ENSMUSG00000042429, ENSMUSG00000030172, ENSMUSG00000040640, ENSMUSG00000005886, ENSMUSG00000038665, ENSMUSG00000037541, ENSMUSG00000035226, ENSMUSG00000032589, ENSMUSG00000022009	2139	30	13550	1.90042	1	0.815672	75.9755
GOTERM_BP_DIRECT	GO:0001755~neural crest cell migration	12	0.51304	0.0891997	ENSMUSG00000026121, ENSMUSG00000000627, ENSMUSG00000062209, ENSMUSG00000022231, ENSMUSG00000021904, ENSMUSG00000038777, ENSMUSG00000030539, ENSMUSG00000066043, ENSMUSG00000040254, ENSMUSG00000026836, ENSMUSG00000027168, ENSMUSG00000027200	2003	45	12628	1.68121	1	0.97944	83.0964
GOTERM_BP_DIRECT	GO:0010942~positive regulation of cell death	11	0.470286	0.0903849	ENSMUSG00000020661, ENSMUSG00000020755, ENSMUSG00000021835, ENSMUSG00000038668, ENSMUSG00000000142, ENSMUSG00000035342, ENSMUSG00000021469, ENSMUSG00000055024, ENSMUSG00000019960, ENSMUSG00000037624, ENSMUSG00000038845	2003	40	12628	1.73375	1	0.979879	83.5101
GOTERM_BP_DIRECT	GO:0006468~protein phosphorylation	94	4.01881	0.0930188	ENSMUSG00000024563, ENSMUSG00000024969, ENSMUSG00000021413, ENSMUSG00000020785, ENSMUSG00000028530, ENSMUSG00000025060, ENSMUSG00000029516, ENSMUSG00000050890, ENSMUSG00000042724, ENSMUSG00000021559, ENSMUSG00000000489, ENSMUSG00000032501, ENSMUSG00000022781, ENSMUSG00000028284, ENSMUSG00000028289, ENSMUSG00000031016, ENSMUSG00000021820, ENSMUSG00000034663, ENSMUSG00000052155, ENSMUSG00000029647,…	2003	515	12628	1.15073	1	0.981548	84.3952
GOTERM_BP_DIRECT	GO:0048812~neuron projection morphogenesis	15	0.6413	0.0932438	ENSMUSG00000020476, ENSMUSG00000053646, ENSMUSG00000045348, ENSMUSG00000021994, ENSMUSG00000033066, ENSMUSG00000026883, ENSMUSG00000042605, ENSMUSG00000033335, ENSMUSG00000022055, ENSMUSG00000031016, ENSMUSG00000020122, ENSMUSG00000031078, ENSMUSG00000053046, ENSMUSG00000032036, ENSMUSG00000032846	2003	61	12628	1.5503	1	0.98113	84.4687
GOTERM_BP_DIRECT	GO:0007275~multicellular organism development	138	5.89996	0.0935893	ENSMUSG00000010476, ENSMUSG00000024969, ENSMUSG00000026121, ENSMUSG00000063281, ENSMUSG00000029516, ENSMUSG00000032446, ENSMUSG00000050199, ENSMUSG00000000489, ENSMUSG00000033066, ENSMUSG00000035764, ENSMUSG00000041773, ENSMUSG00000050947, ENSMUSG00000021820, ENSMUSG00000020122, ENSMUSG00000029231, ENSMUSG00000044813, ENSMUSG00000026833, ENSMUSG00000078173, ENSMUSG00000025216, ENSMUSG00000030539,…	2003	778	12628	1.11829	1	0.980812	84.5809
GOTERM_MF_DIRECT	GO:0008080~N-acetyltransferase activity	8	0.342027	0.0936394	ENSMUSG00000027425, ENSMUSG00000015542, ENSMUSG00000063273, ENSMUSG00000079334, ENSMUSG00000036282, ENSMUSG00000034160, ENSMUSG00000027185, ENSMUSG00000024764	1953	25	12144	1.9898	1	0.86878	79.9837
GOTERM_MF_DIRECT	GO:0043548~phosphatidylinositol 3-kinase binding	8	0.342027	0.0936394	ENSMUSG00000024620, ENSMUSG00000028519, ENSMUSG00000038894, ENSMUSG00000029231, ENSMUSG00000022607, ENSMUSG00000026883, ENSMUSG00000005534, ENSMUSG00000005533	1953	25	12144	1.9898	1	0.86878	79.9837
GOTERM_CC_DIRECT	GO:0071004~U2-type prespliceosome	6	0.25652	0.0941019	ENSMUSG00000063511, ENSMUSG00000024188, ENSMUSG00000024217, ENSMUSG00000035597, ENSMUSG00000002129, ENSMUSG00000061136	2139	16	13550	2.37553	1	0.828988	78.1818
GOTERM_BP_DIRECT	GO:0006349~regulation of gene expression by genetic imprinting	6	0.25652	0.0956364	ENSMUSG00000020661, ENSMUSG00000031393, ENSMUSG00000048118, ENSMUSG00000005698, ENSMUSG00000038080, ENSMUSG00000039219	2003	16	12628	2.3642	1	0.981905	85.2301
GOTERM_BP_DIRECT	GO:0033365~protein localization to organelle	6	0.25652	0.0956364	ENSMUSG00000038070, ENSMUSG00000038241, ENSMUSG00000047205, ENSMUSG00000003452, ENSMUSG00000020430, ENSMUSG00000027168	2003	16	12628	2.3642	1	0.981905	85.2301
GOTERM_BP_DIRECT	GO:0017015~regulation of transforming growth factor beta receptor signaling pathway	6	0.25652	0.0956364	ENSMUSG00000024563, ENSMUSG00000034557, ENSMUSG00000032402, ENSMUSG00000024238, ENSMUSG00000025880, ENSMUSG00000085795	2003	16	12628	2.3642	1	0.981905	85.2301
GOTERM_BP_DIRECT	GO:0001502~cartilage condensation	6	0.25652	0.0956364	ENSMUSG00000053436, ENSMUSG00000029546, ENSMUSG00000000567, ENSMUSG00000030093, ENSMUSG00000032855, ENSMUSG00000039239	2003	16	12628	2.3642	1	0.981905	85.2301
GOTERM_BP_DIRECT	GO:0051571~positive regulation of histone H3-K4 methylation	6	0.25652	0.0956364	ENSMUSG00000002028, ENSMUSG00000004099, ENSMUSG00000005609, ENSMUSG00000034160, ENSMUSG00000027304, ENSMUSG00000021039	2003	16	12628	2.3642	1	0.981905	85.2301
GOTERM_BP_DIRECT	GO:0022409~positive regulation of cell-cell adhesion	6	0.25652	0.0956364	ENSMUSG00000057706, ENSMUSG00000022272, ENSMUSG00000025880, ENSMUSG00000026494, ENSMUSG00000039910, ENSMUSG00000021994	2003	16	12628	2.3642	1	0.981905	85.2301
GOTERM_BP_DIRECT	GO:0030048~actin filament-based movement	6	0.25652	0.0956364	ENSMUSG00000029207, ENSMUSG00000034593, ENSMUSG00000021262, ENSMUSG00000022443, ENSMUSG00000030739, ENSMUSG00000020900	2003	16	12628	2.3642	1	0.981905	85.2301
GOTERM_MF_DIRECT	GO:0000976~transcription regulatory region sequence-specific DNA binding	12	0.51304	0.0963191	ENSMUSG00000021938, ENSMUSG00000000567, ENSMUSG00000028820, ENSMUSG00000042292, ENSMUSG00000026646, ENSMUSG00000015839, ENSMUSG00000042557, ENSMUSG00000076431, ENSMUSG00000039741, ENSMUSG00000038773, ENSMUSG00000039477, ENSMUSG00000037876	1953	45	12144	1.65817	1	0.872528	80.9303
GOTERM_MF_DIRECT	GO:0051721~protein phosphatase 2A binding	10	0.427533	0.0972848	ENSMUSG00000042772, ENSMUSG00000020841, ENSMUSG00000039579, ENSMUSG00000027540, ENSMUSG00000020516, ENSMUSG00000061878, ENSMUSG00000044167, ENSMUSG00000062127, ENSMUSG00000026883, ENSMUSG00000029501	1953	35	12144	1.77661	1	0.871273	81.261

## Sheet: P60-CMRs_MACS_GO
Table S6. GO and KEGG pathway enrichment analysis of the genes encoded by SMRs and CMRs as compared between the m6A peaks of P7 and P60 that were identified by using MACS2 software.
Category	Term	Count	%	PValue	Genes	List Total	Pop Hits	Pop Total	Fold Enrichment	Bonferroni	Benjamini	FDR
GOTERM_BP_DIRECT	GO:0006351~transcription, DNA-templated	381	16.5293	1.63086e-19	ENSMUSG00000009569, ENSMUSG00000034430, ENSMUSG00000002658, ENSMUSG00000003575, ENSMUSG00000029178, ENSMUSG00000035285, ENSMUSG00000048756, ENSMUSG00000063281, ENSMUSG00000025616, ENSMUSG00000063382, ENSMUSG00000024260, ENSMUSG00000019777, ENSMUSG00000018501, ENSMUSG00000038697, ENSMUSG00000031393, ENSMUSG00000061911, ENSMUSG00000042599, ENSMUSG00000040033, ENSMUSG00000066798, ENSMUSG00000028901,…	1992	1558	12260	1.50508	7.91132e-16	7.91132e-16	3.09375e-16
GOTERM_BP_DIRECT	GO:0006355~regulation of transcription, DNA-templated	409	17.744	6.04451e-14	ENSMUSG00000002658, ENSMUSG00000035285, ENSMUSG00000048756, ENSMUSG00000063281, ENSMUSG00000025616, ENSMUSG00000063382, ENSMUSG00000024260, ENSMUSG00000019777, ENSMUSG00000018501, ENSMUSG00000038697, ENSMUSG00000061911, ENSMUSG00000040033, ENSMUSG00000066798, ENSMUSG00000028901, ENSMUSG00000059474, ENSMUSG00000021103, ENSMUSG00000006392, ENSMUSG00000073423, ENSMUSG00000042810, ENSMUSG00000046185,…	1992	1822	12260	1.38158	2.92982e-10	1.46491e-10	1.14575e-10
GOTERM_MF_DIRECT	GO:0044822~poly(A) RNA binding	277	12.0174	1.83158e-16	ENSMUSG00000002658, ENSMUSG00000037958, ENSMUSG00000045817, ENSMUSG00000026254, ENSMUSG00000048755, ENSMUSG00000053289, ENSMUSG00000019777, ENSMUSG00000041057, ENSMUSG00000047423, ENSMUSG00000052707, ENSMUSG00000031393, ENSMUSG00000040824, ENSMUSG00000020262, ENSMUSG00000041560, ENSMUSG00000001674, ENSMUSG00000034820, ENSMUSG00000022635, ENSMUSG00000020116, ENSMUSG00000002524, ENSMUSG00000024359,…	1944	1067	11798	1.57553	2.97984e-13	2.97984e-13	3.66374e-13
GOTERM_BP_DIRECT	GO:0007156~homophilic cell adhesion via plasma membrane adhesion molecules	57	2.47289	4.29784e-12	ENSMUSG00000055333, ENSMUSG00000103707, ENSMUSG00000102206, ENSMUSG00000103144, ENSMUSG00000007440, ENSMUSG00000102543, ENSMUSG00000104148, ENSMUSG00000102440, ENSMUSG00000104346, ENSMUSG00000071793, ENSMUSG00000103749, ENSMUSG00000103442, ENSMUSG00000102312, ENSMUSG00000103770, ENSMUSG00000103585, ENSMUSG00000068740, ENSMUSG00000102918, ENSMUSG00000103472, ENSMUSG00000103332, ENSMUSG00000026312,…	1992	137	12260	2.56068	2.08486e-08	6.94952e-09	8.15288e-09
GOTERM_MF_DIRECT	GO:0003677~DNA binding	323	14.013	1.13255e-12	ENSMUSG00000042694, ENSMUSG00000032397, ENSMUSG00000002658, ENSMUSG00000029178, ENSMUSG00000045817, ENSMUSG00000035285, ENSMUSG00000048756, ENSMUSG00000063281, ENSMUSG00000034575, ENSMUSG00000018501, ENSMUSG00000031393, ENSMUSG00000061911, ENSMUSG00000040033, ENSMUSG00000066798, ENSMUSG00000028901, ENSMUSG00000021264, ENSMUSG00000037262, ENSMUSG00000048385, ENSMUSG00000034042, ENSMUSG00000035437,…	1944	1378	11798	1.42254	1.51987e-09	7.59933e-10	1.85642e-09
GOTERM_BP_DIRECT	GO:0016569~covalent chromatin modification	82	3.55748	1.17851e-10	ENSMUSG00000053754, ENSMUSG00000031161, ENSMUSG00000028053, ENSMUSG00000026918, ENSMUSG00000029279, ENSMUSG00000022702, ENSMUSG00000042207, ENSMUSG00000025616, ENSMUSG00000038384, ENSMUSG00000019777, ENSMUSG00000031715, ENSMUSG00000018501, ENSMUSG00000029475, ENSMUSG00000050697, ENSMUSG00000042599, ENSMUSG00000031540, ENSMUSG00000044791, ENSMUSG00000059474, ENSMUSG00000002307, ENSMUSG00000032481,…	1992	249	12260	2.02682	5.71697e-07	1.42924e-07	2.23564e-07
GOTERM_BP_DIRECT	GO:0006397~mRNA processing	94	4.07809	3.82174e-10	ENSMUSG00000024268, ENSMUSG00000037958, ENSMUSG00000029279, ENSMUSG00000030216, ENSMUSG00000031311, ENSMUSG00000021413, ENSMUSG00000031157, ENSMUSG00000029439, ENSMUSG00000042389, ENSMUSG00000055760, ENSMUSG00000027014, ENSMUSG00000040720, ENSMUSG00000020262, ENSMUSG00000040824, ENSMUSG00000035851, ENSMUSG00000062604, ENSMUSG00000034931, ENSMUSG00000059208, ENSMUSG00000034820, ENSMUSG00000059005,…	1992	307	12260	1.88448	1.85393e-06	3.70786e-07	7.24984e-07
GOTERM_BP_DIRECT	GO:0045944~positive regulation of transcription from RNA polymerase II promoter	165	7.15835	0.000113923	ENSMUSG00000003575, ENSMUSG00000002658, ENSMUSG00000031442, ENSMUSG00000009569, ENSMUSG00000025927, ENSMUSG00000068551, ENSMUSG00000028053, ENSMUSG00000048756, ENSMUSG00000025616, ENSMUSG00000063382, ENSMUSG00000045954, ENSMUSG00000019777, ENSMUSG00000032253, ENSMUSG00000028059, ENSMUSG00000061911, ENSMUSG00000049577, ENSMUSG00000049047, ENSMUSG00000055148, ENSMUSG00000026434, ENSMUSG00000021264,…	1992	774	12260	1.31203	0.424591	0.0537679	0.215891
GOTERM_BP_DIRECT	GO:0007399~nervous system development	81	3.5141	0.000198636	ENSMUSG00000026121, ENSMUSG00000000881, ENSMUSG00000048482, ENSMUSG00000069171, ENSMUSG00000029516, ENSMUSG00000028883, ENSMUSG00000052512, ENSMUSG00000020745, ENSMUSG00000055493, ENSMUSG00000033066, ENSMUSG00000062098, ENSMUSG00000027200, ENSMUSG00000035764, ENSMUSG00000024921, ENSMUSG00000042599, ENSMUSG00000019261, ENSMUSG00000061911, ENSMUSG00000029546, ENSMUSG00000032216, ENSMUSG00000028289,…	1992	337	12260	1.4793	0.618512	0.0771665	0.376139
GOTERM_BP_DIRECT	GO:0007416~synapse assembly	17	0.737527	0.000531905	ENSMUSG00000033768, ENSMUSG00000033577, ENSMUSG00000050272, ENSMUSG00000048482, ENSMUSG00000020476, ENSMUSG00000037541, ENSMUSG00000000489, ENSMUSG00000031393, ENSMUSG00000023328, ENSMUSG00000031302, ENSMUSG00000063887, ENSMUSG00000051790, ENSMUSG00000032589, ENSMUSG00000032036, ENSMUSG00000066392, ENSMUSG00000040265, ENSMUSG00000061601	1992	42	12260	2.49116	0.924298	0.180069	1.00421
GOTERM_BP_DIRECT	GO:0008380~RNA splicing	72	3.12364	1.96323e-08	ENSMUSG00000024268, ENSMUSG00000037958, ENSMUSG00000030216, ENSMUSG00000029279, ENSMUSG00000031311, ENSMUSG00000021413, ENSMUSG00000031157, ENSMUSG00000029439, ENSMUSG00000055760, ENSMUSG00000027014, ENSMUSG00000040720, ENSMUSG00000040824, ENSMUSG00000035851, ENSMUSG00000062604, ENSMUSG00000034931, ENSMUSG00000059208, ENSMUSG00000059005, ENSMUSG00000002455, ENSMUSG00000016018, ENSMUSG00000060475,…	1992	230	12260	1.92666	9.52319e-05	1.58726e-05	3.72425e-05
GOTERM_CC_DIRECT	GO:0005634~nucleus	997	43.2538	7.60878e-23	ENSMUSG00000002658, ENSMUSG00000037958, ENSMUSG00000048756, ENSMUSG00000063281, ENSMUSG00000025616, ENSMUSG00000019777, ENSMUSG00000018501, ENSMUSG00000032501, ENSMUSG00000091971, ENSMUSG00000040033, ENSMUSG00000019978, ENSMUSG00000053581, ENSMUSG00000020124, ENSMUSG00000027502, ENSMUSG00000020116, ENSMUSG00000025880, ENSMUSG00000024359, ENSMUSG00000036693, ENSMUSG00000025889, ENSMUSG00000038914,…	2121	4941	13160	1.25197	6.53594e-20	6.53594e-20	1.17887e-19
GOTERM_MF_DIRECT	GO:0005515~protein binding	663	28.7636	1.96214e-07	ENSMUSG00000002658, ENSMUSG00000048756, ENSMUSG00000103144, ENSMUSG00000025616, ENSMUSG00000024260, ENSMUSG00000019777, ENSMUSG00000018501, ENSMUSG00000050199, ENSMUSG00000091971, ENSMUSG00000061911, ENSMUSG00000027455, ENSMUSG00000040033, ENSMUSG00000022957, ENSMUSG00000039943, ENSMUSG00000019978, ENSMUSG00000028901, ENSMUSG00000053581, ENSMUSG00000029686, ENSMUSG00000025485, ENSMUSG00000025207,…	1944	3446	11798	1.16764	0.000263285	8.77694e-05	0.000321627
GOTERM_BP_DIRECT	GO:0045892~negative regulation of transcription, DNA-templated	110	4.77223	3.12502e-07	ENSMUSG00000025927, ENSMUSG00000040761, ENSMUSG00000031311, ENSMUSG00000019777, ENSMUSG00000018501, ENSMUSG00000050199, ENSMUSG00000000489, ENSMUSG00000031393, ENSMUSG00000021268, ENSMUSG00000031451, ENSMUSG00000055053, ENSMUSG00000085795, ENSMUSG00000054199, ENSMUSG00000054717, ENSMUSG00000035011, ENSMUSG00000021938, ENSMUSG00000043372, ENSMUSG00000016409, ENSMUSG00000027109, ENSMUSG00000022306,…	1992	425	12260	1.59296	0.0015148	0.000216541	0.000592814
GOTERM_CC_DIRECT	GO:0005730~nucleolus	197	8.54664	1.02591e-11	ENSMUSG00000042694, ENSMUSG00000063382, ENSMUSG00000041057, ENSMUSG00000042599, ENSMUSG00000020262, ENSMUSG00000001674, ENSMUSG00000041560, ENSMUSG00000054716, ENSMUSG00000028309, ENSMUSG00000020116, ENSMUSG00000025880, ENSMUSG00000031652, ENSMUSG00000067851, ENSMUSG00000069895, ENSMUSG00000024359, ENSMUSG00000054717, ENSMUSG00000036693, ENSMUSG00000095567, ENSMUSG00000003360, ENSMUSG00000046287,…	2121	776	13160	1.57514	8.81249e-09	4.40625e-09	1.58948e-08
GOTERM_MF_DIRECT	GO:0003682~chromatin binding	104	4.51193	5.45799e-07	ENSMUSG00000025927, ENSMUSG00000028053, ENSMUSG00000031311, ENSMUSG00000019777, ENSMUSG00000018501, ENSMUSG00000031393, ENSMUSG00000026434, ENSMUSG00000028309, ENSMUSG00000029505, ENSMUSG00000000838, ENSMUSG00000016409, ENSMUSG00000027109, ENSMUSG00000095567, ENSMUSG00000070544, ENSMUSG00000028576, ENSMUSG00000031245, ENSMUSG00000014074, ENSMUSG00000004099, ENSMUSG00000052684, ENSMUSG00000034701,…	1944	395	11798	1.5979	0.000732194	0.000183099	0.000894649
GOTERM_MF_DIRECT	GO:0003676~nucleic acid binding	222	9.63124	7.91527e-07	ENSMUSG00000034430, ENSMUSG00000042694, ENSMUSG00000024268, ENSMUSG00000029178, ENSMUSG00000063281, ENSMUSG00000053289, ENSMUSG00000001674, ENSMUSG00000066798, ENSMUSG00000034820, ENSMUSG00000021264, ENSMUSG00000048385, ENSMUSG00000054715, ENSMUSG00000022635, ENSMUSG00000054716, ENSMUSG00000046185, ENSMUSG00000042810, ENSMUSG00000020116, ENSMUSG00000002524, ENSMUSG00000085795, ENSMUSG00000035011,…	1944	1000	11798	1.3473	0.00106167	0.000212423	0.00129743
GOTERM_CC_DIRECT	GO:0016363~nuclear matrix	33	1.43167	2.2657e-06	ENSMUSG00000029478, ENSMUSG00000004264, ENSMUSG00000031311, ENSMUSG00000018593, ENSMUSG00000036986, ENSMUSG00000034957, ENSMUSG00000066306, ENSMUSG00000028820, ENSMUSG00000059208, ENSMUSG00000016150, ENSMUSG00000021264, ENSMUSG00000037262, ENSMUSG00000046876, ENSMUSG00000059552, ENSMUSG00000056501, ENSMUSG00000021039, ENSMUSG00000057113, ENSMUSG00000020661, ENSMUSG00000042133, ENSMUSG00000027525,…	2121	87	13160	2.35348	0.00194435	0.000324321	0.00351031
GOTERM_CC_DIRECT	GO:0005654~nucleoplasm	381	16.5293	4.20189e-11	ENSMUSG00000042694, ENSMUSG00000032397, ENSMUSG00000003575, ENSMUSG00000048756, ENSMUSG00000063382, ENSMUSG00000024260, ENSMUSG00000051586, ENSMUSG00000034575, ENSMUSG00000019777, ENSMUSG00000018501, ENSMUSG00000036432, ENSMUSG00000052707, ENSMUSG00000042599, ENSMUSG00000027455, ENSMUSG00000020262, ENSMUSG00000028901, ENSMUSG00000021264, ENSMUSG00000019978, ENSMUSG00000006392, ENSMUSG00000010080,…	2121	1758	13160	1.34469	3.60943e-08	1.20314e-08	6.51021e-08
GOTERM_BP_DIRECT	GO:0000122~negative regulation of transcription from RNA polymerase II promoter	137	5.9436	3.95995e-06	ENSMUSG00000037664, ENSMUSG00000025927, ENSMUSG00000040761, ENSMUSG00000048756, ENSMUSG00000024260, ENSMUSG00000019777, ENSMUSG00000018501, ENSMUSG00000027968, ENSMUSG00000031393, ENSMUSG00000049577, ENSMUSG00000021264, ENSMUSG00000048385, ENSMUSG00000028582, ENSMUSG00000055053, ENSMUSG00000025782, ENSMUSG00000024955, ENSMUSG00000025880, ENSMUSG00000030849, ENSMUSG00000069895, ENSMUSG00000022770,…	1992	584	12260	1.44381	0.0190264	0.00239834	0.00751175
GOTERM_BP_DIRECT	GO:0045893~positive regulation of transcription, DNA-templated	114	4.94577	5.08204e-06	ENSMUSG00000034430, ENSMUSG00000009569, ENSMUSG00000037664, ENSMUSG00000025927, ENSMUSG00000040761, ENSMUSG00000048756, ENSMUSG00000025616, ENSMUSG00000032253, ENSMUSG00000031715, ENSMUSG00000050199, ENSMUSG00000000489, ENSMUSG00000042599, ENSMUSG00000031393, ENSMUSG00000055148, ENSMUSG00000021268, ENSMUSG00000034042, ENSMUSG00000028309, ENSMUSG00000024955, ENSMUSG00000054717, ENSMUSG00000024063,…	1992	469	12260	1.49601	0.0243517	0.00273548	0.00964018
GOTERM_CC_DIRECT	GO:0014069~postsynaptic density	70	3.03688	1.39498e-07	ENSMUSG00000003573, ENSMUSG00000025658, ENSMUSG00000026121, ENSMUSG00000000881, ENSMUSG00000007617, ENSMUSG00000020476, ENSMUSG00000019828, ENSMUSG00000028059, ENSMUSG00000035764, ENSMUSG00000028649, ENSMUSG00000039943, ENSMUSG00000042388, ENSMUSG00000038453, ENSMUSG00000034675, ENSMUSG00000003378, ENSMUSG00000046447, ENSMUSG00000048895, ENSMUSG00000051331, ENSMUSG00000032589, ENSMUSG00000034187,…	2121	233	13160	1.86405	0.000119822	2.99568e-05	0.000216131
GOTERM_MF_DIRECT	GO:0003713~transcription coactivator activity	48	2.08243	2.94501e-05	ENSMUSG00000009569, ENSMUSG00000052684, ENSMUSG00000034701, ENSMUSG00000025927, ENSMUSG00000043962, ENSMUSG00000029196, ENSMUSG00000030291, ENSMUSG00000042292, ENSMUSG00000056770, ENSMUSG00000025616, ENSMUSG00000020074, ENSMUSG00000024260, ENSMUSG00000055024, ENSMUSG00000038697, ENSMUSG00000036986, ENSMUSG00000034957, ENSMUSG00000037992, ENSMUSG00000021268, ENSMUSG00000031540, ENSMUSG00000039117,…	1944	160	11798	1.82068	0.0387518	0.00656546	0.0482626
GOTERM_CC_DIRECT	GO:0045202~synapse	115	4.98915	3.20712e-07	ENSMUSG00000003575, ENSMUSG00000026842, ENSMUSG00000003573, ENSMUSG00000026121, ENSMUSG00000020476, ENSMUSG00000022456, ENSMUSG00000054728, ENSMUSG00000034101, ENSMUSG00000035764, ENSMUSG00000027965, ENSMUSG00000019261, ENSMUSG00000042388, ENSMUSG00000022957, ENSMUSG00000003378, ENSMUSG00000051790, ENSMUSG00000026849, ENSMUSG00000001985, ENSMUSG00000032589, ENSMUSG00000046182, ENSMUSG00000030539,…	2121	453	13160	1.57512	0.000275453	5.50967e-05	0.000496893
GOTERM_CC_DIRECT	GO:0005681~spliceosomal complex	41	1.77874	5.57732e-05	ENSMUSG00000030216, ENSMUSG00000021413, ENSMUSG00000004096, ENSMUSG00000032621, ENSMUSG00000027014, ENSMUSG00000032423, ENSMUSG00000037993, ENSMUSG00000031723, ENSMUSG00000010608, ENSMUSG00000040824, ENSMUSG00000028821, ENSMUSG00000031370, ENSMUSG00000059208, ENSMUSG00000034931, ENSMUSG00000059005, ENSMUSG00000004980, ENSMUSG00000057130, ENSMUSG00000044068, ENSMUSG00000002455, ENSMUSG00000016018,…	2121	135	13160	1.88437	0.0467809	0.0047796	0.0863773
GOTERM_CC_DIRECT	GO:0005875~microtubule associated complex	13	0.563991	6.97818e-05	ENSMUSG00000018411, ENSMUSG00000020483, ENSMUSG00000003226, ENSMUSG00000031161, ENSMUSG00000009013, ENSMUSG00000031812, ENSMUSG00000052727, ENSMUSG00000015994, ENSMUSG00000020745, ENSMUSG00000028447, ENSMUSG00000041057, ENSMUSG00000018736, ENSMUSG00000045374	2121	23	13160	3.50696	0.0581834	0.0054347	0.108062
GOTERM_CC_DIRECT	GO:0005938~cell cortex	41	1.77874	3.87334e-06	ENSMUSG00000026276, ENSMUSG00000030881, ENSMUSG00000020476, ENSMUSG00000041444, ENSMUSG00000020745, ENSMUSG00000041057, ENSMUSG00000002006, ENSMUSG00000028649, ENSMUSG00000066306, ENSMUSG00000010609, ENSMUSG00000056602, ENSMUSG00000032216, ENSMUSG00000044147, ENSMUSG00000002307, ENSMUSG00000034675, ENSMUSG00000004056, ENSMUSG00000010080, ENSMUSG00000026131, ENSMUSG00000045374, ENSMUSG00000001833,…	2121	122	13160	2.08516	0.00332168	0.000475202	0.00600099
GOTERM_CC_DIRECT	GO:0030424~axon	82	3.55748	0.000137756	ENSMUSG00000031161, ENSMUSG00000048482, ENSMUSG00000007617, ENSMUSG00000036534, ENSMUSG00000028883, ENSMUSG00000020745, ENSMUSG00000020849, ENSMUSG00000040724, ENSMUSG00000019828, ENSMUSG00000026883, ENSMUSG00000020436, ENSMUSG00000038453, ENSMUSG00000003378, ENSMUSG00000060780, ENSMUSG00000029231, ENSMUSG00000048895, ENSMUSG00000032589, ENSMUSG00000001985, ENSMUSG00000005580, ENSMUSG00000049044,…	2121	341	13160	1.49202	0.111606	0.00981322	0.213219
GOTERM_BP_DIRECT	GO:0006338~chromatin remodeling	25	1.0846	0.000167154	ENSMUSG00000037935, ENSMUSG00000029196, ENSMUSG00000029279, ENSMUSG00000035623, ENSMUSG00000068391, ENSMUSG00000031715, ENSMUSG00000040481, ENSMUSG00000024921, ENSMUSG00000000567, ENSMUSG00000040054, ENSMUSG00000025369, ENSMUSG00000002307, ENSMUSG00000032481, ENSMUSG00000023852, ENSMUSG00000032187, ENSMUSG00000002748, ENSMUSG00000062270, ENSMUSG00000007880, ENSMUSG00000021377, ENSMUSG00000041235,…	1992	70	12260	2.19808	0.555557	0.0710693	0.316615
GOTERM_CC_DIRECT	GO:0005737~cytoplasm	982	42.603	1.90445e-05	ENSMUSG00000026254, ENSMUSG00000048756, ENSMUSG00000019777, ENSMUSG00000018501, ENSMUSG00000033066, ENSMUSG00000032501, ENSMUSG00000052707, ENSMUSG00000091971, ENSMUSG00000040033, ENSMUSG00000019978, ENSMUSG00000053581, ENSMUSG00000025485, ENSMUSG00000022263, ENSMUSG00000020124, ENSMUSG00000027312, ENSMUSG00000035805, ENSMUSG00000025880, ENSMUSG00000024359, ENSMUSG00000033624, ENSMUSG00000025889,…	2121	5552	13160	1.09743	0.0162263	0.00204283	0.0295025
GOTERM_MF_DIRECT	GO:0019904~protein domain specific binding	66	2.86334	0.000220119	ENSMUSG00000101645, ENSMUSG00000003573, ENSMUSG00000026842, ENSMUSG00000030881, ENSMUSG00000000881, ENSMUSG00000024420, ENSMUSG00000037820, ENSMUSG00000038241, ENSMUSG00000020476, ENSMUSG00000025246, ENSMUSG00000020849, ENSMUSG00000018501, ENSMUSG00000034101, ENSMUSG00000037992, ENSMUSG00000031393, ENSMUSG00000042388, ENSMUSG00000038453, ENSMUSG00000059208, ENSMUSG00000057914, ENSMUSG00000051331,…	1944	259	11798	1.54652	0.25579	0.0413264	0.3602
GOTERM_CC_DIRECT	GO:0043197~dendritic spine	40	1.73536	0.000245461	ENSMUSG00000101645, ENSMUSG00000041444, ENSMUSG00000054477, ENSMUSG00000029761, ENSMUSG00000019828, ENSMUSG00000037541, ENSMUSG00000039671, ENSMUSG00000038738, ENSMUSG00000034101, ENSMUSG00000037703, ENSMUSG00000042388, ENSMUSG00000026596, ENSMUSG00000052727, ENSMUSG00000034675, ENSMUSG00000063887, ENSMUSG00000045730, ENSMUSG00000048895, ENSMUSG00000030376, ENSMUSG00000049044, ENSMUSG00000071424,…	2121	139	13160	1.7855	0.190126	0.0160904	0.379629
GOTERM_CC_DIRECT	GO:0005790~smooth endoplasmic reticulum	14	0.607375	0.000250595	ENSMUSG00000021087, ENSMUSG00000039943, ENSMUSG00000032383, ENSMUSG00000020368, ENSMUSG00000022892, ENSMUSG00000019969, ENSMUSG00000021313, ENSMUSG00000054477, ENSMUSG00000020048, ENSMUSG00000003814, ENSMUSG00000027248, ENSMUSG00000032115, ENSMUSG00000030592, ENSMUSG00000026864	2121	29	13160	2.99533	0.193691	0.0152601	0.387556
GOTERM_MF_DIRECT	GO:0003723~RNA binding	150	6.50759	0.000255227	ENSMUSG00000024268, ENSMUSG00000037958, ENSMUSG00000045817, ENSMUSG00000040761, ENSMUSG00000026254, ENSMUSG00000031311, ENSMUSG00000053289, ENSMUSG00000038384, ENSMUSG00000020076, ENSMUSG00000029439, ENSMUSG00000027968, ENSMUSG00000052707, ENSMUSG00000020262, ENSMUSG00000001674, ENSMUSG00000034820, ENSMUSG00000021264, ENSMUSG00000002455, ENSMUSG00000037262, ENSMUSG00000037475, ENSMUSG00000032044,…	1944	695	11798	1.30984	0.290048	0.041916	0.417538
GOTERM_CC_DIRECT	GO:0005694~chromosome	69	2.99349	0.00032426	ENSMUSG00000020224, ENSMUSG00000042694, ENSMUSG00000005370, ENSMUSG00000028053, ENSMUSG00000025925, ENSMUSG00000021413, ENSMUSG00000038384, ENSMUSG00000017485, ENSMUSG00000020430, ENSMUSG00000027455, ENSMUSG00000001674, ENSMUSG00000044791, ENSMUSG00000047710, ENSMUSG00000038290, ENSMUSG00000002307, ENSMUSG00000028447, ENSMUSG00000031921, ENSMUSG00000066551, ENSMUSG00000015217, ENSMUSG00000045098,…	2121	283	13160	1.51279	0.243146	0.0184009	0.501214
GOTERM_MF_DIRECT	GO:0070577~lysine-acetylated histone binding	10	0.433839	0.000330199	ENSMUSG00000002748, ENSMUSG00000040850, ENSMUSG00000024002, ENSMUSG00000026918, ENSMUSG00000029279, ENSMUSG00000040054, ENSMUSG00000052812, ENSMUSG00000032253, ENSMUSG00000032187, ENSMUSG00000029833	1944	16	11798	3.79308	0.358022	0.0480517	0.539877
GOTERM_MF_DIRECT	GO:0047485~protein N-terminus binding	34	1.47505	0.000338525	ENSMUSG00000024382, ENSMUSG00000029478, ENSMUSG00000037935, ENSMUSG00000034799, ENSMUSG00000004264, ENSMUSG00000026797, ENSMUSG00000039671, ENSMUSG00000026883, ENSMUSG00000031393, ENSMUSG00000044147, ENSMUSG00000057738, ENSMUSG00000061244, ENSMUSG00000002307, ENSMUSG00000032366, ENSMUSG00000032481, ENSMUSG00000059552, ENSMUSG00000021103, ENSMUSG00000004110, ENSMUSG00000022565, ENSMUSG00000032187,…	1944	111	11798	1.85895	0.365157	0.0444209	0.553454
GOTERM_CC_DIRECT	GO:0071013~catalytic step 2 spliceosome	28	1.21475	0.000381271	ENSMUSG00000063808, ENSMUSG00000004096, ENSMUSG00000021413, ENSMUSG00000027014, ENSMUSG00000032423, ENSMUSG00000037993, ENSMUSG00000040824, ENSMUSG00000028821, ENSMUSG00000059208, ENSMUSG00000034931, ENSMUSG00000004980, ENSMUSG00000059005, ENSMUSG00000002455, ENSMUSG00000102252, ENSMUSG00000016018, ENSMUSG00000002129, ENSMUSG00000034889, ENSMUSG00000039218, ENSMUSG00000021039, ENSMUSG00000020409,…	2121	87	13160	1.99689	0.27933	0.0202652	0.589093
GOTERM_CC_DIRECT	GO:0016607~nuclear speck	50	2.1692	0.000449798	ENSMUSG00000037958, ENSMUSG00000030216, ENSMUSG00000031311, ENSMUSG00000031157, ENSMUSG00000038384, ENSMUSG00000008730, ENSMUSG00000027014, ENSMUSG00000040720, ENSMUSG00000091971, ENSMUSG00000000787, ENSMUSG00000035851, ENSMUSG00000016150, ENSMUSG00000002455, ENSMUSG00000060475, ENSMUSG00000037475, ENSMUSG00000057113, ENSMUSG00000051177, ENSMUSG00000020409, ENSMUSG00000042133, ENSMUSG00000007817,…	2121	191	13160	1.62425	0.320544	0.0224767	0.694628
GOTERM_CC_DIRECT	GO:0090544~BAF-type complex	10	0.433839	0.000506686	ENSMUSG00000037935, ENSMUSG00000078619, ENSMUSG00000033237, ENSMUSG00000007880, ENSMUSG00000025369, ENSMUSG00000032481, ENSMUSG00000069729, ENSMUSG00000042323, ENSMUSG00000024921, ENSMUSG00000032187	2121	17	13160	3.64978	0.352964	0.0238962	0.782158
GOTERM_MF_DIRECT	GO:0008022~protein C-terminus binding	51	2.21258	0.000516915	ENSMUSG00000003573, ENSMUSG00000026842, ENSMUSG00000004264, ENSMUSG00000000881, ENSMUSG00000038241, ENSMUSG00000020476, ENSMUSG00000031157, ENSMUSG00000026672, ENSMUSG00000025246, ENSMUSG00000017485, ENSMUSG00000050697, ENSMUSG00000021929, ENSMUSG00000032216, ENSMUSG00000031921, ENSMUSG00000034187, ENSMUSG00000029467, ENSMUSG00000048100, ENSMUSG00000022770, ENSMUSG00000052833, ENSMUSG00000024812,…	1944	193	11798	1.60371	0.500366	0.0611315	0.843944
GOTERM_CC_DIRECT	GO:0030054~cell junction	139	6.03037	3.90042e-05	ENSMUSG00000002658, ENSMUSG00000003573, ENSMUSG00000026121, ENSMUSG00000028053, ENSMUSG00000020476, ENSMUSG00000022456, ENSMUSG00000054728, ENSMUSG00000028059, ENSMUSG00000035764, ENSMUSG00000027965, ENSMUSG00000019261, ENSMUSG00000022957, ENSMUSG00000042388, ENSMUSG00000019978, ENSMUSG00000003378, ENSMUSG00000051790, ENSMUSG00000026849, ENSMUSG00000001985, ENSMUSG00000032589, ENSMUSG00000020776,…	2121	625	13160	1.37991	0.0329502	0.00371589	0.0604141
GOTERM_BP_DIRECT	GO:0000380~alternative mRNA splicing, via spliceosome	9	0.390456	0.000568363	ENSMUSG00000024268, ENSMUSG00000020409, ENSMUSG00000028820, ENSMUSG00000059208, ENSMUSG00000031157, ENSMUSG00000037197, ENSMUSG00000029439, ENSMUSG00000034544, ENSMUSG00000046434	1992	14	12260	3.95654	0.936576	0.178804	1.07269
GOTERM_MF_DIRECT	GO:0008017~microtubule binding	46	1.99566	0.000586858	ENSMUSG00000031161, ENSMUSG00000022629, ENSMUSG00000038084, ENSMUSG00000063146, ENSMUSG00000020492, ENSMUSG00000020745, ENSMUSG00000055407, ENSMUSG00000041057, ENSMUSG00000028059, ENSMUSG00000018411, ENSMUSG00000028649, ENSMUSG00000049550, ENSMUSG00000019261, ENSMUSG00000066306, ENSMUSG00000003810, ENSMUSG00000052727, ENSMUSG00000021573, ENSMUSG00000000266, ENSMUSG00000026131, ENSMUSG00000030965,…	1944	170	11798	1.64218	0.545153	0.063541	0.957623
GOTERM_MF_DIRECT	GO:0042393~histone binding	33	1.43167	0.000629487	ENSMUSG00000053754, ENSMUSG00000028693, ENSMUSG00000029279, ENSMUSG00000035623, ENSMUSG00000025616, ENSMUSG00000025246, ENSMUSG00000031715, ENSMUSG00000039671, ENSMUSG00000024921, ENSMUSG00000040054, ENSMUSG00000002052, ENSMUSG00000035726, ENSMUSG00000002307, ENSMUSG00000038005, ENSMUSG00000015749, ENSMUSG00000025878, ENSMUSG00000032187, ENSMUSG00000057113, ENSMUSG00000002748, ENSMUSG00000028309,…	1944	110	11798	1.82068	0.570459	0.0629353	1.02685
GOTERM_CC_DIRECT	GO:0045211~postsynaptic membrane	50	2.1692	0.00065739	ENSMUSG00000003573, ENSMUSG00000025658, ENSMUSG00000000881, ENSMUSG00000026121, ENSMUSG00000007617, ENSMUSG00000031543, ENSMUSG00000019828, ENSMUSG00000035764, ENSMUSG00000042388, ENSMUSG00000020436, ENSMUSG00000038453, ENSMUSG00000028289, ENSMUSG00000039809, ENSMUSG00000034675, ENSMUSG00000003378, ENSMUSG00000060780, ENSMUSG00000040797, ENSMUSG00000051790, ENSMUSG00000046447, ENSMUSG00000001985,…	2121	194	13160	1.59913	0.431574	0.0292931	1.01369
GOTERM_BP_DIRECT	GO:0042787~protein ubiquitination involved in ubiquitin-dependent protein catabolic process	35	1.51844	0.000667465	ENSMUSG00000025261, ENSMUSG00000042807, ENSMUSG00000039328, ENSMUSG00000040462, ENSMUSG00000037075, ENSMUSG00000051675, ENSMUSG00000030451, ENSMUSG00000066036, ENSMUSG00000036432, ENSMUSG00000062098, ENSMUSG00000035764, ENSMUSG00000028793, ENSMUSG00000032217, ENSMUSG00000032216, ENSMUSG00000022684, ENSMUSG00000040387, ENSMUSG00000029686, ENSMUSG00000038068, ENSMUSG00000025326, ENSMUSG00000029397,…	1992	121	12260	1.78026	0.960795	0.194208	1.25861
GOTERM_MF_DIRECT	GO:0016874~ligase activity	78	3.38395	0.000907412	ENSMUSG00000003226, ENSMUSG00000028677, ENSMUSG00000036432, ENSMUSG00000025034, ENSMUSG00000032217, ENSMUSG00000032216, ENSMUSG00000068739, ENSMUSG00000023938, ENSMUSG00000020532, ENSMUSG00000033545, ENSMUSG00000039372, ENSMUSG00000027394, ENSMUSG00000041000, ENSMUSG00000028309, ENSMUSG00000038664, ENSMUSG00000031751, ENSMUSG00000018995, ENSMUSG00000052833, ENSMUSG00000027598, ENSMUSG00000040502,…	1944	333	11798	1.42155	0.704268	0.0833426	1.47705
GOTERM_BP_DIRECT	GO:0050808~synapse organization	15	0.650759	0.000923046	ENSMUSG00000034593, ENSMUSG00000026812, ENSMUSG00000102918, ENSMUSG00000069601, ENSMUSG00000032171, ENSMUSG00000025889, ENSMUSG00000102543, ENSMUSG00000030093, ENSMUSG00000026442, ENSMUSG00000023036, ENSMUSG00000022240, ENSMUSG00000031302, ENSMUSG00000060780, ENSMUSG00000063887, ENSMUSG00000051790	1992	36	12260	2.56442	0.988664	0.244205	1.73657
GOTERM_MF_DIRECT	GO:0008270~zinc ion binding	181	7.85249	0.000939684	ENSMUSG00000042790, ENSMUSG00000022704, ENSMUSG00000028053, ENSMUSG00000044628, ENSMUSG00000025616, ENSMUSG00000051586, ENSMUSG00000028389, ENSMUSG00000030451, ENSMUSG00000036432, ENSMUSG00000021621, ENSMUSG00000021458, ENSMUSG00000042599, ENSMUSG00000061911, ENSMUSG00000041261, ENSMUSG00000059474, ENSMUSG00000053581, ENSMUSG00000021103, ENSMUSG00000039372, ENSMUSG00000020409, ENSMUSG00000022635,…	1944	885	11798	1.24122	0.716813	0.0806698	1.52921
GOTERM_BP_DIRECT	GO:0035418~protein localization to synapse	9	0.390456	0.00104499	ENSMUSG00000020704, ENSMUSG00000007617, ENSMUSG00000060780, ENSMUSG00000063887, ENSMUSG00000051790, ENSMUSG00000032589, ENSMUSG00000021288, ENSMUSG00000038738, ENSMUSG00000061601	1992	15	12260	3.69277	0.993729	0.257955	1.96383
GOTERM_BP_DIRECT	GO:0051965~positive regulation of synapse assembly	22	0.954447	0.00127137	ENSMUSG00000042846, ENSMUSG00000048304, ENSMUSG00000046699, ENSMUSG00000048482, ENSMUSG00000035274, ENSMUSG00000034648, ENSMUSG00000028184, ENSMUSG00000075478, ENSMUSG00000031393, ENSMUSG00000047085, ENSMUSG00000013033, ENSMUSG00000030093, ENSMUSG00000020704, ENSMUSG00000028782, ENSMUSG00000039953, ENSMUSG00000031302, ENSMUSG00000060780, ENSMUSG00000036790, ENSMUSG00000063887, ENSMUSG00000051790,…	1992	66	12260	2.05154	0.997912	0.290256	2.38443
GOTERM_BP_DIRECT	GO:0001764~neuron migration	30	1.30152	0.00131375	ENSMUSG00000009569, ENSMUSG00000024969, ENSMUSG00000069171, ENSMUSG00000042292, ENSMUSG00000020745, ENSMUSG00000028883, ENSMUSG00000020849, ENSMUSG00000023473, ENSMUSG00000017485, ENSMUSG00000096014, ENSMUSG00000035764, ENSMUSG00000018411, ENSMUSG00000028519, ENSMUSG00000049001, ENSMUSG00000022607, ENSMUSG00000048895, ENSMUSG00000031451, ENSMUSG00000026504, ENSMUSG00000068740, ENSMUSG00000019843,…	1992	102	12260	1.81018	0.9983	0.285122	2.46299
GOTERM_CC_DIRECT	GO:0005874~microtubule	67	2.90672	0.00135474	ENSMUSG00000031161, ENSMUSG00000027012, ENSMUSG00000063146, ENSMUSG00000020745, ENSMUSG00000041057, ENSMUSG00000028059, ENSMUSG00000028649, ENSMUSG00000019261, ENSMUSG00000002307, ENSMUSG00000056919, ENSMUSG00000040389, ENSMUSG00000020483, ENSMUSG00000027394, ENSMUSG00000035770, ENSMUSG00000031865, ENSMUSG00000022114, ENSMUSG00000056763, ENSMUSG00000022770, ENSMUSG00000026933, ENSMUSG00000000838,…	2121	287	13160	1.44847	0.687924	0.0565627	2.07848
GOTERM_MF_DIRECT	GO:0004386~helicase activity	34	1.47505	0.00175897	ENSMUSG00000024382, ENSMUSG00000053754, ENSMUSG00000027905, ENSMUSG00000053289, ENSMUSG00000017999, ENSMUSG00000020721, ENSMUSG00000020076, ENSMUSG00000031715, ENSMUSG00000024921, ENSMUSG00000021470, ENSMUSG00000037993, ENSMUSG00000058301, ENSMUSG00000000787, ENSMUSG00000001674, ENSMUSG00000034931, ENSMUSG00000016018, ENSMUSG00000057133, ENSMUSG00000025209, ENSMUSG00000023852, ENSMUSG00000032187,…	1944	121	11798	1.70532	0.905826	0.137279	2.84453
GOTERM_MF_DIRECT	GO:0003700~transcription factor activity, sequence-specific DNA binding	137	5.9436	0.00186656	ENSMUSG00000034430, ENSMUSG00000009569, ENSMUSG00000025927, ENSMUSG00000055991, ENSMUSG00000040761, ENSMUSG00000048756, ENSMUSG00000063281, ENSMUSG00000019777, ENSMUSG00000018501, ENSMUSG00000061911, ENSMUSG00000031393, ENSMUSG00000040033, ENSMUSG00000055148, ENSMUSG00000019826, ENSMUSG00000021264, ENSMUSG00000028901, ENSMUSG00000038615, ENSMUSG00000034042, ENSMUSG00000054715, ENSMUSG00000055053,…	1944	656	11798	1.26744	0.918509	0.137126	3.01603
GOTERM_MF_DIRECT	GO:0002039~p53 binding	22	0.954447	0.00188066	ENSMUSG00000053754, ENSMUSG00000022710, ENSMUSG00000013787, ENSMUSG00000020032, ENSMUSG00000028309, ENSMUSG00000025782, ENSMUSG00000055024, ENSMUSG00000022812, ENSMUSG00000024002, ENSMUSG00000095567, ENSMUSG00000009291, ENSMUSG00000029535, ENSMUSG00000078652, ENSMUSG00000002307, ENSMUSG00000059552, ENSMUSG00000031826, ENSMUSG00000042854, ENSMUSG00000024182, ENSMUSG00000029833, ENSMUSG00000057113,…	1944	67	11798	1.99278	0.92004	0.130943	3.0385
GOTERM_CC_DIRECT	GO:0016514~SWI/SNF complex	8	0.347072	0.00194327	ENSMUSG00000037935, ENSMUSG00000078619, ENSMUSG00000007880, ENSMUSG00000025369, ENSMUSG00000032481, ENSMUSG00000069729, ENSMUSG00000024921, ENSMUSG00000032187	2121	13	13160	3.81823	0.811922	0.0764834	2.96878
GOTERM_BP_DIRECT	GO:0000398~mRNA splicing, via spliceosome	29	1.25813	0.00202535	ENSMUSG00000040761, ENSMUSG00000031311, ENSMUSG00000004096, ENSMUSG00000032469, ENSMUSG00000027014, ENSMUSG00000037993, ENSMUSG00000031723, ENSMUSG00000001383, ENSMUSG00000028821, ENSMUSG00000035851, ENSMUSG00000031370, ENSMUSG00000059208, ENSMUSG00000034931, ENSMUSG00000057130, ENSMUSG00000044068, ENSMUSG00000004980, ENSMUSG00000102252, ENSMUSG00000002455, ENSMUSG00000002129, ENSMUSG00000034544,…	1992	100	12260	1.78484	0.999946	0.388443	3.77297
GOTERM_CC_DIRECT	GO:0048471~perinuclear region of cytoplasm	129	5.59653	0.00204439	ENSMUSG00000026842, ENSMUSG00000038241, ENSMUSG00000020128, ENSMUSG00000024566, ENSMUSG00000020074, ENSMUSG00000018501, ENSMUSG00000041119, ENSMUSG00000052707, ENSMUSG00000091971, ENSMUSG00000019261, ENSMUSG00000028447, ENSMUSG00000010080, ENSMUSG00000021139, ENSMUSG00000035805, ENSMUSG00000032575, ENSMUSG00000020903, ENSMUSG00000092329, ENSMUSG00000067851, ENSMUSG00000028165, ENSMUSG00000022770,…	2121	627	13160	1.27655	0.827598	0.0767967	3.12098
GOTERM_CC_DIRECT	GO:0030426~growth cone	40	1.73536	0.00210491	ENSMUSG00000101645, ENSMUSG00000026842, ENSMUSG00000050272, ENSMUSG00000000881, ENSMUSG00000020745, ENSMUSG00000037541, ENSMUSG00000034101, ENSMUSG00000018411, ENSMUSG00000103037, ENSMUSG00000043811, ENSMUSG00000052727, ENSMUSG00000034675, ENSMUSG00000060780, ENSMUSG00000026849, ENSMUSG00000048895, ENSMUSG00000089837, ENSMUSG00000021288, ENSMUSG00000021217, ENSMUSG00000049044, ENSMUSG00000061601,…	2121	154	13160	1.61159	0.83635	0.0756798	3.21197
GOTERM_MF_DIRECT	GO:0003714~transcription corepressor activity	36	1.56182	0.00219721	ENSMUSG00000029478, ENSMUSG00000041483, ENSMUSG00000025927, ENSMUSG00000040761, ENSMUSG00000027206, ENSMUSG00000021488, ENSMUSG00000040463, ENSMUSG00000042207, ENSMUSG00000025246, ENSMUSG00000008730, ENSMUSG00000020074, ENSMUSG00000018501, ENSMUSG00000037992, ENSMUSG00000049577, ENSMUSG00000022245, ENSMUSG00000002307, ENSMUSG00000021039, ENSMUSG00000053110, ENSMUSG00000032187, ENSMUSG00000038533,…	1944	132	11798	1.65516	0.947759	0.143895	3.54131
GOTERM_CC_DIRECT	GO:0031594~neuromuscular junction	19	0.824295	0.00221762	ENSMUSG00000034799, ENSMUSG00000022892, ENSMUSG00000038486, ENSMUSG00000069601, ENSMUSG00000022770, ENSMUSG00000020900, ENSMUSG00000062785, ENSMUSG00000026235, ENSMUSG00000028289, ENSMUSG00000020612, ENSMUSG00000019969, ENSMUSG00000032827, ENSMUSG00000023328, ENSMUSG00000025348, ENSMUSG00000030691, ENSMUSG00000044716, ENSMUSG00000079055, ENSMUSG00000048895, ENSMUSG00000061601	2121	56	13160	2.10514	0.851482	0.0763854	3.3812
GOTERM_CC_DIRECT	GO:0030425~dendrite	92	3.99132	0.00230956	ENSMUSG00000003575, ENSMUSG00000031161, ENSMUSG00000038084, ENSMUSG00000048482, ENSMUSG00000007617, ENSMUSG00000020476, ENSMUSG00000031167, ENSMUSG00000028883, ENSMUSG00000040724, ENSMUSG00000015968, ENSMUSG00000019828, ENSMUSG00000000489, ENSMUSG00000026883, ENSMUSG00000040481, ENSMUSG00000019261, ENSMUSG00000037992, ENSMUSG00000039943, ENSMUSG00000066306, ENSMUSG00000038453, ENSMUSG00000028289,…	2121	426	13160	1.33996	0.862785	0.0763742	3.51905
GOTERM_CC_DIRECT	GO:0005815~microtubule organizing center	37	1.60521	0.00231175	ENSMUSG00000030852, ENSMUSG00000020745, ENSMUSG00000037098, ENSMUSG00000033444, ENSMUSG00000033088, ENSMUSG00000024991, ENSMUSG00000021470, ENSMUSG00000056602, ENSMUSG00000036572, ENSMUSG00000028519, ENSMUSG00000041846, ENSMUSG00000027459, ENSMUSG00000007721, ENSMUSG00000039781, ENSMUSG00000011831, ENSMUSG00000035437, ENSMUSG00000022607, ENSMUSG00000036686, ENSMUSG00000033904, ENSMUSG00000033885,…	2121	140	13160	1.63979	0.863043	0.0736146	3.52232
GOTERM_CC_DIRECT	GO:0005819~spindle	28	1.21475	0.00276437	ENSMUSG00000049086, ENSMUSG00000025925, ENSMUSG00000020745, ENSMUSG00000033444, ENSMUSG00000028059, ENSMUSG00000019261, ENSMUSG00000047710, ENSMUSG00000041775, ENSMUSG00000028849, ENSMUSG00000028447, ENSMUSG00000056919, ENSMUSG00000011831, ENSMUSG00000040102, ENSMUSG00000001833, ENSMUSG00000028354, ENSMUSG00000021022, ENSMUSG00000027475, ENSMUSG00000031865, ENSMUSG00000056763, ENSMUSG00000021395,…	2121	98	13160	1.77275	0.907253	0.0843029	4.19823
GOTERM_BP_DIRECT	GO:0048511~rhythmic process	33	1.43167	0.00277589	ENSMUSG00000003575, ENSMUSG00000043962, ENSMUSG00000031311, ENSMUSG00000040463, ENSMUSG00000042207, ENSMUSG00000055024, ENSMUSG00000019777, ENSMUSG00000050199, ENSMUSG00000036986, ENSMUSG00000050697, ENSMUSG00000028820, ENSMUSG00000000568, ENSMUSG00000032238, ENSMUSG00000063889, ENSMUSG00000059552, ENSMUSG00000063887, ENSMUSG00000025326, ENSMUSG00000023087, ENSMUSG00000048895, ENSMUSG00000033863,…	1992	121	12260	1.67853	0.999999	0.473825	5.13656
GOTERM_BP_DIRECT	GO:0007269~neurotransmitter secretion	12	0.520607	0.00293402	ENSMUSG00000033768, ENSMUSG00000037217, ENSMUSG00000037386, ENSMUSG00000030093, ENSMUSG00000034799, ENSMUSG00000027162, ENSMUSG00000026452, ENSMUSG00000035390, ENSMUSG00000033419, ENSMUSG00000003863, ENSMUSG00000026797, ENSMUSG00000066392	1992	28	12260	2.63769	0.999999	0.476858	5.4215
GOTERM_MF_DIRECT	GO:0042162~telomeric DNA binding	11	0.477223	0.00301909	ENSMUSG00000058301, ENSMUSG00000042694, ENSMUSG00000026234, ENSMUSG00000000568, ENSMUSG00000025925, ENSMUSG00000038398, ENSMUSG00000038290, ENSMUSG00000043241, ENSMUSG00000030655, ENSMUSG00000033430, ENSMUSG00000031921	1944	24	11798	2.78159	0.982712	0.18363	4.83544
GOTERM_CC_DIRECT	GO:0043234~protein complex	113	4.90239	0.00302089	ENSMUSG00000022702, ENSMUSG00000038241, ENSMUSG00000069631, ENSMUSG00000019777, ENSMUSG00000028059, ENSMUSG00000091971, ENSMUSG00000032905, ENSMUSG00000031393, ENSMUSG00000021313, ENSMUSG00000029231, ENSMUSG00000051331, ENSMUSG00000066392, ENSMUSG00000049044, ENSMUSG00000033768, ENSMUSG00000000142, ENSMUSG00000025880, ENSMUSG00000062376, ENSMUSG00000031865, ENSMUSG00000038729, ENSMUSG00000035086,…	2121	545	13160	1.28646	0.925643	0.0886396	4.57934
GOTERM_CC_DIRECT	GO:0071565~nBAF complex	8	0.347072	0.00334913	ENSMUSG00000037935, ENSMUSG00000007880, ENSMUSG00000025369, ENSMUSG00000021221, ENSMUSG00000032481, ENSMUSG00000069729, ENSMUSG00000024921, ENSMUSG00000032187	2121	14	13160	3.5455	0.943962	0.0945924	5.06491
GOTERM_CC_DIRECT	GO:0015630~microtubule cytoskeleton	36	1.56182	0.00381785	ENSMUSG00000026276, ENSMUSG00000026915, ENSMUSG00000040586, ENSMUSG00000020032, ENSMUSG00000030852, ENSMUSG00000020745, ENSMUSG00000033444, ENSMUSG00000063659, ENSMUSG00000022529, ENSMUSG00000018411, ENSMUSG00000049550, ENSMUSG00000028649, ENSMUSG00000019261, ENSMUSG00000057738, ENSMUSG00000019996, ENSMUSG00000028849, ENSMUSG00000003810, ENSMUSG00000039781, ENSMUSG00000037351, ENSMUSG00000026131,…	2121	139	13160	1.60695	0.96259	0.103742	5.75431
GOTERM_MF_DIRECT	GO:0004860~protein kinase inhibitor activity	17	0.737527	0.00400198	ENSMUSG00000042846, ENSMUSG00000037664, ENSMUSG00000035268, ENSMUSG00000050587, ENSMUSG00000056153, ENSMUSG00000038485, ENSMUSG00000032501, ENSMUSG00000020601, ENSMUSG00000047085, ENSMUSG00000043811, ENSMUSG00000048379, ENSMUSG00000060780, ENSMUSG00000023067, ENSMUSG00000039737, ENSMUSG00000046447, ENSMUSG00000021892, ENSMUSG00000057113	1944	49	11798	2.10555	0.995399	0.226058	6.36169
GOTERM_BP_DIRECT	GO:0007409~axonogenesis	27	1.17137	0.00403293	ENSMUSG00000048304, ENSMUSG00000043631, ENSMUSG00000017485, ENSMUSG00000018411, ENSMUSG00000021645, ENSMUSG00000043811, ENSMUSG00000035390, ENSMUSG00000052727, ENSMUSG00000044667, ENSMUSG00000026131, ENSMUSG00000049556, ENSMUSG00000026923, ENSMUSG00000025958, ENSMUSG00000046699, ENSMUSG00000022892, ENSMUSG00000041559, ENSMUSG00000030849, ENSMUSG00000069601, ENSMUSG00000075478, ENSMUSG00000020900,…	1992	95	12260	1.74921	1	0.573575	7.37946
GOTERM_CC_DIRECT	GO:0015030~Cajal body	16	0.694143	0.00431034	ENSMUSG00000022538, ENSMUSG00000008301, ENSMUSG00000031403, ENSMUSG00000033983, ENSMUSG00000028688, ENSMUSG00000028233, ENSMUSG00000033054, ENSMUSG00000050188, ENSMUSG00000021500, ENSMUSG00000008373, ENSMUSG00000021645, ENSMUSG00000015176, ENSMUSG00000041264, ENSMUSG00000026020, ENSMUSG00000046865, ENSMUSG00000039218	2121	46	13160	2.15813	0.975537	0.11281	6.47361
GOTERM_BP_DIRECT	GO:0030900~forebrain development	21	0.911063	0.0045845	ENSMUSG00000029478, ENSMUSG00000026923, ENSMUSG00000009569, ENSMUSG00000031996, ENSMUSG00000020170, ENSMUSG00000022892, ENSMUSG00000007880, ENSMUSG00000069171, ENSMUSG00000042292, ENSMUSG00000019843, ENSMUSG00000017485, ENSMUSG00000096014, ENSMUSG00000029475, ENSMUSG00000008575, ENSMUSG00000030551, ENSMUSG00000010609, ENSMUSG00000044791, ENSMUSG00000019969, ENSMUSG00000027168, ENSMUSG00000090100,…	1992	68	12260	1.90069	1	0.604961	8.34766
GOTERM_BP_DIRECT	GO:0033138~positive regulation of peptidyl-serine phosphorylation	20	0.867679	0.00504936	ENSMUSG00000031451, ENSMUSG00000057177, ENSMUSG00000048482, ENSMUSG00000027665, ENSMUSG00000018209, ENSMUSG00000033430, ENSMUSG00000040407, ENSMUSG00000022114, ENSMUSG00000032253, ENSMUSG00000040021, ENSMUSG00000001127, ENSMUSG00000030272, ENSMUSG00000022812, ENSMUSG00000025889, ENSMUSG00000049107, ENSMUSG00000041135, ENSMUSG00000016150, ENSMUSG00000004056, ENSMUSG00000037316, ENSMUSG00000024182	1992	64	12260	1.92332	1	0.625536	9.15622
GOTERM_MF_DIRECT	GO:0008134~transcription factor binding	66	2.86334	0.00516254	ENSMUSG00000002658, ENSMUSG00000029478, ENSMUSG00000018209, ENSMUSG00000025246, ENSMUSG00000019777, ENSMUSG00000040481, ENSMUSG00000032501, ENSMUSG00000037992, ENSMUSG00000034673, ENSMUSG00000031393, ENSMUSG00000000787, ENSMUSG00000049577, ENSMUSG00000033237, ENSMUSG00000026434, ENSMUSG00000031540, ENSMUSG00000002307, ENSMUSG00000044167, ENSMUSG00000021767, ENSMUSG00000057113, ENSMUSG00000032187,…	1944	291	11798	1.37646	0.999038	0.270744	8.13423
GOTERM_BP_DIRECT	GO:0045860~positive regulation of protein kinase activity	17	0.737527	0.00539898	ENSMUSG00000031451, ENSMUSG00000015755, ENSMUSG00000017009, ENSMUSG00000020785, ENSMUSG00000000142, ENSMUSG00000039533, ENSMUSG00000028519, ENSMUSG00000068798, ENSMUSG00000019969, ENSMUSG00000032827, ENSMUSG00000002307, ENSMUSG00000023067, ENSMUSG00000022607, ENSMUSG00000027339, ENSMUSG00000048895, ENSMUSG00000024182, ENSMUSG00000057113	1992	51	12260	2.05154	1	0.635801	9.75987
GOTERM_BP_DIRECT	GO:0006974~cellular response to DNA damage stimulus	84	3.64425	0.0054684	ENSMUSG00000032397, ENSMUSG00000005370, ENSMUSG00000020032, ENSMUSG00000026842, ENSMUSG00000031311, ENSMUSG00000025616, ENSMUSG00000030451, ENSMUSG00000043987, ENSMUSG00000035764, ENSMUSG00000021264, ENSMUSG00000031644, ENSMUSG00000037262, ENSMUSG00000044167, ENSMUSG00000023067, ENSMUSG00000038005, ENSMUSG00000031826, ENSMUSG00000061288, ENSMUSG00000030983, ENSMUSG00000040850, ENSMUSG00000062270,…	1992	392	12260	1.31885	1	0.62663	9.87927
GOTERM_BP_DIRECT	GO:0043066~negative regulation of apoptotic process	84	3.64425	0.0054684	ENSMUSG00000019428, ENSMUSG00000053754, ENSMUSG00000025927, ENSMUSG00000004264, ENSMUSG00000048482, ENSMUSG00000019777, ENSMUSG00000032253, ENSMUSG00000021559, ENSMUSG00000087260, ENSMUSG00000001127, ENSMUSG00000036432, ENSMUSG00000032604, ENSMUSG00000050697, ENSMUSG00000037992, ENSMUSG00000000787, ENSMUSG00000022684, ENSMUSG00000002307, ENSMUSG00000044167, ENSMUSG00000023067, ENSMUSG00000021103,…	1992	392	12260	1.31885	1	0.62663	9.87927
GOTERM_BP_DIRECT	GO:0000226~microtubule cytoskeleton organization	24	1.04121	0.00559836	ENSMUSG00000041020, ENSMUSG00000027394, ENSMUSG00000024969, ENSMUSG00000030852, ENSMUSG00000021022, ENSMUSG00000035770, ENSMUSG00000020745, ENSMUSG00000037415, ENSMUSG00000055407, ENSMUSG00000018411, ENSMUSG00000019261, ENSMUSG00000022055, ENSMUSG00000030137, ENSMUSG00000040327, ENSMUSG00000041570, ENSMUSG00000019996, ENSMUSG00000052727, ENSMUSG00000028849, ENSMUSG00000020396, ENSMUSG00000042331,…	1992	83	12260	1.77965	1	0.621917	10.1024
GOTERM_MF_DIRECT	GO:0031625~ubiquitin protein ligase binding	60	2.60304	0.00572428	ENSMUSG00000039703, ENSMUSG00000031161, ENSMUSG00000026254, ENSMUSG00000000881, ENSMUSG00000020849, ENSMUSG00000031483, ENSMUSG00000030451, ENSMUSG00000062098, ENSMUSG00000032501, ENSMUSG00000091971, ENSMUSG00000002307, ENSMUSG00000044167, ENSMUSG00000029686, ENSMUSG00000023067, ENSMUSG00000025651, ENSMUSG00000000340, ENSMUSG00000020042, ENSMUSG00000020903, ENSMUSG00000028309, ENSMUSG00000005505,…	1944	261	11798	1.39516	0.999549	0.284632	8.9808
GOTERM_BP_DIRECT	GO:0006357~regulation of transcription from RNA polymerase II promoter	68	2.95011	0.00578935	ENSMUSG00000036376, ENSMUSG00000026918, ENSMUSG00000046982, ENSMUSG00000048756, ENSMUSG00000042292, ENSMUSG00000025246, ENSMUSG00000025616, ENSMUSG00000032253, ENSMUSG00000018501, ENSMUSG00000031409, ENSMUSG00000032212, ENSMUSG00000071054, ENSMUSG00000026434, ENSMUSG00000044167, ENSMUSG00000003435, ENSMUSG00000049536, ENSMUSG00000006392, ENSMUSG00000021103, ENSMUSG00000021217, ENSMUSG00000026923,…	1992	307	12260	1.36324	1	0.621384	10.4294
GOTERM_MF_DIRECT	GO:0031491~nucleosome binding	8	0.347072	0.00613765	ENSMUSG00000017299, ENSMUSG00000095567, ENSMUSG00000007880, ENSMUSG00000035726, ENSMUSG00000002052, ENSMUSG00000014074, ENSMUSG00000028759, ENSMUSG00000031715	1944	15	11798	3.23676	0.999742	0.291251	9.5991
GOTERM_MF_DIRECT	GO:0034236~protein kinase A catalytic subunit binding	8	0.347072	0.00613765	ENSMUSG00000057177, ENSMUSG00000000567, ENSMUSG00000020612, ENSMUSG00000025855, ENSMUSG00000027935, ENSMUSG00000021313, ENSMUSG00000052397, ENSMUSG00000022812	1944	15	11798	3.23676	0.999742	0.291251	9.5991
GOTERM_MF_DIRECT	GO:0045502~dynein binding	8	0.347072	0.00613765	ENSMUSG00000025889, ENSMUSG00000000838, ENSMUSG00000031516, ENSMUSG00000020745, ENSMUSG00000031865, ENSMUSG00000041057, ENSMUSG00000045374, ENSMUSG00000024974	1944	15	11798	3.23676	0.999742	0.291251	9.5991
GOTERM_CC_DIRECT	GO:0017053~transcriptional repressor complex	17	0.737527	0.00614895	ENSMUSG00000052684, ENSMUSG00000029478, ENSMUSG00000037935, ENSMUSG00000027905, ENSMUSG00000040761, ENSMUSG00000023170, ENSMUSG00000048118, ENSMUSG00000025246, ENSMUSG00000019777, ENSMUSG00000018501, ENSMUSG00000003382, ENSMUSG00000028522, ENSMUSG00000049577, ENSMUSG00000022245, ENSMUSG00000027109, ENSMUSG00000025369, ENSMUSG00000091519	2121	52	13160	2.02843	0.995	0.15259	9.11388
GOTERM_CC_DIRECT	GO:0060076~excitatory synapse	13	0.563991	0.00655975	ENSMUSG00000059974, ENSMUSG00000034799, ENSMUSG00000007617, ENSMUSG00000034675, ENSMUSG00000031302, ENSMUSG00000030849, ENSMUSG00000060780, ENSMUSG00000028525, ENSMUSG00000063887, ENSMUSG00000051790, ENSMUSG00000032589, ENSMUSG00000038738, ENSMUSG00000049044	2121	35	13160	2.30457	0.996494	0.157444	9.69418
GOTERM_MF_DIRECT	GO:0030674~protein binding, bridging	16	0.694143	0.00665222	ENSMUSG00000025583, ENSMUSG00000079426, ENSMUSG00000027905, ENSMUSG00000026672, ENSMUSG00000069601, ENSMUSG00000028086, ENSMUSG00000031751, ENSMUSG00000034216, ENSMUSG00000030554, ENSMUSG00000024812, ENSMUSG00000022055, ENSMUSG00000022684, ENSMUSG00000020396, ENSMUSG00000017776, ENSMUSG00000018849, ENSMUSG00000052144	1944	47	11798	2.06602	0.999871	0.301126	10.3633
GOTERM_BP_DIRECT	GO:0006337~nucleosome disassembly	7	0.303688	0.00692607	ENSMUSG00000037935, ENSMUSG00000078619, ENSMUSG00000033237, ENSMUSG00000007880, ENSMUSG00000025369, ENSMUSG00000032481, ENSMUSG00000032187	1992	12	12260	3.59019	1	0.674972	12.3523
GOTERM_BP_DIRECT	GO:0030866~cortical actin cytoskeleton organization	10	0.433839	0.00718671	ENSMUSG00000044147, ENSMUSG00000019978, ENSMUSG00000027935, ENSMUSG00000014601, ENSMUSG00000020580, ENSMUSG00000027624, ENSMUSG00000036053, ENSMUSG00000003814, ENSMUSG00000024143, ENSMUSG00000022770	1992	23	12260	2.67592	1	0.676535	12.7876
GOTERM_BP_DIRECT	GO:0060291~long-term synaptic potentiation	15	0.650759	0.00783233	ENSMUSG00000030805, ENSMUSG00000034799, ENSMUSG00000037541, ENSMUSG00000021701, ENSMUSG00000049303, ENSMUSG00000031393, ENSMUSG00000025889, ENSMUSG00000020894, ENSMUSG00000031302, ENSMUSG00000079055, ENSMUSG00000060780, ENSMUSG00000063887, ENSMUSG00000030376, ENSMUSG00000009894, ENSMUSG00000029053	1992	44	12260	2.09817	1	0.696389	13.8572
GOTERM_BP_DIRECT	GO:0042640~anagen	6	0.260304	0.00796597	ENSMUSG00000026923, ENSMUSG00000010609, ENSMUSG00000034593, ENSMUSG00000019969, ENSMUSG00000021469, ENSMUSG00000002250	1992	9	12260	4.10308	1	0.691393	14.0771
GOTERM_BP_DIRECT	GO:0050684~regulation of mRNA processing	6	0.260304	0.00796597	ENSMUSG00000029062, ENSMUSG00000024384, ENSMUSG00000071054, ENSMUSG00000002052, ENSMUSG00000042625, ENSMUSG00000032212	1992	9	12260	4.10308	1	0.691393	14.0771
GOTERM_CC_DIRECT	GO:0005856~cytoskeleton	187	8.1128	0.00807483	ENSMUSG00000026842, ENSMUSG00000024969, ENSMUSG00000025925, ENSMUSG00000038241, ENSMUSG00000020476, ENSMUSG00000022456, ENSMUSG00000051586, ENSMUSG00000030451, ENSMUSG00000028059, ENSMUSG00000028649, ENSMUSG00000019261, ENSMUSG00000021262, ENSMUSG00000028849, ENSMUSG00000019978, ENSMUSG00000031644, ENSMUSG00000027459, ENSMUSG00000041775, ENSMUSG00000028447, ENSMUSG00000056919, ENSMUSG00000026849,…	2121	983	13160	1.18033	0.999055	0.185219	11.8046
GOTERM_MF_DIRECT	GO:0043565~sequence-specific DNA binding	85	3.68764	0.00810031	ENSMUSG00000029478, ENSMUSG00000025927, ENSMUSG00000048756, ENSMUSG00000069171, ENSMUSG00000022228, ENSMUSG00000019777, ENSMUSG00000018501, ENSMUSG00000032212, ENSMUSG00000040481, ENSMUSG00000037992, ENSMUSG00000034673, ENSMUSG00000055148, ENSMUSG00000029546, ENSMUSG00000071054, ENSMUSG00000021264, ENSMUSG00000038615, ENSMUSG00000044167, ENSMUSG00000005893, ENSMUSG00000049672, ENSMUSG00000054715,…	1944	398	11798	1.29613	0.999982	0.342824	12.4813
GOTERM_BP_DIRECT	GO:0006511~ubiquitin-dependent protein catabolic process	35	1.51844	0.00878218	ENSMUSG00000039703, ENSMUSG00000031161, ENSMUSG00000040785, ENSMUSG00000025616, ENSMUSG00000000804, ENSMUSG00000027363, ENSMUSG00000059263, ENSMUSG00000036432, ENSMUSG00000040327, ENSMUSG00000019927, ENSMUSG00000005732, ENSMUSG00000031066, ENSMUSG00000029686, ENSMUSG00000028560, ENSMUSG00000020124, ENSMUSG00000032301, ENSMUSG00000025326, ENSMUSG00000031826, ENSMUSG00000022710, ENSMUSG00000028954,…	1992	140	12260	1.53865	1	0.715933	15.4083
GOTERM_BP_DIRECT	GO:0030036~actin cytoskeleton organization	33	1.43167	0.00880484	ENSMUSG00000009569, ENSMUSG00000009681, ENSMUSG00000029636, ENSMUSG00000026842, ENSMUSG00000030881, ENSMUSG00000025147, ENSMUSG00000009073, ENSMUSG00000042292, ENSMUSG00000020745, ENSMUSG00000036053, ENSMUSG00000033444, ENSMUSG00000029131, ENSMUSG00000000489, ENSMUSG00000034574, ENSMUSG00000032875, ENSMUSG00000059981, ENSMUSG00000024346, ENSMUSG00000041112, ENSMUSG00000019978, ENSMUSG00000026596,…	1992	130	12260	1.56233	1	0.706464	15.4449
GOTERM_CC_DIRECT	GO:1904115~axon cytoplasm	12	0.520607	0.00890416	ENSMUSG00000022055, ENSMUSG00000018395, ENSMUSG00000020198, ENSMUSG00000021686, ENSMUSG00000005732, ENSMUSG00000020745, ENSMUSG00000022391, ENSMUSG00000090247, ENSMUSG00000062444, ENSMUSG00000018736, ENSMUSG00000026131, ENSMUSG00000045374	2121	32	13160	2.32673	0.999539	0.19709	12.9402
GOTERM_BP_DIRECT	GO:0021766~hippocampus development	19	0.824295	0.00959401	ENSMUSG00000038976, ENSMUSG00000029245, ENSMUSG00000009073, ENSMUSG00000051768, ENSMUSG00000026812, ENSMUSG00000020745, ENSMUSG00000020849, ENSMUSG00000019777, ENSMUSG00000063659, ENSMUSG00000026872, ENSMUSG00000022812, ENSMUSG00000022055, ENSMUSG00000037992, ENSMUSG00000021379, ENSMUSG00000020456, ENSMUSG00000031732, ENSMUSG00000029595, ENSMUSG00000048895, ENSMUSG00000032036	1992	63	12260	1.85615	1	0.727205	16.7129
GOTERM_BP_DIRECT	GO:0006417~regulation of translation	29	1.25813	0.0097581	ENSMUSG00000026615, ENSMUSG00000062078, ENSMUSG00000026254, ENSMUSG00000048756, ENSMUSG00000031167, ENSMUSG00000025571, ENSMUSG00000021559, ENSMUSG00000052707, ENSMUSG00000026360, ENSMUSG00000000787, ENSMUSG00000028760, ENSMUSG00000004056, ENSMUSG00000072437, ENSMUSG00000055652, ENSMUSG00000022892, ENSMUSG00000026812, ENSMUSG00000046062, ENSMUSG00000003135, ENSMUSG00000022204, ENSMUSG00000038374,…	1992	111	12260	1.60796	1	0.723529	16.9743
GOTERM_BP_DIRECT	GO:0060999~positive regulation of dendritic spine development	11	0.477223	0.00978286	ENSMUSG00000020224, ENSMUSG00000000838, ENSMUSG00000032827, ENSMUSG00000019969, ENSMUSG00000031302, ENSMUSG00000063887, ENSMUSG00000051790, ENSMUSG00000039671, ENSMUSG00000006435, ENSMUSG00000030272, ENSMUSG00000038738	1992	28	12260	2.41789	1	0.714927	17.0137
GOTERM_BP_DIRECT	GO:0043044~ATP-dependent chromatin remodeling	10	0.433839	0.00987046	ENSMUSG00000037935, ENSMUSG00000053754, ENSMUSG00000078619, ENSMUSG00000007880, ENSMUSG00000063870, ENSMUSG00000025369, ENSMUSG00000032481, ENSMUSG00000019777, ENSMUSG00000031715, ENSMUSG00000032187	1992	24	12260	2.56442	1	0.708826	17.1528
GOTERM_BP_DIRECT	GO:0006396~RNA processing	20	0.867679	0.0101918	ENSMUSG00000030216, ENSMUSG00000040725, ENSMUSG00000027714, ENSMUSG00000031403, ENSMUSG00000025047, ENSMUSG00000068882, ENSMUSG00000029439, ENSMUSG00000027968, ENSMUSG00000027951, ENSMUSG00000020262, ENSMUSG00000028274, ENSMUSG00000021179, ENSMUSG00000034163, ENSMUSG00000011306, ENSMUSG00000002455, ENSMUSG00000002129, ENSMUSG00000029599, ENSMUSG00000040620, ENSMUSG00000046865, ENSMUSG00000038046	1992	68	12260	1.81018	1	0.711296	17.6614
GOTERM_CC_DIRECT	GO:0000790~nuclear chromatin	42	1.82213	0.0107361	ENSMUSG00000037935, ENSMUSG00000032397, ENSMUSG00000029478, ENSMUSG00000052684, ENSMUSG00000005370, ENSMUSG00000028693, ENSMUSG00000013787, ENSMUSG00000022702, ENSMUSG00000056770, ENSMUSG00000019777, ENSMUSG00000018501, ENSMUSG00000038679, ENSMUSG00000003382, ENSMUSG00000024921, ENSMUSG00000037992, ENSMUSG00000031393, ENSMUSG00000015846, ENSMUSG00000026434, ENSMUSG00000039117, ENSMUSG00000025369,…	2121	179	13160	1.45583	0.999906	0.227066	15.4003
GOTERM_MF_DIRECT	GO:0046872~metal ion binding	495	21.4751	0.010931	ENSMUSG00000063281, ENSMUSG00000025616, ENSMUSG00000026255, ENSMUSG00000061911, ENSMUSG00000022957, ENSMUSG00000020262, ENSMUSG00000066798, ENSMUSG00000028901, ENSMUSG00000059474, ENSMUSG00000037262, ENSMUSG00000053581, ENSMUSG00000021103, ENSMUSG00000066392, ENSMUSG00000073423, ENSMUSG00000033768, ENSMUSG00000039372, ENSMUSG00000046185, ENSMUSG00000028309, ENSMUSG00000025782, ENSMUSG00000092329,…	1944	2758	11798	1.08924	1	0.420912	16.4866
GOTERM_MF_DIRECT	GO:0032947~protein complex scaffold	15	0.650759	0.0109558	ENSMUSG00000026276, ENSMUSG00000030842, ENSMUSG00000053768, ENSMUSG00000007617, ENSMUSG00000025825, ENSMUSG00000040407, ENSMUSG00000087260, ENSMUSG00000022770, ENSMUSG00000052707, ENSMUSG00000047454, ENSMUSG00000022957, ENSMUSG00000042388, ENSMUSG00000040003, ENSMUSG00000018849, ENSMUSG00000024182	1944	45	11798	2.02298	1	0.410212	16.5209
GOTERM_BP_DIRECT	GO:0043923~positive regulation by host of viral transcription	7	0.303688	0.0111147	ENSMUSG00000052684, ENSMUSG00000027667, ENSMUSG00000026434, ENSMUSG00000055024, ENSMUSG00000023852, ENSMUSG00000021039, ENSMUSG00000032187	1992	13	12260	3.31403	1	0.733512	19.1057
GOTERM_MF_DIRECT	GO:0030165~PDZ domain binding	28	1.21475	0.011555	ENSMUSG00000049791, ENSMUSG00000030172, ENSMUSG00000000881, ENSMUSG00000029516, ENSMUSG00000019943, ENSMUSG00000015968, ENSMUSG00000037703, ENSMUSG00000031376, ENSMUSG00000042388, ENSMUSG00000052155, ENSMUSG00000003378, ENSMUSG00000024302, ENSMUSG00000063887, ENSMUSG00000034187, ENSMUSG00000071424, ENSMUSG00000052593, ENSMUSG00000016520, ENSMUSG00000040268, ENSMUSG00000044365, ENSMUSG00000042529,…	1944	106	11798	1.60311	1	0.415986	17.3461
GOTERM_BP_DIRECT	GO:0061025~membrane fusion	12	0.520607	0.012143	ENSMUSG00000030805, ENSMUSG00000033335, ENSMUSG00000020894, ENSMUSG00000027455, ENSMUSG00000050732, ENSMUSG00000006024, ENSMUSG00000024581, ENSMUSG00000029407, ENSMUSG00000020634, ENSMUSG00000010110, ENSMUSG00000040265, ENSMUSG00000029428	1992	33	12260	2.23804	1	0.756124	20.6865
GOTERM_BP_DIRECT	GO:0016192~vesicle-mediated transport	46	1.99566	0.0123714	ENSMUSG00000034593, ENSMUSG00000050732, ENSMUSG00000020198, ENSMUSG00000078908, ENSMUSG00000033083, ENSMUSG00000021686, ENSMUSG00000024581, ENSMUSG00000026672, ENSMUSG00000028847, ENSMUSG00000037098, ENSMUSG00000034473, ENSMUSG00000015013, ENSMUSG00000027575, ENSMUSG00000047547, ENSMUSG00000026797, ENSMUSG00000020817, ENSMUSG00000044147, ENSMUSG00000034187, ENSMUSG00000030805, ENSMUSG00000035805,…	1992	200	12260	1.41556	1	0.754479	21.0337
GOTERM_CC_DIRECT	GO:0043005~neuron projection	78	3.38395	0.0126766	ENSMUSG00000031161, ENSMUSG00000026842, ENSMUSG00000025658, ENSMUSG00000040276, ENSMUSG00000007617, ENSMUSG00000022456, ENSMUSG00000031543, ENSMUSG00000020745, ENSMUSG00000040724, ENSMUSG00000019828, ENSMUSG00000036432, ENSMUSG00000040481, ENSMUSG00000037992, ENSMUSG00000026360, ENSMUSG00000022957, ENSMUSG00000038453, ENSMUSG00000043811, ENSMUSG00000016150, ENSMUSG00000039809, ENSMUSG00000059005,…	2121	375	13160	1.29056	0.999983	0.25635	17.9352
GOTERM_CC_DIRECT	GO:0035145~exon-exon junction complex	9	0.390456	0.0126873	ENSMUSG00000058301, ENSMUSG00000043962, ENSMUSG00000022019, ENSMUSG00000036572, ENSMUSG00000038398, ENSMUSG00000038290, ENSMUSG00000043241, ENSMUSG00000038374, ENSMUSG00000034194	2121	21	13160	2.65912	0.999983	0.250714	17.9489
GOTERM_BP_DIRECT	GO:0006913~nucleocytoplasmic transport	11	0.477223	0.0128037	ENSMUSG00000034701, ENSMUSG00000037958, ENSMUSG00000006005, ENSMUSG00000032249, ENSMUSG00000040463, ENSMUSG00000028333, ENSMUSG00000034544, ENSMUSG00000015749, ENSMUSG00000030272, ENSMUSG00000024182, ENSMUSG00000057113	1992	29	12260	2.33451	1	0.758462	21.6869
GOTERM_CC_DIRECT	GO:0005905~clathrin-coated pit	17	0.737527	0.0131399	ENSMUSG00000033577, ENSMUSG00000022892, ENSMUSG00000075415, ENSMUSG00000029518, ENSMUSG00000047547, ENSMUSG00000022797, ENSMUSG00000033335, ENSMUSG00000022957, ENSMUSG00000047126, ENSMUSG00000032193, ENSMUSG00000033419, ENSMUSG00000036206, ENSMUSG00000031078, ENSMUSG00000057230, ENSMUSG00000010080, ENSMUSG00000008036, ENSMUSG00000028552	2121	56	13160	1.88355	0.999988	0.252733	18.5297
GOTERM_BP_DIRECT	GO:0048568~embryonic organ development	13	0.563991	0.014215	ENSMUSG00000024382, ENSMUSG00000009569, ENSMUSG00000028821, ENSMUSG00000052534, ENSMUSG00000024620, ENSMUSG00000030779, ENSMUSG00000033237, ENSMUSG00000044791, ENSMUSG00000021466, ENSMUSG00000022306, ENSMUSG00000025571, ENSMUSG00000030849, ENSMUSG00000059552	1992	38	12260	2.10553	1	0.786341	23.7836
GOTERM_CC_DIRECT	GO:0030496~midbody	28	1.21475	0.0143186	ENSMUSG00000026276, ENSMUSG00000101645, ENSMUSG00000053119, ENSMUSG00000037098, ENSMUSG00000033088, ENSMUSG00000027363, ENSMUSG00000051615, ENSMUSG00000032562, ENSMUSG00000034101, ENSMUSG00000026864, ENSMUSG00000070923, ENSMUSG00000028645, ENSMUSG00000044147, ENSMUSG00000007721, ENSMUSG00000015291, ENSMUSG00000028447, ENSMUSG00000030965, ENSMUSG00000001833, ENSMUSG00000035342, ENSMUSG00000027475,…	2121	110	13160	1.57936	0.999996	0.266344	20.0244
GOTERM_MF_DIRECT	GO:0030507~spectrin binding	10	0.433839	0.0144735	ENSMUSG00000030000, ENSMUSG00000030805, ENSMUSG00000034799, ENSMUSG00000018395, ENSMUSG00000057738, ENSMUSG00000041570, ENSMUSG00000019978, ENSMUSG00000031543, ENSMUSG00000069601, ENSMUSG00000026933	1944	25	11798	2.42757	1	0.479091	21.2568
GOTERM_MF_DIRECT	GO:0035255~ionotropic glutamate receptor binding	10	0.433839	0.0144735	ENSMUSG00000020368, ENSMUSG00000032216, ENSMUSG00000019146, ENSMUSG00000000881, ENSMUSG00000037541, ENSMUSG00000045730, ENSMUSG00000022770, ENSMUSG00000038738, ENSMUSG00000022812, ENSMUSG00000030795	1944	25	11798	2.42757	1	0.479091	21.2568
GOTERM_BP_DIRECT	GO:0007176~regulation of epidermal growth factor-activated receptor activity	4	0.173536	0.0150288	ENSMUSG00000031996, ENSMUSG00000010609, ENSMUSG00000022892, ENSMUSG00000019969	1992	4	12260	6.15462	1	0.79748	24.9683
GOTERM_BP_DIRECT	GO:2000020~positive regulation of male gonad development	4	0.173536	0.0150288	ENSMUSG00000000567, ENSMUSG00000022306, ENSMUSG00000028883, ENSMUSG00000039910	1992	4	12260	6.15462	1	0.79748	24.9683
GOTERM_BP_DIRECT	GO:0051081~nuclear envelope disassembly	4	0.173536	0.0150288	ENSMUSG00000020745, ENSMUSG00000031865, ENSMUSG00000002625, ENSMUSG00000018736	1992	4	12260	6.15462	1	0.79748	24.9683
GOTERM_MF_DIRECT	GO:0008092~cytoskeletal protein binding	19	0.824295	0.0153649	ENSMUSG00000020483, ENSMUSG00000068206, ENSMUSG00000049122, ENSMUSG00000040276, ENSMUSG00000009073, ENSMUSG00000027624, ENSMUSG00000052397, ENSMUSG00000031207, ENSMUSG00000069601, ENSMUSG00000047454, ENSMUSG00000027162, ENSMUSG00000019978, ENSMUSG00000034675, ENSMUSG00000032050, ENSMUSG00000026466, ENSMUSG00000026849, ENSMUSG00000048895, ENSMUSG00000026131, ENSMUSG00000022565	1944	65	11798	1.77399	1	0.488451	22.4161
GOTERM_BP_DIRECT	GO:0048008~platelet-derived growth factor receptor signaling pathway	12	0.520607	0.0153778	ENSMUSG00000009681, ENSMUSG00000026842, ENSMUSG00000040268, ENSMUSG00000024620, ENSMUSG00000034640, ENSMUSG00000029623, ENSMUSG00000026596, ENSMUSG00000027777, ENSMUSG00000102422, ENSMUSG00000029231, ENSMUSG00000032515, ENSMUSG00000000489	1992	34	12260	2.17222	1	0.798005	25.471
GOTERM_CC_DIRECT	GO:0048786~presynaptic active zone	11	0.477223	0.0156153	ENSMUSG00000030172, ENSMUSG00000037217, ENSMUSG00000037386, ENSMUSG00000034799, ENSMUSG00000005886, ENSMUSG00000038486, ENSMUSG00000037541, ENSMUSG00000035226, ENSMUSG00000003863, ENSMUSG00000032589, ENSMUSG00000061601	2121	30	13160	2.27503	0.999999	0.280889	21.639
GOTERM_BP_DIRECT	GO:0006265~DNA topological change	5	0.21692	0.0160511	ENSMUSG00000024382, ENSMUSG00000022779, ENSMUSG00000070544, ENSMUSG00000017485, ENSMUSG00000054717	1992	7	12260	4.39616	1	0.805112	26.432
GOTERM_BP_DIRECT	GO:0010793~regulation of mRNA export from nucleus	5	0.21692	0.0160511	ENSMUSG00000024384, ENSMUSG00000044791, ENSMUSG00000002052, ENSMUSG00000037475, ENSMUSG00000002625	1992	7	12260	4.39616	1	0.805112	26.432
GOTERM_BP_DIRECT	GO:0001832~blastocyst growth	5	0.21692	0.0160511	ENSMUSG00000046010, ENSMUSG00000005609, ENSMUSG00000024486, ENSMUSG00000027304, ENSMUSG00000032187	1992	7	12260	4.39616	1	0.805112	26.432
GOTERM_MF_DIRECT	GO:0003690~double-stranded DNA binding	27	1.17137	0.0165461	ENSMUSG00000052684, ENSMUSG00000004099, ENSMUSG00000005370, ENSMUSG00000034701, ENSMUSG00000026273, ENSMUSG00000033326, ENSMUSG00000032212, ENSMUSG00000071054, ENSMUSG00000015846, ENSMUSG00000026434, ENSMUSG00000071076, ENSMUSG00000037262, ENSMUSG00000066551, ENSMUSG00000055053, ENSMUSG00000025958, ENSMUSG00000024238, ENSMUSG00000042625, ENSMUSG00000034271, ENSMUSG00000054717, ENSMUSG00000022811,…	1944	104	11798	1.57559	1	0.503269	23.9277
GOTERM_BP_DIRECT	GO:0031000~response to caffeine	7	0.303688	0.0168181	ENSMUSG00000055980, ENSMUSG00000021313, ENSMUSG00000019777, ENSMUSG00000059552, ENSMUSG00000024524, ENSMUSG00000030592, ENSMUSG00000050697	1992	14	12260	3.07731	1	0.813467	27.5122
GOTERM_MF_DIRECT	GO:0005509~calcium ion binding	105	4.55531	0.0169289	ENSMUSG00000102206, ENSMUSG00000103144, ENSMUSG00000026255, ENSMUSG00000007440, ENSMUSG00000028649, ENSMUSG00000102543, ENSMUSG00000039943, ENSMUSG00000022957, ENSMUSG00000104148, ENSMUSG00000021313, ENSMUSG00000104346, ENSMUSG00000103749, ENSMUSG00000031451, ENSMUSG00000031709, ENSMUSG00000103472, ENSMUSG00000025889, ENSMUSG00000103332, ENSMUSG00000026312, ENSMUSG00000023036, ENSMUSG00000046387,…	1944	520	11798	1.22546	1	0.500595	24.4117
GOTERM_MF_DIRECT	GO:0001105~RNA polymerase II transcription coactivator activity	12	0.520607	0.016988	ENSMUSG00000009569, ENSMUSG00000034910, ENSMUSG00000061911, ENSMUSG00000034701, ENSMUSG00000025927, ENSMUSG00000025764, ENSMUSG00000042292, ENSMUSG00000039910, ENSMUSG00000028484, ENSMUSG00000076431, ENSMUSG00000024921, ENSMUSG00000032187	1944	34	11798	2.14198	1	0.491499	24.4861
GOTERM_BP_DIRECT	GO:0042752~regulation of circadian rhythm	15	0.650759	0.0174934	ENSMUSG00000025958, ENSMUSG00000031311, ENSMUSG00000042207, ENSMUSG00000036986, ENSMUSG00000050697, ENSMUSG00000025162, ENSMUSG00000021938, ENSMUSG00000000568, ENSMUSG00000028820, ENSMUSG00000020580, ENSMUSG00000032238, ENSMUSG00000063889, ENSMUSG00000021775, ENSMUSG00000025326, ENSMUSG00000023087	1992	48	12260	1.92332	1	0.819538	28.4509
GOTERM_BP_DIRECT	GO:0032968~positive regulation of transcription elongation from RNA polymerase II promoter	8	0.347072	0.0179501	ENSMUSG00000002658, ENSMUSG00000024002, ENSMUSG00000005609, ENSMUSG00000035726, ENSMUSG00000002052, ENSMUSG00000027304, ENSMUSG00000001542, ENSMUSG00000054302	1992	18	12260	2.73539	1	0.821449	29.0792
GOTERM_BP_DIRECT	GO:0016032~viral process	9	0.390456	0.0179876	ENSMUSG00000040325, ENSMUSG00000028145, ENSMUSG00000029686, ENSMUSG00000059552, ENSMUSG00000004934, ENSMUSG00000032012, ENSMUSG00000037656, ENSMUSG00000015120, ENSMUSG00000036986	1992	22	12260	2.5178	1	0.81609	29.1305
GOTERM_MF_DIRECT	GO:0000166~nucleotide binding	305	13.2321	0.018749	ENSMUSG00000024268, ENSMUSG00000053289, ENSMUSG00000001127, ENSMUSG00000052707, ENSMUSG00000001674, ENSMUSG00000031644, ENSMUSG00000034820, ENSMUSG00000025209, ENSMUSG00000022263, ENSMUSG00000034187, ENSMUSG00000022635, ENSMUSG00000002524, ENSMUSG00000026749, ENSMUSG00000024359, ENSMUSG00000020900, ENSMUSG00000021500, ENSMUSG00000051853, ENSMUSG00000033760, ENSMUSG00000025499, ENSMUSG00000029599,…	1944	1664	11798	1.11239	1	0.516022	26.6732
GOTERM_BP_DIRECT	GO:0006605~protein targeting	12	0.520607	0.0192183	ENSMUSG00000021139, ENSMUSG00000033577, ENSMUSG00000068206, ENSMUSG00000067279, ENSMUSG00000021709, ENSMUSG00000040462, ENSMUSG00000029647, ENSMUSG00000020849, ENSMUSG00000063887, ENSMUSG00000026028, ENSMUSG00000036986, ENSMUSG00000042328	1992	35	12260	2.11015	1	0.830709	30.7965
GOTERM_BP_DIRECT	GO:0031175~neuron projection development	31	1.3449	0.0193386	ENSMUSG00000026276, ENSMUSG00000009569, ENSMUSG00000031157, ENSMUSG00000042292, ENSMUSG00000029518, ENSMUSG00000026255, ENSMUSG00000034958, ENSMUSG00000031393, ENSMUSG00000056602, ENSMUSG00000032216, ENSMUSG00000031565, ENSMUSG00000063887, ENSMUSG00000090247, ENSMUSG00000026849, ENSMUSG00000048895, ENSMUSG00000049556, ENSMUSG00000032575, ENSMUSG00000022892, ENSMUSG00000027935, ENSMUSG00000038664,…	1992	127	12260	1.50231	1	0.826966	30.9574
GOTERM_BP_DIRECT	GO:0032436~positive regulation of proteasomal ubiquitin-dependent protein catabolic process	18	0.780911	0.0205821	ENSMUSG00000028954, ENSMUSG00000025234, ENSMUSG00000025880, ENSMUSG00000021701, ENSMUSG00000022812, ENSMUSG00000032501, ENSMUSG00000028793, ENSMUSG00000025162, ENSMUSG00000010609, ENSMUSG00000020601, ENSMUSG00000032350, ENSMUSG00000048379, ENSMUSG00000019969, ENSMUSG00000064145, ENSMUSG00000053581, ENSMUSG00000038068, ENSMUSG00000024182, ENSMUSG00000029397	1992	63	12260	1.75846	1	0.840272	32.5994
GOTERM_BP_DIRECT	GO:0045773~positive regulation of axon extension	13	0.563991	0.0214976	ENSMUSG00000018411, ENSMUSG00000028649, ENSMUSG00000038708, ENSMUSG00000029291, ENSMUSG00000000305, ENSMUSG00000048482, ENSMUSG00000052727, ENSMUSG00000034675, ENSMUSG00000020745, ENSMUSG00000055024, ENSMUSG00000018736, ENSMUSG00000022812, ENSMUSG00000004771	1992	40	12260	2.00025	1	0.847796	33.7845
GOTERM_MF_DIRECT	GO:0019905~syntaxin binding	20	0.867679	0.0216017	ENSMUSG00000020903, ENSMUSG00000026842, ENSMUSG00000034799, ENSMUSG00000050732, ENSMUSG00000062542, ENSMUSG00000006024, ENSMUSG00000002546, ENSMUSG00000020128, ENSMUSG00000020848, ENSMUSG00000024581, ENSMUSG00000026797, ENSMUSG00000049303, ENSMUSG00000034216, ENSMUSG00000020894, ENSMUSG00000057738, ENSMUSG00000026452, ENSMUSG00000020952, ENSMUSG00000025867, ENSMUSG00000009894, ENSMUSG00000034187	1944	72	11798	1.68581	1	0.556957	30.0904
GOTERM_BP_DIRECT	GO:1902894~negative regulation of pri-miRNA transcription from RNA polymerase II promoter	6	0.260304	0.0219948	ENSMUSG00000000567, ENSMUSG00000021264, ENSMUSG00000002250, ENSMUSG00000019777, ENSMUSG00000000489, ENSMUSG00000008575	1992	11	12260	3.35706	1	0.849346	34.4199
GOTERM_BP_DIRECT	GO:0007097~nuclear migration	6	0.260304	0.0219948	ENSMUSG00000044700, ENSMUSG00000020745, ENSMUSG00000028851, ENSMUSG00000041057, ENSMUSG00000045374, ENSMUSG00000020900	1992	11	12260	3.35706	1	0.849346	34.4199
GOTERM_MF_DIRECT	GO:0001102~RNA polymerase II activating transcription factor binding	11	0.477223	0.0228555	ENSMUSG00000052684, ENSMUSG00000034701, ENSMUSG00000049577, ENSMUSG00000025958, ENSMUSG00000027714, ENSMUSG00000056770, ENSMUSG00000039910, ENSMUSG00000048540, ENSMUSG00000055024, ENSMUSG00000018501, ENSMUSG00000030103	1944	31	11798	2.15349	1	0.567683	31.5445
GOTERM_MF_DIRECT	GO:0050321~tau-protein kinase activity	6	0.260304	0.0232877	ENSMUSG00000025162, ENSMUSG00000057177, ENSMUSG00000024969, ENSMUSG00000035390, ENSMUSG00000050697, ENSMUSG00000022812	1944	11	11798	3.31033	1	0.564887	32.0391
GOTERM_MF_DIRECT	GO:0044183~protein binding involved in protein folding	6	0.260304	0.0232877	ENSMUSG00000091971, ENSMUSG00000024346, ENSMUSG00000026078, ENSMUSG00000006412, ENSMUSG00000029131, ENSMUSG00000002190	1944	11	11798	3.31033	1	0.564887	32.0391
GOTERM_MF_DIRECT	GO:0031490~chromatin DNA binding	15	0.650759	0.0234114	ENSMUSG00000026923, ENSMUSG00000048756, ENSMUSG00000036181, ENSMUSG00000055024, ENSMUSG00000019777, ENSMUSG00000030180, ENSMUSG00000037876, ENSMUSG00000031393, ENSMUSG00000053470, ENSMUSG00000037992, ENSMUSG00000016409, ENSMUSG00000015846, ENSMUSG00000070544, ENSMUSG00000017548, ENSMUSG00000022096	1944	49	11798	1.85784	1	0.557437	32.1801
GOTERM_BP_DIRECT	GO:0090316~positive regulation of intracellular protein transport	9	0.390456	0.023748	ENSMUSG00000029291, ENSMUSG00000020894, ENSMUSG00000018395, ENSMUSG00000006005, ENSMUSG00000040652, ENSMUSG00000016150, ENSMUSG00000039781, ENSMUSG00000031865, ENSMUSG00000032841	1992	23	12260	2.40833	1	0.866038	36.6145
GOTERM_BP_DIRECT	GO:1902187~negative regulation of viral release from host cell	7	0.303688	0.0242519	ENSMUSG00000025034, ENSMUSG00000053119, ENSMUSG00000000266, ENSMUSG00000024457, ENSMUSG00000035235, ENSMUSG00000051675, ENSMUSG00000036986	1992	15	12260	2.87216	1	0.867155	37.2322
GOTERM_BP_DIRECT	GO:0021799~cerebral cortex radially oriented cell migration	7	0.303688	0.0242519	ENSMUSG00000028519, ENSMUSG00000045515, ENSMUSG00000038485, ENSMUSG00000048895, ENSMUSG00000018736, ENSMUSG00000046152, ENSMUSG00000035764	1992	15	12260	2.87216	1	0.867155	37.2322
GOTERM_CC_DIRECT	GO:0000776~kinetochore	26	1.12798	0.0257417	ENSMUSG00000026276, ENSMUSG00000030868, ENSMUSG00000001833, ENSMUSG00000020492, ENSMUSG00000031516, ENSMUSG00000020745, ENSMUSG00000031865, ENSMUSG00000041133, ENSMUSG00000041057, ENSMUSG00000040599, ENSMUSG00000039660, ENSMUSG00000001065, ENSMUSG00000010609, ENSMUSG00000024660, ENSMUSG00000006005, ENSMUSG00000047710, ENSMUSG00000009013, ENSMUSG00000019969, ENSMUSG00000047539, ENSMUSG00000022391,…	2121	105	13160	1.53638	1	0.413378	33.2391
GOTERM_BP_DIRECT	GO:0001932~regulation of protein phosphorylation	16	0.694143	0.0260384	ENSMUSG00000025583, ENSMUSG00000038976, ENSMUSG00000025855, ENSMUSG00000038855, ENSMUSG00000032253, ENSMUSG00000023473, ENSMUSG00000070871, ENSMUSG00000036986, ENSMUSG00000040033, ENSMUSG00000044340, ENSMUSG00000037526, ENSMUSG00000021764, ENSMUSG00000020349, ENSMUSG00000022607, ENSMUSG00000024182, ENSMUSG00000059409	1992	55	12260	1.79043	1	0.88153	39.3768
GOTERM_BP_DIRECT	GO:0045787~positive regulation of cell cycle	11	0.477223	0.0260584	ENSMUSG00000037992, ENSMUSG00000062604, ENSMUSG00000015994, ENSMUSG00000031565, ENSMUSG00000055204, ENSMUSG00000030849, ENSMUSG00000039910, ENSMUSG00000059552, ENSMUSG00000003814, ENSMUSG00000034563, ENSMUSG00000051675	1992	32	12260	2.11565	1	0.877515	39.4004
GOTERM_CC_DIRECT	GO:0030315~T-tubule	15	0.650759	0.0275384	ENSMUSG00000075318, ENSMUSG00000054477, ENSMUSG00000042529, ENSMUSG00000052397, ENSMUSG00000031207, ENSMUSG00000069601, ENSMUSG00000022770, ENSMUSG00000030592, ENSMUSG00000064329, ENSMUSG00000047126, ENSMUSG00000069833, ENSMUSG00000032050, ENSMUSG00000026824, ENSMUSG00000051331, ENSMUSG00000007097	2121	51	13160	1.82489	1	0.427558	35.1213
GOTERM_BP_DIRECT	GO:2000059~negative regulation of protein ubiquitination involved in ubiquitin-dependent protein catabolic process	5	0.21692	0.0280177	ENSMUSG00000010609, ENSMUSG00000045409, ENSMUSG00000019969, ENSMUSG00000026078, ENSMUSG00000036986	1992	8	12260	3.84664	1	0.891766	41.6717
GOTERM_BP_DIRECT	GO:0051168~nuclear export	5	0.21692	0.0280177	ENSMUSG00000020982, ENSMUSG00000022538, ENSMUSG00000035342, ENSMUSG00000046876, ENSMUSG00000046434	1992	8	12260	3.84664	1	0.891766	41.6717
GOTERM_BP_DIRECT	GO:0048668~collateral sprouting	5	0.21692	0.0280177	ENSMUSG00000001833, ENSMUSG00000031161, ENSMUSG00000026842, ENSMUSG00000048482, ENSMUSG00000026872	1992	8	12260	3.84664	1	0.891766	41.6717
GOTERM_CC_DIRECT	GO:0098794~postsynapse	9	0.390456	0.0293786	ENSMUSG00000047454, ENSMUSG00000031393, ENSMUSG00000025889, ENSMUSG00000000838, ENSMUSG00000048482, ENSMUSG00000007617, ENSMUSG00000031302, ENSMUSG00000046876, ENSMUSG00000033569	2121	24	13160	2.32673	1	0.441301	36.9976
GOTERM_MF_DIRECT	GO:0001078~transcriptional repressor activity, RNA polymerase II core promoter proximal region sequence-specific binding	25	1.0846	0.0294238	ENSMUSG00000041483, ENSMUSG00000028423, ENSMUSG00000049295, ENSMUSG00000046982, ENSMUSG00000024955, ENSMUSG00000030103, ENSMUSG00000034271, ENSMUSG00000020423, ENSMUSG00000022811, ENSMUSG00000035011, ENSMUSG00000049577, ENSMUSG00000022245, ENSMUSG00000027109, ENSMUSG00000021244, ENSMUSG00000021264, ENSMUSG00000022306, ENSMUSG00000003184, ENSMUSG00000005698, ENSMUSG00000031907, ENSMUSG00000044167,…	1944	99	11798	1.53256	1	0.63285	38.7093
GOTERM_CC_DIRECT	GO:0043195~terminal bouton	24	1.04121	0.0294396	ENSMUSG00000037217, ENSMUSG00000034799, ENSMUSG00000040276, ENSMUSG00000020198, ENSMUSG00000006024, ENSMUSG00000048482, ENSMUSG00000022892, ENSMUSG00000079477, ENSMUSG00000038486, ENSMUSG00000026797, ENSMUSG00000020894, ENSMUSG00000025889, ENSMUSG00000022957, ENSMUSG00000047126, ENSMUSG00000060938, ENSMUSG00000026452, ENSMUSG00000003657, ENSMUSG00000003378, ENSMUSG00000033419, ENSMUSG00000020349,…	2121	96	13160	1.55116	1	0.434705	37.059
GOTERM_BP_DIRECT	GO:0022604~regulation of cell morphogenesis	9	0.390456	0.0306868	ENSMUSG00000006673, ENSMUSG00000014601, ENSMUSG00000063382, ENSMUSG00000036053, ENSMUSG00000021945, ENSMUSG00000032253, ENSMUSG00000018593, ENSMUSG00000074746, ENSMUSG00000026933	1992	24	12260	2.30798	1	0.909273	44.6364
GOTERM_BP_DIRECT	GO:0006366~transcription from RNA polymerase II promoter	27	1.17137	0.0308716	ENSMUSG00000024382, ENSMUSG00000052684, ENSMUSG00000043962, ENSMUSG00000025927, ENSMUSG00000036376, ENSMUSG00000049295, ENSMUSG00000030291, ENSMUSG00000028266, ENSMUSG00000045996, ENSMUSG00000039117, ENSMUSG00000022109, ENSMUSG00000071076, ENSMUSG00000020962, ENSMUSG00000018076, ENSMUSG00000021103, ENSMUSG00000025958, ENSMUSG00000048100, ENSMUSG00000025782, ENSMUSG00000046201, ENSMUSG00000021469,…	1992	111	12260	1.49707	1	0.907157	44.8362
GOTERM_CC_DIRECT	GO:0016023~cytoplasmic, membrane-bounded vesicle	32	1.38829	0.0309721	ENSMUSG00000048482, ENSMUSG00000036057, ENSMUSG00000051355, ENSMUSG00000020205, ENSMUSG00000053119, ENSMUSG00000026672, ENSMUSG00000028059, ENSMUSG00000030000, ENSMUSG00000059981, ENSMUSG00000049107, ENSMUSG00000007038, ENSMUSG00000026596, ENSMUSG00000031565, ENSMUSG00000015749, ENSMUSG00000021288, ENSMUSG00000026131, ENSMUSG00000042328, ENSMUSG00000032733, ENSMUSG00000033577, ENSMUSG00000044365,…	2121	138	13160	1.43875	1	0.444295	38.5813
GOTERM_BP_DIRECT	GO:0043491~protein kinase B signaling	11	0.477223	0.0321086	ENSMUSG00000031451, ENSMUSG00000055980, ENSMUSG00000028145, ENSMUSG00000000567, ENSMUSG00000004231, ENSMUSG00000027665, ENSMUSG00000014361, ENSMUSG00000055024, ENSMUSG00000004056, ENSMUSG00000049556, ENSMUSG00000036353	1992	33	12260	2.05154	1	0.912455	46.1567
GOTERM_BP_DIRECT	GO:0000910~cytokinesis	11	0.477223	0.0321086	ENSMUSG00000026276, ENSMUSG00000070923, ENSMUSG00000024660, ENSMUSG00000033900, ENSMUSG00000035342, ENSMUSG00000029516, ENSMUSG00000037098, ENSMUSG00000029518, ENSMUSG00000028447, ENSMUSG00000035086, ENSMUSG00000004771	1992	33	12260	2.05154	1	0.912455	46.1567
GOTERM_BP_DIRECT	GO:0031333~negative regulation of protein complex assembly	8	0.347072	0.0325764	ENSMUSG00000000787, ENSMUSG00000010609, ENSMUSG00000029345, ENSMUSG00000034292, ENSMUSG00000028266, ENSMUSG00000026797, ENSMUSG00000029053, ENSMUSG00000022812	1992	20	12260	2.46185	1	0.912335	46.6482
GOTERM_MF_DIRECT	GO:0008013~beta-catenin binding	21	0.911063	0.0327066	ENSMUSG00000053754, ENSMUSG00000031161, ENSMUSG00000048756, ENSMUSG00000000142, ENSMUSG00000009073, ENSMUSG00000025880, ENSMUSG00000063382, ENSMUSG00000025246, ENSMUSG00000055024, ENSMUSG00000031575, ENSMUSG00000022812, ENSMUSG00000032171, ENSMUSG00000000567, ENSMUSG00000021986, ENSMUSG00000019969, ENSMUSG00000022240, ENSMUSG00000032238, ENSMUSG00000045180, ENSMUSG00000044167, ENSMUSG00000020135,…	1944	80	11798	1.59309	1	0.663259	42.0203
GOTERM_BP_DIRECT	GO:0061001~regulation of dendritic spine morphogenesis	6	0.260304	0.0327582	ENSMUSG00000026235, ENSMUSG00000038453, ENSMUSG00000032827, ENSMUSG00000031302, ENSMUSG00000048895, ENSMUSG00000040265	1992	12	12260	3.07731	1	0.91032	46.8381
GOTERM_BP_DIRECT	GO:0002087~regulation of respiratory gaseous exchange by neurological system process	6	0.260304	0.0327582	ENSMUSG00000031393, ENSMUSG00000031302, ENSMUSG00000063887, ENSMUSG00000051790, ENSMUSG00000021217, ENSMUSG00000007097	1992	12	12260	3.07731	1	0.91032	46.8381
GOTERM_BP_DIRECT	GO:0010424~DNA methylation on cytosine within a CG sequence	4	0.173536	0.0330435	ENSMUSG00000020661, ENSMUSG00000004099, ENSMUSG00000013787, ENSMUSG00000032187	1992	5	12260	4.92369	1	0.909018	47.1347
GOTERM_BP_DIRECT	GO:0051660~establishment of centrosome localization	4	0.173536	0.0330435	ENSMUSG00000020024, ENSMUSG00000020745, ENSMUSG00000052397, ENSMUSG00000022770	1992	5	12260	4.92369	1	0.909018	47.1347
GOTERM_BP_DIRECT	GO:0035520~monoubiquitinated protein deubiquitination	4	0.173536	0.0330435	ENSMUSG00000021901, ENSMUSG00000028560, ENSMUSG00000020124, ENSMUSG00000059263	1992	5	12260	4.92369	1	0.909018	47.1347
GOTERM_BP_DIRECT	GO:2000809~positive regulation of synaptic vesicle clustering	4	0.173536	0.0330435	ENSMUSG00000040003, ENSMUSG00000031302, ENSMUSG00000063887, ENSMUSG00000051790	1992	5	12260	4.92369	1	0.909018	47.1347
GOTERM_MF_DIRECT	GO:0043548~phosphatidylinositol 3-kinase binding	9	0.390456	0.0330982	ENSMUSG00000055980, ENSMUSG00000001175, ENSMUSG00000024620, ENSMUSG00000028519, ENSMUSG00000019843, ENSMUSG00000035086, ENSMUSG00000029231, ENSMUSG00000022607, ENSMUSG00000026883	1944	24	11798	2.27585	1	0.65886	42.4038
GOTERM_CC_DIRECT	GO:0005813~centrosome	81	3.5141	0.0332124	ENSMUSG00000031161, ENSMUSG00000040586, ENSMUSG00000027012, ENSMUSG00000038241, ENSMUSG00000031157, ENSMUSG00000020745, ENSMUSG00000037098, ENSMUSG00000041057, ENSMUSG00000042389, ENSMUSG00000043987, ENSMUSG00000066306, ENSMUSG00000031644, ENSMUSG00000039781, ENSMUSG00000028447, ENSMUSG00000056919, ENSMUSG00000057113, ENSMUSG00000032902, ENSMUSG00000020483, ENSMUSG00000001175, ENSMUSG00000020776,…	2121	409	13160	1.22879	1	0.460611	40.7447
GOTERM_BP_DIRECT	GO:0006349~regulation of gene expression by genetic imprinting	7	0.303688	0.033595	ENSMUSG00000020661, ENSMUSG00000031393, ENSMUSG00000057177, ENSMUSG00000048118, ENSMUSG00000005698, ENSMUSG00000039219, ENSMUSG00000022812	1992	16	12260	2.69265	1	0.909505	47.7038
GOTERM_BP_DIRECT	GO:0006413~translational initiation	15	0.650759	0.0342974	ENSMUSG00000024841, ENSMUSG00000016510, ENSMUSG00000026254, ENSMUSG00000023106, ENSMUSG00000038762, ENSMUSG00000024991, ENSMUSG00000074656, ENSMUSG00000045983, ENSMUSG00000028760, ENSMUSG00000000787, ENSMUSG00000037331, ENSMUSG00000057561, ENSMUSG00000056076, ENSMUSG00000026083, ENSMUSG00000075054	1992	52	12260	1.77537	1	0.910947	48.4202
GOTERM_MF_DIRECT	GO:0044323~retinoic acid-responsive element binding	4	0.173536	0.0343279	ENSMUSG00000037992, ENSMUSG00000061911, ENSMUSG00000015846, ENSMUSG00000069171	1944	5	11798	4.85514	1	0.663841	43.5929
GOTERM_BP_DIRECT	GO:0045732~positive regulation of protein catabolic process	16	0.694143	0.0352612	ENSMUSG00000021608, ENSMUSG00000079477, ENSMUSG00000021701, ENSMUSG00000010110, ENSMUSG00000051675, ENSMUSG00000026883, ENSMUSG00000022812, ENSMUSG00000027598, ENSMUSG00000000567, ENSMUSG00000032216, ENSMUSG00000040652, ENSMUSG00000034640, ENSMUSG00000044167, ENSMUSG00000020135, ENSMUSG00000034187, ENSMUSG00000024182	1992	57	12260	1.72761	1	0.913938	49.388
GOTERM_BP_DIRECT	GO:0030433~ER-associated ubiquitin-dependent protein catabolic process	16	0.694143	0.0352612	ENSMUSG00000039703, ENSMUSG00000025873, ENSMUSG00000023286, ENSMUSG00000040462, ENSMUSG00000031483, ENSMUSG00000031751, ENSMUSG00000014905, ENSMUSG00000005078, ENSMUSG00000043019, ENSMUSG00000026353, ENSMUSG00000021178, ENSMUSG00000039100, ENSMUSG00000020048, ENSMUSG00000035235, ENSMUSG00000052656, ENSMUSG00000018442	1992	57	12260	1.72761	1	0.913938	49.388
GOTERM_MF_DIRECT	GO:0042826~histone deacetylase binding	24	1.04121	0.0368319	ENSMUSG00000029478, ENSMUSG00000004099, ENSMUSG00000031161, ENSMUSG00000039512, ENSMUSG00000027905, ENSMUSG00000020849, ENSMUSG00000002625, ENSMUSG00000017485, ENSMUSG00000018501, ENSMUSG00000066900, ENSMUSG00000034957, ENSMUSG00000038845, ENSMUSG00000091971, ENSMUSG00000031393, ENSMUSG00000037992, ENSMUSG00000027164, ENSMUSG00000028820, ENSMUSG00000000568, ENSMUSG00000022096, ENSMUSG00000080268,…	1944	96	11798	1.51723	1	0.681643	45.9431
GOTERM_BP_DIRECT	GO:0009411~response to UV	13	0.563991	0.0371204	ENSMUSG00000024382, ENSMUSG00000032397, ENSMUSG00000005370, ENSMUSG00000035390, ENSMUSG00000028560, ENSMUSG00000059552, ENSMUSG00000023067, ENSMUSG00000051675, ENSMUSG00000026082, ENSMUSG00000036986, ENSMUSG00000030400, ENSMUSG00000050697, ENSMUSG00000026048	1992	43	12260	1.8607	1	0.921808	51.2066
GOTERM_MF_DIRECT	GO:0004004~ATP-dependent RNA helicase activity	16	0.694143	0.0393316	ENSMUSG00000027905, ENSMUSG00000030204, ENSMUSG00000053289, ENSMUSG00000017999, ENSMUSG00000020076, ENSMUSG00000032097, ENSMUSG00000037993, ENSMUSG00000058301, ENSMUSG00000021500, ENSMUSG00000000787, ENSMUSG00000001674, ENSMUSG00000003360, ENSMUSG00000034931, ENSMUSG00000029599, ENSMUSG00000040620, ENSMUSG00000029389	1944	57	11798	1.70356	1	0.697794	48.1974
GOTERM_CC_DIRECT	GO:0019013~viral nucleocapsid	8	0.347072	0.0406189	ENSMUSG00000040824, ENSMUSG00000000568, ENSMUSG00000030512, ENSMUSG00000059005, ENSMUSG00000004980, ENSMUSG00000044068, ENSMUSG00000102252, ENSMUSG00000046434	2121	21	13160	2.36366	1	0.523879	47.4007
GOTERM_MF_DIRECT	GO:0035064~methylated histone binding	13	0.563991	0.0408184	ENSMUSG00000053754, ENSMUSG00000029670, ENSMUSG00000042599, ENSMUSG00000005370, ENSMUSG00000000838, ENSMUSG00000022019, ENSMUSG00000022536, ENSMUSG00000017548, ENSMUSG00000024193, ENSMUSG00000021156, ENSMUSG00000033326, ENSMUSG00000021395, ENSMUSG00000023852	1944	43	11798	1.83479	1	0.703533	49.4961
GOTERM_BP_DIRECT	GO:0006306~DNA methylation	8	0.347072	0.0422143	ENSMUSG00000020661, ENSMUSG00000004099, ENSMUSG00000021268, ENSMUSG00000013787, ENSMUSG00000034617, ENSMUSG00000040054, ENSMUSG00000005698, ENSMUSG00000030322	1992	21	12260	2.34462	1	0.943083	55.8774
GOTERM_MF_DIRECT	GO:0004842~ubiquitin-protein transferase activity	60	2.60304	0.0427356	ENSMUSG00000032307, ENSMUSG00000044628, ENSMUSG00000028677, ENSMUSG00000030451, ENSMUSG00000036432, ENSMUSG00000025034, ENSMUSG00000032217, ENSMUSG00000070923, ENSMUSG00000032216, ENSMUSG00000019927, ENSMUSG00000040387, ENSMUSG00000033545, ENSMUSG00000029686, ENSMUSG00000043881, ENSMUSG00000040102, ENSMUSG00000039372, ENSMUSG00000041000, ENSMUSG00000028309, ENSMUSG00000038664, ENSMUSG00000031751,…	1944	289	11798	1.25999	1	0.712657	51.1255
GOTERM_MF_DIRECT	GO:0051219~phosphoprotein binding	14	0.607375	0.04276	ENSMUSG00000032384, ENSMUSG00000025889, ENSMUSG00000043962, ENSMUSG00000005374, ENSMUSG00000003402, ENSMUSG00000069227, ENSMUSG00000020745, ENSMUSG00000020849, ENSMUSG00000000266, ENSMUSG00000059923, ENSMUSG00000057914, ENSMUSG00000041417, ENSMUSG00000030671, ENSMUSG00000030421	1944	48	11798	1.7701	1	0.705304	51.1459
GOTERM_CC_DIRECT	GO:0005869~dynactin complex	5	0.21692	0.0429131	ENSMUSG00000030868, ENSMUSG00000031516, ENSMUSG00000031865, ENSMUSG00000028447, ENSMUSG00000037351	2121	9	13160	3.44701	1	0.536483	49.3161
GOTERM_MF_DIRECT	GO:0003729~mRNA binding	28	1.21475	0.0431807	ENSMUSG00000062078, ENSMUSG00000024268, ENSMUSG00000037958, ENSMUSG00000020863, ENSMUSG00000023106, ENSMUSG00000003814, ENSMUSG00000024991, ENSMUSG00000020741, ENSMUSG00000032565, ENSMUSG00000079065, ENSMUSG00000010608, ENSMUSG00000031393, ENSMUSG00000000568, ENSMUSG00000036572, ENSMUSG00000059005, ENSMUSG00000037475, ENSMUSG00000003435, ENSMUSG00000023087, ENSMUSG00000038398, ENSMUSG00000038374,…	1944	118	11798	1.44009	1	0.701479	51.4967
GOTERM_CC_DIRECT	GO:0098793~presynapse	15	0.650759	0.0434725	ENSMUSG00000034799, ENSMUSG00000020848, ENSMUSG00000049303, ENSMUSG00000000838, ENSMUSG00000013033, ENSMUSG00000030093, ENSMUSG00000027162, ENSMUSG00000032714, ENSMUSG00000019969, ENSMUSG00000033419, ENSMUSG00000044708, ENSMUSG00000063887, ENSMUSG00000032589, ENSMUSG00000009894, ENSMUSG00000066392	2121	54	13160	1.72351	1	0.534004	49.7732
GOTERM_BP_DIRECT	GO:0043124~negative regulation of I-kappaB kinase/NF-kappaB signaling	10	0.433839	0.0435916	ENSMUSG00000034317, ENSMUSG00000061130, ENSMUSG00000026842, ENSMUSG00000028053, ENSMUSG00000032238, ENSMUSG00000026672, ENSMUSG00000021156, ENSMUSG00000031826, ENSMUSG00000038495, ENSMUSG00000026883	1992	30	12260	2.05154	1	0.946161	57.0656
GOTERM_BP_DIRECT	GO:0008090~retrograde axonal transport	5	0.21692	0.0440591	ENSMUSG00000022055, ENSMUSG00000020745, ENSMUSG00000018736, ENSMUSG00000026131, ENSMUSG00000045374	1992	9	12260	3.41923	1	0.945765	57.462
GOTERM_BP_DIRECT	GO:0001553~luteinization	5	0.21692	0.0440591	ENSMUSG00000049791, ENSMUSG00000040268, ENSMUSG00000027777, ENSMUSG00000102422, ENSMUSG00000029231	1992	9	12260	3.41923	1	0.945765	57.462
GOTERM_BP_DIRECT	GO:0030851~granulocyte differentiation	5	0.21692	0.0440591	ENSMUSG00000016409, ENSMUSG00000049577, ENSMUSG00000027109, ENSMUSG00000039910, ENSMUSG00000034957	1992	9	12260	3.41923	1	0.945765	57.462
GOTERM_BP_DIRECT	GO:0040019~positive regulation of embryonic development	5	0.21692	0.0440591	ENSMUSG00000021268, ENSMUSG00000020745, ENSMUSG00000005893, ENSMUSG00000051177, ENSMUSG00000026864	1992	9	12260	3.41923	1	0.945765	57.462
GOTERM_BP_DIRECT	GO:0006983~ER overload response	5	0.21692	0.0440591	ENSMUSG00000046062, ENSMUSG00000059552, ENSMUSG00000052428, ENSMUSG00000022812, ENSMUSG00000026864	1992	9	12260	3.41923	1	0.945765	57.462
GOTERM_CC_DIRECT	GO:0043194~axon initial segment	6	0.260304	0.0448927	ENSMUSG00000020598, ENSMUSG00000023033, ENSMUSG00000026442, ENSMUSG00000075318, ENSMUSG00000069601, ENSMUSG00000064329	2121	13	13160	2.86367	1	0.538665	50.9162
GOTERM_CC_DIRECT	GO:0071564~npBAF complex	6	0.260304	0.0448927	ENSMUSG00000037935, ENSMUSG00000007880, ENSMUSG00000025369, ENSMUSG00000032481, ENSMUSG00000024921, ENSMUSG00000032187	2121	13	13160	2.86367	1	0.538665	50.9162
GOTERM_BP_DIRECT	GO:0046907~intracellular transport	7	0.303688	0.0449817	ENSMUSG00000020483, ENSMUSG00000003226, ENSMUSG00000012422, ENSMUSG00000028354, ENSMUSG00000049659, ENSMUSG00000005732, ENSMUSG00000026131	1992	17	12260	2.53425	1	0.947013	58.2341
GOTERM_BP_DIRECT	GO:0031065~positive regulation of histone deacetylation	6	0.260304	0.0462854	ENSMUSG00000024045, ENSMUSG00000059552, ENSMUSG00000018501, ENSMUSG00000002625, ENSMUSG00000034271, ENSMUSG00000036986	1992	13	12260	2.84059	1	0.949492	59.3024
GOTERM_BP_DIRECT	GO:0030516~regulation of axon extension	6	0.260304	0.0462854	ENSMUSG00000033335, ENSMUSG00000027394, ENSMUSG00000026842, ENSMUSG00000048482, ENSMUSG00000031078, ENSMUSG00000022812	1992	13	12260	2.84059	1	0.949492	59.3024
GOTERM_CC_DIRECT	GO:0000793~condensed chromosome	9	0.390456	0.0464926	ENSMUSG00000002748, ENSMUSG00000022779, ENSMUSG00000047710, ENSMUSG00000024045, ENSMUSG00000000751, ENSMUSG00000005698, ENSMUSG00000031715, ENSMUSG00000020430, ENSMUSG00000054717	2121	26	13160	2.14775	1	0.544541	52.1748
GOTERM_BP_DIRECT	GO:0046426~negative regulation of JAK-STAT cascade	11	0.477223	0.0470245	ENSMUSG00000034701, ENSMUSG00000042846, ENSMUSG00000047085, ENSMUSG00000028519, ENSMUSG00000043811, ENSMUSG00000050587, ENSMUSG00000048379, ENSMUSG00000009073, ENSMUSG00000060780, ENSMUSG00000056153, ENSMUSG00000038485	1992	35	12260	1.93431	1	0.949991	59.8966
GOTERM_BP_DIRECT	GO:0051491~positive regulation of filopodium assembly	9	0.390456	0.048448	ENSMUSG00000000838, ENSMUSG00000016150, ENSMUSG00000032812, ENSMUSG00000063887, ENSMUSG00000024143, ENSMUSG00000039671, ENSMUSG00000006435, ENSMUSG00000039735, ENSMUSG00000040265	1992	26	12260	2.13044	1	0.952614	61.0179
GOTERM_MF_DIRECT	GO:0019789~SUMO transferase activity	6	0.260304	0.0488071	ENSMUSG00000041241, ENSMUSG00000003226, ENSMUSG00000020265, ENSMUSG00000025423, ENSMUSG00000004934, ENSMUSG00000015120	1944	13	11798	2.80104	1	0.738946	55.9661
GOTERM_BP_DIRECT	GO:0006325~chromatin organization	12	0.520607	0.0494802	ENSMUSG00000029670, ENSMUSG00000062270, ENSMUSG00000026434, ENSMUSG00000007880, ENSMUSG00000022702, ENSMUSG00000063870, ENSMUSG00000023927, ENSMUSG00000031245, ENSMUSG00000019777, ENSMUSG00000057421, ENSMUSG00000027284, ENSMUSG00000024921	1992	40	12260	1.84639	1	0.953908	61.8122
GOTERM_BP_DIRECT	GO:0006897~endocytosis	36	1.56182	0.0504343	ENSMUSG00000028385, ENSMUSG00000026842, ENSMUSG00000040276, ENSMUSG00000020476, ENSMUSG00000024566, ENSMUSG00000037601, ENSMUSG00000025340, ENSMUSG00000022957, ENSMUSG00000020817, ENSMUSG00000014550, ENSMUSG00000036499, ENSMUSG00000057230, ENSMUSG00000032733, ENSMUSG00000032384, ENSMUSG00000021139, ENSMUSG00000033577, ENSMUSG00000022892, ENSMUSG00000075415, ENSMUSG00000020640, ENSMUSG00000034940,…	1992	164	12260	1.35101	1	0.954919	62.5329
GOTERM_CC_DIRECT	GO:0031941~filamentous actin	10	0.433839	0.0506214	ENSMUSG00000033577, ENSMUSG00000089768, ENSMUSG00000032366, ENSMUSG00000058587, ENSMUSG00000045180, ENSMUSG00000031799, ENSMUSG00000033444, ENSMUSG00000042331, ENSMUSG00000029053, ENSMUSG00000072955	2121	31	13160	2.00149	1	0.569128	55.2845
GOTERM_MF_DIRECT	GO:0050839~cell adhesion molecule binding	16	0.694143	0.0517988	ENSMUSG00000101645, ENSMUSG00000033768, ENSMUSG00000052397, ENSMUSG00000031207, ENSMUSG00000034101, ENSMUSG00000021501, ENSMUSG00000013033, ENSMUSG00000048078, ENSMUSG00000032249, ENSMUSG00000016150, ENSMUSG00000031565, ENSMUSG00000025348, ENSMUSG00000031302, ENSMUSG00000063887, ENSMUSG00000051790, ENSMUSG00000032012, ENSMUSG00000068036	1944	59	11798	1.64581	1	0.753302	58.1821
GOTERM_BP_DIRECT	GO:0045666~positive regulation of neuron differentiation	20	0.867679	0.0519515	ENSMUSG00000038255, ENSMUSG00000034701, ENSMUSG00000082229, ENSMUSG00000024238, ENSMUSG00000048482, ENSMUSG00000035131, ENSMUSG00000051675, ENSMUSG00000033326, ENSMUSG00000039533, ENSMUSG00000045983, ENSMUSG00000020859, ENSMUSG00000050830, ENSMUSG00000045318, ENSMUSG00000032228, ENSMUSG00000037992, ENSMUSG00000031734, ENSMUSG00000028519, ENSMUSG00000052727, ENSMUSG00000031565, ENSMUSG00000004031	1992	80	12260	1.53865	1	0.957408	63.6523
GOTERM_MF_DIRECT	GO:0051082~unfolded protein binding	18	0.780911	0.0525165	ENSMUSG00000027472, ENSMUSG00000028851, ENSMUSG00000003814, ENSMUSG00000024359, ENSMUSG00000029131, ENSMUSG00000001289, ENSMUSG00000026864, ENSMUSG00000091971, ENSMUSG00000022403, ENSMUSG00000024346, ENSMUSG00000020368, ENSMUSG00000059970, ENSMUSG00000006412, ENSMUSG00000020048, ENSMUSG00000087687, ENSMUSG00000026849, ENSMUSG00000002190, ENSMUSG00000057113	1944	69	11798	1.5832	1	0.751476	58.698
GOTERM_BP_DIRECT	GO:0050766~positive regulation of phagocytosis	10	0.433839	0.0528871	ENSMUSG00000031451, ENSMUSG00000009681, ENSMUSG00000033335, ENSMUSG00000031028, ENSMUSG00000015947, ENSMUSG00000068798, ENSMUSG00000037902, ENSMUSG00000014361, ENSMUSG00000003814, ENSMUSG00000022607	1992	31	12260	1.98536	1	0.958238	64.3268
GOTERM_BP_DIRECT	GO:0008542~visual learning	15	0.650759	0.0529278	ENSMUSG00000035168, ENSMUSG00000025958, ENSMUSG00000022892, ENSMUSG00000040907, ENSMUSG00000027210, ENSMUSG00000031393, ENSMUSG00000061718, ENSMUSG00000027950, ENSMUSG00000026596, ENSMUSG00000046876, ENSMUSG00000031302, ENSMUSG00000025485, ENSMUSG00000051331, ENSMUSG00000004110, ENSMUSG00000007097	1992	55	12260	1.67853	1	0.956736	64.3559
GOTERM_BP_DIRECT	GO:0050821~protein stabilization	28	1.21475	0.0536242	ENSMUSG00000004264, ENSMUSG00000021149, ENSMUSG00000018209, ENSMUSG00000055024, ENSMUSG00000003814, ENSMUSG00000026797, ENSMUSG00000038845, ENSMUSG00000041241, ENSMUSG00000059552, ENSMUSG00000057230, ENSMUSG00000027339, ENSMUSG00000042328, ENSMUSG00000057113, ENSMUSG00000022710, ENSMUSG00000025958, ENSMUSG00000063273, ENSMUSG00000032383, ENSMUSG00000034617, ENSMUSG00000026812, ENSMUSG00000025880,…	1992	122	12260	1.41254	1	0.956954	64.8498
GOTERM_CC_DIRECT	GO:0042734~presynaptic membrane	18	0.780911	0.0558795	ENSMUSG00000033768, ENSMUSG00000031772, ENSMUSG00000068206, ENSMUSG00000034799, ENSMUSG00000022456, ENSMUSG00000040724, ENSMUSG00000019828, ENSMUSG00000022770, ENSMUSG00000035764, ENSMUSG00000047085, ENSMUSG00000000838, ENSMUSG00000013033, ENSMUSG00000023328, ENSMUSG00000003378, ENSMUSG00000033419, ENSMUSG00000051790, ENSMUSG00000032012, ENSMUSG00000066392	2121	71	13160	1.573	1	0.599363	58.9713
GOTERM_MF_DIRECT	GO:0000978~RNA polymerase II core promoter proximal region sequence-specific DNA binding	54	2.34273	0.0569593	ENSMUSG00000068551, ENSMUSG00000019777, ENSMUSG00000028901, ENSMUSG00000021264, ENSMUSG00000032481, ENSMUSG00000028582, ENSMUSG00000032187, ENSMUSG00000055053, ENSMUSG00000024955, ENSMUSG00000063870, ENSMUSG00000058440, ENSMUSG00000034271, ENSMUSG00000027210, ENSMUSG00000035011, ENSMUSG00000032228, ENSMUSG00000041235, ENSMUSG00000003992, ENSMUSG00000005886, ENSMUSG00000005698, ENSMUSG00000057098,…	1944	261	11798	1.25564	1	0.773488	61.7605
GOTERM_MF_DIRECT	GO:0046332~SMAD binding	14	0.607375	0.0574801	ENSMUSG00000055024, ENSMUSG00000036986, ENSMUSG00000043991, ENSMUSG00000032228, ENSMUSG00000032217, ENSMUSG00000022245, ENSMUSG00000052430, ENSMUSG00000040003, ENSMUSG00000021264, ENSMUSG00000039910, ENSMUSG00000020124, ENSMUSG00000024182, ENSMUSG00000021039, ENSMUSG00000091519	1944	50	11798	1.6993	1	0.770347	62.1051
GOTERM_BP_DIRECT	GO:0030308~negative regulation of cell growth	25	1.0846	0.057786	ENSMUSG00000009073, ENSMUSG00000041153, ENSMUSG00000056493, ENSMUSG00000026883, ENSMUSG00000036986, ENSMUSG00000024921, ENSMUSG00000038845, ENSMUSG00000008384, ENSMUSG00000041241, ENSMUSG00000091971, ENSMUSG00000000787, ENSMUSG00000059552, ENSMUSG00000023067, ENSMUSG00000032187, ENSMUSG00000025272, ENSMUSG00000038976, ENSMUSG00000055200, ENSMUSG00000029014, ENSMUSG00000029207, ENSMUSG00000002083,…	1992	107	12260	1.43799	1	0.965178	67.6691
GOTERM_BP_DIRECT	GO:0050847~progesterone receptor signaling pathway	4	0.173536	0.0581974	ENSMUSG00000033863, ENSMUSG00000032216, ENSMUSG00000037487, ENSMUSG00000038845	1992	6	12260	4.10308	1	0.964678	67.9358
GOTERM_BP_DIRECT	GO:0010863~positive regulation of phospholipase C activity	4	0.173536	0.0581974	ENSMUSG00000024620, ENSMUSG00000026596, ENSMUSG00000031565, ENSMUSG00000029231	1992	6	12260	4.10308	1	0.964678	67.9358
GOTERM_BP_DIRECT	GO:2000574~regulation of microtubule motor activity	4	0.173536	0.0581974	ENSMUSG00000020745, ENSMUSG00000041057, ENSMUSG00000018736, ENSMUSG00000045374	1992	6	12260	4.10308	1	0.964678	67.9358
GOTERM_BP_DIRECT	GO:0097104~postsynaptic membrane assembly	4	0.173536	0.0581974	ENSMUSG00000033768, ENSMUSG00000031302, ENSMUSG00000063887, ENSMUSG00000051790	1992	6	12260	4.10308	1	0.964678	67.9358
GOTERM_BP_DIRECT	GO:0021532~neural tube patterning	4	0.173536	0.0581974	ENSMUSG00000024169, ENSMUSG00000021466, ENSMUSG00000034292, ENSMUSG00000022911	1992	6	12260	4.10308	1	0.964678	67.9358
GOTERM_BP_DIRECT	GO:2000311~regulation of alpha-amino-3-hydroxy-5-methyl-4-isoxazole propionate selective glutamate receptor activity	7	0.303688	0.0584976	ENSMUSG00000019146, ENSMUSG00000046182, ENSMUSG00000040373, ENSMUSG00000031302, ENSMUSG00000063887, ENSMUSG00000051790, ENSMUSG00000038738	1992	18	12260	2.39346	1	0.96395	68.1291
GOTERM_BP_DIRECT	GO:1900006~positive regulation of dendrite development	7	0.303688	0.0584976	ENSMUSG00000003575, ENSMUSG00000049550, ENSMUSG00000026842, ENSMUSG00000038084, ENSMUSG00000040276, ENSMUSG00000029571, ENSMUSG00000026883	1992	18	12260	2.39346	1	0.96395	68.1291
GOTERM_BP_DIRECT	GO:0046718~viral entry into host cell	7	0.303688	0.0584976	ENSMUSG00000031451, ENSMUSG00000027667, ENSMUSG00000050732, ENSMUSG00000024858, ENSMUSG00000032012, ENSMUSG00000028552, ENSMUSG00000034216	1992	18	12260	2.39346	1	0.96395	68.1291
GOTERM_BP_DIRECT	GO:0001701~in utero embryonic development	50	2.1692	0.0591072	ENSMUSG00000009569, ENSMUSG00000053754, ENSMUSG00000029478, ENSMUSG00000026254, ENSMUSG00000020936, ENSMUSG00000074656, ENSMUSG00000021268, ENSMUSG00000055148, ENSMUSG00000053580, ENSMUSG00000025485, ENSMUSG00000029231, ENSMUSG00000031921, ENSMUSG00000021217, ENSMUSG00000032187, ENSMUSG00000026923, ENSMUSG00000007817, ENSMUSG00000030849, ENSMUSG00000039662, ENSMUSG00000020900, ENSMUSG00000041235,…	1992	243	12260	1.26638	1	0.963877	68.5184
GOTERM_MF_DIRECT	GO:0004843~thiol-dependent ubiquitin-specific protease activity	18	0.780911	0.0591352	ENSMUSG00000022710, ENSMUSG00000021901, ENSMUSG00000025616, ENSMUSG00000033909, ENSMUSG00000000804, ENSMUSG00000046034, ENSMUSG00000027363, ENSMUSG00000059263, ENSMUSG00000038495, ENSMUSG00000056342, ENSMUSG00000005204, ENSMUSG00000031066, ENSMUSG00000028560, ENSMUSG00000020124, ENSMUSG00000035713, ENSMUSG00000031826, ENSMUSG00000032010, ENSMUSG00000021203	1944	70	11798	1.56058	1	0.774023	63.1813
GOTERM_BP_DIRECT	GO:0035264~multicellular organism growth	24	1.04121	0.0591672	ENSMUSG00000019428, ENSMUSG00000037664, ENSMUSG00000075254, ENSMUSG00000034135, ENSMUSG00000040268, ENSMUSG00000079509, ENSMUSG00000026904, ENSMUSG00000048000, ENSMUSG00000030849, ENSMUSG00000021606, ENSMUSG00000039662, ENSMUSG00000075478, ENSMUSG00000024241, ENSMUSG00000037003, ENSMUSG00000037992, ENSMUSG00000055148, ENSMUSG00000021268, ENSMUSG00000030779, ENSMUSG00000031644, ENSMUSG00000059552,…	1992	102	12260	1.44815	1	0.962647	68.5564
GOTERM_BP_DIRECT	GO:2000463~positive regulation of excitatory postsynaptic potential	9	0.390456	0.0594014	ENSMUSG00000037386, ENSMUSG00000030093, ENSMUSG00000034675, ENSMUSG00000031302, ENSMUSG00000063887, ENSMUSG00000051790, ENSMUSG00000038738, ENSMUSG00000029053, ENSMUSG00000022812	1992	27	12260	2.05154	1	0.961784	68.7045
GOTERM_BP_DIRECT	GO:0050770~regulation of axonogenesis	9	0.390456	0.0594014	ENSMUSG00000037926, ENSMUSG00000029291, ENSMUSG00000024969, ENSMUSG00000026235, ENSMUSG00000030093, ENSMUSG00000050587, ENSMUSG00000027954, ENSMUSG00000047712, ENSMUSG00000022812	1992	27	12260	2.05154	1	0.961784	68.7045
GOTERM_BP_DIRECT	GO:0034644~cellular response to UV	13	0.563991	0.0594057	ENSMUSG00000031652, ENSMUSG00000055024, ENSMUSG00000041417, ENSMUSG00000028086, ENSMUSG00000048668, ENSMUSG00000059263, ENSMUSG00000000838, ENSMUSG00000029535, ENSMUSG00000095567, ENSMUSG00000021264, ENSMUSG00000034154, ENSMUSG00000059552, ENSMUSG00000014074	1992	46	12260	1.73935	1	0.960413	68.7073
GOTERM_BP_DIRECT	GO:0009968~negative regulation of signal transduction	13	0.563991	0.0594057	ENSMUSG00000057177, ENSMUSG00000026678, ENSMUSG00000029458, ENSMUSG00000021719, ENSMUSG00000056153, ENSMUSG00000038485, ENSMUSG00000022812, ENSMUSG00000026360, ENSMUSG00000048379, ENSMUSG00000020590, ENSMUSG00000032841, ENSMUSG00000059810, ENSMUSG00000026527	1992	46	12260	1.73935	1	0.960413	68.7073
GOTERM_BP_DIRECT	GO:0045444~fat cell differentiation	18	0.780911	0.0594987	ENSMUSG00000025927, ENSMUSG00000089665, ENSMUSG00000025246, ENSMUSG00000055024, ENSMUSG00000022807, ENSMUSG00000038485, ENSMUSG00000063810, ENSMUSG00000051675, ENSMUSG00000034957, ENSMUSG00000022812, ENSMUSG00000056492, ENSMUSG00000023034, ENSMUSG00000021379, ENSMUSG00000024176, ENSMUSG00000056501, ENSMUSG00000048040, ENSMUSG00000051177, ENSMUSG00000039208	1992	71	12260	1.56033	1	0.959225	68.7659
GOTERM_BP_DIRECT	GO:0007059~chromosome segregation	18	0.780911	0.0594987	ENSMUSG00000026275, ENSMUSG00000020492, ENSMUSG00000026749, ENSMUSG00000040599, ENSMUSG00000002324, ENSMUSG00000024002, ENSMUSG00000000787, ENSMUSG00000022314, ENSMUSG00000024660, ENSMUSG00000070544, ENSMUSG00000022779, ENSMUSG00000031478, ENSMUSG00000005698, ENSMUSG00000020694, ENSMUSG00000015120, ENSMUSG00000018736, ENSMUSG00000030400, ENSMUSG00000030965	1992	71	12260	1.56033	1	0.959225	68.7659
GOTERM_MF_DIRECT	GO:0046975~histone methyltransferase activity (H3-K36 specific)	4	0.173536	0.0603467	ENSMUSG00000028053, ENSMUSG00000044791, ENSMUSG00000021488, ENSMUSG00000056770	1944	6	11798	4.04595	1	0.774997	63.9508
GOTERM_BP_DIRECT	GO:0032922~circadian regulation of gene expression	15	0.650759	0.0604391	ENSMUSG00000025162, ENSMUSG00000005886, ENSMUSG00000070544, ENSMUSG00000040463, ENSMUSG00000032238, ENSMUSG00000063889, ENSMUSG00000033760, ENSMUSG00000019777, ENSMUSG00000018501, ENSMUSG00000030103, ENSMUSG00000050199, ENSMUSG00000032010, ENSMUSG00000023087, ENSMUSG00000036986, ENSMUSG00000030180	1992	56	12260	1.64856	1	0.959936	69.3531
GOTERM_BP_DIRECT	GO:0072659~protein localization to plasma membrane	15	0.650759	0.0604391	ENSMUSG00000034593, ENSMUSG00000027935, ENSMUSG00000051615, ENSMUSG00000069601, ENSMUSG00000026797, ENSMUSG00000022770, ENSMUSG00000032412, ENSMUSG00000037533, ENSMUSG00000019996, ENSMUSG00000045967, ENSMUSG00000029088, ENSMUSG00000004056, ENSMUSG00000037316, ENSMUSG00000029053, ENSMUSG00000004771	1992	56	12260	1.64856	1	0.959936	69.3531
GOTERM_CC_DIRECT	GO:0043025~neuronal cell body	91	3.94794	0.0610667	ENSMUSG00000003575, ENSMUSG00000026842, ENSMUSG00000025658, ENSMUSG00000000881, ENSMUSG00000048482, ENSMUSG00000007617, ENSMUSG00000036534, ENSMUSG00000054477, ENSMUSG00000029516, ENSMUSG00000020745, ENSMUSG00000015968, ENSMUSG00000019828, ENSMUSG00000000489, ENSMUSG00000026883, ENSMUSG00000036432, ENSMUSG00000028059, ENSMUSG00000019261, ENSMUSG00000037992, ENSMUSG00000042388, ENSMUSG00000066306,…	2121	479	13160	1.17875	1	0.62623	62.3282
GOTERM_MF_DIRECT	GO:0001056~RNA polymerase III activity	7	0.303688	0.0619914	ENSMUSG00000030880, ENSMUSG00000025532, ENSMUSG00000027427, ENSMUSG00000029642, ENSMUSG00000034453, ENSMUSG00000028104, ENSMUSG00000045996	1944	18	11798	2.36014	1	0.778363	64.9712
GOTERM_CC_DIRECT	GO:0097470~ribbon synapse	5	0.21692	0.0626166	ENSMUSG00000029467, ENSMUSG00000018395, ENSMUSG00000051790, ENSMUSG00000032589, ENSMUSG00000061601	2121	10	13160	3.10231	1	0.629122	63.2802
GOTERM_BP_DIRECT	GO:0001921~positive regulation of receptor recycling	6	0.260304	0.0626561	ENSMUSG00000025889, ENSMUSG00000010609, ENSMUSG00000019969, ENSMUSG00000032812, ENSMUSG00000028552, ENSMUSG00000034187	1992	14	12260	2.63769	1	0.963266	70.6962
GOTERM_BP_DIRECT	GO:0022408~negative regulation of cell-cell adhesion	6	0.260304	0.0626561	ENSMUSG00000026842, ENSMUSG00000021149, ENSMUSG00000009073, ENSMUSG00000026596, ENSMUSG00000041417, ENSMUSG00000022607	1992	14	12260	2.63769	1	0.963266	70.6962
GOTERM_BP_DIRECT	GO:0007623~circadian rhythm	21	0.911063	0.0631604	ENSMUSG00000052684, ENSMUSG00000033863, ENSMUSG00000043962, ENSMUSG00000025958, ENSMUSG00000048482, ENSMUSG00000031311, ENSMUSG00000055024, ENSMUSG00000030103, ENSMUSG00000018501, ENSMUSG00000050199, ENSMUSG00000022812, ENSMUSG00000025162, ENSMUSG00000005705, ENSMUSG00000021379, ENSMUSG00000005886, ENSMUSG00000071076, ENSMUSG00000032238, ENSMUSG00000063889, ENSMUSG00000033760, ENSMUSG00000059552,…	1992	87	12260	1.4856	1	0.962999	70.9938
GOTERM_BP_DIRECT	GO:0030216~keratinocyte differentiation	10	0.433839	0.0633853	ENSMUSG00000026923, ENSMUSG00000101645, ENSMUSG00000039191, ENSMUSG00000021959, ENSMUSG00000018209, ENSMUSG00000021067, ENSMUSG00000040021, ENSMUSG00000027168, ENSMUSG00000034101, ENSMUSG00000032187, ENSMUSG00000053110	1992	32	12260	1.92332	1	0.962177	71.1256
GOTERM_MF_DIRECT	GO:0050699~WW domain binding	9	0.390456	0.0636668	ENSMUSG00000033335, ENSMUSG00000030216, ENSMUSG00000044550, ENSMUSG00000030035, ENSMUSG00000042712, ENSMUSG00000054034, ENSMUSG00000049536, ENSMUSG00000031409, ENSMUSG00000034958	1944	27	11798	2.02298	1	0.781748	65.9828
GOTERM_CC_DIRECT	GO:0046540~U4/U6 x U5 tri-snRNP complex	8	0.347072	0.0641789	ENSMUSG00000031723, ENSMUSG00000001383, ENSMUSG00000040824, ENSMUSG00000008373, ENSMUSG00000003360, ENSMUSG00000057130, ENSMUSG00000102252, ENSMUSG00000002455	2121	23	13160	2.15813	1	0.63198	64.217
GOTERM_BP_DIRECT	GO:0048699~generation of neurons	5	0.21692	0.0642186	ENSMUSG00000049107, ENSMUSG00000031565, ENSMUSG00000034675, ENSMUSG00000029516, ENSMUSG00000037475	1992	10	12260	3.07731	1	0.962577	71.6091
GOTERM_MF_DIRECT	GO:0050811~GABA receptor binding	6	0.260304	0.0659383	ENSMUSG00000032536, ENSMUSG00000029212, ENSMUSG00000020349, ENSMUSG00000063646, ENSMUSG00000026028, ENSMUSG00000038349	1944	14	11798	2.60097	1	0.788081	67.3106
GOTERM_MF_DIRECT	GO:0005521~lamin binding	6	0.260304	0.0659383	ENSMUSG00000044700, ENSMUSG00000000056, ENSMUSG00000026466, ENSMUSG00000002625, ENSMUSG00000022051, ENSMUSG00000051177	1944	14	11798	2.60097	1	0.788081	67.3106
GOTERM_BP_DIRECT	GO:0048872~homeostasis of number of cells	8	0.347072	0.0665454	ENSMUSG00000009681, ENSMUSG00000049577, ENSMUSG00000079509, ENSMUSG00000019996, ENSMUSG00000042548, ENSMUSG00000063659, ENSMUSG00000068036, ENSMUSG00000027339	1992	23	12260	2.14074	1	0.965757	72.9188
GOTERM_BP_DIRECT	GO:0000132~establishment of mitotic spindle orientation	8	0.347072	0.0665454	ENSMUSG00000066306, ENSMUSG00000020745, ENSMUSG00000022114, ENSMUSG00000041057, ENSMUSG00000018736, ENSMUSG00000028059, ENSMUSG00000027168, ENSMUSG00000045374	1992	23	12260	2.14074	1	0.965757	72.9188
GOTERM_MF_DIRECT	GO:0043008~ATP-dependent protein binding	5	0.21692	0.0670976	ENSMUSG00000052833, ENSMUSG00000004677, ENSMUSG00000034593, ENSMUSG00000021701, ENSMUSG00000034187	1944	10	11798	3.03447	1	0.788487	67.9693
GOTERM_BP_DIRECT	GO:0090630~activation of GTPase activity	17	0.737527	0.0674787	ENSMUSG00000052302, ENSMUSG00000031709, ENSMUSG00000028030, ENSMUSG00000033083, ENSMUSG00000026812, ENSMUSG00000027652, ENSMUSG00000036644, ENSMUSG00000049107, ENSMUSG00000032714, ENSMUSG00000035007, ENSMUSG00000004056, ENSMUSG00000040797, ENSMUSG00000026721, ENSMUSG00000035437, ENSMUSG00000011831, ENSMUSG00000018736, ENSMUSG00000042492	1992	67	12260	1.56162	1	0.96626	73.4278
GOTERM_BP_DIRECT	GO:0045599~negative regulation of fat cell differentiation	12	0.520607	0.0676066	ENSMUSG00000029478, ENSMUSG00000021379, ENSMUSG00000049577, ENSMUSG00000020601, ENSMUSG00000045817, ENSMUSG00000022306, ENSMUSG00000032238, ENSMUSG00000042548, ENSMUSG00000021469, ENSMUSG00000044167, ENSMUSG00000034271, ENSMUSG00000024182	1992	42	12260	1.75846	1	0.965338	73.4969
GOTERM_BP_DIRECT	GO:0010501~RNA secondary structure unwinding	12	0.520607	0.0676066	ENSMUSG00000021500, ENSMUSG00000000787, ENSMUSG00000001674, ENSMUSG00000027905, ENSMUSG00000003360, ENSMUSG00000030204, ENSMUSG00000053289, ENSMUSG00000017999, ENSMUSG00000029599, ENSMUSG00000020076, ENSMUSG00000032097, ENSMUSG00000029389	1992	42	12260	1.75846	1	0.965338	73.4969
GOTERM_CC_DIRECT	GO:0043209~myelin sheath	39	1.69197	0.0682013	ENSMUSG00000026276, ENSMUSG00000062591, ENSMUSG00000037217, ENSMUSG00000040276, ENSMUSG00000040907, ENSMUSG00000052305, ENSMUSG00000024581, ENSMUSG00000026797, ENSMUSG00000038845, ENSMUSG00000026864, ENSMUSG00000037601, ENSMUSG00000041697, ENSMUSG00000044147, ENSMUSG00000057738, ENSMUSG00000021573, ENSMUSG00000015291, ENSMUSG00000025651, ENSMUSG00000034187, ENSMUSG00000051177, ENSMUSG00000001833,…	2121	186	13160	1.30097	1	0.648723	66.5272
GOTERM_BP_DIRECT	GO:0008286~insulin receptor signaling pathway	13	0.563991	0.0684671	ENSMUSG00000055980, ENSMUSG00000057177, ENSMUSG00000059923, ENSMUSG00000041417, ENSMUSG00000038485, ENSMUSG00000055485, ENSMUSG00000032253, ENSMUSG00000032481, ENSMUSG00000044167, ENSMUSG00000004056, ENSMUSG00000024143, ENSMUSG00000029053, ENSMUSG00000051177	1992	47	12260	1.70234	1	0.965715	73.957
GOTERM_BP_DIRECT	GO:0006281~DNA repair	59	2.55965	0.0687442	ENSMUSG00000005370, ENSMUSG00000026842, ENSMUSG00000031311, ENSMUSG00000030451, ENSMUSG00000043987, ENSMUSG00000058301, ENSMUSG00000091971, ENSMUSG00000021264, ENSMUSG00000037262, ENSMUSG00000021103, ENSMUSG00000031826, ENSMUSG00000057113, ENSMUSG00000061288, ENSMUSG00000030983, ENSMUSG00000040850, ENSMUSG00000062270, ENSMUSG00000030166, ENSMUSG00000039623, ENSMUSG00000021639, ENSMUSG00000038425,…	1992	296	12260	1.22677	1	0.965067	74.1036
GOTERM_CC_DIRECT	GO:0060053~neurofilament cytoskeleton	3	0.130152	0.0694719	ENSMUSG00000018736, ENSMUSG00000026131, ENSMUSG00000030554	2121	3	13160	6.20462	1	0.649472	67.2275
GOTERM_CC_DIRECT	GO:0099055~integral component of postsynaptic membrane	3	0.130152	0.0694719	ENSMUSG00000031302, ENSMUSG00000063887, ENSMUSG00000051790	2121	3	13160	6.20462	1	0.649472	67.2275
GOTERM_CC_DIRECT	GO:0000785~chromatin	25	1.0846	0.0701068	ENSMUSG00000029478, ENSMUSG00000055024, ENSMUSG00000019777, ENSMUSG00000034021, ENSMUSG00000021701, ENSMUSG00000058301, ENSMUSG00000031666, ENSMUSG00000028820, ENSMUSG00000032216, ENSMUSG00000022314, ENSMUSG00000026434, ENSMUSG00000004980, ENSMUSG00000059552, ENSMUSG00000021039, ENSMUSG00000025958, ENSMUSG00000002625, ENSMUSG00000039477, ENSMUSG00000037876, ENSMUSG00000053470, ENSMUSG00000022096,…	2121	110	13160	1.41014	1	0.646762	67.5722
GOTERM_BP_DIRECT	GO:0000389~mRNA 3'-splice site recognition	3	0.130152	0.070531	ENSMUSG00000020409, ENSMUSG00000002129, ENSMUSG00000030056	1992	3	12260	6.15462	1	0.967013	75.0301
GOTERM_BP_DIRECT	GO:0060437~lung growth	3	0.130152	0.070531	ENSMUSG00000024620, ENSMUSG00000029231, ENSMUSG00000022114	1992	3	12260	6.15462	1	0.967013	75.0301
GOTERM_BP_DIRECT	GO:0072197~ureter morphogenesis	3	0.130152	0.070531	ENSMUSG00000000567, ENSMUSG00000004231, ENSMUSG00000024176	1992	3	12260	6.15462	1	0.967013	75.0301
GOTERM_BP_DIRECT	GO:0072289~metanephric nephron tubule formation	3	0.130152	0.070531	ENSMUSG00000000567, ENSMUSG00000004231, ENSMUSG00000024176	1992	3	12260	6.15462	1	0.967013	75.0301
GOTERM_BP_DIRECT	GO:0003413~chondrocyte differentiation involved in endochondral bone morphogenesis	3	0.130152	0.070531	ENSMUSG00000021188, ENSMUSG00000000567, ENSMUSG00000000142	1992	3	12260	6.15462	1	0.967013	75.0301
GOTERM_MF_DIRECT	GO:0031369~translation initiation factor binding	8	0.347072	0.0708542	ENSMUSG00000000838, ENSMUSG00000000787, ENSMUSG00000037331, ENSMUSG00000005374, ENSMUSG00000056076, ENSMUSG00000051675, ENSMUSG00000051331, ENSMUSG00000025290	1944	23	11798	2.11093	1	0.801461	70.0192
GOTERM_BP_DIRECT	GO:0042254~ribosome biogenesis	20	0.867679	0.0713225	ENSMUSG00000022538, ENSMUSG00000061024, ENSMUSG00000030521, ENSMUSG00000021149, ENSMUSG00000031403, ENSMUSG00000017999, ENSMUSG00000032288, ENSMUSG00000028869, ENSMUSG00000028729, ENSMUSG00000020430, ENSMUSG00000022313, ENSMUSG00000025266, ENSMUSG00000036693, ENSMUSG00000022247, ENSMUSG00000032215, ENSMUSG00000000787, ENSMUSG00000021243, ENSMUSG00000026020, ENSMUSG00000038335, ENSMUSG00000031917	1992	83	12260	1.48304	1	0.967239	75.4304
GOTERM_MF_DIRECT	GO:0001046~core promoter sequence-specific DNA binding	11	0.477223	0.0713578	ENSMUSG00000043962, ENSMUSG00000000567, ENSMUSG00000070544, ENSMUSG00000032238, ENSMUSG00000058440, ENSMUSG00000063889, ENSMUSG00000059552, ENSMUSG00000021775, ENSMUSG00000096014, ENSMUSG00000076431, ENSMUSG00000078671	1944	37	11798	1.80428	1	0.798593	70.2845
GOTERM_BP_DIRECT	GO:0042149~cellular response to glucose starvation	9	0.390456	0.0717914	ENSMUSG00000068206, ENSMUSG00000037526, ENSMUSG00000028645, ENSMUSG00000005374, ENSMUSG00000040463, ENSMUSG00000035086, ENSMUSG00000059552, ENSMUSG00000050697, ENSMUSG00000026864	1992	28	12260	1.97827	1	0.966938	75.6646
GOTERM_CC_DIRECT	GO:0005666~DNA-directed RNA polymerase III complex	7	0.303688	0.0718184	ENSMUSG00000030880, ENSMUSG00000025532, ENSMUSG00000027427, ENSMUSG00000029642, ENSMUSG00000034453, ENSMUSG00000028104, ENSMUSG00000045996	2121	19	13160	2.28591	1	0.649887	68.4847
GOTERM_CC_DIRECT	GO:0005795~Golgi stack	10	0.433839	0.0720643	ENSMUSG00000039372, ENSMUSG00000027455, ENSMUSG00000040502, ENSMUSG00000092329, ENSMUSG00000029407, ENSMUSG00000026878, ENSMUSG00000040407, ENSMUSG00000020541, ENSMUSG00000016918, ENSMUSG00000034187	2121	33	13160	1.88019	1	0.645215	68.6139
GOTERM_MF_DIRECT	GO:0050816~phosphothreonine binding	3	0.130152	0.0724103	ENSMUSG00000032171, ENSMUSG00000032216, ENSMUSG00000028086	1944	3	11798	6.06893	1	0.798336	70.8317
GOTERM_MF_DIRECT	GO:0015631~tubulin binding	12	0.520607	0.0734048	ENSMUSG00000049550, ENSMUSG00000018411, ENSMUSG00000019261, ENSMUSG00000066306, ENSMUSG00000006005, ENSMUSG00000031812, ENSMUSG00000021573, ENSMUSG00000031865, ENSMUSG00000019843, ENSMUSG00000034292, ENSMUSG00000036430, ENSMUSG00000021288	1944	42	11798	1.73398	1	0.797826	71.3401
GOTERM_BP_DIRECT	GO:0030521~androgen receptor signaling pathway	7	0.303688	0.0741773	ENSMUSG00000053470, ENSMUSG00000043962, ENSMUSG00000007880, ENSMUSG00000022109, ENSMUSG00000002307, ENSMUSG00000025423, ENSMUSG00000025326	1992	19	12260	2.26749	1	0.969627	76.8243
GOTERM_BP_DIRECT	GO:0090398~cellular senescence	7	0.303688	0.0741773	ENSMUSG00000038084, ENSMUSG00000031540, ENSMUSG00000025499, ENSMUSG00000023067, ENSMUSG00000003814, ENSMUSG00000020608, ENSMUSG00000036986	1992	19	12260	2.26749	1	0.969627	76.8243
GOTERM_MF_DIRECT	GO:0000979~RNA polymerase II core promoter sequence-specific DNA binding	15	0.650759	0.0754368	ENSMUSG00000025927, ENSMUSG00000021488, ENSMUSG00000055024, ENSMUSG00000028890, ENSMUSG00000019777, ENSMUSG00000029475, ENSMUSG00000049577, ENSMUSG00000039191, ENSMUSG00000027109, ENSMUSG00000017548, ENSMUSG00000024176, ENSMUSG00000059552, ENSMUSG00000056501, ENSMUSG00000027168, ENSMUSG00000053110	1944	57	11798	1.59709	1	0.801974	72.3532
GOTERM_MF_DIRECT	GO:0046875~ephrin receptor binding	9	0.390456	0.0767885	ENSMUSG00000026235, ENSMUSG00000028289, ENSMUSG00000027954, ENSMUSG00000001300, ENSMUSG00000019843, ENSMUSG00000059923, ENSMUSG00000017776, ENSMUSG00000048895, ENSMUSG00000058589	1944	28	11798	1.95073	1	0.803004	73.0083
GOTERM_BP_DIRECT	GO:0007067~mitotic nuclear division	49	2.12581	0.0770279	ENSMUSG00000032397, ENSMUSG00000040586, ENSMUSG00000030649, ENSMUSG00000025925, ENSMUSG00000020745, ENSMUSG00000025616, ENSMUSG00000029516, ENSMUSG00000034575, ENSMUSG00000043987, ENSMUSG00000028059, ENSMUSG00000070923, ENSMUSG00000031644, ENSMUSG00000028447, ENSMUSG00000035048, ENSMUSG00000032733, ENSMUSG00000040102, ENSMUSG00000026749, ENSMUSG00000001855, ENSMUSG00000041769, ENSMUSG00000007656,…	1992	242	12260	1.24618	1	0.972686	78.1411
GOTERM_BP_DIRECT	GO:0021549~cerebellum development	12	0.520607	0.0780863	ENSMUSG00000031393, ENSMUSG00000034701, ENSMUSG00000024346, ENSMUSG00000000568, ENSMUSG00000026121, ENSMUSG00000029595, ENSMUSG00000005893, ENSMUSG00000059552, ENSMUSG00000063659, ENSMUSG00000048895, ENSMUSG00000027312, ENSMUSG00000039801	1992	43	12260	1.71757	1	0.973174	78.6117
GOTERM_BP_DIRECT	GO:0050885~neuromuscular process controlling balance	14	0.607375	0.0781522	ENSMUSG00000009681, ENSMUSG00000022055, ENSMUSG00000026842, ENSMUSG00000031996, ENSMUSG00000034593, ENSMUSG00000022892, ENSMUSG00000026596, ENSMUSG00000038664, ENSMUSG00000048000, ENSMUSG00000020745, ENSMUSG00000051790, ENSMUSG00000038738, ENSMUSG00000020900, ENSMUSG00000025318	1992	53	12260	1.62575	1	0.972364	78.6407
GOTERM_BP_DIRECT	GO:0048666~neuron development	13	0.563991	0.0783803	ENSMUSG00000038255, ENSMUSG00000034701, ENSMUSG00000040276, ENSMUSG00000022861, ENSMUSG00000035086, ENSMUSG00000063659, ENSMUSG00000049107, ENSMUSG00000022245, ENSMUSG00000048078, ENSMUSG00000016150, ENSMUSG00000019969, ENSMUSG00000039095, ENSMUSG00000037475	1992	48	12260	1.66688	1	0.971763	78.7407
GOTERM_BP_DIRECT	GO:0006986~response to unfolded protein	13	0.563991	0.0783803	ENSMUSG00000005078, ENSMUSG00000091971, ENSMUSG00000032575, ENSMUSG00000043019, ENSMUSG00000025873, ENSMUSG00000036572, ENSMUSG00000023286, ENSMUSG00000038398, ENSMUSG00000008429, ENSMUSG00000026353, ENSMUSG00000043241, ENSMUSG00000018442, ENSMUSG00000026883	1992	48	12260	1.66688	1	0.971763	78.7407
GOTERM_MF_DIRECT	GO:0046965~retinoid X receptor binding	7	0.303688	0.0784501	ENSMUSG00000029478, ENSMUSG00000005886, ENSMUSG00000021488, ENSMUSG00000002250, ENSMUSG00000018501, ENSMUSG00000025878, ENSMUSG00000030795	1944	19	11798	2.23592	1	0.805322	73.7936
GOTERM_MF_DIRECT	GO:0016922~ligand-dependent nuclear receptor binding	7	0.303688	0.0784501	ENSMUSG00000037935, ENSMUSG00000029478, ENSMUSG00000005886, ENSMUSG00000007880, ENSMUSG00000071076, ENSMUSG00000018501, ENSMUSG00000029833	1944	19	11798	2.23592	1	0.805322	73.7936
GOTERM_MF_DIRECT	GO:0044212~transcription regulatory region DNA binding	38	1.64859	0.079849	ENSMUSG00000052684, ENSMUSG00000041483, ENSMUSG00000049295, ENSMUSG00000048118, ENSMUSG00000025246, ENSMUSG00000018501, ENSMUSG00000034957, ENSMUSG00000024921, ENSMUSG00000038845, ENSMUSG00000037992, ENSMUSG00000000567, ENSMUSG00000028820, ENSMUSG00000015846, ENSMUSG00000021264, ENSMUSG00000071076, ENSMUSG00000032812, ENSMUSG00000059552, ENSMUSG00000049672, ENSMUSG00000056501, ENSMUSG00000041540,…	1944	179	11798	1.28838	1	0.80647	74.4382
GOTERM_BP_DIRECT	GO:0001892~embryonic placenta development	8	0.347072	0.0813107	ENSMUSG00000027109, ENSMUSG00000015522, ENSMUSG00000021255, ENSMUSG00000039910, ENSMUSG00000056501, ENSMUSG00000000489, ENSMUSG00000034957, ENSMUSG00000040481	1992	24	12260	2.05154	1	0.974605	79.9871
GOTERM_BP_DIRECT	GO:0060038~cardiac muscle cell proliferation	6	0.260304	0.0818582	ENSMUSG00000026923, ENSMUSG00000045414, ENSMUSG00000048078, ENSMUSG00000015846, ENSMUSG00000020612, ENSMUSG00000033237	1992	15	12260	2.46185	1	0.974429	80.2121
GOTERM_BP_DIRECT	GO:0048026~positive regulation of mRNA splicing, via spliceosome	6	0.260304	0.0818582	ENSMUSG00000027551, ENSMUSG00000024268, ENSMUSG00000022858, ENSMUSG00000043962, ENSMUSG00000069565, ENSMUSG00000021039	1992	15	12260	2.46185	1	0.974429	80.2121
GOTERM_BP_DIRECT	GO:0060997~dendritic spine morphogenesis	6	0.260304	0.0818582	ENSMUSG00000001833, ENSMUSG00000031161, ENSMUSG00000030093, ENSMUSG00000029245, ENSMUSG00000022240, ENSMUSG00000038738	1992	15	12260	2.46185	1	0.974429	80.2121
GOTERM_BP_DIRECT	GO:0048596~embryonic camera-type eye morphogenesis	6	0.260304	0.0818582	ENSMUSG00000027109, ENSMUSG00000024238, ENSMUSG00000039910, ENSMUSG00000008730, ENSMUSG00000029475, ENSMUSG00000027168	1992	15	12260	2.46185	1	0.974429	80.2121
GOTERM_BP_DIRECT	GO:0007062~sister chromatid cohesion	6	0.260304	0.0818582	ENSMUSG00000004264, ENSMUSG00000022314, ENSMUSG00000041133, ENSMUSG00000028086, ENSMUSG00000002324, ENSMUSG00000024974	1992	15	12260	2.46185	1	0.974429	80.2121
GOTERM_CC_DIRECT	GO:0043198~dendritic shaft	15	0.650759	0.0827024	ENSMUSG00000000881, ENSMUSG00000022892, ENSMUSG00000007617, ENSMUSG00000039671, ENSMUSG00000028059, ENSMUSG00000022812, ENSMUSG00000000838, ENSMUSG00000019969, ENSMUSG00000034675, ENSMUSG00000063887, ENSMUSG00000051790, ENSMUSG00000024858, ENSMUSG00000051331, ENSMUSG00000032036, ENSMUSG00000034187	2121	59	13160	1.57745	1	0.691802	73.7486
GOTERM_BP_DIRECT	GO:0006364~rRNA processing	27	1.17137	0.0836124	ENSMUSG00000025264, ENSMUSG00000028948, ENSMUSG00000026273, ENSMUSG00000030216, ENSMUSG00000030521, ENSMUSG00000031403, ENSMUSG00000025047, ENSMUSG00000017999, ENSMUSG00000020430, ENSMUSG00000028729, ENSMUSG00000022313, ENSMUSG00000001305, ENSMUSG00000021243, ENSMUSG00000060938, ENSMUSG00000016018, ENSMUSG00000025290, ENSMUSG00000038046, ENSMUSG00000038279, ENSMUSG00000030204, ENSMUSG00000027714,…	1992	122	12260	1.36209	1	0.975657	80.9171
GOTERM_MF_DIRECT	GO:0001047~core promoter binding	14	0.607375	0.0853724	ENSMUSG00000041483, ENSMUSG00000026923, ENSMUSG00000031161, ENSMUSG00000031311, ENSMUSG00000048756, ENSMUSG00000040463, ENSMUSG00000055024, ENSMUSG00000020074, ENSMUSG00000019777, ENSMUSG00000028890, ENSMUSG00000021938, ENSMUSG00000053470, ENSMUSG00000071054, ENSMUSG00000028820	1944	53	11798	1.60311	1	0.823709	76.8404
GOTERM_BP_DIRECT	GO:0030010~establishment of cell polarity	9	0.390456	0.0856333	ENSMUSG00000004677, ENSMUSG00000024969, ENSMUSG00000030093, ENSMUSG00000035390, ENSMUSG00000026504, ENSMUSG00000047712, ENSMUSG00000031478, ENSMUSG00000029053, ENSMUSG00000022812	1992	29	12260	1.91005	1	0.977094	81.6998
GOTERM_BP_DIRECT	GO:0048514~blood vessel morphogenesis	9	0.390456	0.0856333	ENSMUSG00000009569, ENSMUSG00000030551, ENSMUSG00000032216, ENSMUSG00000020160, ENSMUSG00000031565, ENSMUSG00000001300, ENSMUSG00000025348, ENSMUSG00000000489, ENSMUSG00000024241	1992	29	12260	1.91005	1	0.977094	81.6998
GOTERM_BP_DIRECT	GO:0032147~activation of protein kinase activity	9	0.390456	0.0856333	ENSMUSG00000027164, ENSMUSG00000020785, ENSMUSG00000021022, ENSMUSG00000069631, ENSMUSG00000033717, ENSMUSG00000020541, ENSMUSG00000022770, ENSMUSG00000000489, ENSMUSG00000024182	1992	29	12260	1.91005	1	0.977094	81.6998
GOTERM_CC_DIRECT	GO:0032587~ruffle membrane	18	0.780911	0.0860371	ENSMUSG00000052593, ENSMUSG00000033577, ENSMUSG00000040268, ENSMUSG00000038976, ENSMUSG00000040276, ENSMUSG00000006154, ENSMUSG00000052397, ENSMUSG00000022114, ENSMUSG00000041119, ENSMUSG00000028059, ENSMUSG00000037601, ENSMUSG00000028649, ENSMUSG00000033335, ENSMUSG00000028145, ENSMUSG00000032366, ENSMUSG00000034902, ENSMUSG00000004056, ENSMUSG00000018849	2121	75	13160	1.48911	1	0.701057	75.1889
GOTERM_CC_DIRECT	GO:0008328~ionotropic glutamate receptor complex	5	0.21692	0.0862351	ENSMUSG00000071424, ENSMUSG00000003378, ENSMUSG00000037541, ENSMUSG00000022770, ENSMUSG00000038738	2121	11	13160	2.82028	1	0.696323	75.272
GOTERM_MF_DIRECT	GO:0050681~androgen receptor binding	8	0.347072	0.0864008	ENSMUSG00000053470, ENSMUSG00000021488, ENSMUSG00000002307, ENSMUSG00000002455, ENSMUSG00000025423, ENSMUSG00000055024, ENSMUSG00000003814, ENSMUSG00000032187	1944	24	11798	2.02298	1	0.823139	77.2635
GOTERM_BP_DIRECT	GO:0032880~regulation of protein localization	15	0.650759	0.087147	ENSMUSG00000026276, ENSMUSG00000034135, ENSMUSG00000068740, ENSMUSG00000026878, ENSMUSG00000027652, ENSMUSG00000028086, ENSMUSG00000023473, ENSMUSG00000039533, ENSMUSG00000030272, ENSMUSG00000022770, ENSMUSG00000029131, ENSMUSG00000034958, ENSMUSG00000021466, ENSMUSG00000057230, ENSMUSG00000026721	1992	59	12260	1.56473	1	0.97792	82.2661
GOTERM_CC_DIRECT	GO:0016272~prefoldin complex	4	0.173536	0.0880427	ENSMUSG00000024346, ENSMUSG00000027472, ENSMUSG00000006412, ENSMUSG00000001289	2121	7	13160	3.5455	1	0.698656	76.0191
GOTERM_CC_DIRECT	GO:0042382~paraspeckles	4	0.173536	0.0880427	ENSMUSG00000021938, ENSMUSG00000028820, ENSMUSG00000059208, ENSMUSG00000031311	2121	7	13160	3.5455	1	0.698656	76.0191
GOTERM_CC_DIRECT	GO:0070776~MOZ/MORF histone acetyltransferase complex	4	0.173536	0.0880427	ENSMUSG00000031540, ENSMUSG00000001632, ENSMUSG00000021767, ENSMUSG00000063952	2121	7	13160	3.5455	1	0.698656	76.0191
GOTERM_CC_DIRECT	GO:0044300~cerebellar mossy fiber	4	0.173536	0.0880427	ENSMUSG00000047085, ENSMUSG00000032714, ENSMUSG00000026883, ENSMUSG00000008575	2121	7	13160	3.5455	1	0.698656	76.0191
GOTERM_BP_DIRECT	GO:0031338~regulation of vesicle fusion	10	0.433839	0.0880864	ENSMUSG00000052302, ENSMUSG00000036644, ENSMUSG00000031709, ENSMUSG00000028030, ENSMUSG00000033083, ENSMUSG00000035007, ENSMUSG00000026721, ENSMUSG00000011831, ENSMUSG00000035437, ENSMUSG00000042492	1992	34	12260	1.81018	1	0.978142	82.6091
GOTERM_BP_DIRECT	GO:0006940~regulation of smooth muscle contraction	5	0.21692	0.0883465	ENSMUSG00000029761, ENSMUSG00000033717, ENSMUSG00000045730, ENSMUSG00000045318, ENSMUSG00000007097	1992	11	12260	2.79755	1	0.977685	82.7029
GOTERM_BP_DIRECT	GO:0030033~microvillus assembly	5	0.21692	0.0883465	ENSMUSG00000037533, ENSMUSG00000032050, ENSMUSG00000052397, ENSMUSG00000051615, ENSMUSG00000029428	1992	11	12260	2.79755	1	0.977685	82.7029
GOTERM_BP_DIRECT	GO:0050771~negative regulation of axonogenesis	5	0.21692	0.0883465	ENSMUSG00000029291, ENSMUSG00000028519, ENSMUSG00000019969, ENSMUSG00000015291, ENSMUSG00000022607	1992	11	12260	2.79755	1	0.977685	82.7029
GOTERM_BP_DIRECT	GO:0032897~negative regulation of viral transcription	5	0.21692	0.0883465	ENSMUSG00000025034, ENSMUSG00000041000, ENSMUSG00000000266, ENSMUSG00000035235, ENSMUSG00000051675	1992	11	12260	2.79755	1	0.977685	82.7029
GOTERM_BP_DIRECT	GO:0006275~regulation of DNA replication	5	0.21692	0.0883465	ENSMUSG00000013787, ENSMUSG00000030779, ENSMUSG00000026434, ENSMUSG00000055204, ENSMUSG00000024974	1992	11	12260	2.79755	1	0.977685	82.7029
GOTERM_BP_DIRECT	GO:0090303~positive regulation of wound healing	5	0.21692	0.0883465	ENSMUSG00000024486, ENSMUSG00000033717, ENSMUSG00000067851, ENSMUSG00000025499, ENSMUSG00000066551	1992	11	12260	2.79755	1	0.977685	82.7029
GOTERM_BP_DIRECT	GO:0090129~positive regulation of synapse maturation	5	0.21692	0.0883465	ENSMUSG00000038255, ENSMUSG00000013033, ENSMUSG00000006435, ENSMUSG00000066392, ENSMUSG00000026883	1992	11	12260	2.79755	1	0.977685	82.7029
GOTERM_BP_DIRECT	GO:0006122~mitochondrial electron transport, ubiquinol to cytochrome c	5	0.21692	0.0883465	ENSMUSG00000031393, ENSMUSG00000063882, ENSMUSG00000059534, ENSMUSG00000025651, ENSMUSG00000063694	1992	11	12260	2.79755	1	0.977685	82.7029
GOTERM_BP_DIRECT	GO:0040011~locomotion	5	0.21692	0.0883465	ENSMUSG00000022055, ENSMUSG00000010609, ENSMUSG00000019969, ENSMUSG00000007097, ENSMUSG00000025318	1992	11	12260	2.79755	1	0.977685	82.7029
GOTERM_BP_DIRECT	GO:1990403~embryonic brain development	5	0.21692	0.0883465	ENSMUSG00000022858, ENSMUSG00000024169, ENSMUSG00000039095, ENSMUSG00000019558, ENSMUSG00000090100	1992	11	12260	2.79755	1	0.977685	82.7029
GOTERM_BP_DIRECT	GO:0008210~estrogen metabolic process	5	0.21692	0.0883465	ENSMUSG00000040268, ENSMUSG00000034640, ENSMUSG00000027777, ENSMUSG00000102422, ENSMUSG00000029231	1992	11	12260	2.79755	1	0.977685	82.7029
GOTERM_BP_DIRECT	GO:0060174~limb bud formation	5	0.21692	0.0883465	ENSMUSG00000000567, ENSMUSG00000049295, ENSMUSG00000030849, ENSMUSG00000076431, ENSMUSG00000026640	1992	11	12260	2.79755	1	0.977685	82.7029
GOTERM_BP_DIRECT	GO:0060445~branching involved in salivary gland morphogenesis	5	0.21692	0.0883465	ENSMUSG00000037820, ENSMUSG00000031565, ENSMUSG00000027208, ENSMUSG00000030849, ENSMUSG00000000489	1992	11	12260	2.79755	1	0.977685	82.7029
GOTERM_BP_DIRECT	GO:0043401~steroid hormone mediated signaling pathway	11	0.477223	0.0892575	ENSMUSG00000030551, ENSMUSG00000023034, ENSMUSG00000037992, ENSMUSG00000015846, ENSMUSG00000024955, ENSMUSG00000021255, ENSMUSG00000069171, ENSMUSG00000032238, ENSMUSG00000002250, ENSMUSG00000005893, ENSMUSG00000021775	1992	39	12260	1.73592	1	0.977881	83.0279
GOTERM_BP_DIRECT	GO:0016584~nucleosome positioning	4	0.173536	0.089807	ENSMUSG00000036181, ENSMUSG00000035623, ENSMUSG00000005698, ENSMUSG00000031715	1992	7	12260	3.51692	1	0.977717	83.2211
GOTERM_BP_DIRECT	GO:0006930~substrate-dependent cell migration, cell extension	4	0.173536	0.089807	ENSMUSG00000026596, ENSMUSG00000031078, ENSMUSG00000020900, ENSMUSG00000036353	1992	7	12260	3.51692	1	0.977717	83.2211
GOTERM_BP_DIRECT	GO:0031497~chromatin assembly	4	0.173536	0.089807	ENSMUSG00000095567, ENSMUSG00000059552, ENSMUSG00000027284, ENSMUSG00000066551	1992	7	12260	3.51692	1	0.977717	83.2211
GOTERM_BP_DIRECT	GO:0045741~positive regulation of epidermal growth factor-activated receptor activity	4	0.173536	0.089807	ENSMUSG00000052593, ENSMUSG00000033717, ENSMUSG00000028086, ENSMUSG00000006435	1992	7	12260	3.51692	1	0.977717	83.2211
GOTERM_BP_DIRECT	GO:0021957~corticospinal tract morphogenesis	4	0.173536	0.089807	ENSMUSG00000026235, ENSMUSG00000026872, ENSMUSG00000031673, ENSMUSG00000035764	1992	7	12260	3.51692	1	0.977717	83.2211
GOTERM_BP_DIRECT	GO:0060509~Type I pneumocyte differentiation	4	0.173536	0.089807	ENSMUSG00000029478, ENSMUSG00000055148, ENSMUSG00000025958, ENSMUSG00000008575	1992	7	12260	3.51692	1	0.977717	83.2211
GOTERM_BP_DIRECT	GO:0097062~dendritic spine maintenance	4	0.173536	0.089807	ENSMUSG00000035168, ENSMUSG00000068206, ENSMUSG00000026596, ENSMUSG00000031078	1992	7	12260	3.51692	1	0.977717	83.2211
GOTERM_BP_DIRECT	GO:0055003~cardiac myofibril assembly	4	0.173536	0.089807	ENSMUSG00000024620, ENSMUSG00000034295, ENSMUSG00000029231, ENSMUSG00000020900	1992	7	12260	3.51692	1	0.977717	83.2211
GOTERM_BP_DIRECT	GO:0006620~posttranslational protein targeting to membrane	4	0.173536	0.089807	ENSMUSG00000028649, ENSMUSG00000019802, ENSMUSG00000030082, ENSMUSG00000027706	1992	7	12260	3.51692	1	0.977717	83.2211
GOTERM_BP_DIRECT	GO:0007216~G-protein coupled glutamate receptor signaling pathway	4	0.173536	0.089807	ENSMUSG00000003573, ENSMUSG00000007617, ENSMUSG00000019828, ENSMUSG00000001985	1992	7	12260	3.51692	1	0.977717	83.2211
GOTERM_BP_DIRECT	GO:0061002~negative regulation of dendritic spine morphogenesis	4	0.173536	0.089807	ENSMUSG00000027954, ENSMUSG00000031302, ENSMUSG00000063887, ENSMUSG00000040265	1992	7	12260	3.51692	1	0.977717	83.2211
GOTERM_BP_DIRECT	GO:0051444~negative regulation of ubiquitin-protein transferase activity	4	0.173536	0.089807	ENSMUSG00000026842, ENSMUSG00000010609, ENSMUSG00000019969, ENSMUSG00000025880	1992	7	12260	3.51692	1	0.977717	83.2211
GOTERM_BP_DIRECT	GO:0010216~maintenance of DNA methylation	4	0.173536	0.089807	ENSMUSG00000020661, ENSMUSG00000004099, ENSMUSG00000022710, ENSMUSG00000005698	1992	7	12260	3.51692	1	0.977717	83.2211
GOTERM_MF_DIRECT	GO:0043130~ubiquitin binding	18	0.780911	0.0912533	ENSMUSG00000039703, ENSMUSG00000031161, ENSMUSG00000025925, ENSMUSG00000025873, ENSMUSG00000029458, ENSMUSG00000026672, ENSMUSG00000044949, ENSMUSG00000025616, ENSMUSG00000051675, ENSMUSG00000029014, ENSMUSG00000027455, ENSMUSG00000109511, ENSMUSG00000025171, ENSMUSG00000020634, ENSMUSG00000014074, ENSMUSG00000017119, ENSMUSG00000037487, ENSMUSG00000021203	1944	74	11798	1.47623	1	0.836125	79.1641
GOTERM_MF_DIRECT	GO:0035035~histone acetyltransferase binding	9	0.390456	0.0914077	ENSMUSG00000035011, ENSMUSG00000029207, ENSMUSG00000025958, ENSMUSG00000021810, ENSMUSG00000039910, ENSMUSG00000028890, ENSMUSG00000059552, ENSMUSG00000056501, ENSMUSG00000027168	1944	29	11798	1.88346	1	0.832488	79.2221
GOTERM_BP_DIRECT	GO:0048854~brain morphogenesis	7	0.303688	0.0920063	ENSMUSG00000010609, ENSMUSG00000048756, ENSMUSG00000004231, ENSMUSG00000019969, ENSMUSG00000026904, ENSMUSG00000020745, ENSMUSG00000068036	1992	20	12260	2.15412	1	0.979131	83.9737
GOTERM_BP_DIRECT	GO:0072001~renal system development	7	0.303688	0.0920063	ENSMUSG00000019802, ENSMUSG00000024169, ENSMUSG00000004231, ENSMUSG00000003402, ENSMUSG00000035342, ENSMUSG00000022353, ENSMUSG00000027111	1992	20	12260	2.15412	1	0.979131	83.9737
GOTERM_MF_DIRECT	GO:0008301~DNA binding, bending	5	0.21692	0.0921318	ENSMUSG00000015217, ENSMUSG00000025925, ENSMUSG00000017485, ENSMUSG00000066551, ENSMUSG00000054717	1944	11	11798	2.7586	1	0.830835	79.4919
GOTERM_MF_DIRECT	GO:0016817~hydrolase activity, acting on acid anhydrides	5	0.21692	0.0921318	ENSMUSG00000053754, ENSMUSG00000041235, ENSMUSG00000057133, ENSMUSG00000024921, ENSMUSG00000032187	1944	11	11798	2.7586	1	0.830835	79.4919
GOTERM_MF_DIRECT	GO:0005522~profilin binding	5	0.21692	0.0921318	ENSMUSG00000021262, ENSMUSG00000034675, ENSMUSG00000031078, ENSMUSG00000024143, ENSMUSG00000061601	1944	11	11798	2.7586	1	0.830835	79.4919
GOTERM_MF_DIRECT	GO:0030159~receptor signaling complex scaffold activity	5	0.21692	0.0921318	ENSMUSG00000109511, ENSMUSG00000040003, ENSMUSG00000038738, ENSMUSG00000024182, ENSMUSG00000020859	1944	11	11798	2.7586	1	0.830835	79.4919
GOTERM_BP_DIRECT	GO:0042593~glucose homeostasis	21	0.911063	0.0923631	ENSMUSG00000029478, ENSMUSG00000034701, ENSMUSG00000025927, ENSMUSG00000048756, ENSMUSG00000044288, ENSMUSG00000063810, ENSMUSG00000034957, ENSMUSG00000050697, ENSMUSG00000056492, ENSMUSG00000039804, ENSMUSG00000026434, ENSMUSG00000021466, ENSMUSG00000036792, ENSMUSG00000033717, ENSMUSG00000044167, ENSMUSG00000030671, ENSMUSG00000051331, ENSMUSG00000076431, ENSMUSG00000027168, ENSMUSG00000004110,…	1992	91	12260	1.4203	1	0.978792	84.0928
GOTERM_MF_DIRECT	GO:0045322~unmethylated CpG binding	4	0.173536	0.092954	ENSMUSG00000020661, ENSMUSG00000004099, ENSMUSG00000031393, ENSMUSG00000054611	1944	7	11798	3.46796	1	0.829548	79.7942
GOTERM_MF_DIRECT	GO:0035613~RNA stem-loop binding	4	0.173536	0.092954	ENSMUSG00000026615, ENSMUSG00000000838, ENSMUSG00000000787, ENSMUSG00000069565	1944	7	11798	3.46796	1	0.829548	79.7942
GOTERM_MF_DIRECT	GO:0004652~polynucleotide adenylyltransferase activity	4	0.173536	0.092954	ENSMUSG00000024234, ENSMUSG00000020273, ENSMUSG00000071645, ENSMUSG00000034575	1944	7	11798	3.46796	1	0.829548	79.7942
GOTERM_BP_DIRECT	GO:0015031~protein transport	104	4.51193	0.0932902	ENSMUSG00000028385, ENSMUSG00000020128, ENSMUSG00000029518, ENSMUSG00000021929, ENSMUSG00000074909, ENSMUSG00000030082, ENSMUSG00000061244, ENSMUSG00000034187, ENSMUSG00000035805, ENSMUSG00000044768, ENSMUSG00000034940, ENSMUSG00000067851, ENSMUSG00000039623, ENSMUSG00000001855, ENSMUSG00000020088, ENSMUSG00000002031, ENSMUSG00000051853, ENSMUSG00000019969, ENSMUSG00000033419, ENSMUSG00000062444,…	1992	561	12260	1.14096	1	0.978982	84.3982
GOTERM_CC_DIRECT	GO:0000922~spindle pole	21	0.911063	0.0947531	ENSMUSG00000001175, ENSMUSG00000002546, ENSMUSG00000020776, ENSMUSG00000024073, ENSMUSG00000031865, ENSMUSG00000026749, ENSMUSG00000063810, ENSMUSG00000040021, ENSMUSG00000056763, ENSMUSG00000039523, ENSMUSG00000025722, ENSMUSG00000053436, ENSMUSG00000066306, ENSMUSG00000056602, ENSMUSG00000109511, ENSMUSG00000021959, ENSMUSG00000027459, ENSMUSG00000020349, ENSMUSG00000030965, ENSMUSG00000004771,…	2121	92	13160	1.41627	1	0.720929	78.612
GOTERM_BP_DIRECT	GO:0016579~protein deubiquitination	16	0.694143	0.0954895	ENSMUSG00000022710, ENSMUSG00000021901, ENSMUSG00000025616, ENSMUSG00000033909, ENSMUSG00000000804, ENSMUSG00000027363, ENSMUSG00000059263, ENSMUSG00000038495, ENSMUSG00000056342, ENSMUSG00000031066, ENSMUSG00000028560, ENSMUSG00000020124, ENSMUSG00000035713, ENSMUSG00000031826, ENSMUSG00000032010, ENSMUSG00000021203	1992	65	12260	1.51498	1	0.980282	85.1007
GOTERM_MF_DIRECT	GO:0004722~protein serine/threonine phosphatase activity	13	0.563991	0.0967982	ENSMUSG00000061130, ENSMUSG00000041769, ENSMUSG00000044340, ENSMUSG00000020525, ENSMUSG00000031732, ENSMUSG00000046062, ENSMUSG00000055493, ENSMUSG00000026544, ENSMUSG00000020349, ENSMUSG00000048371, ENSMUSG00000022414, ENSMUSG00000029147, ENSMUSG00000029120	1944	49	11798	1.61012	1	0.838251	81.153
GOTERM_MF_DIRECT	GO:0042974~retinoic acid receptor binding	7	0.303688	0.0971138	ENSMUSG00000029478, ENSMUSG00000015846, ENSMUSG00000005886, ENSMUSG00000021488, ENSMUSG00000042548, ENSMUSG00000018501, ENSMUSG00000021039	1944	20	11798	2.12413	1	0.835346	81.2607
GOTERM_MF_DIRECT	GO:0030552~cAMP binding	7	0.303688	0.0971138	ENSMUSG00000020612, ENSMUSG00000025855, ENSMUSG00000028525, ENSMUSG00000032177, ENSMUSG00000030671, ENSMUSG00000004347, ENSMUSG00000049044	1944	20	11798	2.12413	1	0.835346	81.2607
GOTERM_BP_DIRECT	GO:0060041~retina development in camera-type eye	15	0.650759	0.0974772	ENSMUSG00000021608, ENSMUSG00000012609, ENSMUSG00000000489, ENSMUSG00000020900, ENSMUSG00000001289, ENSMUSG00000041235, ENSMUSG00000031028, ENSMUSG00000000567, ENSMUSG00000052430, ENSMUSG00000024169, ENSMUSG00000023328, ENSMUSG00000024176, ENSMUSG00000014361, ENSMUSG00000032012, ENSMUSG00000027168	1992	60	12260	1.53865	1	0.981318	85.7096
GOTERM_CC_DIRECT	GO:0031201~SNARE complex	12	0.520607	0.0975384	ENSMUSG00000030805, ENSMUSG00000020894, ENSMUSG00000020903, ENSMUSG00000050732, ENSMUSG00000024191, ENSMUSG00000024581, ENSMUSG00000020848, ENSMUSG00000034473, ENSMUSG00000025867, ENSMUSG00000010110, ENSMUSG00000009894, ENSMUSG00000029428	2121	45	13160	1.65457	1	0.726498	79.6091
GOTERM_BP_DIRECT	GO:0000281~mitotic cytokinesis	8	0.347072	0.0978056	ENSMUSG00000037855, ENSMUSG00000001833, ENSMUSG00000002307, ENSMUSG00000027363, ENSMUSG00000069601, ENSMUSG00000038545, ENSMUSG00000020900, ENSMUSG00000032733	1992	25	12260	1.96948	1	0.980987	85.808
GOTERM_BP_DIRECT	GO:0016571~histone methylation	8	0.347072	0.0978056	ENSMUSG00000031393, ENSMUSG00000013787, ENSMUSG00000054823, ENSMUSG00000017548, ENSMUSG00000045098, ENSMUSG00000021488, ENSMUSG00000023927, ENSMUSG00000046865	1992	25	12260	1.96948	1	0.980987	85.808
GOTERM_BP_DIRECT	GO:1903146~regulation of mitophagy	8	0.347072	0.0978056	ENSMUSG00000006215, ENSMUSG00000057177, ENSMUSG00000030216, ENSMUSG00000031812, ENSMUSG00000033909, ENSMUSG00000031078, ENSMUSG00000028086, ENSMUSG00000022051	1992	25	12260	1.96948	1	0.980987	85.808
GOTERM_CC_DIRECT	GO:0005788~endoplasmic reticulum lumen	20	0.867679	0.0979094	ENSMUSG00000032383, ENSMUSG00000048482, ENSMUSG00000040462, ENSMUSG00000025538, ENSMUSG00000003814, ENSMUSG00000014905, ENSMUSG00000026864, ENSMUSG00000028980, ENSMUSG00000035382, ENSMUSG00000025350, ENSMUSG00000043019, ENSMUSG00000049107, ENSMUSG00000030093, ENSMUSG00000026740, ENSMUSG00000023328, ENSMUSG00000020048, ENSMUSG00000027248, ENSMUSG00000026849, ENSMUSG00000032115, ENSMUSG00000060519	2121	87	13160	1.42635	1	0.722734	79.7387
GOTERM_BP_DIRECT	GO:0016567~protein ubiquitination	63	2.73319	0.0980776	ENSMUSG00000030291, ENSMUSG00000039328, ENSMUSG00000028677, ENSMUSG00000030451, ENSMUSG00000036432, ENSMUSG00000035764, ENSMUSG00000035572, ENSMUSG00000032217, ENSMUSG00000070923, ENSMUSG00000032216, ENSMUSG00000029686, ENSMUSG00000006392, ENSMUSG00000043881, ENSMUSG00000056153, ENSMUSG00000033319, ENSMUSG00000027598, ENSMUSG00000034377, ENSMUSG00000040502, ENSMUSG00000030779, ENSMUSG00000048175,…	1992	326	12260	1.18939	1	0.980609	85.8889

## Sheet: P7-SMRs_MACS2_KEGG
Table S6. GO and KEGG pathway enrichment analysis of the genes encoded by SMRs and CMRs as compared between the m6A peaks of P7 and P60 that were identified by using MACS2 software.
#N is number of genes which are annotated to KEGG pathway
#M is number of genes which are annotated to a specific KEGG pathway
#n is number of DEGseq genes which are annotated to KEGG pathway
#m is number of DEGseq genes which are annotated to the specific KEGG pathway
#map	discription	N	n	M	m	p_value
04110	Cell cycle	14439	748	108	24	9.98109e-10
03460	Fanconi anemia pathway	14439	748	50	16	2.15925e-09
03440	Homologous recombination	14439	748	39	14	3.9997e-09
05224	Breast cancer	14439	748	103	22	1.08558e-08
04310	Wnt signaling pathway	14439	748	101	20	1.8955e-07
04390	Hippo signaling pathway	14439	748	110	20	8.02099e-07
04111	Cell cycle - yeast	14439	748	58	14	1.07326e-06
03030	DNA replication	14439	748	33	10	4.0883e-06
05217	Basal cell carcinoma	14439	748	48	12	4.24759e-06
05200	Pathways in cancer	14439	748	403	43	5.44054e-06
05226	Gastric cancer	14439	748	104	18	5.8607e-06
04510	Focal adhesion	14439	748	144	20	5.25582e-05
05225	Hepatocellular carcinoma	14439	748	112	17	6.11961e-05
04113	Meiosis - yeast	14439	748	44	10	6.52892e-05
05206	MicroRNAs in cancer	14439	748	128	18	0.000104317
03420	Nucleotide excision repair	14439	748	39	9	0.000133339
04115	p53 signaling pathway	14439	748	60	11	0.00022386
04218	Cellular senescence	14439	748	114	16	0.000254366
04810	Regulation of actin cytoskeleton	14439	748	151	19	0.000299298
03430	Mismatch repair	14439	748	20	6	0.000392633
04340	Hedgehog signaling pathway	14439	748	36	8	0.000414521
01524	Platinum drug resistance	14439	748	45	9	0.000422032
05165	Human papillomavirus infection	14439	748	216	23	0.000837488
04114	Oocyte meiosis	14439	748	75	11	0.00158137
05166	HTLV-I infection	14439	748	201	21	0.00175308
04151	PI3K-Akt signaling pathway	14439	748	257	25	0.00185373
05213	Endometrial cancer	14439	748	45	8	0.00195682
05215	Prostate cancer	14439	748	78	11	0.00218246
00030	Pentose phosphate pathway	14439	748	20	5	0.00297671
04360	Axon guidance	14439	748	119	14	0.00337848
05210	Colorectal cancer	14439	748	71	10	0.00344793
05205	Proteoglycans in cancer	14439	748	159	17	0.00364083
04120	Ubiquitin mediated proteolysis	14439	748	120	14	0.00364773
04934	Cushing's syndrome	14439	748	121	14	0.00393421
05222	Small cell lung cancer	14439	748	73	10	0.00422946
00240	Pyrimidine metabolism	14439	748	74	10	0.00466936
04914	Progesterone-mediated oocyte maturation	14439	748	63	9	0.00491792
01522	Endocrine resistance	14439	748	75	10	0.00514444
04974	Protein digestion and absorption	14439	748	55	8	0.00702112
05216	Thyroid cancer	14439	748	34	6	0.00734471
00480	Glutathione metabolism	14439	748	25	5	0.00823397
04210	Apoptosis	14439	748	106	12	0.00865545
04512	ECM-receptor interaction	14439	748	59	8	0.0106756
04392	Hippo signaling pathway - multiple species	14439	748	18	4	0.0122156
05161	Hepatitis B	14439	748	111	12	0.0122862
05218	Melanoma	14439	748	49	7	0.0125354
04215	Apoptosis - multiple species	14439	748	28	5	0.0134048
04391	Hippo signaling pathway -fly	14439	748	40	6	0.0161357
03410	Base excision repair	14439	748	30	5	0.0178562
05100	Bacterial invasion of epithelial cells	14439	748	54	7	0.0207157
04144	Endocytosis	14439	748	162	15	0.021059
04916	Melanogenesis	14439	748	67	8	0.0219286
04350	TGF-beta signaling pathway	14439	748	68	8	0.0237661
05221	Acute myeloid leukemia	14439	748	56	7	0.024839
04216	Ferroptosis	14439	748	33	5	0.026199
04217	Necroptosis	14439	748	96	10	0.0267124
03450	Non-homologous end-joining	14439	748	13	3	0.026822
03018	RNA degradation	14439	748	57	7	0.0270977
05212	Pancreatic cancer	14439	748	61	7	0.0375178
00710	Carbon fixation in photosynthetic organisms	14439	748	15	3	0.0395236
00670	One carbon pool by folate	14439	748	15	3	0.0395236
05219	Bladder cancer	14439	748	37	5	0.0406775
00514	Other types of O-glycan biosynthesis	14439	748	16	3	0.046824
05214	Glioma	14439	748	51	6	0.0471086
05412	Arrhythmogenic right ventricular cardiomyopathy (ARVC)	14439	748	65	7	0.0502752
04650	Natural killer cell mediated cytotoxicity	14439	748	79	8	0.0514495
00981	Insect hormone biosynthesis	14439	748	1	1	0.0518041
00903	Limonene and pinene degradation	14439	748	1	1	0.0518041
01503	Cationic antimicrobial peptide (CAMP) resistance	14439	748	1	1	0.0518041
00970	Aminoacyl-tRNA biosynthesis	14439	748	29	4	0.0606891
00592	alpha-Linolenic acid metabolism	14439	748	8	2	0.0609569
05034	Alcoholism	14439	748	82	8	0.0615751
04015	Rap1 signaling pathway	14439	748	156	13	0.0615758
05130	Pathogenic Escherichia coli infection	14439	748	30	4	0.0672787
04014	Ras signaling pathway	14439	748	176	14	0.0732351
04024	cAMP signaling pathway	14439	748	145	12	0.073461
04670	Leukocyte transendothelial migration	14439	748	72	7	0.0785247
00380	Tryptophan metabolism	14439	748	32	4	0.0815133
05131	Shigellosis	14439	748	45	5	0.0817682
04068	FoxO signaling pathway	14439	748	102	9	0.0819583
04933	AGE-RAGE signaling pathway in diabetic complications	14439	748	73	7	0.083185
04540	Gap junction	14439	748	59	6	0.0838554
05230	Central carbon metabolism in cancer	14439	748	46	5	0.0880361
05220	Chronic myeloid leukemia	14439	748	60	6	0.0893172
05167	Kaposi's sarcoma-associated herpesvirus infection	14439	748	137	11	0.0988113
04550	Signaling pathways regulating pluripotency of stem cells	14439	748	107	9	0.102851
00520	Amino sugar and nucleotide sugar metabolism	14439	748	35	4	0.10538
04145	Phagosome	14439	748	93	8	0.108704
00561	Glycerolipid metabolism	14439	748	36	4	0.113967
05416	Viral myocarditis	14439	748	36	4	0.113967
00410	beta-Alanine metabolism	14439	748	24	3	0.12527
00563	Glycosylphosphatidylinositol(GPI)-anchor biosynthesis	14439	748	24	3	0.12527
00601	Glycosphingolipid biosynthesis - lacto and neolacto series	14439	748	24	3	0.12527
01521	EGFR tyrosine kinase inhibitor resistance	14439	748	66	6	0.12597
04913	Ovarian Steroidogenesis	14439	748	38	4	0.132019
04975	Fat digestion and absorption	14439	748	25	3	0.137175
04012	ErbB signaling pathway	14439	748	68	6	0.139594
00230	Purine metabolism	14439	748	131	10	0.141885
04745	Phototransduction - fly	14439	748	13	2	0.143428
00460	Cyanoamino acid metabolism	14439	748	3	1	0.14751
00625	Chloroalkane and chloroalkene degradation	14439	748	3	1	0.14751
04960	Aldosterone-regulated sodium reabsorption	14439	748	26	3	0.149446
04742	Taste transduction	14439	748	40	4	0.151156
04530	Tight junction	14439	748	101	8	0.152574
04010	MAPK signaling pathway	14439	748	233	16	0.153144
00280	Valine, leucine and isoleucine degradation	14439	748	41	4	0.161099
00510	N-Glycan biosynthesis	14439	748	41	4	0.161099
05223	Non-small cell lung cancer	14439	748	56	5	0.163186
05202	Transcriptional misregulation in cancers	14439	748	152	11	0.165219
04066	HIF-1 signaling pathway	14439	748	72	6	0.168759
05322	Systemic lupus erythematosus	14439	748	42	4	0.171272
04013	MAPK signaling pathway - fly	14439	748	57	5	0.17181
00983	Drug metabolism - other enzymes	14439	748	28	3	0.174963
00680	Methane metabolism	14439	748	15	2	0.180679
00627	Aminobenzoate degradation	14439	748	4	1	0.191682
04520	Adherens junction	14439	748	60	5	0.198676
00650	Butanoate metabolism	14439	748	16	2	0.199801
01040	Biosynthesis of unsaturated fatty acids	14439	748	16	2	0.199801
00071	Fatty acid degradation	14439	748	30	3	0.201578
04978	Mineral absorption	14439	748	30	3	0.201578
04514	Cell adhesion molecules (CAMs)	14439	748	94	7	0.214088
00513	Various types of N-glycan biosynthesis	14439	748	31	3	0.215224
00532	Glycosaminoglycan biosynthesis - chondroitin sulfate / dermatan sulfate	14439	748	17	2	0.219142
04320	Dorso-ventral axis formation	14439	748	17	2	0.219142
00072	Synthesis and degradation of ketone bodies	14439	748	5	1	0.233568
04962	Vasopressin-regulated water reabsorption	14439	748	33	3	0.243047
00062	Fatty acid elongation	14439	748	19	2	0.258197
00900	Terpenoid backbone biosynthesis	14439	748	19	2	0.258197
04072	Phospholipase D signaling pathway	14439	748	100	7	0.260803
04070	Phosphatidylinositol signaling system	14439	748	51	4	0.270834
00590	Arachidonic acid metabolism	14439	748	35	3	0.271401
00730	Thiamine metabolism	14439	748	6	1	0.273286
00930	Caprolactam degradation	14439	748	6	1	0.273286
04927	Cortisol synthesis and secretion	14439	748	52	4	0.282523
00330	Arginine and proline metabolism	14439	748	36	3	0.285713
04668	TNF signaling pathway	14439	748	87	6	0.295654
00051	Fructose and mannose metabolism	14439	748	21	2	0.297332
00010	Glycolysis / Gluconeogenesis	14439	748	37	3	0.300083
05132	Salmonella infection	14439	748	54	4	0.306109
04621	NOD-like receptor signaling pathway	14439	748	124	8	0.313423
05030	Cocaine addiction	14439	748	38	3	0.314489
00052	Galactose metabolism	14439	748	22	2	0.316796
00980	Metabolism of xenobiotics by cytochrome P450	14439	748	22	2	0.316796
03013	RNA transport	14439	748	125	8	0.321189
04725	Cholinergic synapse	14439	748	90	6	0.32319
04917	Prolactin signaling pathway	14439	748	56	4	0.329888
00565	Ether lipid metabolism	14439	748	23	2	0.336133
00860	Porphyrin and chlorophyll metabolism	14439	748	23	2	0.336133
05410	Hypertrophic cardiomyopathy (HCM)	14439	748	74	5	0.33764
00053	Ascorbate and aldarate metabolism	14439	748	8	1	0.346661
04915	Estrogen signaling pathway	14439	748	75	5	0.348031
00630	Glyoxylate and dicarboxylate metabolism	14439	748	24	2	0.355302
04150	mTOR signaling pathway	14439	748	112	7	0.360885
05204	Chemical carcinogenesis	14439	748	25	2	0.37427
04630	Jak-STAT signaling pathway	14439	748	132	8	0.376349
04713	Circadian entrainment	14439	748	78	5	0.379281
05203	Viral carcinogenesis	14439	748	133	8	0.3843
05414	Dilated cardiomyopathy (DCM)	14439	748	80	5	0.400101
04925	Aldosterone synthesis and secretion	14439	748	63	4	0.413253
05031	Amphetamine addiction	14439	748	45	3	0.414633
04140	Autophagy - animal	14439	748	100	6	0.416553
04152	AMPK signaling pathway	14439	748	83	5	0.431173
04064	NF-kappa B signaling pathway	14439	748	84	5	0.441461
04979	Cholesterol metabolism	14439	748	47	3	0.44251
00591	Linoleic acid metabolism	14439	748	11	1	0.443086
00450	Selenocompound metabolism	14439	748	11	1	0.443086
00512	Mucin type O-glycan biosynthesis	14439	748	11	1	0.443086
04371	Apelin signaling pathway	14439	748	103	6	0.444465
04330	Notch signaling pathway	14439	748	29	2	0.447566
04911	Insulin secretion	14439	748	66	4	0.448412
04972	Pancreatic secretion	14439	748	67	4	0.459989
05146	Amoebiasis	14439	748	67	4	0.459989
04910	Insulin signaling pathway	14439	748	86	5	0.461897
04919	Thyroid hormone signaling pathway	14439	748	86	5	0.461897
00310	Lysine degradation	14439	748	49	3	0.469853
00770	Pantothenate and CoA biosynthesis	14439	748	12	1	0.471958
04611	Platelet activation	14439	748	88	5	0.482109
04722	Neurotrophin signaling pathway	14439	748	89	5	0.492118
05169	Epstein-Barr virus infection	14439	748	147	8	0.494973
00603	Glycosphingolipid biosynthesis - globo and isoglobo series	14439	748	13	1	0.499336
00982	Drug metabolism - cytochrome P450	14439	748	13	1	0.499336
04080	Neuroactive ligand-receptor interaction	14439	748	265	14	0.50926
04918	Thyroid hormone synthesis	14439	748	52	3	0.509681
04921	Oxytocin signaling pathway	14439	748	111	6	0.517213
04270	Vascular smooth muscle contraction	14439	748	92	5	0.521695
00564	Glycerophospholipid metabolism	14439	748	53	3	0.522605
00040	Pentose and glucuronate interconversions	14439	748	14	1	0.525296
00533	Glycosaminoglycan biosynthesis - keratan sulfate	14439	748	14	1	0.525296
00604	Glycosphingolipid biosynthesis - ganglio series	14439	748	14	1	0.525296
04964	Proximal tubule bicarbonate reclamation	14439	748	14	1	0.525296
05164	Influenza A	14439	748	112	6	0.526062
04672	Intestinal immune network for IgA production	14439	748	34	2	0.531953
05110	Vibrio cholerae infection	14439	748	34	2	0.531953
00140	Steroid hormone biosynthesis	14439	748	35	2	0.547744
04970	Salivary secretion	14439	748	55	3	0.54788
04926	Relaxin signaling pathway	14439	748	95	5	0.550509
05418	Fluid shear stress and atherosclerosis	14439	748	95	5	0.550509
05160	Hepatitis C	14439	748	76	4	0.55958
05211	Renal cell carcinoma	14439	748	56	3	0.560219
05133	Pertussis	14439	748	56	3	0.560219
04137	Mitophagy - animal	14439	748	57	3	0.572352
05332	Graft-versus-host disease	14439	748	16	1	0.573252
05150	Staphylococcus aureus infection	14439	748	37	2	0.578191
04071	Sphingolipid signaling pathway	14439	748	78	4	0.580341
00340	Histidine metabolism	14439	748	17	1	0.595384
04966	Collecting duct acid secretion	14439	748	17	1	0.595384
00100	Steroid biosynthesis	14439	748	18	1	0.616369
04011	MAPK signaling pathway - yeast	14439	748	18	1	0.616369
04744	Phototransduction	14439	748	18	1	0.616369
05231	Choline metabolism in cancer	14439	748	61	3	0.618749
04625	C-type lectin receptor signaling pathway	14439	748	82	4	0.620124
04721	Synaptic vesicle cycle	14439	748	40	2	0.620991
04660	T cell receptor signaling pathway	14439	748	83	4	0.629691
05144	Malaria	14439	748	41	2	0.634493
00760	Nicotinate and nicotinamide metabolism	14439	748	19	1	0.636268
04341	Hedgehog signaling pathway - fly	14439	748	19	1	0.636268
00500	Starch and sucrose metabolism	14439	748	20	1	0.655135
05330	Allograft rejection	14439	748	20	1	0.655135
05014	Amyotrophic lateral sclerosis (ALS)	14439	748	43	2	0.660361
04658	Th1 and Th2 cell differentiation	14439	748	65	3	0.661608
05168	Herpes simplex infection	14439	748	129	6	0.664237
03050	Proteasome	14439	748	44	2	0.672734
00515	Mannose type O-glycan biosyntheis	14439	748	21	1	0.673026
04977	Vitamin digestion and absorption	14439	748	21	1	0.673026
04730	Long-term depression	14439	748	45	2	0.684739
04136	Autophagy - other eukaryotes	14439	748	22	1	0.689989
04211	Longevity regulating pathway - mammal	14439	748	68	3	0.691389
00562	Inositol phosphate metabolism	14439	748	46	2	0.69638
04924	Renin secretion	14439	748	46	2	0.69638
05320	Autoimmune thyroid disease	14439	748	23	1	0.706073
04940	Type I diabetes mellitus	14439	748	23	1	0.706073
03040	Spliceosome	14439	748	114	5	0.710153
04931	Insulin resistance	14439	748	71	3	0.719154
04971	Gastric acid secretion	14439	748	49	2	0.729179
04020	Calcium signaling pathway	14439	748	139	6	0.732513
00640	Propanoate metabolism	14439	748	25	1	0.735785
04622	RIG-I-like receptor signaling pathway	14439	748	50	2	0.739424
04624	Toll and Imd signaling pathway	14439	748	26	1	0.749496
01523	Antifolate resistance	14439	748	26	1	0.749496
05010	Alzheimer's disease	14439	748	142	6	0.750959
04380	Osteoclast differentiation	14439	748	98	4	0.754041
03020	RNA polymerase	14439	748	27	1	0.762497
05033	Nicotine addiction	14439	748	27	1	0.762497
05162	Measles	14439	748	101	4	0.774602
00620	Pyruvate metabolism	14439	748	28	1	0.774823
04130	SNARE interactions in vesicular transport	14439	748	28	1	0.774823
05143	African trypanosomiasis	14439	748	28	1	0.774823
05140	Leishmaniasis	14439	748	54	2	0.777145
04640	Hematopoietic cell lineage	14439	748	79	3	0.783675
04961	Endocrine and other factor-regulated calcium reabsorption	14439	748	29	1	0.786511
04662	B cell receptor signaling pathway	14439	748	57	2	0.802217
04666	Fc gamma R-mediated phagocytosis	14439	748	57	2	0.802217
04141	Protein processing in endoplasmic reticulum	14439	748	130	5	0.810003
04728	Dopaminergic synapse	14439	748	83	3	0.811049
04976	Bile secretion	14439	748	59	2	0.81751
00600	Sphingolipid metabolism	14439	748	32	1	0.818063
04724	Glutamatergic synapse	14439	748	85	3	0.823603
00270	Cysteine and methionine metabolism	14439	748	33	1	0.827509
00260	Glycine, serine and threonine metabolism	14439	748	34	1	0.836465
00830	Retinol metabolism	14439	748	34	1	0.836465
04912	GnRH signaling pathway	14439	748	63	2	0.844953
05340	Primary immunodeficiency	14439	748	35	1	0.844957
04612	Antigen processing and presentation	14439	748	36	1	0.853008
04022	cGMP - PKG signaling pathway	14439	748	115	4	0.853116
04930	Type II diabetes mellitus	14439	748	37	1	0.860642
04370	VEGF signaling pathway	14439	748	38	1	0.86788
05152	Tuberculosis	14439	748	120	4	0.874895
04214	Apoptosis - fly	14439	748	40	1	0.881249
04720	Long-term potentiation	14439	748	43	1	0.898812
05134	Legionellosis	14439	748	43	1	0.898812
04213	Longevity regulating pathway - multiple species	14439	748	44	1	0.904069
04142	Lysosome	14439	748	102	3	0.904195
04620	Toll-like receptor signaling pathway	14439	748	75	2	0.906236
04610	Complement and coagulation cascades	14439	748	76	2	0.91016
04664	Fc epsilon RI signaling pathway	14439	748	47	1	0.918261
04657	IL-17 signaling pathway	14439	748	79	2	0.921028
04623	Cytosolic DNA-sensing pathway	14439	748	48	1	0.922509
04138	Autophagy - yeast	14439	748	49	1	0.926537
05321	Inflammatiory bowel disease (IBD)	14439	748	50	1	0.930356
04920	Adipocytokine signaling pathway	14439	748	53	1	0.940663
04062	Chemokine signaling pathway	14439	748	145	4	0.946656
03015	mRNA surveillance pathway	14439	748	55	1	0.946673
04922	Glucagon signaling pathway	14439	748	55	1	0.946673
04060	Cytokine-cytokine receptor interaction	14439	748	225	7	0.950315
04261	Adrenergic signaling in cardiomyocytes	14439	748	90	2	0.951171
05016	Huntington's disease	14439	748	148	4	0.952079
04932	Non-alcoholic fatty liver disease (NAFLD)	14439	748	122	3	0.955515
03320	PPAR signaling pathway	14439	748	61	1	0.961295
05323	Rheumatoid arthritis	14439	748	62	1	0.963309
05032	Morphine addiction	14439	748	64	1	0.967027
03008	Ribosome biogenesis in eukaryotes	14439	748	65	1	0.968743
04727	GABAergic synapse	14439	748	65	1	0.968743
04750	Inflammatory mediator regulation of TRP channels	14439	748	67	1	0.971912
05142	Chagas disease (American trypanosomiasis)	14439	748	76	1	0.98264
03010	Ribosome	14439	748	117	2	0.985618
04726	Serotonergic synapse	14439	748	80	1	0.985984
05145	Toxoplasmosis	14439	748	81	1	0.986714
05012	Parkinson's disease	14439	748	121	2	0.988049
04659	Th17 cell differentiation	14439	748	83	1	0.988062
04714	Thermogenesis	14439	748	183	3	0.996549
04723	Retrograde endocannabinoid signaling	14439	748	118	1	0.99817

## Sheet: P60-SMRs_MACS2_KEGG
Table S6. GO and KEGG pathway enrichment analysis of the genes encoded by SMRs and CMRs as compared between the m6A peaks of P7 and P60 that were identified by using MACS2 software.
#N is number of genes which are annotated to KEGG pathway
#M is number of genes which are annotated to a specific KEGG pathway
#n is number of DEGseq genes which are annotated to KEGG pathway
#m is number of DEGseq genes which are annotated to the specific KEGG pathway
#map	discription	N	n	M	m	p_value
00620	Pyruvate metabolism	14439	659	28	9	2.57261e-06
00020	Citrate cycle (TCA cycle)	14439	659	23	7	5.16045e-05
00564	Glycerophospholipid metabolism	14439	659	53	10	0.000120454
05016	Huntington's disease	14439	659	148	18	0.000139991
00511	Other glycan degradation	14439	659	14	5	0.000276773
04964	Proximal tubule bicarbonate reclamation	14439	659	14	5	0.000276773
04978	Mineral absorption	14439	659	30	7	0.00032425
04070	Phosphatidylinositol signaling system	14439	659	51	9	0.000442689
00270	Cysteine and methionine metabolism	14439	659	33	7	0.000604044
04142	Lysosome	14439	659	102	13	0.000734675
00640	Propanoate metabolism	14439	659	25	6	0.000742898
00480	Glutathione metabolism	14439	659	25	6	0.000742898
00562	Inositol phosphate metabolism	14439	659	46	8	0.00101088
04011	MAPK signaling pathway - yeast	14439	659	18	5	0.00101735
00190	Oxidative phosphorylation	14439	659	109	13	0.00137286
04217	Necroptosis	14439	659	96	12	0.00137819
00250	Alanine, aspartate and glutamate metabolism	14439	659	29	6	0.00170581
00600	Sphingolipid metabolism	14439	659	32	6	0.00289727
05012	Parkinson's disease	14439	659	121	13	0.00350399
04932	Non-alcoholic fatty liver disease (NAFLD)	14439	659	122	13	0.00376303
00260	Glycine, serine and threonine metabolism	14439	659	34	6	0.00398026
04714	Thermogenesis	14439	659	183	17	0.0042984
00330	Arginine and proline metabolism	14439	659	36	6	0.00533682
05010	Alzheimer's disease	14439	659	142	14	0.00543695
00471	D-Glutamine and D-glutamate metabolism	14439	659	3	2	0.00605074
00230	Purine metabolism	14439	659	131	13	0.00686269
00130	Ubiquinone and other terpenoid-quinone biosynthesis	14439	659	10	3	0.00892626
05221	Acute myeloid leukemia	14439	659	56	7	0.0132855
05230	Central carbon metabolism in cancer	14439	659	46	6	0.017498
05203	Viral carcinogenesis	14439	659	133	12	0.018555
04016	MAPK signaling pathway - plant	14439	659	5	2	0.0189708
04723	Retrograde endocannabinoid signaling	14439	659	118	11	0.0189743
00561	Glycerolipid metabolism	14439	659	36	5	0.0227887
05204	Chemical carcinogenesis	14439	659	25	4	0.0253487
04621	NOD-like receptor signaling pathway	14439	659	124	11	0.0263257
00910	Nitrogen metabolism	14439	659	6	2	0.0276029
04727	GABAergic synapse	14439	659	65	7	0.0281435
00710	Carbon fixation in photosynthetic organisms	14439	659	15	3	0.0285653
05034	Alcoholism	14439	659	82	8	0.0332071
00220	Arginine biosynthesis	14439	659	16	3	0.0339936
04218	Cellular senescence	14439	659	114	10	0.0354959
00280	Valine, leucine and isoleucine degradation	14439	659	41	5	0.0376652
04212	Longevity regulating pathway - worm	14439	659	41	5	0.0376652
04922	Glucagon signaling pathway	14439	659	55	6	0.0385059
04146	Peroxisome	14439	659	71	7	0.0426849
05202	Transcriptional misregulation in cancers	14439	659	152	12	0.0455822
00472	D-Arginine and D-ornithine metabolism	14439	659	1	1	0.0456403
00311	Penicillin and cephalosporin biosynthesis	14439	659	1	1	0.0456403
00430	Taurine and hypotaurine metabolism	14439	659	8	2	0.0484997
00240	Pyrimidine metabolism	14439	659	74	7	0.0514949
04020	Calcium signaling pathway	14439	659	139	11	0.053292
00380	Tryptophan metabolism	14439	659	32	4	0.0562154
05160	Hepatitis C	14439	659	76	7	0.0579598
04973	Carbohydrate digestion and absorption	14439	659	21	3	0.0683209
05032	Morphine addiction	14439	659	64	6	0.0710732
00720	Carbon fixation pathways in prokaryotes	14439	659	10	2	0.0734052
00520	Amino sugar and nucleotide sugar metabolism	14439	659	35	4	0.0736678
00980	Metabolism of xenobiotics by cytochrome P450	14439	659	22	3	0.0765315
04612	Antigen processing and presentation	14439	659	36	4	0.0800277
00860	Porphyrin and chlorophyll metabolism	14439	659	23	3	0.0851522
04940	Type I diabetes mellitus	14439	659	23	3	0.0851522
04140	Autophagy - animal	14439	659	100	8	0.0863655
05219	Bladder cancer	14439	659	37	4	0.0866502
00450	Selenocompound metabolism	14439	659	11	2	0.0870814
00512	Mucin type O-glycan biosynthesis	14439	659	11	2	0.0870814
04918	Thyroid hormone synthesis	14439	659	52	5	0.0874627
00290	Valine, leucine and isoleucine biosynthesis	14439	659	2	1	0.0892005
00254	Aflatoxin biosynthesis	14439	659	2	1	0.0892005
04710	Circadian rhythm	14439	659	24	3	0.0941643
04068	FoxO signaling pathway	14439	659	102	8	0.0942633
04919	Thyroid hormone signaling pathway	14439	659	86	7	0.0974978
04214	Apoptosis - fly	14439	659	40	4	0.10803
04210	Apoptosis	14439	659	106	8	0.11125
04960	Aldosterone-regulated sodium reabsorption	14439	659	26	3	0.113284
04933	AGE-RAGE signaling pathway in diabetic complications	14439	659	73	6	0.115631
00510	N-Glycan biosynthesis	14439	659	41	4	0.115637
00982	Drug metabolism - cytochrome P450	14439	659	13	2	0.116391
04261	Adrenergic signaling in cardiomyocytes	14439	659	90	7	0.116633
04137	Mitophagy - animal	14439	659	57	5	0.117701
04144	Endocytosis	14439	659	162	11	0.122504
03020	RNA polymerase	14439	659	27	3	0.123351
00460	Cyanoamino acid metabolism	14439	659	3	1	0.130775
04112	Cell cycle - Caulobacter	14439	659	3	1	0.130775
04260	Cardiac muscle contraction	14439	659	59	5	0.131014
02010	ABC transporters	14439	659	43	4	0.131524
00040	Pentose and glucuronate interconversions	14439	659	14	2	0.13185
00983	Drug metabolism - other enzymes	14439	659	28	3	0.133728
05169	Epstein-Barr virus infection	14439	659	147	10	0.135174
04213	Longevity regulating pathway - multiple species	14439	659	44	4	0.139788
04330	Notch signaling pathway	14439	659	29	3	0.144395
04071	Sphingolipid signaling pathway	14439	659	78	6	0.145242
00670	One carbon pool by folate	14439	659	15	2	0.14774
04640	Hematopoietic cell lineage	14439	659	79	6	0.151545
04925	Aldosterone synthesis and secretion	14439	659	63	5	0.159536
03010	Ribosome	14439	659	117	8	0.165747
00627	Aminobenzoate degradation	14439	659	4	1	0.170455
02024	Quorum sensing	14439	659	4	1	0.170455
05217	Basal cell carcinoma	14439	659	48	4	0.174758
00340	Histidine metabolism	14439	659	17	2	0.180533
00532	Glycosaminoglycan biosynthesis - chondroitin sulfate / dermatan sulfate	14439	659	17	2	0.180533
00790	Folate biosynthesis	14439	659	17	2	0.180533
04139	Mitophagy - yeast	14439	659	17	2	0.180533
01521	EGFR tyrosine kinase inhibitor resistance	14439	659	66	5	0.182429
04971	Gastric acid secretion	14439	659	49	4	0.183933
04216	Ferroptosis	14439	659	33	3	0.189541
04392	Hippo signaling pathway - multiple species	14439	659	18	2	0.197309
05216	Thyroid cancer	14439	659	34	3	0.201344
00590	Arachidonic acid metabolism	14439	659	35	3	0.213314
04341	Hedgehog signaling pathway - fly	14439	659	19	2	0.214263
04931	Insulin resistance	14439	659	71	5	0.223002
05206	MicroRNAs in cancer	14439	659	128	8	0.230151
00010	Glycolysis / Gluconeogenesis	14439	659	37	3	0.237676
04970	Salivary secretion	14439	659	55	4	0.241862
04141	Protein processing in endoplasmic reticulum	14439	659	130	8	0.242729
00521	Streptomycin biosynthesis	14439	659	6	1	0.244471
04122	Sulfur relay system	14439	659	6	1	0.244471
00051	Fructose and mannose metabolism	14439	659	21	2	0.248504
04150	mTOR signaling pathway	14439	659	112	7	0.250611
05225	Hepatocellular carcinoma	14439	659	112	7	0.250611
05211	Renal cell carcinoma	14439	659	56	4	0.251905
05223	Non-small cell lung cancer	14439	659	56	4	0.251905
04915	Estrogen signaling pathway	14439	659	75	5	0.257214
03018	RNA degradation	14439	659	57	4	0.262034
00534	Glycosaminoglycan biosynthesis - heparan sulfate / heparin	14439	659	22	2	0.265701
04614	Renin-angiotensin system	14439	659	22	2	0.265701
04391	Hippo signaling pathway -fly	14439	659	40	3	0.275002
04742	Taste transduction	14439	659	40	3	0.275002
04976	Bile secretion	14439	659	59	4	0.282509
00565	Ether lipid metabolism	14439	659	23	2	0.282896
05165	Human papillomavirus infection	14439	659	216	12	0.28316
04015	Rap1 signaling pathway	14439	659	156	9	0.283206
04520	Adherens junction	14439	659	60	4	0.292837
05220	Chronic myeloid leukemia	14439	659	60	4	0.292837
05200	Pathways in cancer	14439	659	403	21	0.296133
00630	Glyoxylate and dicarboxylate metabolism	14439	659	24	2	0.300054
00563	Glycosylphosphatidylinositol(GPI)-anchor biosynthesis	14439	659	24	2	0.300054
05205	Proteoglycans in cancer	14439	659	159	9	0.301961
03320	PPAR signaling pathway	14439	659	61	4	0.303214
04072	Phospholipase D signaling pathway	14439	659	100	6	0.305944
00061	Fatty acid biosynthesis	14439	659	8	1	0.311892
00592	alpha-Linolenic acid metabolism	14439	659	8	1	0.311892
05014	Amyotrophic lateral sclerosis (ALS)	14439	659	43	3	0.312859
05134	Legionellosis	14439	659	43	3	0.312859
04530	Tight junction	14439	659	101	6	0.314012
04934	Cushing's syndrome	14439	659	121	7	0.315336
04625	C-type lectin receptor signaling pathway	14439	659	82	5	0.319612
04080	Neuroactive ligand-receptor interaction	14439	659	265	14	0.325239
03050	Proteasome	14439	659	44	3	0.325523
04152	AMPK signaling pathway	14439	659	83	5	0.328695
04728	Dopaminergic synapse	14439	659	83	5	0.328695
05224	Breast cancer	14439	659	103	6	0.330244
04624	Toll and Imd signaling pathway	14439	659	26	2	0.334129
01523	Antifolate resistance	14439	659	26	2	0.334129
04730	Long-term depression	14439	659	45	3	0.338185
05213	Endometrial cancer	14439	659	45	3	0.338185
05031	Amphetamine addiction	14439	659	45	3	0.338185
05226	Gastric cancer	14439	659	104	6	0.3384
04062	Chemokine signaling pathway	14439	659	145	8	0.34286
00950	Isoquinoline alkaloid biosynthesis	14439	659	9	1	0.343315
02020	Two-component system	14439	659	9	1	0.343315
05033	Nicotine addiction	14439	659	27	2	0.350992
04910	Insulin signaling pathway	14439	659	86	5	0.356072
04550	Signaling pathways regulating pluripotency of stem cells	14439	659	107	6	0.362984
04668	TNF signaling pathway	14439	659	87	5	0.365223
04916	Melanogenesis	14439	659	67	4	0.36601
04972	Pancreatic secretion	14439	659	67	4	0.36601
04750	Inflammatory mediator regulation of TRP channels	14439	659	67	4	0.36601
05168	Herpes simplex infection	14439	659	129	7	0.375075
04010	MAPK signaling pathway	14439	659	233	12	0.375695
04012	ErbB signaling pathway	14439	659	68	4	0.37649
04211	Longevity regulating pathway - mammal	14439	659	68	4	0.37649
00970	Aminoacyl-tRNA biosynthesis	14439	659	29	2	0.384246
04961	Endocrine and other factor-regulated calcium reabsorption	14439	659	29	2	0.384246
04810	Regulation of actin cytoskeleton	14439	659	151	8	0.384618
04390	Hippo signaling pathway	14439	659	110	6	0.387659
05218	Melanoma	14439	659	49	3	0.388559
04622	RIG-I-like receptor signaling pathway	14439	659	50	3	0.401025
00591	Linoleic acid metabolism	14439	659	11	1	0.401927
05214	Glioma	14439	659	51	3	0.413419
00513	Various types of N-glycan biosynthesis	14439	659	31	2	0.41674
04145	Phagosome	14439	659	93	5	0.420039
03040	Spliceosome	14439	659	114	6	0.420529
04927	Cortisol synthesis and secretion	14439	659	52	3	0.425729
04022	cGMP - PKG signaling pathway	14439	659	115	6	0.428717
04514	Cell adhesion molecules (CAMs)	14439	659	94	5	0.429115
00770	Pantothenate and CoA biosynthesis	14439	659	12	1	0.429244
05167	Kaposi's sarcoma-associated herpesvirus infection	14439	659	137	7	0.435306
04920	Adipocytokine signaling pathway	14439	659	53	3	0.437949
05418	Fluid shear stress and atherosclerosis	14439	659	95	5	0.438163
00360	Phenylalanine metabolism	14439	659	13	1	0.455315
03450	Non-homologous end-joining	14439	659	13	1	0.455315
04745	Phototransduction - fly	14439	659	13	1	0.455315
04360	Axon guidance	14439	659	119	6	0.461261
04917	Prolactin signaling pathway	14439	659	56	3	0.473978
00531	Glycosaminoglycan degradation	14439	659	14	1	0.480197
00604	Glycosphingolipid biosynthesis - ganglio series	14439	659	14	1	0.480197
04666	Fc gamma R-mediated phagocytosis	14439	659	57	3	0.485752
04340	Hedgehog signaling pathway	14439	659	36	2	0.493878
04111	Cell cycle - yeast	14439	659	58	3	0.497398
04726	Serotonergic synapse	14439	659	80	4	0.499186
00680	Methane metabolism	14439	659	15	1	0.503944
04512	ECM-receptor interaction	14439	659	59	3	0.50891
04371	Apelin signaling pathway	14439	659	103	5	0.50904
03013	RNA transport	14439	659	125	6	0.509115
04370	VEGF signaling pathway	14439	659	38	2	0.522878
05030	Cocaine addiction	14439	659	38	2	0.522878
00650	Butanoate metabolism	14439	659	16	1	0.526608
00120	Primary bile acid biosynthesis	14439	659	16	1	0.526608
01040	Biosynthesis of unsaturated fatty acids	14439	659	16	1	0.526608
00514	Other types of O-glycan biosynthesis	14439	659	16	1	0.526608
05332	Graft-versus-host disease	14439	659	16	1	0.526608
04659	Th17 cell differentiation	14439	659	83	4	0.528316
05231	Choline metabolism in cancer	14439	659	61	3	0.53151
03440	Homologous recombination	14439	659	39	2	0.536954
04724	Glutamatergic synapse	14439	659	85	4	0.54727
04966	Collecting duct acid secretion	14439	659	17	1	0.548238
04320	Dorso-ventral axis formation	14439	659	17	1	0.548238
04912	GnRH signaling pathway	14439	659	63	3	0.553515
04630	Jak-STAT signaling pathway	14439	659	132	6	0.562825
05166	HTLV-I infection	14439	659	201	9	0.571598
04921	Oxytocin signaling pathway	14439	659	111	5	0.576041
05161	Hepatitis B	14439	659	111	5	0.576041
05322	Systemic lupus erythematosus	14439	659	42	2	0.577438
04722	Neurotrophin signaling pathway	14439	659	89	4	0.583943
05164	Influenza A	14439	659	112	5	0.584076
04911	Insulin secretion	14439	659	66	3	0.585339
00062	Fatty acid elongation	14439	659	19	1	0.588582
00760	Nicotinate and nicotinamide metabolism	14439	659	19	1	0.588582
04720	Long-term potentiation	14439	659	43	2	0.590344
04113	Meiosis - yeast	14439	659	44	2	0.602954
03060	Protein export	14439	659	20	1	0.607384
05330	Allograft rejection	14439	659	20	1	0.607384
04270	Vascular smooth muscle contraction	14439	659	92	4	0.610289
05131	Shigellosis	14439	659	45	2	0.615269
00515	Mannose type O-glycan biosyntheis	14439	659	21	1	0.625328
04151	PI3K-Akt signaling pathway	14439	659	257	11	0.629924
05210	Colorectal cancer	14439	659	71	3	0.635054
04926	Relaxin signaling pathway	14439	659	95	4	0.635584
04664	Fc epsilon RI signaling pathway	14439	659	47	2	0.639015
04979	Cholesterol metabolism	14439	659	47	2	0.639015
00052	Galactose metabolism	14439	659	22	1	0.642453
04136	Autophagy - other eukaryotes	14439	659	22	1	0.642453
04066	HIF-1 signaling pathway	14439	659	72	3	0.644483
04670	Leukocyte transendothelial migration	14439	659	72	3	0.644483
05320	Autoimmune thyroid disease	14439	659	23	1	0.658796
04138	Autophagy - yeast	14439	659	49	2	0.661594
01522	Endocrine resistance	14439	659	75	3	0.671728
03460	Fanconi anemia pathway	14439	659	50	2	0.672451
00410	beta-Alanine metabolism	14439	659	24	1	0.674394
00601	Glycosphingolipid biosynthesis - lacto and neolacto series	14439	659	24	1	0.674394
04310	Wnt signaling pathway	14439	659	101	4	0.68289
05162	Measles	14439	659	101	4	0.68289
05120	Epithelial cell signaling in Helicobacter pylori infection	14439	659	51	2	0.683023
04975	Fat digestion and absorption	14439	659	25	1	0.689279
04740	Olfactory transduction	14439	659	25	1	0.689279
05215	Prostate cancer	14439	659	78	3	0.69741
04014	Ras signaling pathway	14439	659	176	7	0.697866
00350	Tyrosine metabolism	14439	659	26	1	0.703485
04650	Natural killer cell mediated cytotoxicity	14439	659	79	3	0.705625
04657	IL-17 signaling pathway	14439	659	79	3	0.705625
05145	Toxoplasmosis	14439	659	81	3	0.72154
04974	Protein digestion and absorption	14439	659	55	2	0.722541
04130	SNARE interactions in vesicular transport	14439	659	28	1	0.729981
05143	African trypanosomiasis	14439	659	28	1	0.729981
04013	MAPK signaling pathway - fly	14439	659	57	2	0.740693
00071	Fatty acid degradation	14439	659	30	1	0.754112
03410	Base excision repair	14439	659	30	1	0.754112
04115	p53 signaling pathway	14439	659	60	2	0.766011
05212	Pancreatic cancer	14439	659	61	2	0.77396
04962	Vasopressin-regulated water reabsorption	14439	659	33	1	0.786332
04914	Progesterone-mediated oocyte maturation	14439	659	63	2	0.789153
03022	Basal transcription factors	14439	659	34	1	0.796107
05110	Vibrio cholerae infection	14439	659	34	1	0.796107
04024	cAMP signaling pathway	14439	659	145	5	0.79711
03008	Ribosome biogenesis in eukaryotes	14439	659	65	2	0.803439
04658	Th1 and Th2 cell differentiation	14439	659	65	2	0.803439
00140	Steroid hormone biosynthesis	14439	659	35	1	0.805434
05340	Primary immunodeficiency	14439	659	35	1	0.805434
05416	Viral myocarditis	14439	659	36	1	0.814336
04930	Type II diabetes mellitus	14439	659	37	1	0.822831
03420	Nucleotide excision repair	14439	659	39	1	0.838674
04721	Synaptic vesicle cycle	14439	659	40	1	0.846057
05222	Small cell lung cancer	14439	659	73	2	0.852324
05144	Malaria	14439	659	41	1	0.853102
05410	Hypertrophic cardiomyopathy (HCM)	14439	659	74	2	0.857588
04114	Oocyte meiosis	14439	659	75	2	0.86268
04620	Toll-like receptor signaling pathway	14439	659	75	2	0.86268
04610	Complement and coagulation cascades	14439	659	76	2	0.867605
04110	Cell cycle	14439	659	108	3	0.876136
04713	Circadian entrainment	14439	659	78	2	0.876971
04923	Regulation of lipolysis in adipocyte	14439	659	45	1	0.878208
01524	Platinum drug resistance	14439	659	45	1	0.878208
04060	Cytokine-cytokine receptor interaction	14439	659	225	7	0.893349
04623	Cytosolic DNA-sensing pathway	14439	659	48	1	0.894183
04660	T cell receptor signaling pathway	14439	659	83	2	0.897775
00310	Lysine degradation	14439	659	49	1	0.899029
04510	Focal adhesion	14439	659	144	4	0.899621
04064	NF-kappa B signaling pathway	14439	659	84	2	0.901522
05321	Inflammatiory bowel disease (IBD)	14439	659	50	1	0.903653
04611	Platelet activation	14439	659	88	2	0.915265
04120	Ubiquitin mediated proteolysis	14439	659	120	3	0.916069
05152	Tuberculosis	14439	659	120	3	0.916069
05132	Salmonella infection	14439	659	54	1	0.920129
05100	Bacterial invasion of epithelial cells	14439	659	54	1	0.920129
05140	Leishmaniasis	14439	659	54	1	0.920129
04725	Cholinergic synapse	14439	659	90	2	0.921441
03015	mRNA surveillance pathway	14439	659	55	1	0.923788
05133	Pertussis	14439	659	56	1	0.92728
04662	B cell receptor signaling pathway	14439	659	57	1	0.930611
04540	Gap junction	14439	659	59	1	0.936825
04380	Osteoclast differentiation	14439	659	98	2	0.94215
05323	Rheumatoid arthritis	14439	659	62	1	0.945119
05412	Arrhythmogenic right ventricular cardiomyopathy (ARVC)	14439	659	65	1	0.952326
05146	Amoebiasis	14439	659	67	1	0.956597
04350	TGF-beta signaling pathway	14439	659	68	1	0.958587
05142	Chagas disease (American trypanosomiasis)	14439	659	76	1	0.971555
05414	Dilated cardiomyopathy (DCM)	14439	659	80	1	0.976428

## Sheet: P7-CMRs_MACS2_KEGG
Table S6. GO and KEGG pathway enrichment analysis of the genes encoded by SMRs and CMRs as compared between the m6A peaks of P7 and P60 that were identified by using MACS2 software.
#N is number of genes which are annotated to KEGG pathway
#M is number of genes which are annotated to a specific KEGG pathway
#n is number of DEGseq genes which are annotated to KEGG pathway
#m is number of DEGseq genes which are annotated to the specific KEGG pathway
#map	discription	N	n	M	m	p_value
03040	Spliceosome	14439	1677	114	38	6.98444e-10
05165	Human papillomavirus infection	14439	1677	216	50	1.14139e-06
04144	Endocytosis	14439	1677	162	40	2.43468e-06
03015	mRNA surveillance pathway	14439	1677	55	19	6.99472e-06
05231	Choline metabolism in cancer	14439	1677	61	20	9.96598e-06
04360	Axon guidance	14439	1677	119	31	1.01425e-05
05200	Pathways in cancer	14439	1677	403	76	1.16305e-05
05206	MicroRNAs in cancer	14439	1677	128	32	1.8313e-05
04550	Signaling pathways regulating pluripotency of stem cells	14439	1677	107	28	2.4483e-05
05225	Hepatocellular carcinoma	14439	1677	112	28	5.96885e-05
04213	Longevity regulating pathway - multiple species	14439	1677	44	15	7.63314e-05
04919	Thyroid hormone signaling pathway	14439	1677	86	23	8.81335e-05
05224	Breast cancer	14439	1677	103	26	9.08667e-05
04072	Phospholipase D signaling pathway	14439	1677	100	25	0.000145321
03013	RNA transport	14439	1677	125	29	0.000185086
04012	ErbB signaling pathway	14439	1677	68	19	0.000189853
04015	Rap1 signaling pathway	14439	1677	156	34	0.000197893
04330	Notch signaling pathway	14439	1677	29	11	0.000236253
04010	MAPK signaling pathway	14439	1677	233	45	0.00039381
05211	Renal cell carcinoma	14439	1677	56	16	0.000453773
05214	Glioma	14439	1677	51	15	0.00048237
04212	Longevity regulating pathway - worm	14439	1677	41	13	0.000510405
04211	Longevity regulating pathway - mammal	14439	1677	68	18	0.00057107
04390	Hippo signaling pathway	14439	1677	110	25	0.000691533
01522	Endocrine resistance	14439	1677	75	19	0.000734487
05160	Hepatitis C	14439	1677	76	19	0.000874521
05100	Bacterial invasion of epithelial cells	14439	1677	54	15	0.000935919
04810	Regulation of actin cytoskeleton	14439	1677	151	31	0.001074
05418	Fluid shear stress and atherosclerosis	14439	1677	95	22	0.00108531
01521	EGFR tyrosine kinase inhibitor resistance	14439	1677	66	17	0.00112215
03060	Protein export	14439	1677	20	8	0.00113049
05166	HTLV-I infection	14439	1677	201	38	0.00161057
05226	Gastric cancer	14439	1677	104	23	0.00163767
04910	Insulin signaling pathway	14439	1677	86	20	0.00169672
04510	Focal adhesion	14439	1677	144	29	0.00207717
04540	Gap junction	14439	1677	59	15	0.00247035
05205	Proteoglycans in cancer	14439	1677	159	31	0.00253483
05210	Colorectal cancer	14439	1677	71	17	0.00263575
04152	AMPK signaling pathway	14439	1677	83	19	0.00265167
04392	Hippo signaling pathway - multiple species	14439	1677	18	7	0.0028046
05169	Epstein-Barr virus infection	14439	1677	147	29	0.00286141
04071	Sphingolipid signaling pathway	14439	1677	78	18	0.00308937
05215	Prostate cancer	14439	1677	78	18	0.00308937
00310	Lysine degradation	14439	1677	49	13	0.00313976
05218	Melanoma	14439	1677	49	13	0.00313976
04391	Hippo signaling pathway -fly	14439	1677	40	11	0.00474132
04530	Tight junction	14439	1677	101	21	0.00549877
04014	Ras signaling pathway	14439	1677	176	32	0.0065838
04520	Adherens junction	14439	1677	60	14	0.00770162
04320	Dorso-ventral axis formation	14439	1677	17	6	0.00968484
[truncated: 256 more rows]

## Sheet: P60-CMRs_MACS2_KEGG
Table S6. GO and KEGG pathway enrichment analysis of the genes encoded by SMRs and CMRs as compared between the m6A peaks of P7 and P60 that were identified by using MACS2 software.
[truncated: 324 more rows]
