# Supplementary material for: RNA m6A methylation participates in regulation of postnatal development of the mouse cerebellum
Source: Genome Biol. 2018 May 31;19:68. doi: 10.1186/s13059-018-1435-z (PMC5984455; doi:10.1186/s13059-018-1435-z)
Supplement: Supplementary file 5 — Table S7 List of the 839 RNAs with strong positive or negative correlation between their methylation levels and expression levels. (XLSX 82 kb) [file 13059_2018_1435_MOESM5_ESM.xlsx]

## Sheet: positive correlation
Table S7. List of the 839 RNAs with strong positive or negative correlation between their methylation levels and expression levels.
symbol	P7-Enrichment Score	P14-Enrichment Score	P21-Enrichment Score	P60-Enrichment Score	P7-FPKM	P14-FPKM	P21-FPKM	P60-FPKM	pattern
Dazap2	0	0	1.53105	1.71354	0	0	105.765	136.346	pattern-1
Ndufa9	0	0	1.99393	1.66147	0	0	103.183	106.994	pattern-1
Gabra2	3.34435	4.04567	2.8879	24.5643	3.16062	3.18252	2.47711	6.89772	pattern-1
Dynlt1c	0	0	1.62915	2.25904	0	0	22.0064	22.39	pattern-1
Gramd3	0	0	1.84637	1.5803	0	0	10.9583	7.82882	pattern-1
Ltbp1	0	0	3.75627	2.75356	0	0	0.896015	0.709395	pattern-1
Smg9	0	0	1.54183	1.54163	0	0	18.3834	14.2483	pattern-1
Borcs8	1.51519	0	1.58667	1.77015	20.6544	0	27.3347	23.68	pattern-1
Pex6	0	0	1.66143	1.7183	0	0	15.4049	12.9902	pattern-1
Plag1	0	0	6.84778	15.0069	0	0	0.689742	0.920666	pattern-1
Cp	4.35106	0	3.78742	8.81139	5.52467	0	5.58316	8.58035	pattern-1
Atp6v1f	0	0	1.83579	1.9199	0	0	124.106	126.144	pattern-1
Ndrg2	0	0	1.75816	1.6204	0	0	348.934	405.907	pattern-1
Slc25a18	0	0	1.80304	1.93559	0	0	24.3671	29.2705	pattern-1
Metap1	1.5546	0	1.5515	1.78758	13.9476	0	17.9377	15.5764	pattern-1
Ergic3	0	0	1.87518	1.93796	0	0	129.293	125.525	pattern-1
Nectin4	0	2.701	3.88987	6.89171	0	1.73163	2.04651	3.44732	pattern-1
Gtf2h1	1.59392	0	1.61411	1.69171	23.5552	0	29.1646	22.5828	pattern-1
Aplp1	0	0	1.51505	1.79809	0	0	231.542	211.733	pattern-1
Tinf2	1.51892	0	1.6621	1.93779	12.6816	0	12.4915	15.602	pattern-1
Vps4b	0	0	1.50458	1.60724	0	0	23.383	30.0101	pattern-1
Grid2ip	2.23355	2.2091	4.69441	4.23977	6.68821	6.35776	11.1425	10.5831	pattern-1
Fsd1	0	0	1.7774	1.71181	0	0	15.9243	13.6409	pattern-1
Gorasp2	0	0	1.60323	2.01388	0	0	39.4644	40.3811	pattern-1
Ubl4a	3.3921	0	4.78933	7.58039	24.1802	0	38.2025	42.615	pattern-1
Arnt2	0	0	1.65108	2.23524	0	0	10.1107	13.2973	pattern-1
Stk32c	0	0	1.80049	2.29687	0	0	2.7514	2.50162	pattern-1
Camk1g	0	0	1.98925	1.72822	0	0	6.56025	5.76241	pattern-1
Exosc10	0	0	4.85263	5.65889	0	0	21.7557	21.3159	pattern-1
Etnppl	0	1.74168	2.69795	5.02278	0	6.98643	17.2708	48.3645	pattern-1
Mrpl24	0	0	1.52835	1.73135	0	0	29.7931	31.3768	pattern-1
Polr2i	1.59457	0	1.62008	1.91349	51.5697	0	62.1193	50.1938	pattern-1
Fuca2	4.25549	4.57571	4.62446	5.53306	16.7551	28.9148	30.1507	43.362	pattern-1
Traf3ip2	0	0	3.34781	3.42818	0	0	3.19733	3.68348	pattern-1
Rspo3	0	2.91828	5.95434	6.41012	0	2.24192	2.678	3.42666	pattern-1
Map7	4.60935	5.631	7.2243	6.772	2.80866	8.00969	11.7314	12.3225	pattern-1
Pno1	0	0	1.81463	1.66008	0	0	23.385	21.5139	pattern-1
Rab1a	0	0	1.7972	1.72766	0	0	92.0254	102.719	pattern-1
Kcnmb4os1	0	0	1.8846	1.92749	0	0	28.4967	23.1973	pattern-1
Appl2	1.79707	1.92416	2.04877	2.1558	47.7878	132.674	215.573	213.802	pattern-1
Hnrnpab	0	0	1.69112	1.52331	0	0	61.6193	47.7984	pattern-1
Znhit3	0	0	1.88897	2.0268	0	0	17.941	20.1933	pattern-1
Nampt	0	0	1.5276	1.7799	0	0	16.0369	17.4815	pattern-1
Nbas	0	1.97677	2.15015	3.81777	0	4.4578	3.97842	5.72095	pattern-1
Rab10	0	0	1.57276	1.61049	0	0	53.2991	52.315	pattern-1
Psmc5	0	0	1.50515	1.52628	0	0	137.424	148.797	pattern-1
Nr1d1	1.97776	3.68241	6.43162	5.98074	13.4982	33.4817	45.5561	50.346	pattern-1
Clmn	0	4.80201	8.2075	9.04431	0	7.50353	8.55727	10.1513	pattern-1
Npc2	0	0	1.60532	1.57384	0	0	21.5941	22.2219	pattern-1
2010111I01Rik	6.31478	8.75716	13.8123	12.3757	2.28608	5.80222	8.55985	9.23525	pattern-1
Btf3	0	0	2.50281	1.85487	0	0	169.79	169.97	pattern-1
Ube2e1	0	0	1.62957	1.95405	0	0	60.9292	59.6728	pattern-1
Nek4	0	0	3.44418	4.56173	0	0	3.36757	3.91226	pattern-1
Eef1akmt1	1.72369	0	2.0405	2.20705	16.009	0	30.3428	29.3854	pattern-1
Bop1	0	0	1.81253	1.52574	0	0	16.9003	15.5213	pattern-1
Fbxl6	0	0	1.58913	1.88666	0	0	16.096	12.8961	pattern-1
Dgkg	0	2.18972	3.38477	5.32792	0	6.84465	11.6782	12.9054	pattern-1
Emilin2	0	3.24481	10.2063	10.9818	0	1.0918	2.08555	1.85249	pattern-1
Cript	0	0	1.57699	2.07894	0	0	39.8647	49.8225	pattern-1
Dsc2	0	0	5.20073	4.54337	0	0	1.25964	0.98038	pattern-1
Hspa9	0	0	1.5748	1.60424	0	0	71.9237	73.1535	pattern-1
Rab27b	0	0	2.48549	5.36944	0	0	1.45975	1.92092	pattern-1
Me2	0	0	4.18725	6.19821	0	0	7.89745	8.51752	pattern-1
Yif1a	0	0	3.19563	2.4782	0	0	13.1744	14.7113	pattern-1
Tmem80	3.32181	0	3.93762	4.46951	15.9897	0	20.9406	20.7753	pattern-1
Tm9sf2	0	0	1.56978	1.81863	0	0	47.3308	62.9785	pattern-1
Gdap1	0	0	1.55434	1.98256	0	0	38.2522	49.7273	pattern-1
Ndufa10	0	0	2.13042	1.52271	0	0	215.854	197.118	pattern-1
Cdc42bpa	5.32398	7.18794	8.36082	10.4545	21.9924	28.6588	31.8815	37.2751	pattern-1
Usp20	1.66576	1.67897	3.48766	3.24636	11.2565	11.4396	16.1475	15.1056	pattern-1
Cd82	0	0	1.66173	1.50446	0	0	12.5428	15.2274	pattern-1
Arhgap1	0	0	3.46193	3.25264	0	0	14.6905	15.8548	pattern-1
Slc23a2	1.95798	3.46476	3.94468	5.67176	15.7495	21.1875	22.7963	25.1813	pattern-1
Pcsk2	2.43044	2.86529	4.31257	5.62282	12.3519	15.9414	22.8962	29.6816	pattern-1
Rbbp9	0	0	1.92485	1.85992	0	0	17.5757	19.2308	pattern-1
Samhd1	0	0	4.61591	4.74989	0	0	6.26154	7.28351	pattern-1
Actl6a	0	0	1.69593	2.15618	0	0	11.6536	9.71645	pattern-1
Slc50a1	0	0	1.63918	2.28467	0	0	32.1755	29.2052	pattern-1
Tmem144	0	0	3.19563	3.13906	0	0	3.77654	5.05748	pattern-1
Tdo2	0	0	2.08694	1.91861	0	0	5.90759	6.10926	pattern-1
Egf	0	0	8.52169	12.2258	0	0	0.66959	1.35226	pattern-1
Abcd3	1.72431	0	0	2.50181	36.9039	0	0	34.509	pattern-1
Ctbs	0	0	3.5507	6.00276	0	0	2.18751	2.57313	pattern-1
Trmo	0	0	1.78457	1.78121	0	0	3.51843	2.66477	pattern-1
Erp44	0	0	2.32104	2.32086	0	0	20.1063	24.0827	pattern-1
Svep1	1.74042	3.21419	4.90147	8.45528	0.870427	1.03351	1.63495	2.24575	pattern-1
Dcaf12	0	0	1.56649	1.85239	0	0	17.9613	18.2595	pattern-1
Cdk5	0	0	1.50784	1.56922	0	0	77.7492	72.5903	pattern-1
Man2b2	0	1.5231	2.13042	1.97416	0	5.15254	6.06451	6.08921	pattern-1
Gtf2h3	0	0	1.65149	1.68968	0	0	13.2733	10.1734	pattern-1
Tmem116	0	0	3.40867	3.85498	0	0	4.94927	5.43644	pattern-1
Arpc3	0	0	2.03761	1.67795	0	0	72.3842	69.4891	pattern-1
Rasal1	0	2.23417	4.63422	6.27295	0	6.44664	8.41472	12.9513	pattern-1
Ppp1r35	1.61843	1.71094	3.27327	1.81126	19.9775	21.7614	27.5927	22.4368	pattern-1
4921507P07Rik	5.22127	0	4.35768	7.7375	1.17519	0	1.40311	1.97423	pattern-1
Slc13a4	6.0669	0	6.5688	7.29686	3.04932	0	2.63163	4.10729	pattern-1
Slc6a1	1.8724	0	0	3.12004	66.7167	0	0	164.841	pattern-1
Tamm41	0	0	3.24636	2.28545	0	0	13.6106	11.9453	pattern-1
Cyfip1	0	0	2.42631	1.78195	0	0	20.1067	22.6815	pattern-1
Rhpn2	0	0	3.19563	3.83879	0	0	2.8813	3.16211	pattern-1
Aldoa	0	0	3.32878	3.24466	0	0	970.191	948.009	pattern-1
Sult1a1	0	0	3.65481	2.23823	0	0	17.0615	16.7851	pattern-1
Acsm5	0	0	2.91531	4.13034	0	0	1.55373	1.43042	pattern-1
D7Ertd443e	0	5.05088	6.39126	13.8071	0	0.880525	0.985237	2.89287	pattern-1
Cdk16	0	0	1.50485	1.51711	0	0	173.406	166.438	pattern-1
Rwdd4a	1.50717	0	1.53516	1.7849	14.5338	0	15.3679	14.6172	pattern-1
Lsm6	0	0	1.53537	2.47154	0	0	70.592	89.5054	pattern-1
Dhodh	2.03878	0	3.62994	3.88776	12.3304	0	18.7525	16.0531	pattern-1
Maml2	8.01386	8.14029	8.3021	14.439	3.22763	2.97176	3.06609	5.07387	pattern-1
Ldhd	0	0	2.63094	1.88344	0	0	10.9322	11.477	pattern-1
Ddx25	0	0	3.2844	2.93254	0	0	6.49049	8.72525	pattern-1
Elovl4	0	0	1.6487	1.57674	0	0	26.0346	28.3122	pattern-1
Fam219b	1.81146	0	1.82475	2.04222	6.42323	0	6.0293	6.93842	pattern-1
Rpl4	0	0	1.5158	1.54716	0	0	306.369	316.718	pattern-1
Hhatl	0	0	1.82256	2.24767	0	0	16.106	19.3946	pattern-1
Deb1	1.51939	0	1.76362	1.78175	43.8268	0	80.8631	70.7592	pattern-1
1700025G04Rik	5.69091	7.62391	9.87476	9.84086	8.18159	10.2924	11.2491	11.9813	pattern-1
6820408C15Rik	0	0	2.75179	2.4782	0	0	0.837114	0.974788	pattern-1
Cdc14b	0	0	2.97138	5.33189	0	0	1.88654	3.40069	pattern-1
Rpgrip1l	0	0	18.5746	8.76133	0	0	3.41951	2.56973	pattern-1
Fan1	0	0	4.97098	3.90794	0	0	1.83945	1.99796	pattern-1
Mtss1l	5.19361	5.20954	7.23409	7.10176	47.3796	44.6412	54.9309	56.086	pattern-1
Ccdc17	0	0	7.45648	4.13034	0	0	2.71162	2.45266	pattern-1
Lsm3	0	0	1.60799	1.51734	0	0	26.8796	22.8032	pattern-1
Ramp1	0	0	2.52287	2.53517	0	0	15.9458	15.7555	pattern-1
Diaph2	0	2.25759	5.65227	8.34704	0	1.11991	1.43844	2.44591	pattern-1
Snx2	1.57947	0	1.87442	2.27634	28.9737	0	30.1897	33.5639	pattern-1
Myo5a	8.59678	10.5124	11.6295	13.7309	19.2496	22.6182	29.3844	31.9947	pattern-1
Gns	4.63536	3.75996	4.44337	5.87897	17.7442	14.9649	15.891	20.4802	pattern-1
Nup54	0	0	1.6013	2.02857	0	0	19.2817	22.6695	pattern-1
Dapk3	1.78292	2.06133	3.50792	2.10147	13.8284	14.8324	18.7466	14.0503	pattern-1
Zc4h2	0	0	1.55914	1.65214	0	0	14.6982	15.2542	pattern-1
Vps13c	0	0	2.13993	1.61293	0	0	3.29328	3.46959	pattern-1
Fbxo33	3.47139	5.29875	7.89795	8.61961	4.97997	13.129	15.9904	19.5091	pattern-1
Kank4	0	0	2.78594	13.0168	0	0	0.962483	2.37002	pattern-1
Eea1	5.95175	6.02649	6.72959	7.79548	3.86538	4.631	4.8249	6.19696	pattern-1
Fxyd7	0	0	2.1613	1.53496	0	0	18.0792	9.73492	pattern-1
Etl4	0	4.65293	5.96518	13.2711	0	3.14561	6.09139	12.7243	pattern-1
Mag	0	0	3.83656	3.47714	0	0	185.402	120.31	pattern-1
Ttll7	0	0	1.69341	1.59844	0	0	27.873	40.6739	pattern-1
Psenen	0	0	1.71448	1.54731	0	0	78.8664	72.9026	pattern-1
Slc39a12	0	0	1.58859	2.01754	0	0	26.4417	33.1296	pattern-1
Taf6	0	0	1.58839	1.51485	0	0	19.786	16.8687	pattern-1
Lsm1	0	0	1.73097	2.30368	0	0	24.4154	20.6807	pattern-1
Nenf	0	0	1.59977	1.51295	0	0	66.9517	60.7765	pattern-1
Hpf1	1.79768	0	1.73546	2.34362	39.7722	0	38.2975	46.4634	pattern-1
Ttc39b	0	0	1.91324	2.41	0	0	7.46243	11.01	pattern-1
Pigu	1.74416	0	1.7576	1.93652	17.4394	0	14.4787	19.1415	pattern-1
Tfdp1	0	0	1.55193	1.51069	0	0	30.6591	19.5431	pattern-1
Rad9b	1.78186	0	0	6.84456	4.31821	0	0	10.6066	pattern-1
Bud31	0	0	3.49099	3.55694	0	0	55.2763	54.6175	pattern-1
Nipal2	0	0	1.57833	1.51234	0	0	6.57061	8.62516	pattern-1
Pdk2	0	0	1.50695	1.62182	0	0	91.6644	110.12	pattern-1
Cdc123	1.59035	0	1.71292	2.305	102.016	0	92.2618	114.491	pattern-1
Drd5	0	0	3.72824	6.44333	0	0	0.323334	0.364113	pattern-1
Cntnap2	2.39942	1.89894	2.55507	5.38766	14.5314	13.922	14.2346	17.4703	pattern-1
Cdnf	0	0	1.77535	2.20285	0	0	1.17674	1.75066	pattern-1
Ccnd2	6.41338	6.8891	0	0	89.5146	63.9171	0	0	pattern-2
Spg7	4.84833	0	1.51361	0	30.6166	0	0	0	pattern-2
Mrpl10	1.81476	0	0	1.64452	24.0387	0	0	33.5297	pattern-2
Pwp1	3.72422	3.3832	2.13658	2.16066	19.3798	14.9913	10.164	9.17509	pattern-2
Zim1	41.7702	8.26507	0	10.7389	1.42396	0.285283	0	0.441435	pattern-2
Rgs20	2.34957	2.15085	0	0	5.25483	4.87935	0	0	pattern-2
Tsc2	1.8347	1.58742	0	0	10.3619	8.77846	0	0	pattern-2
Wdr1	1.55805	0	0	1.61244	57.9302	0	0	67.6599	pattern-2
Osgep	2.24886	0	0	1.83313	46.6967	0	0	29.4491	pattern-2
Sfmbt1	4.56816	2.97294	2.77764	5.97837	5.69858	4.01617	4.63104	6.41607	pattern-2
Stambp	2.08506	1.94521	0	0	13.8008	19.0452	0	0	pattern-2
Syngr3	1.68687	0	0	1.62061	40.2455	0	0	36.3506	pattern-2
Fzd3	6.66574	3.70738	1.95289	2.77859	7.32543	4.00827	3.33093	3.3845	pattern-2
Med16	1.7506	1.54281	0	0	11.3759	11.8695	0	0	pattern-2
Ndufa2	1.65357	1.74646	0	0	124.239	191.397	0	0	pattern-2
Map2	12.1877	9.41691	7.58652	9.61025	103.989	72.7513	61.8313	73.2584	pattern-2
Celsr1	16.9689	0	0	2.06517	0.915622	0	0	0	pattern-2
Nup50	6.6317	5.74654	4.40751	5.16976	11.642	10.0214	8.42618	9.48203	pattern-2
Psmd11	1.67805	0	0	1.732	35.9508	0	0	34.5892	pattern-2
Cadps2	3.59667	0	0	4.95083	54.5757	0	0	61.3779	pattern-2
Gabarap	2.02345	0	0	1.98141	135.277	0	0	104.893	pattern-2
Mfsd3	2.17553	0	0	2.01928	2.12844	0	0	2.52604	pattern-2
Trip10	4.51825	0	0	2.05185	2.97862	0	0	1.47266	pattern-2
Katna1	2.09321	2.00438	0	0	9.11833	9.26864	0	0	pattern-2
Prep	6.14655	2.70972	1.8823	2.49379	12.3922	6.26903	6.0075	4.64852	pattern-2
Egfr	5.76347	3.80456	3.47503	3.34424	6.91673	3.13568	2.68848	1.83228	pattern-2
Dip2a	1.75766	1.67462	0	0	11.6523	15.9474	0	0	pattern-2
2310033P09Rik	4.12272	2.26854	2.04074	2.09082	9.85367	6.69875	7.33263	6.91672	pattern-2
Acox1	1.84317	1.63622	0	1.76608	37.8367	45.4417	0	45.187	pattern-2
Glrx5	1.61232	0	0	1.55504	59.6804	0	0	59.9721	pattern-2
Fbln5	4.03046	0	0	5.50712	1.75262	0	0	1.61367	pattern-2
Trim27	8.57254	5.12415	1.66026	3.87673	15.1785	12.3135	9.29134	9.51182	pattern-2
Cast	2.83823	0	0	3.58958	2.24891	0	0	3.67512	pattern-2
Glrx	1.61793	0	0	1.67479	20.2197	0	0	23.662	pattern-2
Med10	3.65468	0	0	1.69344	20.5882	0	0	8.08186	pattern-2
Mrpl36	1.52632	0	0	1.70323	22.091	0	0	25.0194	pattern-2
Atp8a2	2.5579	0	0	1.66917	4.88859	0	0	4.54062	pattern-2
Rb1	3.85389	0	0	3.89432	26.114	0	0	20.8634	pattern-2
Slc22a17	1.59809	1.56378	0	1.60855	127.779	146.478	0	144.179	pattern-2
Top3b	2.04353	2.41065	0	0	23.4851	31.6508	0	0	pattern-2
Adamts1	8.60522	2.61107	3.01927	4.29693	5.40971	2.96121	3.54008	3.58372	pattern-2
Cbr3	2.27594	0	0	2.6284	1.74176	0	0	1.34337	pattern-2
Rps6ka2	4.13961	3.52855	1.74645	1.7526	8.10891	6.38123	4.27065	3.58071	pattern-2
Ptk7	4.54507	1.65301	0	0	11.6826	3.48202	0	0	pattern-2
Smchd1	3.64246	0	1.55593	3.19534	11.7837	0	7.70948	10.188	pattern-2
Prrc2a	11.7019	9.55267	6.43537	10.5123	45.8877	37.8591	30.4077	40.5826	pattern-2
Cep192	8.99805	0	0	5.94769	2.78076	0	0	1.07579	pattern-2
Smad2	14.7779	3.74066	4.018	4.4923	14.5573	9.97649	11.2935	10.4597	pattern-2
Dctn4	1.93525	2.13162	0	1.58006	23.9533	29.1059	0	25.7683	pattern-2
Tle4	2.22388	0	0	2.30531	6.78991	0	0	5.2344	pattern-2
Cbln2	10.009	0	0	2.4782	7.45432	0	0	0.69583	pattern-2
Slc22a6	3.70008	0	0	1.57154	3.39068	0	0	1.87903	pattern-2
Carnmt1	3.49306	1.8056	1.56453	1.72723	10.4958	7.06487	6.11941	6.85032	pattern-2
Prpf19	4.69915	4.77782	0	4.20716	125.027	140.143	0	126.636	pattern-2
Zfpl1	1.99942	2.06627	0	1.64818	20.4486	18.972	0	19.5967	pattern-2
Il33	2.03613	0	0	1.95989	10.4749	0	0	13.2781	pattern-2
Pdcd4	1.61054	0	0	1.51052	33.4924	0	0	29.5513	pattern-2
Faap100	7.1461	7.39457	6.21907	6.37216	12.2885	13.7899	7.2279	6.66164	pattern-2
Shmt2	3.03603	2.18502	1.65049	0	27.2527	12.9533	13.3636	0	pattern-2
Ifitm3	2.20113	0	0	1.78257	10.664	0	0	7.95943	pattern-2
4833439L19Rik	1.57388	1.64927	0	0	67.7057	83.4798	0	0	pattern-2
Cfap126	2.38221	0	0	2.08691	4.12593	0	0	3.13205	pattern-2
Frmd4a	39.5078	19.262	17.2017	14.3332	36.6884	14.9477	10.5454	7.3505	pattern-2
Rbm18	1.68847	1.65623	0	0	29.6325	38.3352	0	0	pattern-2
Wdr5	1.7688	1.93103	0	0	12.1785	9.60652	0	0	pattern-2
Ttc17	5.65638	4.15634	0	3.81813	20.6132	15.6793	0	18.8424	pattern-2
Fbn1	6.9666	6.09424	2.96968	0	1.58133	1.43821	0.644895	0	pattern-2
Cd93	10.5595	4.06189	3.46193	0	3.04459	1.50971	0.899653	0	pattern-2
Rae1	2.09425	0	0	2.20285	22.8909	0	0	16.6041	pattern-2
Pmvk	1.5359	0	0	1.63867	32.5627	0	0	22.4009	pattern-2
Plrg1	1.66791	0	0	1.81376	29.8504	0	0	26.6082	pattern-2
Kcnq5	19.3783	12.3058	8.87676	10.7389	4.64444	1.56616	0.273038	0.246261	pattern-2
Lrba	1.74042	0	0	1.73474	6.14502	0	0	7.2609	pattern-2
Sh3d19	8.81878	4.9781	4.49006	2.71764	9.4765	7.1635	5.48273	4.86439	pattern-2
Rnf115	1.55314	0	0	1.54366	33.2008	0	0	44.5607	pattern-2
Mettl14	1.63683	0	0	1.62392	11.5208	0	0	10.5159	pattern-2
Nfia	8.73261	5.29383	3.92404	5.72778	41.5315	23.8495	13.8576	17.7397	pattern-2
Lypla2	1.84804	1.5955	0	1.5845	38.8695	42.8379	0	38.1644	pattern-2
Ddost	1.74735	1.71582	0	1.61639	52.2321	41.2407	0	35.1087	pattern-2
Tmem222	1.55563	0	0	1.63596	35.0747	0	0	47.7885	pattern-2
Mrps15	1.51123	0	0	1.52934	37.0349	0	0	43.636	pattern-2
Rcc1	3.34554	1.55125	0	0	15.9694	6.58693	0	0	pattern-2
Abcb8	1.97854	0	0	1.65214	12.8048	0	0	13.5841	pattern-2
Naaa	1.92363	2.00638	0	0	11.1511	16.9269	0	0	pattern-2
Aacs	1.89038	1.54668	0	0	22.0118	16.8755	0	0	pattern-2
Ube3b	1.53145	0	0	1.79399	18.7606	0	0	18.8421	pattern-2
Hsph1	4.84322	3.61135	3.46745	3.73547	39.1918	32.9662	30.0788	32.8988	pattern-2
Tmem176b	1.56108	1.64927	0	0	49.0606	36.9983	0	0	pattern-2
Clcn1	5.22127	0	0	7.43461	1.22637	0	0	2.9914	pattern-2
Mrps33	1.78038	0	0	1.51956	61.9853	0	0	73.3263	pattern-2
Slc37a3	3.85175	3.93482	2.44058	2.85518	23.9747	25.1892	17.1648	19.064	pattern-2
1700003E16Rik	12.4875	0	0	11.0545	1.72009	0	0	1.63264	pattern-2
Grin2b	20.9023	14.9578	2.01206	0	4.01402	1.88601	0.470324	0	pattern-2
Lipt2	3.30428	3.13851	2.5037	2.64717	5.0364	4.40609	3.69009	3.76323	pattern-2
Slco2b1	6.5701	0	0	2.42491	4.31607	0	0	2.07342	pattern-2
Eif3c	3.47571	1.68837	1.71885	1.90394	57.6204	41.7634	39.6548	42.2884	pattern-2
Mettl10	1.52714	0	0	1.59559	31.6735	0	0	30.8129	pattern-2
Rrm1	2.11112	1.56798	1.58813	1.62112	38.5275	12.1774	9.41281	10.9014	pattern-2
Aff2	5.63405	0	0	2.85369	4.47907	0	0	1.48203	pattern-2
Ophn1	1.89014	0	0	1.90822	18.3875	0	0	18.5154	pattern-2
Col4a5	4.41125	3.54217	0	0	3.9708	2.31107	0	0	pattern-2
Nlgn3	16.0793	12.7252	9.9537	13.1188	11.3258	10.4355	9.14229	10.326	pattern-2
Heatr3	1.87783	1.78704	0	1.59062	12.8316	17.7028	0	13.4748	pattern-2
Ciapin1	1.69741	1.54485	0	0	35.8373	31.2851	0	0	pattern-2
Usp10	7.49559	7.31256	5.08732	7.39294	54.6755	39.0723	0	38.0072	pattern-2
Cmtm3	4.72232	2.26382	0	1.76228	19.7777	11.2353	0	9.09488	pattern-2
Arv1	4.67922	0	0	4.81873	5.01402	0	0	5.38947	pattern-2
2810004N23Rik	6.2095	4.47139	4.25985	3.05025	10.5384	7.29949	6.94221	6.31236	pattern-2
Car12	4.35106	3.44378	0	0	2.03543	1.1215	0	0	pattern-2
Nme6	1.82745	0	0	1.90631	9.5522	0	0	7.30774	pattern-2
Zswim6	7.42456	3.3795	3.22866	3.45055	4.75778	2.87259	2.34747	2.35239	pattern-2
Cdo1	2.4957	1.71123	0	1.57967	24.8784	13.8336	0	9.83475	pattern-2
Usp37	4.29778	0	0	3.68708	6.40304	0	0	7.10138	pattern-2
Antxr1	5.02665	0	0	2.78042	4.88614	0	0	2.76933	pattern-2
D930015E06Rik	6.23994	2.37238	3.0181	1.82605	11.5491	2.94186	1.7499	2.08928	pattern-2
Ccnd3	2.61064	0	0	2.75356	18.7336	0	0	18.3587	pattern-2
Exosc1	1.63571	1.72355	0	0	12.2286	10.8524	0	0	pattern-2
Heatr5a	2.19294	0	0	2.64342	2.54801	0	0	2.7302	pattern-2
Pcyt1b	7.83549	6.02629	6.09101	6.18291	6.44875	5.39068	5.23731	5.40715	pattern-2
Tmem98	1.63045	1.54721	0	1.67878	8.72062	5.6993	0	6.71263	pattern-2
Haus8	9.54233	1.82909	1.50519	1.89151	14.4051	8.66717	8.5432	9.10847	pattern-2
Rcbtb1	1.80044	1.60014	0	2.06517	9.84368	12.1598	0	14.9403	pattern-2
Rnf38	12.9254	5.45119	5.18002	4.87789	27.6845	17.9715	14.5773	15.3487	pattern-2
Wdr18	1.54507	1.6351	0	1.52072	16.5487	13.8541	0	14.5617	pattern-2
Ggta1	11.5448	7.74031	2.96737	0	1.8136	1.24756	0.856728	0	pattern-2
Pphln1	3.86934	0	1.50982	0	9.13469	0	6.40084	0	pattern-2
Gmip	3.87216	2.49264	0	0	4.44681	1.87734	0	0	pattern-2
Frem2	50.0025	2.88622	6.54344	0	3.90481	1.39026	0.579263	0	pattern-2
Zfp146	7.25408	5.5367	5.0735	5.26799	27.5719	20.7642	19.0958	20.0022	pattern-2
Fam168b	1.65455	0	0	1.56559	70.6981	0	0	75.5471	pattern-2
Pcdh18	20.8147	10.5035	3.19563	6.84456	3.85422	0.956419	0.488403	1.15287	pattern-2
Ndufv1	1.51306	1.5379	0	0	71.5448	90.4348	0	0	pattern-2
Rbm24	3.77092	3.35163	0	0	2.21423	2.56839	0	0	pattern-2
Smurf1	8.87727	7.28519	6.26917	3.97345	10.5082	7.31869	5.96727	4.04322	pattern-2
Bmp6	4.01876	1.90002	1.76669	0	4.83164	3.03988	2.89686	0	pattern-2
Atp6v1g1	1.6606	0	0	1.61116	87.8815	0	0	114.118	pattern-2
Tnfsf10	6.9617	0	0	4.31391	0.576099	0	0	0.515238	pattern-2
Lonrf1	8.87249	4.91113	2.32192	7.77049	1.96797	1.75312	1.44605	1.89935	pattern-2
Arhgap29	7.39555	7.07699	3.55256	3.67204	11.847	11.7404	6.72243	5.92506	pattern-2
Nhsl1	11.3076	6.58397	7.06978	6.1115	15.9769	7.42174	6.42921	5.50823	pattern-2
Aif1l	0	2.75502	0	6.40203	0	4.43538	0	9.55296	pattern-3
Bcap31	1.61653	2.01072	0	1.88964	33.8975	58.1723	0	59.1836	pattern-3
Pdcd2l	0	1.6019	0	1.71654	0	17.1873	0	15.4736	pattern-3
Plekha3	0	1.92414	0	1.98574	0	16.0874	0	22.8098	pattern-3
Psap	0	2.29585	0	3.74728	0	535.979	0	737.002	pattern-3
Pnpla6	0	1.54191	0	1.51446	0	12.8949	0	14.9587	pattern-3
Etfb	0	2.24601	0	1.87308	0	44.8909	0	46.7264	pattern-3
Wwox	1.55497	1.61769	0	3.37829	6.16178	8.91933	0	13.146	pattern-3
Ndufs3	0	1.55459	0	1.6324	0	128.719	0	116.866	pattern-3
Gpr108	0	1.71159	0	3.27201	0	11.5279	0	14.589	pattern-3
Epor	3.01674	6.75447	0	9.60304	0.979902	1.46651	0	1.88399	pattern-3
Hyi	0	5.42805	0	4.54337	0	20.0264	0	19.5223	pattern-3
Mvd	0	3.09096	0	1.82605	0	21.7711	0	9.79876	pattern-3
Hfe	0	1.83668	0	4.71606	0	3.70338	0	5.54025	pattern-3
Mrpl49	0	2.4374	0	2.17204	0	26.1809	0	24.0183	pattern-3
Ap2s1	0	1.72189	0	1.72098	0	141.663	0	117.368	pattern-3
Cbx5	0	1.60112	0	1.54555	0	23.8145	0	22.3758	pattern-3
Faf1	0	1.72038	0	1.76922	0	17.3525	0	14.9821	pattern-3
Git1	0	1.67284	0	1.62082	0	19.2579	0	26.0496	pattern-3
Psmb1	0	1.64546	0	1.56873	0	169.14	0	137.322	pattern-3
Mtmr1	0	2.39425	0	2.44229	0	14.8555	0	16.2379	pattern-3
Ppdpf	1.5442	1.79109	0	1.51956	77.8296	90.2726	0	70.459	pattern-3
Pitpna	0	1.56768	0	1.65266	0	157.624	0	152.085	pattern-3
Shroom1	0	3.42291	0	12.9457	0	0.59935	0	1.16575	pattern-3
Ahr	0	8.26507	0	8.59111	0	0.634259	0	1.03108	pattern-3
Cd70	0	1.53057	0	3.42228	0	1.20655	0	1.76204	pattern-3
Syne4	0	2.73148	0	2.14778	0	12.7064	0	12.4516	pattern-3
Pex3	1.60655	3.68237	1.62983	3.38369	13.2338	17.6562	12.9295	15.6354	pattern-3
Reep3	0	2.02035	0	1.58798	0	19.9316	0	11.5752	pattern-3
Hsf2	0	1.92199	0	1.75288	0	17.8486	0	11.5248	pattern-3
Ikbip	4.48471	6.20572	5.85781	9.33844	7.85372	9.05016	9.062	11.2383	pattern-3
Tcp11l2	0	2.69937	1.7576	2.4396	0	20.1902	17.2261	18.9319	pattern-3
Mybpc1	0	1.61393	0	1.66935	0	23.1767	0	24.9954	pattern-3
Uqcr11	0	2.23026	0	1.62632	0	675.088	0	437.88	pattern-3
Vdac1	1.55375	1.52532	0	2.07374	200.663	242.523	0	247.942	pattern-3
Tcn2	0	1.67835	0	1.83571	0	9.88061	0	10.1383	pattern-3
Arf5	0	1.62584	0	1.79782	0	132.348	0	100.027	pattern-3
Drg2	0	1.74485	0	1.51875	0	28.4547	0	31.4082	pattern-3
Rnaseh1	1.53927	1.93872	0	1.94555	4.35852	4.26989	0	4.6815	pattern-3
Dld	0	2.40518	0	2.33298	0	108.376	0	93.5795	pattern-3
Txndc17	0	2.31422	0	1.55719	0	43.0095	0	30.0528	pattern-3
Klhdc2	0	2.16466	0	2.18318	0	101.668	0	95.0722	pattern-3
Adck1	0	1.9696	0	2.05674	0	8.01947	0	8.33217	pattern-3
Atxn3	0	2.0957	0	2.41466	0	5.63477	0	5.52559	pattern-3
Coq6	0	3.2867	0	2.59968	0	12.2217	0	14.3089	pattern-3
Rhobtb3	0	1.77546	0	1.97155	0	10.6493	0	9.31488	pattern-3
Mctp1	0	1.66895	0	2.06907	0	14.2061	0	16.8671	pattern-3
Col4a3bp	1.6534	3.67509	2.50998	5.83913	5.98995	9.51058	9.15345	14.2019	pattern-3
Oxct1	0	3.97948	0	1.94526	0	267.568	0	158.343	pattern-3
Twf1	0	1.51467	0	1.55862	0	67.1283	0	45.1176	pattern-3
Xrcc6	0	3.78514	0	3.58859	0	14.664	0	13.8944	pattern-3
Rogdi	0	1.57559	0	1.77249	0	55.996	0	58.7646	pattern-3
Oplah	0	1.53646	0	1.70251	0	10.2388	0	12.9575	pattern-3
Scrib	0	1.5119	0	1.61825	0	7.78274	0	7.87775	pattern-3
Atp5j	0	1.91654	0	1.59963	0	419.151	0	407.599	pattern-3
Cers5	0	3.31262	0	3.7551	0	27.8157	0	23.1257	pattern-3
Ivns1abp	0	1.51446	0	1.57312	0	76.4883	0	66.0725	pattern-3
Epas1	1.61611	1.98245	0	3.56848	6.08265	8.94632	0	13.0455	pattern-3
Uqcc2	0	1.72577	0	1.81254	0	135.988	0	144.254	pattern-3
Hdac3	0	1.53519	0	1.5111	0	45.0338	0	41.1329	pattern-3
Coro1b	0	1.57201	0	2.56799	0	76.6466	0	86.8577	pattern-3
Efemp2	0	2.12169	0	1.94716	0	10.7616	0	13.4011	pattern-3
Rnaseh2c	0	1.56051	0	1.57591	0	77.5761	0	57.0239	pattern-3
Ints4	0	2.21152	0	1.65214	0	16.0354	0	15.5186	pattern-3
Sacm1l	0	2.39865	0	2.21609	0	39.3915	0	48.431	pattern-3
Tubgcp2	0	1.56366	0	1.71312	0	12.2497	0	14.0983	pattern-3
Inpp5a	0	1.59554	0	1.86929	0	147.204	0	158.478	pattern-3
Fam195a	0	2.0682	0	2.18665	0	8.62166	0	9.30932	pattern-3
Rhot2	0	3.36725	0	3.81682	0	42.0481	0	48.2861	pattern-3
Mitd1	0	1.66971	0	1.51446	0	8.51732	0	7.86968	pattern-3
Farsb	0	2.20402	0	2.27169	0	34.7521	0	35.3487	pattern-3
2310035C23Rik	1.56038	1.80412	0	1.67679	16.6993	24.927	0	21.7774	pattern-3
Klhl12	1.71532	2.03002	1.7678	2.1254	11.2296	14.2621	12.5871	15.2373	pattern-3
Atp1b1	0	1.52554	0	2.01759	0	571.001	0	960.249	pattern-3
Bpnt1	0	1.58675	0	1.60683	0	35.2605	0	39.0356	pattern-3
Hsd17b7	0	4.05151	0	3.01403	0	9.51416	0	7.87906	pattern-3
Vim	0	2.06627	0	2.20285	0	111.715	0	124.195	pattern-3
Mrrf	1.85528	2.25411	1.88571	2.19213	6.71987	10.9376	7.50537	11.4469	pattern-3
Rbms1	3.60135	3.54375	0	4.62747	17.3669	11.1036	0	17.7696	pattern-3
Itgav	0	1.62476	0	3.84004	0	9.24618	0	19.2644	pattern-3
Psma7	0	1.63563	0	1.74791	0	210.647	0	173.105	pattern-3
Map1lc3a	0	1.60765	0	2.03099	0	94.2364	0	76.06	pattern-3
Kpna4	2.23582	3.82317	2.2916	2.57928	20.0607	27.6679	19.438	23.4378	pattern-3
Sike1	0	2.21482	0	1.83867	0	18.4207	0	15.9213	pattern-3
Gucy1b3	0	1.74388	0	2.46719	0	39.0867	0	36.4411	pattern-3
Nsmaf	0	3.82273	0	3.43787	0	20.4108	0	28.9783	pattern-3
Exosc3	0	2.21152	0	3.76779	0	12.235	0	13.9898	pattern-3
Park7	0	2.09361	0	1.58117	0	137.86	0	148.346	pattern-3
Orc5	0	1.57937	0	1.63981	0	19.0519	0	15.3248	pattern-3
Apbb2	9.07494	13.3814	9.64679	11.7931	7.00414	14.1295	9.69586	11.3107	pattern-3
Slc41a3	0	1.83052	0	2.07524	0	9.8477	0	10.4665	pattern-3
Strap	3.58216	10.059	1.84935	4.22232	65.637	88.3245	64.605	64.7281	pattern-3
Ndufb11	0	1.6071	0	1.50757	0	142.628	0	115.367	pattern-3
Ifi30	0	1.64267	0	1.5899	0	3.96122	0	4.06642	pattern-3
Ints10	0	2.62383	0	2.74104	0	20.9851	0	15.2586	pattern-3
Rsl24d1	1.54739	1.64719	0	1.63076	38.6155	37.9621	0	35.127	pattern-3
Snx14	0	1.87263	0	1.79356	0	21.5714	0	23.0878	pattern-3
Cck	0	1.76262	0	1.88424	0	51.0178	0	85.442	pattern-3
Mapkapk3	3.79729	3.21419	2.62206	7.43461	1.56721	1.40293	1.35136	2.17023	pattern-3
D430042O09Rik	0	3.67337	2.09238	3.36546	0	2.33503	2.0144	2.31688	pattern-3
Gpbp1	5.9508	8.50803	5.58031	6.50719	52.0449	75.9861	48.8205	61.6562	pattern-3
Nup93	0	1.56337	0	1.74495	0	15.8297	0	12.1257	pattern-3
Ankrd54	0	1.71246	0	1.57618	0	12.0067	0	11.2233	pattern-3
Lpp	0	1.73464	0	2.09959	0	1.41013	0	2.1609	pattern-3
Brk1	1.94886	3.04794	0	2.16049	86.1069	111.897	0	86.6281	pattern-3
Mrpl34	0	1.51121	0	1.68309	0	39.8908	0	38.8617	pattern-3
Cab39	3.56195	4.56109	3.83331	5.46226	44.408	52.9628	49.0845	60.0575	pattern-3
Rbm42	0	1.58457	0	1.61173	0	36.3603	0	28.6244	pattern-3
Spryd3	0	1.54475	0	1.58103	0	62.1767	0	63.7112	pattern-3
Slc9a7	0	2.49993	0	4.51567	0	5.02441	0	6.60023	pattern-3
Cib2	0	1.57208	0	1.60772	0	20.0052	0	14.7453	pattern-3
Nme1	0	1.57955	0	1.68993	0	101.767	0	68.9673	pattern-3
Kcna6	7.72058	13.9507	9.33773	11.7741	7.2858	15.6808	11.2727	14.6621	pattern-3
Mylip	2.96517	4.81454	4.00389	7.11434	3.01788	3.48149	3.48666	4.82508	pattern-3
Ephx1	0	1.95238	1.79404	3.69059	0	18.2243	21.6882	33.2229	pattern-3
Cmc1	0	2.2726	0	1.54366	0	16.1308	0	14.2507	pattern-3
Gmcl1	0	3.53968	3.63606	3.52742	0	11.1738	10.9126	10.2968	pattern-4
Gria3	2.32782	4.35079	4.52652	5.051	7.35389	16.4308	17.0495	23.7756	pattern-4
Pnck	0	1.82506	1.84944	1.56545	0	26.2359	26.5948	25.5502	pattern-4
Ccne1	0	1.63906	2.15519	1.92749	0	5.29677	5.78661	5.37436	pattern-4
Med6	0	1.57266	1.62467	1.9955	0	16.4281	16.971	16.5421	pattern-4
Epdr1	2.33125	3.51421	3.64327	3.79675	12.473	38.9398	52.6274	59.9617	pattern-4
Tomm40	0	3.90933	3.69642	3.56055	0	38.4476	44.9679	36.3404	pattern-4
Cdip1	0	3.65365	3.61336	3.96909	0	88.1275	103.081	114.519	pattern-4
Lpcat3	0	2.46735	1.65605	1.85081	0	22.9444	22.8108	20.6734	pattern-4
Bcas2	0	1.78972	1.58377	1.73625	0	66.2715	60.9724	67.754	pattern-4
Pvalb	0	1.73571	2.07167	1.88416	0	893.367	965.629	814.556	pattern-4
Ttc9b	0	3.82642	2.48549	2.10272	0	26.1994	24.148	20.275	pattern-4
Rps15a	0	1.87398	1.55737	1.64646	0	438.4	411.595	342.326	pattern-4
AI597479	0	1.60254	1.55557	1.88461	0	18.5595	13.607	18.8196	pattern-4
Pea15a	0	1.83668	1.88222	2.11265	0	213.52	190.271	210.523	pattern-4
Xk	0	2.98911	2.54724	4.55315	0	5.65058	5.32722	10.6712	pattern-4
Ctsa	0	1.63192	2.16987	2.01281	0	69.1571	70.3781	63.5378	pattern-4
Srsf1	0	2.92995	3.29076	3.35668	0	166.193	166.232	159.661	pattern-4
D8Ertd738e	0	1.76113	1.54693	1.69257	0	106.191	102.294	94.1977	pattern-4
Gabra6	0	2.16265	1.61503	1.70448	0	460.517	451.222	447.445	pattern-4
Dynll2	1.71425	5.17782	4.98278	5.39133	157.149	257.823	230.869	250.629	pattern-4
Arsg	0	2.43321	2.98559	4.1984	0	6.12772	6.75254	9.264	pattern-4
Sh3yl1	0	2.28518	2.07284	2.52057	0	6.80837	5.54332	5.3403	pattern-4
Rffl	0	3.62845	4.8125	4.05099	0	7.46753	7.27433	5.81796	pattern-4
Cacna1g	7.62097	10.5888	8.6249	8.82571	25.6589	74.0837	55.0784	47.3287	pattern-4
Rps6ka5	2.9095	5.60208	4.66623	5.30194	6.28658	11.8096	9.01368	12.017	pattern-4
Numb	0	1.64144	1.71048	1.60538	0	14.6422	18.9937	16.2266	pattern-4
Degs2	0	9.87217	8.29343	6.75874	0	6.44171	5.31275	5.92562	pattern-4
Lrrc16a	0	3.27226	3.13964	2.03881	0	10.4589	7.87957	7.63864	pattern-4
Gcnt2	0	5.64124	6.03619	5.69069	0	1.02723	0.926577	1.07426	pattern-4
Lman2	0	1.81856	1.64623	2.00617	0	21.9991	22.1616	21.1852	pattern-4
Cxcl14	0	2.56267	1.80999	2.10745	0	21.3281	21.7318	21.6057	pattern-4
Fam107a	0	1.96426	1.6701	1.87346	0	217.245	264.886	224.704	pattern-4
Laptm4b	0	1.6015	1.50461	1.54146	0	53.873	58.7076	73.5862	pattern-4
Sybu	2.08112	3.39711	3.93994	3.80699	13.5094	32.9255	40.1382	31.3768	pattern-4
Mpv17l	4.06976	7.00505	6.63659	8.05533	10.7033	22.2595	17.8259	23.0364	pattern-4
Ntan1	0	2.31772	1.60264	1.51818	0	59.5046	55.8936	54.8455	pattern-4
Ap2m1	0	1.89507	1.61279	1.61789	0	242.276	224.345	215.454	pattern-4
Pfdn1	0	1.62442	1.6956	1.69533	0	43.8697	43.4191	36.4584	pattern-4
Gabbr1	1.78367	7.86584	7.82177	7.97058	105.747	158.631	163.629	173.591	pattern-4
Vegfb	0	1.55168	1.80957	2.19118	0	26.5892	30.3195	38.6497	pattern-4
Itga7	0	1.73597	1.65058	1.63992	0	12.0236	14.6615	11.249	pattern-4
Pstpip2	0	2.45197	3.17454	2.31911	0	2.07453	2.77607	2.02177	pattern-4
Clns1a	0	1.60969	1.52732	1.55481	0	44.5422	38.6241	37.8964	pattern-4
Psmd13	0	1.54083	1.52524	1.56953	0	88.5262	78.5531	70.0881	pattern-4
Ogfrl1	3.50973	5.66583	5.4389	6.62662	12.5759	39.6507	38.2943	60.3851	pattern-4
Iars2	0	1.90556	1.88631	1.7819	0	14.0104	13.1105	15.1593	pattern-4
Fbln7	0	3.92846	3.57606	4.68105	0	1.16844	1.60319	1.79901	pattern-4
Etfdh	0	4.53677	4.2209	3.92841	0	19.1037	17.7295	17.6459	pattern-4
Olfm3	2.34838	4.17233	4.41816	4.50092	4.91324	69.2419	70.0308	68.6876	pattern-4
Aimp1	0	1.65442	1.56529	1.67312	0	41.4342	40.5936	40.7245	pattern-4
Ppp3ca	1.85226	3.28998	3.20468	3.40655	89.8483	210.316	204.722	220	pattern-4
Wls	0	2.06627	1.68236	1.70846	0	21.2122	17.9975	22.4235	pattern-4
Tmod1	3.2094	6.72411	5.82305	5.69566	5.42826	26.4639	24.0394	21.2954	pattern-4
Capzb	0	4.28559	4.79345	4.84165	0	120.171	113.312	91.9304	pattern-4
Map3k6	0	1.70276	2.07013	1.91539	0	3.11467	4.23133	3.29048	pattern-4
Per3	0	6.9831	5.06775	7.63345	0	5.91898	6.57235	8.67028	pattern-4
Agtrap	0	3.19003	3.21852	3.86057	0	3.19683	3.28197	4.22409	pattern-4
Htt	0	4.8175	5.47475	5.27037	0	6.79201	8.11006	9.87356	pattern-4
Arpc1a	0	2.05276	2.12122	1.94981	0	86.182	76.1125	78.4568	pattern-4
Mkrn1	2.53764	4.28559	5.64997	4.28145	61.4296	73.9714	77.5865	74.5995	pattern-4
Wnt7a	3.54407	4.39076	4.85411	4.59132	4.23873	25.4182	36.5198	25.6779	pattern-4
Aebp2	2.93534	4.57809	6.10366	5.44423	16.2232	19.6107	21.3216	20.01	pattern-4
Lcmt1	0	2.42705	1.90216	2.38642	0	50.5962	43.0445	42.0348	pattern-4
Flna	0	2.44891	1.61221	1.6038	0	40.6347	27.117	20.2246	pattern-4
Irak1	2.04741	6.13301	3.55198	3.81668	24.0933	30.7362	25.6466	25.0744	pattern-4
Nudt7	0	2.50904	1.95651	2.12971	0	5.10429	4.29515	5.7735	pattern-4
Ubash3b	2.29666	3.99204	4.36153	4.72815	7.66998	11.9654	12.6623	14.9968	pattern-4
Snapc5	0	1.7065	1.65828	1.60565	0	23.9579	18.9553	23.6811	pattern-4
Prr5l	3.51868	5.6545	6.63865	6.17015	1.56361	4.0221	6.10191	5.49429	pattern-4
Polr2f	0	1.7312	1.95356	1.79339	0	58.7565	65.3912	52.8225	pattern-4
Galnt9	2.328	3.23129	3.78397	3.64187	6.10817	20.7555	30.9528	28.4911	pattern-4
Trappc8	0	1.79189	1.61618	2.07189	0	16.4774	14.3631	17.675	pattern-4
Gtpbp6	0	1.7198	2.94499	1.98256	0	32.4001	39.3613	35.5345	pattern-4
Armcx1	2.13442	4.01345	3.89105	4.4273	20.6764	34.6257	33.9229	35.8053	pattern-4
Kcnk1	3.63441	3.9483	3.92352	3.85467	40.2841	118.379	119.182	109.804	pattern-4
Gpbp1l1	0	2.08714	1.86934	1.88679	0	19.4062	16.8648	23.19	pattern-4
Arhgap27	0	2.81625	3.78678	3.79642	0	3.52183	5.71868	6.82863	pattern-4
Kctd9	0	2.04076	1.76582	1.93798	0	13.8478	12.7398	18.5152	pattern-4
Lrrn1	2.80394	4.13008	4.13794	4.24983	34.6153	56.4808	55.4328	52.8099	pattern-4
Tmx4	2.79107	3.1568	3.05806	3.33965	22.6366	36.4504	29.0054	40.5943	pattern-4
Tle2	0	1.52419	1.62361	1.93148	0	24.7708	37.3182	48.2912	pattern-4
Dopey1	7.67321	10.4891	9.86439	10.2071	11.3043	18.2696	16.6273	19.633	pattern-4
Parm1	3.72451	5.97051	5.26219	5.92153	3.62826	10.1382	8.48864	8.49529	pattern-4
Anapc13	0	1.90504	1.71398	2.13237	0	48.6991	60.24	54.1216	pattern-4
Eif1	0	2.04461	1.73929	1.95888	0	361.665	307.936	339.382	pattern-4
Galt	0	1.76035	1.591	1.52989	0	52.3974	53.1518	55.8359	pattern-4
Myrf	0	3.46947	4.24095	3.30799	0	6.05927	6.8294	5.3524	pattern-4
Gadd45a	3.58283	4.59812	5.1701	5.35365	6.35824	7.96053	8.72874	8.59643	pattern-4
Unc93b1	0	1.87495	1.8757	1.81735	0	4.21243	4.29887	2.87687	pattern-4
Dennd4c	5.46666	7.34068	6.85435	6.42612	3.80014	5.48481	5.28591	4.69851	pattern-4
Tmem237	0	1.73577	1.72778	1.60704	0	14.8151	13.4146	14.9234	pattern-4
Mical2	0	2.00723	2.61097	2.76683	0	31.7062	48.7833	50.9416	pattern-4
Lasp1	0	3.05297	3.51589	3.30746	0	53.1274	44.6823	47.9568	pattern-4
Rras	0	1.63152	1.51278	2.09539	0	9.66121	9.84863	10.4066	pattern-4
Slc19a3	0	9.05222	7.81155	8.73272	0	2.12582	1.88509	2.5614	pattern-4
Polr3k	0	3.22811	2.27894	2.51492	0	32.3476	21.1525	30.5229	pattern-4
Rab3gap2	0	1.86292	1.93513	2.72962	0	10.6556	12.0334	12.2987	pattern-4
Kyat1	0	1.53383	1.7576	1.81613	0	9.01333	10.9656	10.7026	pattern-4
Rxrb	3.92125	5.09229	5.29042	5.47414	23.543	28.4819	31.5218	30.1661	pattern-4
Serpinf1	0	1.50087	1.54116	0	0	11.791	16.2287	0	pattern-5
Pxmp4	4.14297	4.93297	3.74019	1.92749	8.3613	10.0865	8.66936	6.70325	pattern-5
Smarcb1	0	1.56827	1.50357	0	0	29.6625	28.5954	0	pattern-5
Fbxo9	0	3.78468	4.26084	0	0	60.3732	64.5191	0	pattern-5
Fkbp10	0	1.67835	2.03574	0	0	5.88065	5.42659	0	pattern-5
Mybpc3	1.58051	3.38388	3.08987	1.84757	9.30667	42.3266	33.863	18.5746	pattern-5
Ipo4	1.76407	7.52832	3.47448	2.00655	32.4641	40.8798	34.5941	32.7497	pattern-5
Irf9	5.11768	9.89403	0	0	3.55546	4.82355	0	0	pattern-5
Ocel1	0	7.92674	7.58329	0	0	2.41192	3.42586	0	pattern-5
Puf60	0	1.58378	1.56073	0	0	76.1442	87.5093	0	pattern-5
Emg1	0	1.77613	3.11042	0	0	35.829	42.4904	0	pattern-5
Ankrd13d	0	1.97954	2.65645	0	0	14.33	16.8124	0	pattern-5
Pdk1	0	1.70549	1.68372	0	0	6.16888	6.14631	0	pattern-5
Cpt1c	1.87546	2.75502	3.05241	0	16.7862	26.8317	30.0517	0	pattern-5
Derl3	0	3.27979	4.3141	0	0	0.910811	1.87569	0	pattern-5
Sirt2	0	2.62063	1.51949	0	0	184.469	159.656	0	pattern-5
Lage3	1.86715	2.12169	2.06776	0	26.9507	25.8324	26.5811	0	pattern-5
Rnf5	1.74857	2.19235	2.05779	0	38.7309	37.1781	40.055	0	pattern-5
Hsd11b1	0	1.91321	1.81265	0	0	44.4126	51.9705	0	pattern-5
Tnnc2	0	2.07095	1.8768	0	0	3.07471	2.53984	0	pattern-5
Rab5c	0	1.57579	1.5961	0	0	92.9461	84.2863	0	pattern-5
Cdc27	6.52958	9.52668	4.56126	4.84656	13.906	17.7349	11.5802	13.5004	pattern-5
Cdc34b	0	29.3869	23.9672	0	0	0.42709	0.407573	0	pattern-5
Slirp	2.10683	2.05276	2.635	0	62.8501	86.823	93.1778	0	pattern-5
Mterf3	3.1079	5.96922	0	0	20.5219	25.8949	0	0	pattern-5
Ankra2	1.53792	1.58848	1.72999	0	21.9422	29.7156	24.7545	0	pattern-5
Samm50	1.53282	1.54907	1.50678	0	39.5715	38.422	40.2585	0	pattern-5
Bcl6	0	1.79574	3.55132	0	0	8.97601	16.6343	0	pattern-5
Mzt2	1.5822	1.54679	1.53139	0	19.2616	20.4547	21.8802	0	pattern-5
Cpox	0	1.59266	1.65291	0	0	13.4938	11.864	0	pattern-5
Ehhadh	0	6.88756	4.89997	0	0	1.40984	1.47166	0	pattern-5
Kansl2	1.58796	1.91045	1.84504	0	39.3332	33.607	33.8539	0	pattern-5
Fhl1	0	1.85103	1.60091	0	0	51.6498	51.3711	0	pattern-5
Ankhd1	7.61743	10.7713	8.14504	8.29743	18.6934	23.3382	18.7186	19.8347	pattern-5
Lars	0	1.50274	1.95447	0	0	12.1243	10.2025	0	pattern-5
Fads3	1.91447	2.05835	2.15519	0	7.58507	7.19759	5.97313	0	pattern-5
Rce1	0	1.50679	1.53606	0	0	12.3328	13.1609	0	pattern-5
Cd151	1.6462	1.80021	1.65476	0	19.7725	18.1782	19.5613	0	pattern-5
Cyp27a1	0	1.6071	1.59782	0	0	7.33303	8.98034	0	pattern-5
Smyd2	1.54898	1.89723	1.67246	0	19.0842	26.7095	29.6164	0	pattern-5
Slc2a8	0	3.84255	3.18148	0	0	8.47356	10.9842	0	pattern-5
Dpp7	0	1.65629	1.50688	0	0	10.4041	14.5943	0	pattern-5
Hat1	1.72889	1.9106	1.88878	0	16.9068	18.4504	14.1809	0	pattern-5
Slc52a3	3.77092	6.06105	0	0	0.776081	1.29296	0	0	pattern-5
Zmat3	1.93692	5.82709	0	0	5.47193	10.6859	0	0	pattern-5
Gclm	0	1.67557	1.61469	0	0	65.4236	54.5541	0	pattern-5
Odf2l	0	1.5825	1.91468	0	0	10.3747	8.33995	0	pattern-5
Gtf2b	1.52765	2.3745	2.06412	0	20.7588	26.7345	28.0406	0	pattern-5
Toporsos	1.97471	3.88529	0	0	3.94199	5.21778	0	0	pattern-5
Car9	0	1.73829	1.52173	0	0	14.0221	11.4093	0	pattern-5
Plin2	0	1.63261	1.60176	0	0	15.71	13.9068	0	pattern-5
Pomgnt1	0	2.60197	3.5507	0	0	27.8706	25.5823	0	pattern-5
Azin2	0	4.59171	8.30864	0	0	14.2459	17.9806	0	pattern-5
Stx12	0	1.5413	1.59392	0	0	53.7624	47.9216	0	pattern-5
Smarcd3	0	1.64579	1.50309	0	0	58.258	36.1613	0	pattern-5
Tbc1d14	7.19368	13.8216	2.78984	2.79027	20.9596	24.3526	19.0574	18.7684	pattern-5
Psmd9	2.08168	1.95006	1.52969	0	21.0325	18.6907	16.1537	0	pattern-5
Ssc4d	0	9.18341	8.40333	0	0	2.05894	1.20384	0	pattern-5
Hibadh	0	2.09907	1.63519	0	0	52.1335	50.0568	0	pattern-5
Pop4	0	1.5563	1.56176	0	0	27.2363	23.4555	0	pattern-5
Prr14	1.65526	1.69507	1.5741	0	19.4932	18.4705	23.3104	0	pattern-5
Bcat2	0	1.8615	2.72009	0	0	6.35621	9.16612	0	pattern-5
Cul4b	1.77043	2.13055	0	0	10.8983	15.4552	0	0	pattern-5
Rbm41	2.33375	3.22811	0	0	4.00134	3.9695	0	0	pattern-5
Arhgef7	9.61071	12.2015	12.3976	7.68394	62.7424	74.7943	79.594	58.0045	pattern-5
Pdgfrl	0	4.51518	3.10686	0	0	1.56799	1.31816	0	pattern-5
Tldc1	2.06147	2.24483	1.84363	0	3.99546	4.44589	4.11763	0	pattern-5
Scn11a	0	5.51005	3.49998	0	0	0.705799	0.424876	0	pattern-5
Hid1	1.65838	1.60763	1.60324	0	19.6559	26.4353	25.5548	0	pattern-5
Tmub2	3.37207	3.53444	3.56828	3.43075	25.5002	34.214	34.7808	30.9257	pattern-5
Gna11	1.81649	1.66143	1.61518	0	29.0697	26.9979	28.0293	0	pattern-5
Art3	4.09512	26.7467	0	0	2.28236	7.38677	0	0	pattern-5
Map2k2	0	1.98194	3.6742	0	0	37.832	46.7074	0	pattern-5
Plekhj1	1.51261	1.53035	1.56636	0	17.6027	23.7653	24.8461	0	pattern-5
Anapc10	0	1.58623	2.13042	0	0	7.52664	6.65828	0	pattern-5
Mgarp	0	3.27979	2.92933	0	0	0.516574	0.507715	0	pattern-5
Zc3h7a	0	2.11896	2.57289	0	0	33.2702	36.0493	0	pattern-5
Mturn	4.44866	4.30797	2.66303	0	28.7907	28.4544	20.8851	0	pattern-5
Fau	0	1.52578	1.78028	0	0	377.137	369.901	0	pattern-5
Fig4	1.71351	2.19382	1.65596	0	11.0656	9.75334	9.29191	0	pattern-5
Creb3l2	0	3.03053	2.1896	0	0	1.37518	1.18879	0	pattern-5
Vps50	1.87031	0	1.82768	1.69703	15.758	0	19.9958	20.1091	pattern-6
Coasy	9.60095	3.57087	5.49855	3.69354	16.4991	12.4158	13.8997	12.3566	pattern-6
Slc1a5	4.78243	0	3.06248	0	4.73574	0	1.56904	0	pattern-6
Ccdc94	1.96826	1.74138	2.50586	1.68471	4.29442	3.95071	5.79069	4.26225	pattern-6
Abcf3	1.50637	0	1.62948	0	29.7951	0	46.4936	0	pattern-6
Fancl	4.37498	0	2.13042	0	6.01517	0	4.23124	0	pattern-6
Chmp2b	1.69655	0	1.51469	0	22.7493	0	26.5303	0	pattern-6
Sgta	1.92358	1.67181	3.48488	1.59974	57.5389	52.8607	67.0717	52.0648	pattern-6
Aamp	1.99555	2.06709	3.66496	1.96869	56.8735	62.0225	72.0547	60.5555	pattern-6
Arpc2	1.66255	0	1.62796	1.62167	96.2338	0	79.7704	73.2977	pattern-6
Tfpt	1.50614	0	1.66979	1.57986	15.9854	0	25.1044	22.2247	pattern-6
Tspan31	1.50571	0	1.6248	0	36.1508	0	32.7733	0	pattern-6
Hnrnph1	2.49759	1.62471	2.17757	0	348.741	224.487	237.556	0	pattern-6
Atp6v0e	1.72072	0	1.55205	1.57425	42.5346	0	45.5602	45.7546	pattern-6
Zfp207	1.97164	0	1.82843	0	91.6783	0	65.678	0	pattern-6
Ppp2r5c	1.71268	0	1.69049	0	29.3443	0	24.3873	0	pattern-6
Slc2a4	1.59125	0	2.99411	0	4.16265	0	6.31144	0	pattern-6
Rars	1.99857	0	2.2607	0	31.8621	0	25.9505	0	pattern-6
Atp6v0a1	1.51449	0	1.50502	1.50355	53.4372	0	71.4213	69.5551	pattern-6
Herc4	3.41123	0	4.9501	0	6.18885	0	5.74556	0	pattern-6
Prpsap2	1.74229	0	1.83141	1.62247	29.3702	0	26.4856	25.2589	pattern-6
Lgmn	1.63774	0	1.6163	1.6672	57.6886	0	76.4413	64.0744	pattern-6
Fcf1	2.09929	0	2.4564	2.1894	27.1574	0	23.93	26.3896	pattern-6
Sugt1	1.85733	0	1.55016	1.83188	30.486	0	29.0125	31.3284	pattern-6
Bin3	4.19728	0	2.85925	2.63883	6.47276	0	4.97468	4.30367	pattern-6
Pdzd2	33.1718	16.4898	19.8342	13.4531	4.07995	1.16551	1.00157	0.911539	pattern-6
Tbc1d31	6.89252	0	4.52715	4.18106	4.70476	0	3.22085	2.91705	pattern-6
Nubp1	3.01107	2.21638	2.27245	0	9.67238	7.54448	8.32819	0	pattern-6
Usp7	3.27479	0	3.45541	3.40214	32.9308	0	36.9526	45.5383	pattern-6
Snap29	3.17511	0	3.37852	3.38157	10.2149	0	7.8725	7.92179	pattern-6
Atp5o	1.51025	0	1.85498	0	336.65	0	338.135	0	pattern-6
Tmem176a	5.00372	0	2.92933	0	10.0646	0	5.17422	0	pattern-6
Mut	1.84014	0	2.17527	0	7.4663	0	12.9969	0	pattern-6
Atp6v0c	1.74042	0	2.48549	0	472.668	0	781.585	0	pattern-6
Srbd1	4.25249	0	2.37814	0	5.20156	0	2.19846	0	pattern-6
Pold4	1.50837	0	1.94988	0	8.86183	0	10.6911	0	pattern-6
Cnpy2	4.79248	3.67337	3.97554	2.79486	40.4889	32.5951	32.833	26.8624	pattern-6
Dctn2	1.5147	0	1.59442	0	93.6683	0	114.401	0	pattern-6
Sec61a2	3.24352	0	1.67731	0	31.1377	0	24.6023	0	pattern-6
Tmem14a	2.46952	0	3.92796	0	8.32965	0	17.1153	0	pattern-6
Zfand2b	1.551	0	1.98527	0	11.7968	0	14.5324	0	pattern-6
Copa	1.62759	0	1.58218	0	51.5339	0	43.8438	0	pattern-6
Atf3	16.993	0	9.05429	0	1.06063	0	0.710273	0	pattern-6
Orc4	2.11673	0	3.99454	0	36.7588	0	44.2514	0	pattern-6
Polr3c	1.71544	0	1.90509	0	11.9023	0	12.3655	0	pattern-6
Pias3	2.3241	0	1.87219	0	16.8379	0	17.4194	0	pattern-6
Rap1gds1	1.86984	0	1.6597	0	39.5904	0	47.2275	0	pattern-6
Rnf20	12.2585	8.97177	12.694	9.28012	18.1742	15.901	18.0494	15.5239	pattern-6
Aldh4a1	2.1066	0	1.66173	1.70878	8.61407	0	7.81216	8.15111	pattern-6
Akr7a5	1.73861	0	1.50586	1.56283	16.4262	0	19.498	15.8804	pattern-6
Cdk14	2.14652	0	1.56738	1.92749	17.72	0	9.33572	14.9874	pattern-6
Ints1	2.0737	1.75243	2.18761	0	8.67726	8.84419	9.9026	0	pattern-6
Tfr2	12.4005	0	8.87676	0	1.47646	0	0.897235	0	pattern-6
Uba3	1.7685	0	2.03209	0	33.5023	0	51.0112	0	pattern-6
C2cd5	1.6343	0	1.62722	0	14.1923	0	18.4947	0	pattern-6
Caprin2	2.88752	0	2.79618	0	4.76579	0	4.28894	0	pattern-6
Ing4	1.82348	0	1.78011	1.78257	40.6375	0	34.9683	31.7017	pattern-6
Kctd13	1.60028	0	1.5403	0	26.1294	0	39.8069	0	pattern-6
Rgs10	1.83679	0	1.97185	1.91618	25.8174	0	22.7723	18.5734	pattern-6
Pak3	4.91372	0	2.08604	0	10.7604	0	3.74812	0	pattern-6
Nsdhl	1.78492	0	1.54648	0	19.342	0	11.3511	0	pattern-6
Psmd10	2.40114	0	3.54776	2.60864	8.97424	0	9.90637	10.3903	pattern-6
Ggn	6.9617	0	3.0181	0	0.492813	0	0.35026	0	pattern-6
Slc25a38	1.74042	0	1.91738	1.76281	11.8864	0	16.7897	15.3422	pattern-6
Pccb	2.40264	0	2.14421	0	51.886	0	56.4756	0	pattern-6
Ptprm	1.62657	0	1.63162	1.69794	7.65537	0	10.5645	9.76738	pattern-6
Cnot6l	1.82832	0	2.24109	0	5.7092	0	8.0012	0	pattern-6
Grip1	6.55797	0	2.45818	0	4.96777	0	1.42062	0	pattern-6
Azin1	1.92774	0	1.68812	2.01579	81.0109	0	93.826	96.4824	pattern-6
Osbpl5	6.00794	3.48455	5.26629	5.09068	6.09751	3.13918	4.55219	5.26402	pattern-6
N4bp2	8.47648	0	4.97098	0	6.77734	0	2.49346	0	pattern-6
Fbxw17	2.42934	0	2.64172	0	9.52743	0	12.2468	0	pattern-6
Mphosph9	6.47588	0	5.69888	0	6.79894	0	6.84639	0	pattern-6
Ptov1	1.58727	0	1.78022	1.60724	212.932	0	170.275	157.763	pattern-6
Cul7	8.27106	6.24817	6.57899	4.87639	11.9042	9.87156	9.83621	9.07202	pattern-6
Dock10	4.11901	0	3.67982	0	6.16797	0	7.09523	0	pattern-6
Tlr4	18.2745	0	7.98908	0	0.432761	0	0.204867	0	pattern-6
Dap	1.59275	0	1.63646	0	10.8926	0	16.7195	0	pattern-6
Fndc3b	2.87999	0	2.25954	0	2.99502	0	2.78655	0	pattern-6
Zer1	3.21106	0	3.48437	3.41488	16.5908	0	27.1132	25.5019	pattern-6

## Sheet: negative correlation
Table S7. List of the 839 RNAs with strong positive or negative correlation between their methylation levels and expression levels.
symbol	P7-Enrichment Score	P14-Enrichment Score	P21-Enrichment Score	P60-Enrichment Score	P7-FPKM	P14-FPKM	P21-FPKM	P60-FPKM	pattern
Poldip2	2.08124	1.90463	1.71375	1.92464	53.7036	67.0186	80.1235	71.779	pattern1
Phyhip	4.00065	1.82352	1.75073	1.91708	27.0331	162.232	222.749	206.449	pattern1
Dusp3	4.38937	2.62179	2.60323	2.80074	16.4354	35.1666	32.181	36.9622	pattern1
Rrnad1	11.6988	5.87512	6.29187	6.62342	7.82395	11.6027	12.1142	11.7832	pattern1
Tomm40l	8.45104	6.30436	6.31803	6.71603	19.2033	34.7625	38.9677	33.7406	pattern1
Slc4a3	4.13091	3.70326	1.98387	1.77877	21.8357	25.5163	33.0864	33.2058	pattern1
Gprc5b	7.59235	7.05485	6.74427	6.93219	17.7789	79.5934	101.167	94.2696	pattern1
Syn2	5.03942	3.42421	3.57194	3.56262	40.9507	83.6026	82.337	76.9454	pattern1
Tenm1	32.0557	12.812	12.3314	16.0129	5.25474	13.5329	14.3723	14.8664	pattern1
Cacng2	13.6585	12.4826	12.9067	12.5709	17.1186	26.9374	23.8395	25.5767	pattern1
Grm1	9.75404	6.98303	6.8641	5.69534	12.8934	25.654	31.3575	31.9819	pattern1
Pde7b	9.57234	2.922	3.58621	3.30427	1.27533	3.04328	2.75071	3.15844	pattern1
Tnip1	6.20553	3.49412	1.78521	3.79305	9.35861	11.5975	14.4748	11.9552	pattern1
Rdh14	2.11635	1.87015	1.70259	1.80429	10.1697	20.6142	28.7108	24.2749	pattern1
Cluh	8.97996	7.34723	3.8576	4.27109	11.3394	11.8019	14.0137	14.3968	pattern1
Tppp	7.41015	5.39056	3.77721	5.51649	26.3443	59.5812	66.3315	49.8195	pattern1
Fgf9	5.56071	4.31233	4.63416	3.84254	12.5662	24.3149	22.2218	25.9281	pattern1
Wbp4	3.52562	1.73905	1.58558	1.58811	13.7495	17.8722	17.5464	18.588	pattern1
Josd1	9.37926	3.68427	5.02998	4.22067	13.7294	17.724	17.3477	18.3552	pattern1
Nell2	2.03401	1.78213	1.80154	1.90717	45.0719	88.4025	90.8238	75.7462	pattern1
Msrb2	9.04421	2.19532	2.24455	2.14648	5.6779	8.82913	9.88167	9.77554	pattern1
Asrgl1	6.19583	3.73983	2.65237	3.14469	71.9109	97.88	105.677	103.265	pattern1
Scyl1	4.70912	3.38904	1.69116	1.78735	21.4178	25.3711	34.2358	30.1796	pattern1
Add3	2.61064	1.73369	1.54543	1.55233	22.2009	38.5019	37.4666	36.2044	pattern1
Myadml2	6.30904	3.11216	3.12616	2.46849	0.49797	2.07797	2.8129	2.90968	pattern1
Klhl4	2.3035	1.79462	1.87078	2.05882	5.78344	16.529	13.7548	12.0034	pattern1
Gria4	5.95024	4.09944	3.96186	4.18597	36.1948	99.5289	91.9586	104.431	pattern1
Tmem70	1.81004	1.55627	1.7175	1.54331	21.4541	49.0467	38.4418	47.5223	pattern1
Fastkd2	2.63416	2.24682	2.18458	1.65869	7.26402	13.6518	13.2792	17.7536	pattern1
Kif26b	16.1619	15.3224	11.5802	11.2665	3.27799	3.22138	5.03633	4.87618	pattern1
Rabgap1l	7.89951	7.27299	5.44914	4.58322	17.2486	21.4413	26.2123	30.377	pattern1
Arpc5l	3.99561	1.76623	1.80848	1.92034	51.7198	78.9733	79.863	73.2077	pattern1
Phospho2	5.07974	4.63473	4.85341	4.52901	12.8041	22.672	19.7931	23.8551	pattern1
Tbc1d20	5.93048	4.81812	5.39357	4.92672	14.9856	21.0485	19.3698	20.4179	pattern1
Zfp639	3.45567	3.08753	3.28049	3.21048	17.9876	25.9426	22.9774	24.0306	pattern1
Dnajb4	3.83878	2.04737	2.25037	2.23995	20.9599	37.8963	31.6034	35.4221	pattern1
Pigo	12.7101	6.47251	7.69417	8.87074	7.58091	10.5175	10.9165	9.92121	pattern1
Errfi1	2.56161	2.2829	2.11616	2.18536	7.047	16.753	21.3095	21.7815	pattern1
Ociad2	2.48842	1.90066	2.01019	1.54778	6.01707	11.6424	9.90615	15.3054	pattern1
Cds1	2.41286	2.13328	1.87439	1.88401	10.0028	33.4109	40.0285	43.4991	pattern1
Tspan9	6.19039	3.72144	3.72849	3.65592	52.3577	163.6	170.387	168.823	pattern1
Tead4	8.26702	3.80456	2.3184	3.73063	0.322537	0.929879	1.46573	1.17291	pattern1
Zfp108	14.1555	4.89192	7.43937	5.56745	2.04764	2.79571	2.83454	2.88523	pattern1
Pik3c2a	8.61071	5.56705	5.50499	4.59759	5.21455	8.2465	7.20665	9.02859	pattern1
Rab39b	2.57001	2.08714	2.26722	2.03254	10.865	21.3554	15.3785	19.8624	pattern1
Mtm1	3.6466	2.13723	2.19164	2.21536	2.28081	6.18803	5.32748	6.36646	pattern1
Tm2d2	1.9296	1.50919	1.68793	1.62983	43.0121	65.6171	58.6781	57.7752	pattern1
Galnt7	5.0859	4.44982	4.29728	4.53536	4.26152	9.8066	10.1461	10.1313	pattern1
Il10ra	30.4574	7.32704	2.78892	5.18411	0.48704	1.4718	1.83295	1.76033	pattern1
Map4	11.5499	7.54271	5.39896	5.94264	99.1056	190.398	205.086	234.41	pattern1
Bsn	29.6499	30.8399	16.1214	8.79701	4.86553	6.83951	11.253	13.6394	pattern1
Trpc1	3.44301	1.55556	1.86924	2.11862	5.88818	10.76	9.79419	9.83414	pattern1
Rims3	3.46552	3.38992	3.25085	3.34661	9.56018	21.5935	34.8765	28.8793	pattern1
Npat	7.64121	5.02286	5.45575	4.45149	4.40164	5.5997	5.74612	6.35579	pattern1
Snap91	4.60775	1.74367	1.5391	1.77993	61.1277	107.056	101.001	104.872	pattern1
Gde1	2.08675	1.90214	1.79233	1.94056	70.6124	141.678	150.043	125.884	pattern1
Rnf225	26.8267	11.7596	8.69489	15.7822	1.06492	1.39994	1.49947	1.32155	pattern1
Arl4d	3.70671	3.08325	2.90583	2.75541	2.70497	8.57074	12.0908	14.435	pattern1
Abca7	4.63246	2.78244	1.82847	1.52628	3.62167	5.09918	7.81534	8.5352	pattern1
Dagla	4.72736	3.08496	2.79763	2.80948	6.56133	12.6785	15.1407	15.2581	pattern1
Fgf1	4.31948	3.53906	3.94032	2.09379	7.51314	18.5918	20.6281	44.0575	pattern1
Mbd5	22.6229	9.61822	9.9618	11.5929	10.7768	13.3436	14.1095	13.9422	pattern1
Trim17	2.60368	2.09795	2.03358	2.12305	0.519879	1.45451	1.51634	1.16748	pattern1
Cnnm4	10.4536	7.40901	4.29132	4.29814	2.11349	3.92687	5.07771	4.48279	pattern1
Tob1	3.35214	2.80238	2.99883	2.90003	18.5756	26.2328	23.2818	23.239	pattern1
Nufip2	12.776	7.60682	7.15565	7.82126	7.10376	10.6423	10.4412	10.7027	pattern1
Atp13a4	2.50186	1.83668	2.13042	1.89412	6.41773	12.6259	10.0218	11.9533	pattern1
Irs2	10.75	10.9971	7.72304	8.15138	5.88202	5.61401	8.04992	8.43221	pattern1
Morc3	2.77598	2.21482	2.37352	2.53478	8.41561	10.4456	9.94928	9.14486	pattern1
Strip2	5.96798	3.81955	4.07102	4.20139	11.4913	25.3342	28.1725	26.9545	pattern1
Icmt	9.47247	2.3886	2.28207	2.35466	11.9122	81.7498	106.413	117.793	pattern1
Rnd2	1.58768	3.33549	3.3014	3.50945	170.264	88.9803	68.2172	73.9848	pattern2
Calr	2.5019	2.7956	2.58855	2.96775	255.915	184.475	257.119	123.096	pattern2
Cacna1b	6.67151	8.85097	6.40355	9.43222	9.22077	5.76522	8.56978	4.6701	pattern2
Tbcb	1.83473	2.0526	1.87934	2.10805	98.593	76.7021	97.508	67.1325	pattern2
Ewsr1	5.77627	8.21967	7.68037	8.30342	268.128	175.488	207.408	161.593	pattern2
Pfn1	1.63621	1.83991	1.96694	2.17165	216.764	181.484	148.933	125.658	pattern2
Phf23	4.34953	12.7589	8.23956	7.39733	26.1003	18.1674	22.3519	21.4572	pattern2
Wwc1	3.69777	9.73755	8.16161	7.14435	9.5604	5.25216	6.00196	7.94425	pattern2
Cnot6	2.21932	2.64023	2.66907	2.82263	37.1859	26.8866	19.7406	18.4923	pattern2
Mfap3	5.84667	6.59471	8.41642	8.78459	13.8303	11.7252	8.00376	8.02303	pattern2
Fbf1	9.86922	13.0444	10.6929	12.2207	16.3188	9.49321	14.154	11.5024	pattern2
Eftud2	5.73403	8.58272	6.94806	6.35442	36.0396	26.7162	32.8847	33.2421	pattern2
Zfp36l1	2.00195	3.75753	3.89815	3.65022	17.8175	5.15308	4.28183	4.46735	pattern2
Smoc1	2.02426	5.06924	5.17388	4.03593	6.85107	2.52827	1.74865	2.92746	pattern2
Smad5	2.03799	3.51703	5.42201	3.44557	11.4995	8.86462	5.85647	8.58023	pattern2
Gfra2	6.59507	8.73103	9.20816	10.3301	4.38585	2.54237	2.04942	1.90269	pattern2
Ccdc14	3.83174	10.6703	12.379	10.1381	1.63818	0.998439	0.710214	0.913401	pattern2
Arl13b	2.10637	2.20527	3.82709	4.61299	4.69258	4.73322	4.09717	3.18638	pattern2
Stk38	1.80289	3.28993	3.2769	3.90577	23.8172	17.2408	15.5272	15.4208	pattern2
Hmgxb3	2.3594	4.6761	4.90792	7.2867	5.50952	5.15773	5.08861	4.44651	pattern2
Ltbp3	5.5899	10.3689	8.00934	6.27027	11.3067	6.71683	9.56822	11.7078	pattern2
Wdr73	2.73931	16.333	2.55707	4.86003	14.3755	9.24364	13.0709	13.5115	pattern2
Nop16	6.20303	8.76044	8.52169	11.9873	17.4772	12.7932	12.7288	9.64564	pattern2
Svbp	1.98198	4.12836	4.40451	4.45451	36.1689	18.1537	19.9997	12.6237	pattern2
Mycl	6.67212	8.25247	9.85408	9.87418	19.9278	7.24699	3.95388	2.67347	pattern2
Pnrc2	3.98471	4.55715	4.86007	5.15421	147.004	118.941	99.4393	101.65	pattern2
Miip	1.67041	3.50693	1.88555	1.77015	14.9242	9.94095	14.0594	13.5004	pattern2
Pcdh7	7.04994	8.44961	10.2277	9.25218	11.2418	6.54596	3.74324	4.93807	pattern2
Gars	1.58266	3.22928	3.5207	3.66429	61.3884	51.7082	47.2671	46.8934	pattern2
Nup210	2.28771	2.38769	2.68839	2.69442	22.5518	17.4729	8.07905	9.1889	pattern2
Tnfrsf1a	2.39006	2.65717	3.33853	3.42474	6.79577	5.02009	3.63976	3.39077	pattern2
1110004F10Rik	1.52469	1.6248	1.69859	1.71235	93.253	83.3322	73.659	70.9338	pattern2
Knop1	4.59187	6.89755	6.47309	10.5492	14.0541	12.4597	13.9613	9.61058	pattern2
Hyou1	1.99877	5.64667	2.84828	4.58536	15.9732	10.4428	14.9572	11.982	pattern2
Dclk3	7.10673	17.6185	12.447	14.4103	1.42507	0.491605	0.958937	0.983764	pattern2
Fam171a2	3.12883	4.62144	4.5295	5.0751	44.2722	25.1406	22.7482	21.832	pattern2
Mbd3	1.81083	3.33858	3.51385	3.75897	44.6205	35.4634	35.7127	31.1481	pattern2
Tmtc2	6.21101	6.3591	6.81219	6.86666	16.0317	14.448	10.0919	9.58147	pattern2
Fam122b	1.8492	4.99986	6.63708	3.73697	2.26815	1.95381	1.74841	2.11447	pattern2
Sh3bp4	4.37049	10.0362	10.4055	12.3571	8.57877	4.33377	2.66159	1.666	pattern2
C530008M17Rik	4.19328	6.79501	7.81875	7.64885	20.0018	5.64481	3.43988	3.03259	pattern2
Oxsr1	6.93484	9.67204	7.72648	7.06061	12.0919	8.6842	10.5781	12.6507	pattern2
Kcnk2	6.90106	7.16358	10.4658	10.7322	17.6287	13.906	5.25102	5.19987	pattern2
Zfp384	7.89727	10.0993	8.6334	11.6623	15.131	12.2774	14.2145	11.7996	pattern2
Mapkap1	5.34158	6.68585	6.52715	6.8688	35.1231	25.2393	27.772	21.4601	pattern2
Wdr26	3.06855	5.49589	6.946	9.06346	26.1215	24.1733	20.2508	18.5518	pattern2
Ralgps1	4.47676	5.42778	7.62882	7.20567	14.3916	12.8405	10.1151	9.86725	pattern2
Vars2	2.15641	7.43022	4.30715	2.64509	9.34308	7.90961	9.07451	9.62349	pattern2
Exosc2	1.51142	1.8873	1.63827	1.78456	10.5549	8.48601	9.9923	9.63937	pattern2
Tnrc18	18.4037	26.4442	21.3598	26.0446	13.2627	5.78173	9.64536	6.50632	pattern2
Ncoa5	6.73134	7.60193	7.61989	8.73792	28.0546	18.6842	23.5485	12.5774	pattern2
Rapgef1	3.51878	5.93818	5.6604	6.17738	18.6326	14.0255	13.2011	12.6503	pattern2
Eva1c	3.6984	6.00748	3.02223	3.26756	1.36524	0.796941	1.5832	1.66819	pattern2
Paxip1	1.99241	2.14605	2.58826	4.50176	16.1311	16.8595	13.706	10.3236	pattern3
Ndufb2	7.83191	2.38272	2.85788	6.06914	124.799	210.449	214.851	160.672	pattern3
Eps8	3.29197	1.77698	1.60342	4.32658	21.0394	40.0371	37.4507	19.5875	pattern3
Rnf145	2.44194	2.33654	2.33636	2.44259	38.5228	40.7777	40.1364	38.0665	pattern3
Tbata	4.74526	2.18586	2.03772	4.01683	10.1048	21.9955	23.8003	11.1596	pattern3
Snrnp48	2.33428	2.56591	1.99625	2.57165	11.8466	11.3477	13.6666	11.4097	pattern3
Phf7	4.77798	2.52544	4.15881	6.54781	2.49475	2.80766	2.48619	2.20624	pattern3
Hcls1	2.29267	4.54579	1.72463	10.5722	1.27777	0.96684	1.0805	0.336277	pattern3
Zfp871	7.2961	5.81048	5.51476	6.72258	5.50001	6.40022	6.75526	6.09838	pattern3
Rad9a	2.04756	1.57855	1.57628	2.10161	14.0937	15.5752	16.1969	13.821	pattern3
Hras	5.11145	5.00217	5.11387	5.40571	56.5014	63.2534	62.1698	44.4727	pattern3
Phactr3	8.91123	6.95096	1.71565	7.74247	29.2934	48.6775	71.2376	43.7206	pattern3
Il4ra	5.36299	4.92049	5.07087	5.31281	2.65935	5.81933	4.43789	3.7345	pattern3
Rbm10	5.15818	5.8513	3.64078	7.47977	17.282	15.0681	18.7298	13.732	pattern3
Imp3	2.87797	2.76795	2.78388	3.28456	34.1581	35.924	35.9576	30.8136	pattern3
Tpm1	5.39835	4.11831	4.35939	6.30791	68.7385	74.7607	75.9221	61.7196	pattern3
Micall1	5.76012	7.99383	6.09888	14.3552	5.70228	5.7774	5.72721	4.22608	pattern3
Mrpl15	4.82761	4.31342	4.13552	6.32851	48.0474	50.5181	50.3117	43.1652	pattern3
Gm28042	5.43507	4.36674	4.18337	5.48848	1.79128	2.34638	2.91804	1.53972	pattern3
Agpat1	4.13265	4.22809	4.16478	4.53725	43.0475	40.2091	40.4769	30.9087	pattern3
Slc38a7	2.66503	2.62996	2.47937	3.07022	7.13609	7.08025	7.37386	6.57988	pattern3
Azi2	8.17829	5.07277	5.67323	7.50039	32.6597	37.9191	36.5477	33.2953	pattern3
Dnajc5	3.48768	1.55493	3.21941	3.08719	72.9355	88.9449	75.4879	78.6249	pattern4
Celf1	6.01031	1.57674	5.19703	3.29048	33.1887	44.1135	35.3551	40.0383	pattern4
Tbp	1.99801	1.66705	1.90383	1.91655	22.6612	32.0144	24.8444	26.4098	pattern4
Skiv2l2	2.54691	2.14384	2.46443	2.36913	23.2329	28.1083	22.7135	25.536	pattern4
Vezf1	3.64678	3.55001	3.94643	3.72977	15.5094	15.2953	10.4193	14.2607	pattern4
Rps6kb1	5.03618	3.23051	4.69701	4.53735	19.8111	23.1486	19.3208	20.245	pattern4
Nufip1	4.5646	3.69507	4.67825	4.69265	3.74809	4.58126	3.4954	3.2852	pattern4
Cwf19l1	2.35683	2.28619	3.17572	2.13785	4.45354	4.29792	3.80313	4.65742	pattern4
Tma16	6.12147	6.91573	12.6426	5.78326	5.5726	5.18549	4.50387	5.4818	pattern4
Myoc	3.35504	2.68388	5.5756	6.34121	2.38075	2.90094	2.08271	1.69975	pattern4
Lrrcc1	3.47966	1.60899	6.53993	3.36504	8.88565	9.34431	6.53907	8.3659	pattern4
Eri2	5.93863	5.94578	8.16662	7.64996	6.21335	5.35645	3.22574	4.2515	pattern4
2810474O19Rik	11.4935	12.0565	22.3915	8.69304	3.61785	3.85395	2.85989	3.80278	pattern4
Cacul1	6.86291	5.95576	6.97155	4.73016	9.46956	11.0629	8.59395	12.0801	pattern4
Mga	19.8539	20.8415	22.1644	18.0288	13.7104	13.8014	12.9773	14.7964	pattern4
Tiparp	6.46601	5.6966	6.76687	6.48539	7.53324	10.5984	6.32118	6.91382	pattern4
Ankrd11	10.7744	12.7037	16.5025	12.0528	29.2284	22.9905	0	32.8125	pattern4
Dcaf10	2.61909	2.28273	3.90344	2.97611	5.79322	6.15507	4.72664	5.3737	pattern4
Cnot4	10.4248	6.68535	9.57738	6.48015	9.4839	13.03	10.6582	13.9218	pattern4
