# Supplementary material for: RNA m6A methylation participates in regulation of postnatal development of the mouse cerebellum
Source: Genome Biol. 2018 May 31;19:68. doi: 10.1186/s13059-018-1435-z (PMC5984455; doi:10.1186/s13059-018-1435-z)
Supplement: Supplementary file 6 — Table S8 GO analysis of the genes with altered m6A levels between wild-type and Alkbh5-deficient mice exposed to hypobaric hypoxia. (XLSX 83 kb) [file 13059_2018_1435_MOESM6_ESM.xlsx]

## Sheet: gain
Table S8. GO analysis of the genes with altered m6A levels between wild-type and Alkbh5-deficient mice exposed to hypobaric hypoxia.
Category	Term	Count	%	PValue	Genes	List Total	Pop Hits	Pop Total	Fold Enrichment	Bonferroni	Benjamini	FDR
GOTERM_BP_DIRECT	GO:0006810~transport	146	13.2366	2.80462e-05	Trpm5, Slco2b1, Ran, Hgs, Sdhc, Ipo11, Atp5l, Abca2, Coro7, Atp5g1, Abcb6, Trpc1, Grin3b, Tram2, Stx11, Slc35f2, Stard6, Tomm6, Pex5, Rab10, Vti1b, Azin2, Ap4e1, Ndufs8, Rhobtb3, Slc2a5, Atp1a1, Nup160, Vdac1, Atp5c1, P2rx2, Slc7a2, Laptm4a, Ndufb6, Atox1, Enox2, Kcnq4, Snap91, Slco1a5, Hook1, Seh1l, Ano1, Glra2, Laptm4b, Trappc1, Arl6, Vamp8, Kcne3, Slc4a2, Mppe1, Txn1, Slc22a21, Atp6v1f, Abcd4,…	859	1560	12687	1.38227	0.0825518	0.0825518	0.0506234
GOTERM_MF_DIRECT	GO:0016853~isomerase activity	20	1.81324	3.96002e-05	Mri1, Ppia, Eci2, Tpi1, Pgam1, Rpe, Pmm2, Ptges2, Gale, Ptges3, Pus7l, Pusl1, Mcee, Acadm, Top3b, Pdia6, Ehhadh, Fkbp10, Fkbp1b, Ppil3	801	104	12205	2.93023	0.041374	0.041374	0.0630656
GOTERM_CC_DIRECT	GO:0005739~mitochondrion	141	12.7833	0.000118623	Coq3, Acat2, Ciapin1, Sdhc, Atp5l, Fpgs, Atp5g1, Disc1, Abcb6, Chchd7, Stard6, Tomm6, Dnajc4, Trmt1, Ptgr2, Pex5, Idh2, H2-Ke6, Malsu1, Cox14, Azin2, Ndufs8, Tango2, Chchd2, Gcsh, Me2, Hacd3, Cmc1, Vdac1, Atp5c1, Acad8, Pgam5, Ndufb6, 1810043H04Rik, Atf2, Bcat1, Nme3, Clpp, Cmc4, Prdx5, Tmem65, Bnip3l, Acadl, Vamp8, Mthfsl, Ptges2, Atpaf2, Txn1, Dact2, Abhd10, Fmc1, Aldh5a1, Bok, Hoga1, Mrpl11, G…	922	1540	13626	1.35312	0.0653839	0.0653839	0.173827
GOTERM_CC_DIRECT	GO:0070062~extracellular exosome	193	17.4977	0.000200526	Ppia, Hgs, Tpt1, Frk, Pcbp3, Pfkm, Calm3, Fscn1, Abcb6, Actb, Sult2b1, Trabd2b, Kifc3, Ptgr2, Spint1, Idh2, Mydgf, Ubxn6, Arl6ip5, Atp1a1, Cib1, Cops4, Vdac1, Atp5c1, Gart, Hist2h4, Mob1b, Isoc1, Il10rb, Ssc4d, C1s1, Nme3, Sqstm1, Vamp8, Tspan15, Atp6ap1, Stx7, Atp6v1b2, Aprt, C2, Gars, Apmap, Tex14, Rpl34, Cd79b, Acadm, Pex11b, Ahcyl1, Ldhb, Slc22a5, Dnhd1, Smpdl3a, Gale, Ap1m1, Anxa6, Car4, Rnh…	922	2248	13626	1.26882	0.10802	0.0555528	0.293679
GOTERM_BP_DIRECT	GO:0006811~ion transport	53	4.80508	0.000203165	Slc39a13, Slc9a8, Trpm5, Slco2b1, Atp5l, Slc31a1, Atp5g1, Atp1b1, Trpc1, Grin3b, Kcnab1, Hfe, Atp7b, Kcnip4, Atp1a1, Vdac2, Vdac1, Mcur1, Tmem109, Atp5c1, P2rx2, Atox1, Slc4a5, Kcnq4, Calhm2, Slco1a5, Ano1, Glra2, Kcne3, Slc4a2, Scn1b, Cacng1, Slc22a21, Atp6v1f, Atp5f1, Nalcn, Atp6ap1, Slc11a1, Kcnj4, Atp6v1b2, Best1, Slc8b1, Tmem37, Steap3, Trpc5, Gabra5, Fxyd6, Atp5j, Cacna2d3, Itpr1, Atp6v1g1,…	859	463	12687	1.69068	0.464302	0.268086	0.366165
GOTERM_CC_DIRECT	GO:0016021~integral component of membrane	309	28.0145	0.000631982	Ptprm, Trpm5, Vsig10, Sdhc, Nfxl1, Atp5g1, Drd2, Abcb6, Fig4, Tmem55b, Slc35f2, Il17rb, Trabd2b, Chrm1, Spint1, Tspan4, Vti1b, Tmem164, Atp1a1, Arl6ip5, Hacd3, Gpr151, Frem1, Vdac1, Atf2, Il10rb, Lag3, Crlf2, Tmem65, Ccl25, Tpd52, Laptm4b, Rnf43, Kcne3, Vamp8, Tspan15, Gpr35, Mppe1, Sptssa, Nat8f5, Slc22a21, Serinc3, Bok, Abcd4, Atp6ap1, Mfsd11, Clec2l, Stx7, Slc11a1, Atp6v1b2, Best1, Fgfr3, Elmo…	922	3908	13626	1.16853	0.302563	0.113181	0.922845
GOTERM_MF_DIRECT	GO:0008237~metallopeptidase activity	17	1.54125	0.00173327	Mmp23, Cpq, Papln, Adamts19, Ece2, Thop1, Adamts10, Acy1, Ecel1, Adamts9, Trabd2b, Adamtsl2, Stambpl1, Enpep, Adamts20, Mmp19, Agbl2	801	108	12205	2.39845	0.84292	0.603667	2.7257
GOTERM_BP_DIRECT	GO:0015992~proton transport	10	0.906618	0.00198424	Atp6ap1, Atp6v1b2, Atp5j, Atp6v1g1, Atp5l, Atp5c1, Atp6v1f, Atp5f1, Atp5g1, Slc9a6	859	43	12687	3.43477	0.997761	0.869173	3.52243
GOTERM_BP_DIRECT	GO:0046034~ATP metabolic process	9	0.815956	0.00234321	Atp1b1, Ampd2, Atp6v1b2, Atp5j, Atp5l, Ampd3, Myh8, Atp5c1, Atp5g1	859	36	12687	3.69237	0.999258	0.834982	4.14702
GOTERM_CC_DIRECT	GO:0043209~myelin sheath	24	2.17588	0.00410487	Ppia, Pgam1, Eef1a1, Mog, Atp1a1, Eef1a2, Vdac2, Vdac1, Atp5c1, Tagln3, Atp5f1, Mag, Fscn1, Atp1b1, Actb, Wdr1, Atp6v1b2, Slc25a4, Cryab, Hrh3, Ldhb, Dld, Dlat, Cldn11	922	188	13626	1.88665	0.904114	0.443534	5.85406
GOTERM_CC_DIRECT	GO:0016020~membrane	424	38.4406	0.00664857	Ptprm, Trpm5, Vsig10, Hgs, Nfxl1, Atp5g1, Abcb6, Actb, Fig4, Tmem55b, Tomm6, Chrm1, Tspan4, H2-Ke6, Ndufs8, Arl6ip5, Atp1a1, Cib1, Gpr151, Hacd3, Pik3c3, Atp5c1, Il10rb, Ssc4d, Crlf2, Laptm4b, Cntn5, Kcne3, Gpr35, Arfrp1, Mppe1, Nat8f5, Bok, Eps15l1, Atp6ap1, Clec2l, Mfsd11, Stx7, Slc11a1, Atp6v1b2, Fgfr3, Emc10, Steap3, Mreg, Apmap, Cers3, Slc16a12, Akt3, Cd79b, Hck, BC004004, Pex11b, Nsmf, Bfsp…	922	5717	13626	1.09606	0.977681	0.532552	9.31974
GOTERM_CC_DIRECT	GO:0005793~endoplasmic reticulum-Golgi intermediate compartment	11	0.99728	0.00918942	Stk17b, Mydgf, Lman2, Yif1a, Pdia6, Mppe1, Prom1, Car4, Erp44, Yif1b, Inpp5b	922	63	13626	2.58042	0.994816	0.583984	12.6626
GOTERM_MF_DIRECT	GO:0009055~electron carrier activity	9	0.815956	0.00929806	Acadl, Ivd, Ciapin1, Acadm, Ptges2, Sdhc, Cyc1, Txnrd3, Acad8	801	46	12205	2.98119	0.999953	0.963937	13.827
GOTERM_CC_DIRECT	GO:0005887~integral component of plasma membrane	66	5.98368	0.0102105	Gpnmb, Slco2b1, C5ar1, Slc10a3, Drd2, Trpc1, Tfr2, Il17rb, Trabd2b, Plpp4, Atp7b, Chrm1, Prom1, Tnfrsf8, Tspan4, Cldn11, Musk, Slc2a5, Atp1a1, Zdhhc2, Slc19a2, P2rx2, Slc7a2, Cadm1, Tmem245, Slc4a5, Calhm2, Slco1a5, Atp13a3, Glra2, Rnf43, Tspan3, Lman2, Slc2a8, Perp, Tspan15, Gpr35, Gcgr, Slc4a2, Kcnh4, Slc22a21, Ecel1, Ptger3, Cdhr1, Kcnj4, Best1, Fgfr3, Pvr, Gpaa1, Epha2, Slc6a20a, Crtam, Plpp1…	922	721	13626	1.35284	0.99712	0.566427	13.9732
GOTERM_BP_DIRECT	GO:0006888~ER to Golgi vesicle-mediated transport	12	1.08794	0.0105604	Trappc1, Nrbp1, Lman2, Yif1a, Tex261, Mppe1, Trappc2l, Yif1b, Nrbp2, Copa, Vti1b, Vti1a	859	74	12687	2.39505	1	0.99853	17.4424
GOTERM_MF_DIRECT	GO:0046933~proton-transporting ATP synthase activity, rotational mechanism	5	0.453309	0.0107962	Atp6ap1, Atp5l, Atp5c1, Atp5f1, Atp5g1	801	14	12205	5.44186	0.999991	0.944731	15.8797
GOTERM_MF_DIRECT	GO:0004222~metalloendopeptidase activity	12	1.08794	0.0113079	Mmp23, Ecel1, Adamts9, Papln, Trabd2b, Adamtsl2, Adamts19, Adamts20, Ece2, Thop1, Adamts10, Mmp19	801	77	12205	2.37463	0.999995	0.911685	16.5701
GOTERM_CC_DIRECT	GO:0005743~mitochondrial inner membrane	36	3.26383	0.0118501	Coq3, Opa1, Timm22, Hsd17b10, Mpv17l2, Sdhc, Ndufa13, Atp5l, Bok, Atp5g1, Atp5f1, Fpgs, Abcb6, Sdhd, Mtch1, Slc8b1, Letmd1, Idh2, Slc25a1, Crls1, Ndufb11, Glud1, Timm13, Vdac2, Atp5j, Vdac1, Mcur1, Atp5c1, Ndufb6, Timm10b, Cyc1, Pink1, Abcd3, Stat3, Ghitm, Slc25a4	922	348	13626	1.52884	0.998881	0.572312	16.0397
GOTERM_BP_DIRECT	GO:0001659~temperature homeostasis	5	0.453309	0.0120306	Drd2, Gpx1, Acadl, Stat3, Ntsr1	859	14	12687	5.27482	1	0.997964	19.6293
GOTERM_BP_DIRECT	GO:0030111~regulation of Wnt signaling pathway	5	0.453309	0.0120306	Snx3, Tax1bp3, Dact2, Lef1, Sfrp2	859	14	12687	5.27482	1	0.997964	19.6293
GOTERM_BP_DIRECT	GO:0005978~glycogen biosynthetic process	5	0.453309	0.0120306	Ptges3, Gck, Acadm, Nr1d1, Gys1	859	14	12687	5.27482	1	0.997964	19.6293
GOTERM_BP_DIRECT	GO:0015758~glucose transport	6	0.543971	0.0140165	Slc2a8, Slc2a5, Ednra, Slc2a4, Braf, Edn1	859	22	12687	4.02805	1	0.99796	22.4967
GOTERM_MF_DIRECT	GO:0008168~methyltransferase activity	19	1.72257	0.0144502	Mettl17, Coq3, Dimt1, Ciapin1, Smyd3, Gamt, Ece2, Vcpkmt, Emg1, Prdm1, Nsun7, Prdm6, Prmt3, Trmt44, Trdmt1, Trmt1, Henmt1, Nsun2, As3mt	801	157	12205	1.84399	1	0.924866	20.6955
GOTERM_BP_DIRECT	GO:0006508~proteolysis	38	3.44515	0.0167958	Myrf, Usp14, Adamts19, Ece2, Thop1, Acy1, Masp1, Ecel1, Adamts9, Metap1d, Trabd2b, Asprv1, Stambpl1, Mmp23, C2, Usp22, Cpq, Crbn, Ggt5, Lonrf3, Ctsh, Psma7, Prss36, Adamts10, Usp28, Reln, C1ra, Senp2, Pcsk5, Enpep, C1s1, Clpp, Adamts20, Casp8, Dld, Rhbdd1, Mmp19, Agbl2	859	381	12687	1.47307	1	0.998503	26.3474
GOTERM_CC_DIRECT	GO:0005753~mitochondrial proton-transporting ATP synthase complex	5	0.453309	0.0196075	Atp5j, Atp5l, Atp5c1, Atp5f1, Atp5g1	922	16	13626	4.61836	0.999987	0.714679	25.2044
GOTERM_BP_DIRECT	GO:0055088~lipid homeostasis	7	0.634633	0.0216253	Col4a3bp, Acadl, Gck, Ivd, Acadm, Usf2, Acad8	859	33	12687	3.13292	1	0.999426	32.6127
GOTERM_CC_DIRECT	GO:0005578~proteinaceous extracellular matrix	26	2.35721	0.0225001	Col24a1, Adamts19, Emilin2, Adamts9, Adamtsl2, Spon2, Fbln5, Tgfbi, Papln, Gpld1, Frem1, Prss36, Vit, Adamts10, Phospho1, Matn2, Reln, Wnt16, Col12a1, Tpbgl, Smoc2, Coch, Hapln3, Adamts20, Slit1, Mmp19	922	242	13626	1.5878	0.999998	0.726691	28.3764
GOTERM_MF_DIRECT	GO:0008233~peptidase activity	34	3.0825	0.0229816	Myrf, Usp14, Adamts19, Ece2, Thop1, Masp1, Ecel1, Metap1d, Adamtsl2, Trabd2b, Asprv1, Stambpl1, Mmp23, C2, Usp22, Cpq, Papln, Ggt5, Ctsh, Psma7, Adamts10, Usp28, Reln, C1ra, Senp2, Pcsk5, Enpep, C1s1, Clpp, Adamts20, Casp8, Rhbdd1, Mmp19, Agbl2	801	351	12205	1.47597	1	0.971101	30.9526
GOTERM_MF_DIRECT	GO:0051287~NAD binding	8	0.725295	0.0231853	Hsd17b10, Me2, Ahcyl1, Aldh5a1, Ldhb, Dld, Idh2, Idh3b	801	44	12205	2.7704	1	0.956228	31.1815
GOTERM_CC_DIRECT	GO:0010008~endosome membrane	15	1.35993	0.0245048	Slc48a1, Steap3, Stx12, H2-DMa, Cd68, Abca2, Abcb6, Tm9sf2, Snx3, Fig4, Vps35, Slc11a1, Snx25, Lamp5, Lamp1	922	116	13626	1.91104	0.999999	0.723519	30.5007
GOTERM_BP_DIRECT	GO:1903251~multi-ciliated epithelial cell differentiation	3	0.271985	0.0250077	Ccno, Ttc8, E2f4	859	4	12687	11.0771	1	0.999582	36.697
GOTERM_BP_DIRECT	GO:0055085~transmembrane transport	30	2.71985	0.0253032	Slc39a13, Slc9a8, Slc2a8, Trpm5, Slc22a21, Slc10a3, Abcb6, Abcd4, Trpc1, Nalcn, Kcnab1, Mfsd8, Slc37a1, Slc8b1, Slc25a1, Slc2a5, Trpc5, Vdac2, Slc16a12, Vdac1, Itpr1, Tmem245, Kcnq4, Slc2a4, Mfsd7c, Clcn1, Abcd3, Slc25a4, Tap1, Slc22a5	859	293	12687	1.51224	1	0.999221	37.0426
GOTERM_CC_DIRECT	GO:0000276~mitochondrial proton-transporting ATP synthase complex, coupling factor F(o)	4	0.362647	0.0257989	Atp5j, Atp5l, Atp5f1, Atp5g1	922	10	13626	5.9115	1	0.711059	31.8406
GOTERM_CC_DIRECT	GO:0045263~proton-transporting ATP synthase complex, coupling factor F(o)	4	0.362647	0.0257989	Atp5j, Atp5l, Atp5f1, Atp5g1	922	10	13626	5.9115	1	0.711059	31.8406
GOTERM_BP_DIRECT	GO:0001818~negative regulation of cytokine production	4	0.362647	0.0258322	Gpnmb, Pparg, Slc11a1, Epha2	859	10	12687	5.9078	1	0.998769	37.6566
GOTERM_BP_DIRECT	GO:0006956~complement activation	4	0.362647	0.0258322	Masp1, C2, C1ra, C1s1	859	10	12687	5.9078	1	0.998769	37.6566
GOTERM_MF_DIRECT	GO:0030234~enzyme regulator activity	5	0.453309	0.0267948	Gclm, Prpsap1, Mtmr9, Calm3, Rab3gap2	801	18	12205	4.23256	1	0.960045	35.1226
GOTERM_CC_DIRECT	GO:0012505~endomembrane system	14	1.26927	0.0300673	Nrbp1, Gpnmb, Stx12, Tbc1d10c, Nbeal1, Nsmaf, Stx7, Atp6v1b2, Ppp1r14c, Slc2a4, Sgsm3, Sgsm1, Nrbp2, Laptm4b	922	108	13626	1.91576	1	0.737778	36.0916
GOTERM_MF_DIRECT	GO:0005536~glucose binding	4	0.362647	0.0311361	Ugp2, Slc2a8, Gck, Gys1	801	11	12205	5.5408	1	0.965783	39.5826
GOTERM_MF_DIRECT	GO:0031492~nucleosomal DNA binding	7	0.634633	0.0356078	Rcc1, Rbbp4, Actb, Smarcd2, Actl6a, H3f3b, H2afz	801	38	12205	2.80685	1	0.97031	43.8749
GOTERM_BP_DIRECT	GO:0015986~ATP synthesis coupled proton transport	5	0.453309	0.0356174	Atp5j, Atp5l, Atp5c1, Atp5f1, Atp5g1	859	19	12687	3.88671	1	0.99981	48.0443
GOTERM_BP_DIRECT	GO:0061098~positive regulation of protein tyrosine kinase activity	5	0.453309	0.0356174	Reln, Egf, Unc119, Agrn, Dvl2	859	19	12687	3.88671	1	0.99981	48.0443
GOTERM_BP_DIRECT	GO:0055114~oxidation-reduction process	47	4.26111	0.0360333	Cryzl1, Acadl, Hsd17b10, 4833439L19Rik, Sdhc, Txn1, Aldh5a1, Plod3, Alkbh3, Hsd3b7, Hsd17b11, Nox4, Kcnab1, Sdhd, Ivd, Sdr39u1, Aldh6a1, Ptgr2, Hif1an, H2-Ke6, Mrps36, Idh2, Adh5, Ndufs8, Dcxr, Ndufb11, Steap3, Glud1, Cyp4f14, Me2, Nsdhl, Txnrd3, Alkbh2, Kdm4d, Acad8, Ndufb6, Aasdh, Gpx1, Enox2, Acadm, Ehhadh, Cyc1, Prdx5, Ldhb, Kdm4c, Dld, Ifi30	859	519	12687	1.33751	1	0.999682	48.4473
GOTERM_BP_DIRECT	GO:0008152~metabolic process	36	3.26383	0.036755	Rpe, Eci2, Tpi1, Ugp2, Acadl, Acat2, Ciapin1, Ece2, Aldh5a1, Pfkm, Gys1, Acy1, Hoga1, Ivd, Oxct1, Agpat5, Aldh6a1, L3hypdh, Pgam1, Oxct2b, Me2, Bcat2, Psph, Edem1, Gart, Pla2g4e, Phospho1, Acad8, Dip2a, Aasdh, Isoc1, Acadm, Ehhadh, Fuk, Bcat1, Dlat	859	378	12687	1.40662	1	0.999533	49.1397
GOTERM_BP_DIRECT	GO:0032259~methylation	18	1.63191	0.0384759	Mettl17, Coq3, Dimt1, Smyd3, Gamt, Ece2, Vcpkmt, Emg1, Prdm1, Nsun7, Prdm6, Prmt3, Trmt44, Trdmt1, Trmt1, Henmt1, Nsun2, As3mt	859	158	12687	1.6826	1	0.999465	50.7554
GOTERM_BP_DIRECT	GO:0007253~cytoplasmic sequestering of NF-kappaB	3	0.271985	0.0398263	Nfkbia, Psmd10, Faf1	859	5	12687	8.8617	1	0.999354	51.9893
GOTERM_BP_DIRECT	GO:0045039~protein import into mitochondrial inner membrane	3	0.271985	0.0398263	Timm22, Timm13, Ndufa13	859	5	12687	8.8617	1	0.999354	51.9893
GOTERM_BP_DIRECT	GO:0042045~epithelial fluid transport	3	0.271985	0.0398263	Itpr1, Ahcyl1, Edn1	859	5	12687	8.8617	1	0.999354	51.9893
GOTERM_CC_DIRECT	GO:0031410~cytoplasmic vesicle	51	4.62375	0.0405024	Gpnmb, C5ar1, Usp14, Ap1m1, Dvl2, Abca2, Coro7, Drd2, Tfr2, Agfg1, Ermap, Hfe, Atp7b, Kifc3, Lamp1, Rab10, Azin2, Mpdz, Unc93b1, Cops4, Pik3c3, Ang, Vma21, Enpep, Prdx5, Syngr3, Sqstm1, Slc9a6, Ap2a2, Slc2a8, Doc2a, Folr1, Synpr, Arrdc2, Myrip, Il15ra, Snx3, Kcnj4, Lamp5, Fgfr3, Copa, Rab34, Commd7, Mall, Dgkd, Inpp5b, Snx7, Hck, Senp2, Gabarap, Sgsm1	922	576	13626	1.30853	1	0.814249	45.4664
GOTERM_CC_DIRECT	GO:0005771~multivesicular body	5	0.453309	0.0421511	Steap3, H2-DMa, Tpt1, Slc2a4, Lamp1	922	20	13626	3.69469	1	0.805335	46.8246
GOTERM_BP_DIRECT	GO:0051482~positive regulation of cytosolic calcium ion concentration involved in phospholipase C-activating G-protein coupled signaling pathway	5	0.453309	0.042214	Drd2, Gpr35, Ednra, Plcd1, Edn1	859	20	12687	3.69237	1	0.999364	54.0997
GOTERM_BP_DIRECT	GO:0045954~positive regulation of natural killer cell mediated cytotoxicity	4	0.362647	0.0428153	Cadm1, Lag3, Lamp1, Crtam	859	12	12687	4.92317	1	0.999154	54.6171
GOTERM_BP_DIRECT	GO:0060546~negative regulation of necroptotic process	4	0.362647	0.0428153	Rnf31, Slc25a4, Casp8, Bok	859	12	12687	4.92317	1	0.999154	54.6171
GOTERM_CC_DIRECT	GO:0005765~lysosomal membrane	23	2.08522	0.0438703	Slc48a1, Slc2a8, Vamp8, H2-DMa, Mmd, Ccz1, Anxa6, Gpld1, Cd68, Pla2g4e, Abca2, Trim23, Vps35, Stx7, Mfsd8, Tmem55b, Atp6v1b2, Egf, Atp6v1g1, Enpep, Tmem8, Gpr137b, Vti1b	922	221	13626	1.53806	1	0.797739	48.2073
GOTERM_CC_DIRECT	GO:0005764~lysosome	28	2.53853	0.0440136	Slc48a1, Doc2a, Vamp8, H2-DMa, Mmd, Ccz1, Cd68, Abca2, Stx7, Mfsd8, Slc11a1, Tmem55b, Fgfr3, Lamp1, Ppt2, Vti1b, Pon2, Kif2a, Unc13d, Cpq, Unc93b1, Ctsh, Pla2g4e, Trim23, Hck, Gabarap, Ifi30, Sqstm1	922	283	13626	1.46221	1	0.778916	48.3211
GOTERM_MF_DIRECT	GO:0016787~hydrolase activity	96	8.70354	0.0446226	Ptprm, Opa1, Smpdl3a, Usp14, Nudt12, Adamts19, Plcd3, Ece2, Thop1, Acy1, Masp1, Impa2, Fig4, Tmem55b, Metap1d, Plpp4, Trabd2b, Atp7b, Asprv1, Dffb, Stambpl1, Ampd3, Ppm1k, Plcd1, Dusp19, Pgam1, Rhobtb3, Atp1a1, Usb1, Gpld1, Ang, Usp28, Pla2g4e, Adamts10, Phospho1, Cdc25c, Crmp1, Pgam5, Hdac3, Pde8a, Phpt1, Ythdc2, Pcsk5, Ggt7, Pafah2, Atp13a3, Enpep, Clpp, Adamts20, C1s1, Casp8, Pld4, Mmp19, Agbl…	801	1224	12205	1.19507	1	0.982733	51.6739
GOTERM_BP_DIRECT	GO:0007204~positive regulation of cytosolic calcium ion concentration	13	1.1786	0.0478595	Trpc5, Gpr35, C5ar1, Epor, Itpr1, Edn1, Ptger3, Gck, Ccl28, Ednra, Hrh3, Ccr5, Fkbp1b	859	104	12687	1.84619	1	0.999465	58.7464
GOTERM_BP_DIRECT	GO:0051480~regulation of cytosolic calcium ion concentration	6	0.543971	0.0486781	Trpc1, Trpc5, Slc8b1, Plcd1, Fkbp1b, Bok	859	30	12687	2.9539	1	0.999325	59.3821
GOTERM_MF_DIRECT	GO:0016491~oxidoreductase activity	40	3.62647	0.0499193	Cryzl1, Acadl, Hsd17b10, 4833439L19Rik, Aldh5a1, Plod3, Alkbh3, Hsd3b7, Hsd17b11, Nox4, Kcnab1, Ivd, Sdr39u1, Aldh6a1, Ptgr2, Hif1an, H2-Ke6, Idh2, Adh5, Ndufs8, Dcxr, Steap3, Glud1, Cyp4f14, Nsdhl, Me2, Txnrd3, Alkbh2, Kdm4d, Acad8, Gpx1, Aasdh, Enox2, Acadm, Ehhadh, Prdx5, Ldhb, Kdm4c, Dld, Ifi30	801	454	12205	1.34248	1	0.98505	55.7698
GOTERM_MF_DIRECT	GO:0072341~modified amino acid binding	3	0.271985	0.053942	Nox4, Prmt3, Cbs	801	6	12205	7.6186	1	0.985392	58.6607
GOTERM_MF_DIRECT	GO:0004303~estradiol 17-beta-dehydrogenase activity	3	0.271985	0.053942	Hsd17b10, H2-Ke6, Hsd17b11	801	6	12205	7.6186	1	0.985392	58.6607
GOTERM_CC_DIRECT	GO:0016324~apical plasma membrane	25	2.26655	0.0539518	Dcxr, Slc2a5, Mreg, Folr1, Mpdz, Atp1a1, Slco2b1, Cib1, Crb3, Slc4a2, Anxa6, Car4, P2rx2, Pfkm, Myrip, Atp1b1, Nox4, Mal2, Enpep, Ahcyl1, Prom1, Ano1, Slc6a20a, Tek, Slc22a5	922	251	13626	1.47199	1	0.827315	55.6641
GOTERM_CC_DIRECT	GO:0043231~intracellular membrane-bounded organelle	53	4.80508	0.0541147	Pparg, Eci2, Edc4, Yif1a, Ccz1, Hgs, Frk, Rorc, Abca2, Hsd3b7, Braf, Cluap1, Pdxdc1, Bnip2, Sult2b1, Pusl1, Drg2, Mfsd8, Agfg1, Dpf2, Chuk, Prom1, Fkbp1b, Vti1b, Dpagt1, Atp1a1, Cyp4f14, Nsdhl, Me2, Gpld1, Usf2, Atp13a3, Abcd3, Prdx5, Tbrg1, Tap1, Ifi30, Slc9a6, Rpe, Btaf1, Hsd17b11, Ptges3, Stx7, Atp6v1b2, Dpm1, Ppt2, Pon2, Commd7, Txnrd3, Itpr1, Slc2a4, Ahcyl1, Maf1	922	613	13626	1.27777	1	0.811568	55.776
GOTERM_MF_DIRECT	GO:0001228~transcriptional activator activity, RNA polymerase II transcription regulatory region sequence-specific binding	9	0.815956	0.0566488	Pparg, Ebf4, Alx4, Barx2, Lef1, Stat3, Myocd, E2f4, Pknox1	801	64	12205	2.14273	1	0.984208	60.5052
GOTERM_CC_DIRECT	GO:0033180~proton-transporting V-type ATPase, V1 domain	3	0.271985	0.0570456	Atp6ap1, Atp6v1b2, Atp6v1f	922	6	13626	7.38937	1	0.812507	57.7436
GOTERM_BP_DIRECT	GO:0043266~regulation of potassium ion transport	3	0.271985	0.0570994	Drd2, Kcne3, Gck	859	6	12687	7.38475	1	0.999728	65.4061
GOTERM_BP_DIRECT	GO:0006307~DNA dealkylation involved in DNA repair	3	0.271985	0.0570994	Alkbh2, Alkbh3, Ascc3	859	6	12687	7.38475	1	0.999728	65.4061
GOTERM_BP_DIRECT	GO:0060219~camera-type eye photoreceptor cell differentiation	3	0.271985	0.0570994	Ttc8, Rom1, Prom1	859	6	12687	7.38475	1	0.999728	65.4061
GOTERM_MF_DIRECT	GO:0005080~protein kinase C binding	8	0.725295	0.0613544	Twf2, Flna, Pawr, Dact2, Prkcb, Akt3, Sqstm1, Fez1	801	54	12205	2.25736	1	0.985338	63.5294
GOTERM_BP_DIRECT	GO:0032526~response to retinoic acid	7	0.634633	0.0676426	Pparg, Rpl36al, Tmem161a, Ctsh, Igfbp7, Slc10a3, Tek	859	43	12687	2.40434	1	0.999913	71.7621
GOTERM_BP_DIRECT	GO:0001666~response to hypoxia	18	1.63191	0.0678476	Ascl2, Slc2a8, Myocd, Ang, Itpr1, P2rx2, Edn1, Atp1b1, Drd2, Nox4, Wtip, Prkcb, Ednra, Cryab, Vegfb, Tacc3, Nppc, Tek	859	170	12687	1.56383	1	0.999876	71.874
GOTERM_BP_DIRECT	GO:0034220~ion transmembrane transport	6	0.543971	0.0687915	Nalcn, Trpm5, Calhm2, Anxa6, Atp6v1f, Glra2	859	33	12687	2.68536	1	0.999843	72.3838
GOTERM_MF_DIRECT	GO:0005244~voltage-gated ion channel activity	13	1.1786	0.069826	Trpm5, Nalcn, Kcnab1, Kcne3, Kcnq4, Kcnj4, Kcnip4, Clcn1, Cacna2d3, Scn1b, Cacng1, Tmem109, Tmem37	801	114	12205	1.73758	1	0.98936	68.434
GOTERM_MF_DIRECT	GO:0052890~oxidoreductase activity, acting on the CH-CH group of donors, with a flavin as acceptor	4	0.362647	0.0707199	Acadl, Ivd, Acadm, Acad8	801	15	12205	4.06325	1	0.987064	68.9139
GOTERM_MF_DIRECT	GO:0008081~phosphoric diester hydrolase activity	7	0.634633	0.0717518	Smpdl3a, Plcd3, Mppe1, Plcxd1, Pde1a, Plcd1, Pde8a	801	45	12205	2.37023	1	0.984721	69.4592
GOTERM_CC_DIRECT	GO:0008021~synaptic vesicle	14	1.26927	0.0720212	Slc2a8, Vdac2, Cops4, Vdac1, Synpr, Cadm1, Disc1, Stx11, Atp6v1g1, Snap91, Lamp1, Syngr3, Vti1a, Vti1b	922	123	13626	1.68213	1	0.868511	66.5861
GOTERM_MF_DIRECT	GO:0005375~copper ion transmembrane transporter activity	3	0.271985	0.0723018	Atox1, Atp7b, Slc31a1	801	7	12205	6.53023	1	0.981755	69.7462
GOTERM_MF_DIRECT	GO:0005215~transporter activity	14	1.26927	0.0726865	Slc2a8, Tmem245, Slc2a5, Slc11a1, Slco2b1, Slc4a2, Slc37a1, Slc2a4, Slco1a5, Slc25a4, Synpr, Slc22a21, Abca2, Slc22a5	801	127	12205	1.67969	1	0.978383	69.9455
GOTERM_MF_DIRECT	GO:0004252~serine-type endopeptidase activity	10	0.906618	0.0727902	Masp1, C2, C1ra, Pcsk5, Ctsh, Clpp, C1s1, Prss36, Rhbdd1, Mmp19	801	79	12205	1.92876	1	0.974406	69.999
GOTERM_BP_DIRECT	GO:0008652~cellular amino acid biosynthetic process	5	0.453309	0.0749479	Mri1, Psph, Bcat2, Bcat1, Cbs	859	24	12687	3.07698	1	0.999899	75.5006
GOTERM_MF_DIRECT	GO:0022857~transmembrane transporter activity	6	0.543971	0.0759812	Slc2a8, Slc2a5, Slc2a4, Slc37a1, Slc22a21, Slc22a5	801	35	12205	2.61209	1	0.974421	71.6021
GOTERM_MF_DIRECT	GO:0005484~SNAP receptor activity	6	0.543971	0.0759812	Stx11, Stx12, Vamp8, Stx7, Vti1b, Vti1a	801	35	12205	2.61209	1	0.974421	71.6021
GOTERM_CC_DIRECT	GO:0097228~sperm principal piece	4	0.362647	0.0761415	Kif2a, Enkur, Pgam1, Pfkm	922	15	13626	3.941	1	0.87151	68.697
GOTERM_BP_DIRECT	GO:0045598~regulation of fat cell differentiation	4	0.362647	0.0762332	Pparg, Rorc, Lpin1, Nr1d1	859	15	12687	3.93853	1	0.999879	76.108
GOTERM_BP_DIRECT	GO:0050880~regulation of blood vessel size	4	0.362647	0.0762332	Gclm, Cbs, Edn1, Nppc	859	15	12687	3.93853	1	0.999879	76.108
GOTERM_CC_DIRECT	GO:0042622~photoreceptor outer segment membrane	3	0.271985	0.0763573	Cdhr1, Rom1, Prom1	922	7	13626	6.33375	1	0.860331	68.8041
GOTERM_BP_DIRECT	GO:0015677~copper ion import	3	0.271985	0.076428	Steap3, Atp7b, Slc31a1	859	7	12687	6.32979	1	0.999837	76.1988
GOTERM_BP_DIRECT	GO:0032494~response to peptidoglycan	3	0.271985	0.076428	Irak3, C5ar1, Irf5	859	7	12687	6.32979	1	0.999837	76.1988
GOTERM_BP_DIRECT	GO:1903076~regulation of protein localization to plasma membrane	3	0.271985	0.076428	Vamp8, Stx7, Vti1b	859	7	12687	6.32979	1	0.999837	76.1988
GOTERM_MF_DIRECT	GO:0016627~oxidoreductase activity, acting on the CH-CH group of donors	5	0.453309	0.0773464	Acadl, Ivd, Acadm, Sdhc, Acad8	801	25	12205	3.04744	1	0.972095	72.2632
GOTERM_MF_DIRECT	GO:0016616~oxidoreductase activity, acting on the CH-OH group of donors, NAD or NADP as acceptor	5	0.453309	0.0773464	Nsdhl, Ldhb, Hsd3b7, Idh2, Idh3b	801	25	12205	3.04744	1	0.972095	72.2632
GOTERM_MF_DIRECT	GO:0020037~heme binding	10	0.906618	0.0775028	Abcb6, Sdhd, Cyp4f14, Ptges2, Sdhc, Mfsd7c, Cyc1, Lpo, Nr1d1, Cbs	801	80	12205	1.90465	1	0.968033	72.338
GOTERM_BP_DIRECT	GO:0045454~cell redox homeostasis	8	0.725295	0.0820088	Gpx1, Ptges2, Pdia6, Txn1, Txnrd3, Prdx5, Erp44, Dld	859	56	12687	2.10993	1	0.999884	78.6658
GOTERM_MF_DIRECT	GO:0003995~acyl-CoA dehydrogenase activity	4	0.362647	0.0829594	Acadl, Ivd, Acadm, Acad8	801	16	12205	3.8093	1	0.971392	74.8326
GOTERM_MF_DIRECT	GO:0042802~identical protein binding	46	4.17044	0.083276	Pparg, Klhl7, Ptprm, Rpe, Ugp2, Hsd17b10, Kctd13, Epor, Hook3, Cct7, Pfkm, Dvl2, Braf, Ttr, Drd2, Dctpp1, Actb, Bnip2, Best1, Slc8b1, Cryab, Cbs, Adipor1, Prpf3, Pon2, Cldn11, Mri1, Cmya5, C1qtnf6, Nfkbia, Traf1, Psma7, P2rx2, Trim23, Acadm, Bcat1, Stat3, C1s1, Clpp, Hook1, Casp8, Ldhb, Bnip3l, Coro1b, Sqstm1, Necab2	801	556	12205	1.26063	1	0.96781	74.9706
GOTERM_BP_DIRECT	GO:0006099~tricarboxylic acid cycle	5	0.453309	0.0846667	Sdhd, Sdhc, Dlat, Idh2, Idh3b	859	25	12687	2.9539	1	0.999884	79.7539
GOTERM_MF_DIRECT	GO:0005507~copper ion binding	7	0.634633	0.0849056	Cuta, Mettl17, Atox1, Lacc1, Atp7b, Ang, P2rx2	801	47	12205	2.26937	1	0.965992	75.6701
GOTERM_BP_DIRECT	GO:0034765~regulation of ion transmembrane transport	13	1.1786	0.0880899	Trpm5, Nalcn, Kcnab1, Kcne3, Kcnq4, Kcnj4, Kcnip4, Clcn1, Cacna2d3, Scn1b, Cacng1, Tmem109, Tmem37	859	115	12687	1.6696	1	0.999893	81.0782
GOTERM_BP_DIRECT	GO:0008631~intrinsic apoptotic signaling pathway in response to oxidative stress	4	0.362647	0.0892936	Gpx1, Arl6ip5, Melk, Stk24	859	16	12687	3.69237	1	0.999874	81.5241
GOTERM_MF_DIRECT	GO:0019829~cation-transporting ATPase activity	3	0.271985	0.0923202	Atp13a4, Atp7b, Atp13a3	801	8	12205	5.71395	1	0.971672	78.6275
GOTERM_MF_DIRECT	GO:0019855~calcium channel inhibitor activity	3	0.271985	0.0923202	Phpt1, Itpr1, Fkbp1b	801	8	12205	5.71395	1	0.971672	78.6275
GOTERM_MF_DIRECT	GO:0003857~3-hydroxyacyl-CoA dehydrogenase activity	3	0.271985	0.0923202	Hsd17b10, Ehhadh, H2-Ke6	801	8	12205	5.71395	1	0.971672	78.6275
GOTERM_BP_DIRECT	GO:0001569~patterning of blood vessels	6	0.543971	0.0928308	Ednra, Lef1, Sfrp2, Edn1, Ppp3r1, Tek	859	36	12687	2.46158	1	0.999885	82.7777
GOTERM_BP_DIRECT	GO:0019882~antigen processing and presentation	6	0.543971	0.0928308	Mr1, H2-DMa, Hfe, Unc93b1, Rab10, Rab34	859	36	12687	2.46158	1	0.999885	82.7777
GOTERM_MF_DIRECT	GO:0016740~transferase activity	99	8.97552	0.0948134	Coq3, Ugcg, Acat2, Frk, Ece2, Map4k5, Pfkm, Sult2b1, Chuk, Trmt1, Nsun2, Musk, Pik3c3, Gart, Cdkl4, Atf2, Bcat1, Gxylt2, Nme3, Mfng, Ate1, Smyd3, Nat8f5, Adk, Gck, Oxct1, Fgfr3, Aprt, Agpat5, Gbgt1, As3mt, Parp6, Dimt1, Dtymk, Oxct2b, St6galnac6, Map3k8, Cers3, Akt3, Ube2t, Vcpkmt, Prdm1, Hck, Nsun7, Mapk12, Pink1, Nek11, Melk, Tek, Ube3b, Ube2e3, Stk17b, Ispd, Ikbke, Irak3, Polr3c, Braf, Emg1, P…	801	1319	12205	1.14366	1	0.971072	79.5438
GOTERM_BP_DIRECT	GO:0015991~ATP hydrolysis coupled proton transport	5	0.453309	0.094966	Atp6ap1, Atp1a1, Atp6v1b2, Atp6v1f, Atp5g1	859	26	12687	2.84029	1	0.999879	83.495
GOTERM_MF_DIRECT	GO:0015035~protein disulfide oxidoreductase activity	4	0.362647	0.0960328	Enox2, Ptges2, Txn1, Txnrd3	801	17	12205	3.58522	1	0.96904	79.9783
GOTERM_CC_DIRECT	GO:0031012~extracellular matrix	24	2.17588	0.096064	Mmp23, Flna, Papln, Ran, Mgp, Igfbp7, Adamts19, Edil3, Adamts10, Hist2h4, Matn2, Hist1h4a, Rpl11, Emilin2, Col12a1, Fbln5, Adamtsl2, Bmp7, Coch, Adamts20, Agrn, Tgfbi, Mmp19, Arf4	922	255	13626	1.39094	1	0.909162	77.2629
GOTERM_MF_DIRECT	GO:0000980~RNA polymerase II distal enhancer sequence-specific DNA binding	8	0.725295	0.0961555	Rbbp4, Atf2, Actb, Rel, Smarcd2, Actl6a, H3f3b, H2afz	801	60	12205	2.03163	1	0.965644	80.0216
GOTERM_BP_DIRECT	GO:0048680~positive regulation of axon regeneration	3	0.271985	0.0974556	Stk24, Braf, Fkbp1b	859	8	12687	5.53856	1	0.999877	84.2958
GOTERM_BP_DIRECT	GO:0019227~neuronal action potential propagation	3	0.271985	0.0974556	Clcn1, Scn1b, Fkbp1b	859	8	12687	5.53856	1	0.999877	84.2958
GOTERM_BP_DIRECT	GO:0044070~regulation of anion transport	3	0.271985	0.0974556	Vdac2, Vdac1, Ahcyl1	859	8	12687	5.53856	1	0.999877	84.2958

## Sheet: loss
Table S8. GO analysis of the genes with altered m6A levels between wild-type and Alkbh5-deficient mice exposed to hypobaric hypoxia.
Category	Term	Count	%	PValue	Genes	List Total	Pop Hits	Pop Total	Fold Enrichment	Bonferroni	Benjamini	FDR
GOTERM_BP_DIRECT	GO:0032331~negative regulation of chondrocyte differentiation	6	1.00167	0.000224023	Tgfbr1, Pthlh, Grem1, Efemp1, Rarg, Adamts12	473	16	12598	9.98784	0.359724	0.359724	0.384245
GOTERM_CC_DIRECT	GO:0005856~cytoskeleton	58	9.6828	0.00169391	Igf2bp2, Crocc, Chek1, Lrrcc1, Kif15, Cep83, Sgcz, Ctnna1, Nek7, AI314180, Nek1, Sncg, Rassf5, Dync1i1, Cntrl, Atf4, Tmod2, Npm1, Sdccag8, Ermn, Dync2li1, Cep41, Arpc3, Dctn4, Actbl2, Brcc3, Pdlim2, Kif1a, Ccnb1, Fuz, 1700027J19Rik, Cfl1, Mdm1, Mad1l1, Mad2l1, Cep112, Kif19a, Dnaic2, Prc1, Rassf1, Mad2l2, Cc2d2a, Tpm2, Aif1l, 2700060E02Rik, Kif27, Dock2, Cdk5, Trip10, Klc4, Rmdn3, Ska1, Bbof1, Bf…	506	1030	13527	1.50536	0.531312	0.531312	2.37424
GOTERM_MF_DIRECT	GO:1990446~U1 snRNP binding	4	0.66778	0.00272329	Snrpd3, Snrpd1, Snrpc, Snrpe	466	8	12115	12.9989	0.844723	0.844723	4.01609
GOTERM_BP_DIRECT	GO:0030030~cell projection organization	14	2.33723	0.00331582	Ift81, Crocc, Cep83, Dnaic2, Dync2li1, Cep41, Cc2d2a, Nek1, Mcidas, Fuz, Kif27, Cfl1, Dnaaf5, Ak7	473	146	12598	2.55397	0.998652	0.963291	5.54729
GOTERM_MF_DIRECT	GO:0003777~microtubule motor activity	9	1.5025	0.00396569	Klc4, Kif19a, Kif15, Kif1a, Dnaic2, Dync1i1, Kif27, Dnah7a, Dnah7b	466	67	12115	3.49225	0.933725	0.742561	5.7978
GOTERM_CC_DIRECT	GO:0000922~spindle pole	11	1.83639	0.00474103	Brcc3, Rmdn3, Ccnb1, Dync1i1, Prc1, Nek7, Rassf1, Mad1l1, Mad2l1, Sbds, Smc3	506	102	13527	2.88299	0.880481	0.654285	6.5138
GOTERM_BP_DIRECT	GO:0003341~cilium movement	6	1.00167	0.00548407	Dnali1, Dnaic2, Dnaaf5, Dnah7a, Dnah7b, Dyx1c1	473	31	12598	5.15502	0.999982	0.973951	9.01658
GOTERM_BP_DIRECT	GO:0055093~response to hyperoxia	4	0.66778	0.00892923	Sod2, Hdac2, Polb, Polg	473	12	12598	8.87808	1	0.988464	14.2832
GOTERM_BP_DIRECT	GO:0045899~positive regulation of RNA polymerase II transcriptional preinitiation complex assembly	4	0.66778	0.00892923	Psmc6, Psmc1, Psmc5, Ikzf1	473	12	12598	8.87808	1	0.988464	14.2832
GOTERM_BP_DIRECT	GO:0006418~tRNA aminoacylation for protein translation	6	1.00167	0.0104436	Nars, Rars, Iars2, Iars, Vars, Dars	473	36	12598	4.43904	1	0.984677	16.5062
GOTERM_CC_DIRECT	GO:0005681~spliceosomal complex	12	2.00334	0.0122842	Alyref, Zcrb1, Smndc1, Snrpd3, Snrpd1, Snrnp200, Magoh, Rbm5, Frg1, Snrpe, Ddx39, Hnrnph1	506	135	13527	2.37628	0.996014	0.841449	16.07
GOTERM_BP_DIRECT	GO:0006397~mRNA processing	21	3.50584	0.0125005	Alyref, Thoc5, Zcrb1, Snrpd3, Snrnp200, Magoh, Brdt, Nono, Rbm5, Ddx39, Frg1, Cmtr1, Lsm11, Smndc1, Zranb2, Snrpd1, Nol3, Snrpe, Alkbh5, Khdrbs3, Hnrnph1	473	309	12598	1.81009	1	0.98458	19.4386
GOTERM_MF_DIRECT	GO:0003723~RNA binding	40	6.6778	0.0126607	Igf2bp2, Tlr13, Eif3c, Magoh, Rbm5, Nono, Dhfr, Fubp1, Trmu, Dnd1, Zranb2, Pa2g4, Rbm10, Snrpd1, U2surp, Ddx3y, Snrpe, 2700060E02Rik, Hdlbp, Eif4b, Cirbp, Npm1, Alyref, Thoc5, Zcrb1, Snrpd3, Snrpc, Exosc9, Krr1, Exosc2, Frg1, Nudt5, Lsm11, Smndc1, Zfr, Exosc8, Rsl1d1, Hnrnph1, Khdrbs3, Sbds	466	702	12115	1.48136	0.999834	0.945022	17.4295
GOTERM_BP_DIRECT	GO:0048732~gland development	3	0.500835	0.0129921	Rarg, Cckbr, Ikzf1	473	5	12598	15.9805	1	0.975709	20.125
GOTERM_BP_DIRECT	GO:0032876~negative regulation of DNA endoreduplication	3	0.500835	0.0129921	Mre11a, Stag2, Smc3	473	5	12598	15.9805	1	0.975709	20.125
GOTERM_BP_DIRECT	GO:0071038~nuclear polyadenylation-dependent tRNA catabolic process	3	0.500835	0.0129921	Exosc9, Exosc2, Exosc8	473	5	12598	15.9805	1	0.975709	20.125
GOTERM_CC_DIRECT	GO:0005737~cytoplasm	239	39.8998	0.0134466	Tlr13, Hace1, Rpl4, Hdac2, Ctnna1, Ret, Paip2, Nek7, Snf8, Wwp1, Nek1, Aifm1, Gimap4, Lhpp, Eps8l2, Stmn2, Sh3bgrl, Dync2li1, Parp14, Cep41, Dctn4, Bzw1, Myo5b, Cops7a, Psmc5, Cfl1, Hnrnph1, Dyx1c1, Dnali1, Iars2, Pthlh, Dnaic2, Prc1, Ndrg3, Pa2g4, Snrpe, Cygb, Dock1, Dock2, Gprasp2, Trip10, Acsbg1, Recql, Klc4, Il1rap, Cd40, Usp45, Exosc8, Adi1, Lrrcc1, Lrrc51, Chek1, Cfap74, Adgrv1, Cep83, Glmn…	506	5714	13527	1.11817	0.997645	0.77972	17.4592
GOTERM_BP_DIRECT	GO:0008380~RNA splicing	17	2.83806	0.013962	Alyref, Thoc5, Zcrb1, Snrpd3, Snrnp200, Brdt, Magoh, Rbm5, Nono, Ddx39, Frg1, Smndc1, Zranb2, Rbm10, Snrpd1, Snrpe, Hnrnph1	473	232	12598	1.95165	1	0.969728	21.4632
GOTERM_BP_DIRECT	GO:0042384~cilium assembly	11	1.83639	0.0154192	Ift81, Cc2d2a, Cep83, Mcidas, Nek1, Dnaic2, Dync2li1, Fuz, Ablim3, Kif27, Cep41	473	121	12598	2.4213	1	0.967804	23.4338
GOTERM_BP_DIRECT	GO:0051301~cell division	23	3.83973	0.0157525	Ccne2, Lrrcc1, Nsmce2, Smc2, Ska1, Cks1b, Stag2, Chmp3, Prc1, Hmcn1, Nsl1, Brcc3, Mad2l2, Spc25, Hells, Nek1, Ccnb1, Cntrl, Mad2l1, Mad1l1, Smc3, Ruvbl1, Cdk5	473	357	12598	1.71593	1	0.957562	23.878
GOTERM_MF_DIRECT	GO:0004812~aminoacyl-tRNA ligase activity	6	1.00167	0.0160086	Nars, Rars, Iars2, Iars, Vars, Dars	466	39	12115	3.99967	0.999984	0.936428	21.5392
GOTERM_CC_DIRECT	GO:0071010~prespliceosome	3	0.500835	0.0188815	Snrpd3, Snrpd1, Snrpc	506	6	13527	13.3666	0.999801	0.818072	23.6753
GOTERM_CC_DIRECT	GO:0034715~pICln-Sm protein complex	3	0.500835	0.0188815	Snrpd3, Snrpd1, Snrpe	506	6	13527	13.3666	0.999801	0.818072	23.6753
GOTERM_BP_DIRECT	GO:0051138~positive regulation of NK T cell differentiation	3	0.500835	0.0190079	Ap3b1, Cd1d1, Ikzf1	473	6	12598	13.3171	1	0.968939	28.0903
GOTERM_BP_DIRECT	GO:0045086~positive regulation of interleukin-2 biosynthetic process	3	0.500835	0.0190079	Glmn, Cd1d1, Stat5b	473	6	12598	13.3171	1	0.968939	28.0903
GOTERM_BP_DIRECT	GO:0071035~nuclear polyadenylation-dependent rRNA catabolic process	3	0.500835	0.0190079	Exosc9, Exosc2, Exosc8	473	6	12598	13.3171	1	0.968939	28.0903
GOTERM_MF_DIRECT	GO:0036402~proteasome-activating ATPase activity	3	0.500835	0.0198989	Psmc6, Psmc1, Psmc5	466	6	12115	12.9989	0.999999	0.93579	26.0748
GOTERM_CC_DIRECT	GO:0005682~U5 snRNP	4	0.66778	0.0201559	Snrpd3, Snrpd1, Snrnp200, Snrpe	506	16	13527	6.6833	0.999889	0.780622	25.0686
GOTERM_CC_DIRECT	GO:0005685~U1 snRNP	4	0.66778	0.0238108	Snrpd3, Snrpd1, Snrpc, Snrpe	506	17	13527	6.29017	0.999979	0.785379	28.9341
GOTERM_CC_DIRECT	GO:0022624~proteasome accessory complex	4	0.66778	0.0238108	Psmc6, Psmc1, Psmc5, Psmd8	506	17	13527	6.29017	0.999979	0.785379	28.9341
GOTERM_CC_DIRECT	GO:0000243~commitment complex	3	0.500835	0.0257869	Snrpd3, Snrpd1, Snrpc	506	7	13527	11.4571	0.999992	0.767705	30.9462
GOTERM_CC_DIRECT	GO:0005683~U7 snRNP	3	0.500835	0.0257869	Lsm11, Snrpd3, Snrpe	506	7	13527	11.4571	0.999992	0.767705	30.9462
GOTERM_CC_DIRECT	GO:0020005~symbiont-containing vacuole membrane	3	0.500835	0.0257869	Gm43302, Gbp9, Iigp1	506	7	13527	11.4571	0.999992	0.767705	30.9462
GOTERM_BP_DIRECT	GO:0034475~U4 snRNA 3'-end processing	3	0.500835	0.0259575	Exosc9, Exosc2, Exosc8	473	7	12598	11.4147	1	0.98724	36.3596
GOTERM_BP_DIRECT	GO:0060041~retina development in camera-type eye	7	1.16861	0.0261661	Lamb2, Rorb, Lamc3, Rarg, Ret, Mdm1, Ikzf1	473	61	12598	3.05639	1	0.98273	36.5934
GOTERM_CC_DIRECT	GO:0032580~Golgi cisterna membrane	7	1.16861	0.027688	Golga1, Bcap31, Asap2, Hace1, Mob4, Fut2, Iigp1	506	62	13527	3.01826	0.999996	0.75206	32.8317
GOTERM_CC_DIRECT	GO:0000775~chromosome, centromeric region	11	1.83639	0.0298164	Ppp2r1a, Spc25, Ska1, Hells, Stag2, Dync1i1, Cbx1, Mad1l1, Mad2l1, Nsl1, Smc3	506	135	13527	2.17826	0.999999	0.741553	34.8858
GOTERM_CC_DIRECT	GO:0031595~nuclear proteasome complex	3	0.500835	0.0335436	Psmc6, Psmc1, Psmc5	506	8	13527	10.025	1	0.750045	38.343
GOTERM_BP_DIRECT	GO:0000467~exonucleolytic trimming to generate mature 3'-end of 5.8S rRNA from tricistronic rRNA transcript (SSU-rRNA, 5.8S rRNA, LSU-rRNA)	3	0.500835	0.0337626	Exosc9, Exosc2, Exosc8	473	8	12598	9.98784	1	0.992418	44.5766
GOTERM_BP_DIRECT	GO:0034427~nuclear-transcribed mRNA catabolic process, exonucleolytic, 3'-5'	3	0.500835	0.0337626	Exosc9, Exosc2, Exosc8	473	8	12598	9.98784	1	0.992418	44.5766
GOTERM_CC_DIRECT	GO:0005697~telomerase holoenzyme complex	4	0.66778	0.0367678	Lsm11, Snrpd3, Snrpe, Gnl3l	506	20	13527	5.34664	1	0.75227	41.1952
GOTERM_CC_DIRECT	GO:0005694~chromosome	19	3.17195	0.0374245	Recql, Nsmce2, Smc2, Ten1, Ska1, Stag2, Loxl2, Nsl1, Ppp2r1a, Hist1h1b, Spc25, Rnf2, Mre11a, Acd, Zfr, Dync1i1, Mad2l1, Mad1l1, Smc3	506	305	13527	1.66535	1	0.730591	41.7609
GOTERM_BP_DIRECT	GO:0042832~defense response to protozoan	4	0.66778	0.0421065	Gm43302, Gbp9, Cd40, Iigp1	473	21	12598	5.07319	1	0.996678	52.2502
GOTERM_BP_DIRECT	GO:0051561~positive regulation of mitochondrial calcium ion concentration	3	0.500835	0.0423498	Bcap31, Mcu, Fis1	473	9	12598	8.87808	1	0.995402	52.4582
GOTERM_BP_DIRECT	GO:0043928~exonucleolytic nuclear-transcribed mRNA catabolic process involved in deadenylation-dependent decay	3	0.500835	0.0423498	Exosc9, Exosc2, Exosc8	473	9	12598	8.87808	1	0.995402	52.4582
GOTERM_CC_DIRECT	GO:0005938~cell cortex	10	1.66945	0.0463091	Ndfip1, Bfsp2, Grk4, Ermn, Plekha2, Hmcn1, Arhgef9, Ryr1, Agtrap, Trip10	506	126	13527	2.12168	1	0.779953	48.9335
GOTERM_MF_DIRECT	GO:0051015~actin filament binding	10	1.66945	0.0490807	Eps8l2, Aif1l, Nexn, Ermn, Frg1, Cfl1, Slc6a4, Ctnna1, Arpc3, Syne3	466	124	12115	2.0966	1	0.996749	53.0671
GOTERM_CC_DIRECT	GO:0005687~U4 snRNP	3	0.500835	0.0513229	Snrpd3, Snrpd1, Snrpe	506	10	13527	8.01996	1	0.791969	52.6097
GOTERM_CC_DIRECT	GO:0005838~proteasome regulatory particle	3	0.500835	0.0513229	Psmc1, Psmc5, Psmd8	506	10	13527	8.01996	1	0.791969	52.6097
GOTERM_CC_DIRECT	GO:0031597~cytosolic proteasome complex	3	0.500835	0.0513229	Psmc6, Psmc1, Psmc5	506	10	13527	8.01996	1	0.791969	52.6097
GOTERM_BP_DIRECT	GO:0007601~visual perception	7	1.16861	0.0554788	Lamb2, Rgs9, Rorb, Bfsp2, Lamc3, Adgrv1, Ppt1	473	73	12598	2.55397	1	0.998746	62.4976
GOTERM_BP_DIRECT	GO:0055114~oxidation-reduction process	28	4.67446	0.0578903	Ogfod1, Uqcrh, Hsd17b7, Dhfr, Loxl2, Scd1, Aldh2, Idh3a, Cyb5r4, Gmpr2, Maoa, Ero1lb, Gpd2, Aifm1, Alkbh5, Aldh1l1, Etfb, Creg1, P4ha3, Gpx3, Cyp46a1, Akr1e1, Chdh, Ndufa7, Nnt, Sod2, Adi1, Frrs1	473	524	12598	1.4232	1	0.99863	64.1093
GOTERM_CC_DIRECT	GO:0005930~axoneme	7	1.16861	0.0609289	Dnali1, Cfap74, Atg14, Kif19a, Dnaic2, Dync2li1, Cfap46	506	75	13527	2.4951	1	0.827311	58.9754
GOTERM_CC_DIRECT	GO:0070062~extracellular exosome	98	16.3606	0.0611529	Rpl4, Il18bp, Fkbp2, Polg, Snf8, Nampt, Wwp1, Gfra4, Aldh1l1, Sucnr1, Etfb, Eps8l2, Scpep1, Gm43302, Ermn, Sh3bgrl, Gbp4, Pygl, Lamb1, Myo5b, Enpp6, Psmc6, Fuz, Psmc5, Cfl1, Galnt16, Ruvbl1, Nars, Tax1bp1, Tmc6, Chmp3, Ndrg3, Gbp9, Slc7a8, Pa2g4, Atp5a1, Aif1l, Snrpe, Fut2, Lin7a, Dock2, Trip10, Rars, Nudt5, Hmcn1, Scnn1g, Ryr1, Cd40, Psmd8, Lamb2, Ecm1, Ppt1, Tkt, Crocc, Adgrv1, Itgam, Procr, Ly…	506	2242	13527	1.16853	1	0.809714	59.1139
GOTERM_MF_DIRECT	GO:0017046~peptide hormone binding	4	0.66778	0.0625902	Gcat, Ghsr, Npr3, Inhba	466	24	12115	4.33298	1	0.998176	62.1494
GOTERM_MF_DIRECT	GO:0002161~aminoacyl-tRNA editing activity	3	0.500835	0.0642921	Iars2, Iars, Vars	466	11	12115	7.09032	1	0.996564	63.1693
GOTERM_BP_DIRECT	GO:0000387~spliceosomal snRNP assembly	4	0.66778	0.0653033	Snrpd3, Snrpd1, Snrpc, Snrpe	473	25	12598	4.26148	1	0.999152	68.6649
GOTERM_BP_DIRECT	GO:0031398~positive regulation of protein ubiquitination	6	1.00167	0.0654678	Ndfip1, Mapk15, Pttg1ip, Rassf5, Rassf1, Npm1	473	58	12598	2.75527	1	0.998814	68.7596
GOTERM_CC_DIRECT	GO:0005874~microtubule	18	3.00501	0.06997	Klc4, Ska1, Rmdn3, Kif19a, Kif15, Dnaic2, Dync2li1, Prc1, Polb, Rassf1, Nicn1, Kif1a, Rassf5, Dync1i1, Kif27, Fgf13, Mdm1, Trip10	506	308	13527	1.56233	1	0.834927	64.232
GOTERM_CC_DIRECT	GO:0005689~U12-type spliceosomal complex	4	0.66778	0.0712566	Zcrb1, Snrpd3, Snrpd1, Snrpe	506	26	13527	4.1128	1	0.824327	64.927
GOTERM_CC_DIRECT	GO:0008540~proteasome regulatory particle, base subcomplex	3	0.500835	0.0716858	Psmc6, Psmc1, Psmc5	506	12	13527	6.6833	1	0.810337	65.156
GOTERM_CC_DIRECT	GO:0034709~methylosome	3	0.500835	0.0716858	Snrpd3, Snrpd1, Snrpe	506	12	13527	6.6833	1	0.810337	65.156
GOTERM_CC_DIRECT	GO:0000177~cytoplasmic exosome (RNase complex)	3	0.500835	0.0716858	Exosc9, Exosc2, Exosc8	506	12	13527	6.6833	1	0.810337	65.156
GOTERM_BP_DIRECT	GO:0036158~outer dynein arm assembly	3	0.500835	0.0721307	Dnaic2, Dnaaf5, Dyx1c1	473	12	12598	6.65856	1	0.99917	72.3738
GOTERM_CC_DIRECT	GO:1990077~primosome complex	2	0.33389	0.0732744	Prim2, Prim1	506	2	13527	26.7332	1	0.802061	65.9917
GOTERM_BP_DIRECT	GO:1904816~positive regulation of protein localization to chromosome, telomeric region	2	0.33389	0.0735317	Gnl3, Gnl3l	473	2	12598	26.6342	1	0.999001	73.0819
GOTERM_BP_DIRECT	GO:0006428~isoleucyl-tRNA aminoacylation	2	0.33389	0.0735317	Iars2, Iars	473	2	12598	26.6342	1	0.999001	73.0819
GOTERM_MF_DIRECT	GO:0016491~oxidoreductase activity	25	4.17362	0.0744116	Ogfod1, Hsd17b7, Dhfr, Creg1, Loxl2, Scd1, P4ha3, Idh3a, Aldh2, Cyp46a1, Gpx3, Akr1e1, Cyb5r4, Gmpr2, Chdh, Maoa, Nnt, Sod2, Ero1lb, Gpd2, Aifm1, Alkbh5, Adi1, Frrs1, Aldh1l1	466	458	12115	1.4191	1	0.997172	68.7228
GOTERM_MF_DIRECT	GO:0004822~isoleucine-tRNA ligase activity	2	0.33389	0.0752942	Iars2, Iars	466	2	12115	25.9979	1	0.995235	69.1681
GOTERM_BP_DIRECT	GO:0007052~mitotic spindle organization	4	0.66778	0.0786766	Spc25, Ccnb1, Sbds, Smc3	473	27	12598	3.94581	1	0.999167	75.5382
GOTERM_BP_DIRECT	GO:0051973~positive regulation of telomerase activity	4	0.66778	0.0786766	Mapk15, Acd, Grem1, Nek7	473	27	12598	3.94581	1	0.999167	75.5382
GOTERM_BP_DIRECT	GO:0007067~mitotic nuclear division	16	2.67112	0.0812195	Lrrcc1, Nsmce2, Ska1, Smc2, Stag2, Nsl1, Brcc3, Mad2l2, Spc25, Hells, Nek1, Ccnb1, Mad1l1, Mad2l1, Smc3, Ruvbl1	473	269	12598	1.58419	1	0.999109	76.6728
GOTERM_CC_DIRECT	GO:0000178~exosome (RNase complex)	3	0.500835	0.0826862	Exosc9, Exosc2, Exosc8	506	13	13527	6.1692	1	0.826846	70.5727
GOTERM_CC_DIRECT	GO:0000176~nuclear exosome (RNase complex)	3	0.500835	0.0826862	Exosc9, Exosc2, Exosc8	506	13	13527	6.1692	1	0.826846	70.5727
GOTERM_BP_DIRECT	GO:0050482~arachidonic acid secretion	3	0.500835	0.0831927	Proca1, Pla2g4a, Pla2g12a	473	13	12598	6.14637	1	0.999006	77.5189
GOTERM_BP_DIRECT	GO:0035584~calcium-mediated signaling using intracellular calcium source	3	0.500835	0.0831927	Bcap31, Ptgfr, Fis1	473	13	12598	6.14637	1	0.999006	77.5189
GOTERM_CC_DIRECT	GO:0030286~dynein complex	4	0.66778	0.0850814	Dnali1, Dnaic2, Dync2li1, Dync1i1	506	28	13527	3.81903	1	0.822386	71.6432
GOTERM_CC_DIRECT	GO:0000502~proteasome complex	6	1.00167	0.08564	Ubxn1, Psmc6, Psmc1, Psmc5, Psmd8, AI314180	506	63	13527	2.54602	1	0.811284	71.8876
GOTERM_MF_DIRECT	GO:0004623~phospholipase A2 activity	3	0.500835	0.0867315	Proca1, Pla2g4a, Pla2g12a	466	13	12115	5.9995	1	0.996423	74.4285
GOTERM_BP_DIRECT	GO:0006749~glutathione metabolic process	5	0.834725	0.0869991	Glo1, Sod2, Gstm2, Oplah, Gpx3	473	45	12598	2.95936	1	0.999057	79.0699
GOTERM_BP_DIRECT	GO:0043066~negative regulation of apoptotic process	22	3.67279	0.0871483	Tgfbr1, Tax1bp1, Ptgfr, Bag1, Clec5a, Rarg, Naa35, Stat5b, Hdac2, Aldh2, Ctnna1, Glo1, Mre11a, Pa2g4, Nol3, Sod2, Hells, Ppt1, Grem1, Casp2, Mad2l1, Npm1	473	407	12598	1.43969	1	0.998794	79.1286
GOTERM_MF_DIRECT	GO:0051117~ATPase binding	7	1.16861	0.0905876	Atxn3, Nr1h2, Ubxn1, S100a1, Atp1b2, Snurf, Ruvbl1	466	81	12115	2.24673	1	0.995504	76.0042
GOTERM_BP_DIRECT	GO:0006936~muscle contraction	4	0.66778	0.0931339	Tpm2, Myom1, Ryr1, Tmod2	473	29	12598	3.67369	1	0.999039	81.3595
GOTERM_MF_DIRECT	GO:0005262~calcium channel activity	6	1.00167	0.0936583	Tpcn1, Mcu, Cacna2d4, Itpr3, Tmco1, Ryr1	466	63	12115	2.47599	1	0.994296	77.1936
GOTERM_BP_DIRECT	GO:0007034~vacuolar transport	3	0.500835	0.0947291	Ndfip1, Chmp2b, Chmp3	473	14	12598	5.70734	1	0.998918	81.9149
GOTERM_BP_DIRECT	GO:0007062~sister chromatid cohesion	3	0.500835	0.0947291	Mre11a, Stag2, Smc3	473	14	12598	5.70734	1	0.998918	81.9149
GOTERM_BP_DIRECT	GO:0030224~monocyte differentiation	3	0.500835	0.0947291	Thoc5, Gmpr2, Il3ra	473	14	12598	5.70734	1	0.998918	81.9149
GOTERM_BP_DIRECT	GO:0031647~regulation of protein stability	6	1.00167	0.0959562	Dph6, Sugt1, Lrrc46, Gnl3l, Psmd8, Npm1	473	65	12598	2.45855	1	0.998759	82.3316

## Sheet: increase
Table S8. GO analysis of the genes with altered m6A levels between wild-type and Alkbh5-deficient mice exposed to hypobaric hypoxia.
Category	Term	Count	%	PValue	Genes	List Total	Pop Hits	Pop Total	Fold Enrichment	Bonferroni	Benjamini	FDR
GOTERM_CC_DIRECT	GO:0014069~postsynaptic density	24	5.02092	2.7568e-06	Grid2, Arrb2, Sema4c, Erbb4, Sipa1l1, Epb41l1, Smo, Anks1b, Fbxo45, Macf1, Disc1, Cabp1, Srcin1, Map1a, Vps35, Grik2, Rusc1, Syn2, Magi2, Ntrk2, Nsmf, Grm5, Syndig1, Sharpin	449	237	13833	3.11984	0.00102501	0.00102501	0.00380451
GOTERM_BP_DIRECT	GO:0097118~neuroligin clustering involved in postsynaptic membrane assembly	4	0.83682	0.000125275	Nrxn2, Magi2, Cdh2, Nrxn1	411	4	12873	31.3212	0.217533	0.217533	0.214637
GOTERM_CC_DIRECT	GO:0045202~synapse	31	6.48536	0.00033798	Crtc1, Hcn2, Sema4c, Tmem240, Slc17a7, Nf2, Cadps2, Sipa1l1, Fbxo45, Disc1, Srcin1, Rusc1, Rims3, Syn2, Cdh2, Znrf1, Syndig1, Grid2, Gsg1l, Cops4, Ank3, Anks1b, Cbarp, Grik2, Magi2, Nsmf, Agrn, Mapk8ip1, Nrxn1, Cntn2, Sharpin	449	471	13833	2.02773	0.118164	0.060939	0.465428
GOTERM_CC_DIRECT	GO:0016021~integral component of membrane	163	34.1004	0.000388594	Faxc, Ptprm, Sema4c, Nomo1, Atp9b, Abca2, Tmem259, Scarf1, Adarb1, Plpp4, Adgrb2, Plxna3, Ryr2, Rdh10, Ank, Ccr5, Dner, Nrxn3, Dennd5b, Nrxn2, Vstm4, Astn2, Gsg1l, Stt3b, Ocln, Atp13a1, Slc7a2, Gpr155, Pcdhga4, Ntrk2, Rnf217, Slc30a9, Atl3, Vezt, Pcmt1, Tmem240, Cd47, Kcnt1, Apcdd1, Stxbp5l, Cacna2d1, Impad1, Abcd4, Gramd1b, Cacna1b, Marf1, Itga9, Mboat7, Zdhhc6, Cdh2, Smurf2, Slc1a4, Gba2, Emc10…	449	3989	13833	1.25891	0.134619	0.0470521	0.534955
GOTERM_BP_DIRECT	GO:0035725~sodium ion transmembrane transport	6	1.25523	0.00100308	Hcn2, Scn2a1, Slc17a7, Scn1b, Hcn4, Slc8a2	411	25	12873	7.51708	0.859846	0.625629	1.70648
GOTERM_CC_DIRECT	GO:0030054~cell junction	37	7.74059	0.00107328	Shroom3, Vezt, Cdk5rap2, Sema4c, Tmem240, Slc17a7, Cadps2, Sipa1l1, Snta1, Fbxo45, Disc1, Pxn, Srcin1, Rusc1, Dixdc1, Rims3, Syn2, Plxna3, Znrf1, Jam3, Syndig1, Grid2, Ubn1, Gsg1l, Cops4, Ocln, Ank3, Anks1b, Cdc42bpb, Cbarp, Grik2, Magi2, Fat1, Nsmf, Agrn, Nrxn1, Sharpin	449	646	13833	1.76457	0.329327	0.0950436	1.47107
GOTERM_CC_DIRECT	GO:0033268~node of Ranvier	5	1.04603	0.001449	Sptbn4, Scn2a1, Scn1b, Ank3, Cntn2	449	16	13833	9.62764	0.416912	0.102268	1.98128
GOTERM_MF_DIRECT	GO:0005516~calmodulin binding	14	2.92887	0.00201628	Enkur, Myo5a, Cdk5rap2, Kcnn2, Ubr4, Snta1, Myo9b, Camk1d, Adcy8, Camsap2, Mapkapk2, Ryr2, Slc8a2, Pde1c	403	159	12392	2.70749	0.732859	0.732859	2.97102
GOTERM_BP_DIRECT	GO:0046328~regulation of JNK cascade	5	1.04603	0.00217573	Phlpp1, Ephb1, Grik2, Rapgef1, Mapk8ip1	411	18	12873	8.70032	0.985944	0.758666	3.66666
GOTERM_MF_DIRECT	GO:0005096~GTPase activator activity	17	3.55649	0.00237698	Tbc1d9, Abr, Tbc1d4, Stxbp5l, Tbc1d1, Sipa1l1, Ralgapb, Tbc1d12, Gapvd1, Fam13b, Agap1, Git2, Myo9b, Acap3, Sipa1, Elmod3, Arhgap10	403	222	12392	2.35468	0.789106	0.540768	3.49375
GOTERM_CC_DIRECT	GO:0045211~postsynaptic membrane	16	3.34728	0.0025451	Grid2, Arrb2, Sema4c, Cadps2, Sipa1l1, Ank3, Anks1b, Fbxo45, Snta1, Disc1, Srcin1, Grik2, Rusc1, Ntrk2, Nsmf, Syndig1	449	203	13833	2.42825	0.612479	0.146148	3.45577
GOTERM_CC_DIRECT	GO:0005856~cytoskeleton	51	10.6695	0.00282354	Shroom3, Cdk5rap2, Clasp1, Nf2, Sipa1l1, Rcc2, Cep164, Ubr4, Dclk2, Pde4dip, Tnik, Snta1, Disc1, Clip1, Taok2, Macf1, Pxn, Srcin1, Cep44, Map1a, Mphosph9, Rusc1, Frmpd3, Gpsm2, Nav1, Wdpcp, Ubxn6, Ppp4c, Flna, Wash1, Agbl5, Rock1, Epb41l1, Ank3, Mid1, Ptpn4, Flnb, Myo9b, Trib2, Frmd8, Gdpd2, Prkce, Camsap2, Nsmf, Kif26a, Cul7, Frmpd1, Eml5, Slc30a9, Spef1, Elmod3	449	1035	13833	1.5181	0.650706	0.139519	3.82704
GOTERM_MF_DIRECT	GO:0004842~ubiquitin-protein transferase activity	20	4.1841	0.00390242	Cdc34, Herc1, Ube4a, Fbxw7, Trip12, Ubr4, Amfr, Cyhr1, Trim3, Klhl29, 8-Mar, Gm15800, Zer1, Arel1, Rnf217, Smurf2, Znrf1, Shprh, Sharpin, Trim24	403	298	12392	2.06372	0.922476	0.573606	5.67551
GOTERM_BP_DIRECT	GO:0007026~negative regulation of microtubule depolymerization	5	1.04603	0.0047036	Hdac6, Map1a, Clasp1, Hdgfrp3, Mid1	411	22	12873	7.11845	0.999902	0.900524	7.7677
GOTERM_BP_DIRECT	GO:0000226~microtubule cytoskeleton organization	9	1.88285	0.00521757	Disc1, Map1a, Cdk5rap2, Clasp1, Camsap2, Cdc42bpa, Cul7, Dclk2, Cntn2	411	84	12873	3.35584	0.999964	0.871078	8.58116
GOTERM_BP_DIRECT	GO:0060307~regulation of ventricular cardiac muscle cell membrane repolarization	4	0.83682	0.00569416	Kcnh2, Cacna2d1, Scn1b, Snta1	411	12	12873	10.4404	0.999986	0.844872	9.32942
GOTERM_CC_DIRECT	GO:0030315~T-tubule	7	1.46444	0.00707108	Ahnak, Scn2a1, Cdh2, Kcnn2, Cacna2d1, Scn1b, Ank3	449	53	13833	4.06904	0.928623	0.281057	9.32898
GOTERM_MF_DIRECT	GO:0030552~cAMP binding	5	1.04603	0.00803985	Cnbd2, Hcn2, Pde3b, Hcn4, Pde1c	403	25	12392	6.14988	0.994904	0.732819	11.3636
GOTERM_MF_DIRECT	GO:0005248~voltage-gated sodium channel activity	4	0.83682	0.00944841	Hcn2, Scn2a1, Scn1b, Hcn4	403	14	12392	8.78554	0.997988	0.711115	13.2259
GOTERM_BP_DIRECT	GO:0007411~axon guidance	11	2.30126	0.00954843	Ispd, Ephb1, Plxna3, Neo1, Ncan, Scn1b, Kif26a, Ank3, Draxin, Slit2, Cntn2	411	132	12873	2.6101	1	0.931688	15.1723
GOTERM_BP_DIRECT	GO:0007416~synapse assembly	6	1.25523	0.0103228	Nrxn2, Cdh2, Agrn, Nrxn1, Pdgfb, Nrxn3	411	42	12873	4.47445	1	0.921106	16.3027
GOTERM_BP_DIRECT	GO:0021799~cerebral cortex radially oriented cell migration	4	0.83682	0.0109711	Disc1, Dixdc1, Ccdc141, Fbxo45	411	15	12873	8.35231	1	0.909283	17.238
GOTERM_BP_DIRECT	GO:0007269~neurotransmitter secretion	5	1.04603	0.0113323	Nrxn2, Cacna1b, Syn2, Nrxn1, Nrxn3	411	28	12873	5.59307	1	0.892636	17.7548
GOTERM_BP_DIRECT	GO:0007612~learning	7	1.46444	0.0127683	Eif2ak4, Ntrk2, Grm5, Nrxn1, Slc8a2, Nrxn3, Cntn2	411	61	12873	3.59423	1	0.89847	19.7798
GOTERM_BP_DIRECT	GO:0051056~regulation of small GTPase mediated signal transduction	4	0.83682	0.0156431	Sipa1l1, Sipa1, Ralgapb, Cdc42bpa	411	17	12873	7.36969	1	0.923664	23.6933
GOTERM_CC_DIRECT	GO:0030425~dendrite	24	5.02092	0.0167078	Crtc1, Rptor, Hdac6, Opa1, Myo5a, Begain, Smo, Ank3, Fat3, Pdgfb, Amfr, Taok2, Cacna1b, Srcin1, Ephb1, Grik2, Magi2, Ntrk2, Kcnj6, Nsmf, Dner, Mapk8ip1, Slc1a4, Sharpin	449	440	13833	1.68046	0.998104	0.501636	20.7472
GOTERM_BP_DIRECT	GO:0016569~covalent chromatin modification	16	3.34728	0.0177724	Hdac6, Ubn1, Arid1a, Kmt2b, Setdb1, Rcbtb1, L3mbtl4, Kansl2, Kmt2d, Satb1, Prkcb, Setdb2, Chd6, Zmynd11, Kdm2a, Uimc1	411	257	12873	1.94996	1	0.932853	26.4753
GOTERM_BP_DIRECT	GO:0032874~positive regulation of stress-activated MAPK cascade	4	0.83682	0.0183366	Taok2, Sema4c, Nod1, Mid1	411	18	12873	6.96026	1	0.924853	27.1962
GOTERM_BP_DIRECT	GO:0016567~protein ubiquitination	19	3.9749	0.0193315	Cdc34, Med12, Arrb2, Spsb4, Ube4a, Fbxw7, Fbxo45, Dcaf10, Trim3, Klhl29, Kcmf1, 8-Mar, Fbxw5, Rnf217, Spsb3, Wwtr1, Cul7, Fbxl5, Trim24	411	331	12873	1.79789	1	0.921771	28.4514
GOTERM_BP_DIRECT	GO:0051965~positive regulation of synapse assembly	7	1.46444	0.0195963	Ephb1, Adgrb2, Ntrk2, Cbln2, Nrxn1, Syndig1, Nrxn3	411	67	12873	3.27236	1	0.911248	28.7821
GOTERM_BP_DIRECT	GO:0090630~activation of GTPase activity	7	1.46444	0.0223362	Tbc1d9, Tbc1d4, Tbc1d1, Sipa1l1, Ralgapb, Rcc2, Tbc1d12	411	69	12873	3.17751	1	0.925858	32.1196
GOTERM_BP_DIRECT	GO:0007268~chemical synaptic transmission	10	2.09205	0.0231186	Nrxn2, Myo5a, Grik2, Slc17a7, Kcnmb4, Agrn, Grm5, Nrxn1, Gm21985, Slc12a6, Nrxn3	411	130	12873	2.40932	1	0.921473	33.0452
GOTERM_CC_DIRECT	GO:0005938~cell cortex	10	2.09205	0.023298	Macf1, Myo9b, Pxn, Flna, Clasp1, Astn2, Gpsm2, Pdzd4, Usp2, Flnb	449	128	13833	2.40691	0.999845	0.583946	27.7713
GOTERM_BP_DIRECT	GO:0003143~embryonic heart tube morphogenesis	3	0.627615	0.0249491	Tead1, Ryr2, Tead2	411	8	12873	11.7454	1	0.926	35.1648
GOTERM_MF_DIRECT	GO:0005524~ATP binding	56	11.7155	0.0250377	Bbs12, Atp9b, Abca2, Tnik, Fpgs, Ddx18, Syn2, Dhx37, Pan3, Prkcb, Trio, Cdc34, Erbb4, Rock1, Atp13a1, Itpkb, Cdc42bpb, Trib2, Ephb1, G3bp1, Ntrk2, Ppip5k2, Shprh, Coq8a, Chka, Myo5a, Pkdcc, Ascc3, Dclk2, Map4k2, Taok2, Abcd4, Cacna1b, Eif2b2, Myo16, Chd6, Ddx31, Clcn4, Recql5, Dtymk, Ddx47, Abcb9, Flad1, Adck1, Cdc42bpa, Ficd, Myo9b, Camk1d, Adcy8, Prkce, Ror1, Nod1, Eif2ak4, Fuk, Mapkapk2, Kif26a	403	1303	12392	1.32154	1	0.936952	31.5394
GOTERM_BP_DIRECT	GO:0030036~actin cytoskeleton organization	10	2.09205	0.0252234	Cdc42bpb, Taok2, Shroom3, Flna, Abr, Nf2, Rock1, Iqsec2, Pdgfb, Flnb	411	132	12873	2.37282	1	0.918001	35.4769
GOTERM_CC_DIRECT	GO:0016020~membrane	209	43.7238	0.0265967	Ptprm, Wdfy3, Tmem259, Fpgs, Disc1, Ddx18, Plxna3, Ank, Shb, Nrxn3, Ehbp1, Abr, Gsg1l, Ankrd13a, Arfgef1, Chdh, Cdc42bpb, Pcdhga4, Rnf217, Snx15, Atl3, Tufm, Scn2a1, Nf2, Kcnt1, Apcdd1, Sipa1l1, Abcd4, Cacna1b, Marf1, Mboat7, Slc1a4, Emc10, Arhgap10, Med12, Wash1, Adcyap1r1, Kcnmb4, Ptpn4, Xylt1, Pex16, Adcy8, Ror1, Nsmf, Mapk8ip1, Nrxn1, Opa1, Clasp1, Kcnn2, Paqr6, Gpat4, 2410089E03Rik, Srcin1, …	449	5792	13833	1.1117	0.999956	0.598132	31.0661
GOTERM_MF_DIRECT	GO:0005085~guanyl-nucleotide exchange factor activity	11	2.30126	0.0284613	Arhgef40, Plce1, Psd, Rapgef1, Abr, Eif2b2, Arfgef1, Trio, Eif2b4, Gapvd1, Dennd5b	403	154	12392	2.19638	1	0.932638	35.0451
GOTERM_MF_DIRECT	GO:0005246~calcium channel regulator activity	4	0.83682	0.0292088	Nrxn2, Prkcb, Nrxn1, Nrxn3	403	21	12392	5.85702	1	0.911379	35.7879
GOTERM_MF_DIRECT	GO:0003779~actin binding	17	3.55649	0.0300141	Shroom3, Hdac6, Sptbn4, Flna, Myo5a, Wash1, Nf2, Epb41l1, Snta1, Flnb, Macf1, Myo9b, Map1a, Rusc1, Dixdc1, Myo16, Ccr5	403	294	12392	1.77803	1	0.890784	36.5793
GOTERM_BP_DIRECT	GO:0021860~pyramidal neuron development	3	0.627615	0.0314105	Ogdh, Plxna3, Dclk2	411	9	12873	10.4404	1	0.948985	42.1519
GOTERM_BP_DIRECT	GO:0046548~retinal rod cell development	3	0.627615	0.0314105	Ccdc66, Ntrk2, Naglu	411	9	12873	10.4404	1	0.948985	42.1519
GOTERM_CC_DIRECT	GO:0043025~neuronal cell body	25	5.23013	0.0322119	Crtc1, Hcn2, Myo5a, Begain, Sipa1l1, Kcnn2, Pdgfb, Cacna1b, Srcin1, Dixdc1, Neo1, Dner, Slc1a4, Slc8a2, Rptor, Sptbn4, Flna, Smo, Amfr, Hcn4, Grik2, Ntrk2, Nrxn1, Cntn2, Pde1c	449	495	13833	1.55598	0.999995	0.637599	36.3559
GOTERM_CC_DIRECT	GO:0005886~plasma membrane	113	23.6402	0.0346467	Crtc1, Sema4c, Xpo6, Atp9b, Fbxo45, Disc1, Macf1, Scarf1, Rusc1, Syn2, Ahnak, Adgrb2, Plxna3, Ncan, Ryr2, Ank, Dner, Ccr5, Rab10, Shb, Ehbp1, Vstm4, Abr, Gsg1l, Ankrd13a, Ocln, Slc7a2, Cdc42bpb, Tonsl, G3bp1, Pcdhga4, Ntrk2, Frmpd1, Vezt, Tmem240, Nf2, Kcnt1, Apcdd1, Stxbp5l, Cd47, Sipa1l1, Cacna1b, Cdh2, Smurf2, Jam3, Arhgap10, Grid2, Adcyap1r1, Flad1, Epb41l1, Ank3, Ptpn4, Fat3, Adcy8, Nod1, Sl…	449	2958	13833	1.17693	0.999998	0.63542	38.5304
GOTERM_CC_DIRECT	GO:0005911~cell-cell junction	12	2.51046	0.0348371	Cdc42bpb, Ptprm, Flna, Ahnak, Fat1, Cdh2, Epb41l1, Ocln, Pcdhb12, Cdc42bpa, Rab10, Jam3	449	182	13833	2.03133	0.999998	0.610223	38.6975
GOTERM_BP_DIRECT	GO:0002052~positive regulation of neuroblast proliferation	4	0.83682	0.0354149	Disc1, Dmrta2, Zfp335, Smo	411	23	12873	5.44716	1	0.959607	46.1196
GOTERM_BP_DIRECT	GO:0031146~SCF-dependent proteasomal ubiquitin-dependent protein catabolic process	4	0.83682	0.0354149	Fbxw5, Fbxw7, Wwtr1, Fbxl5	411	23	12873	5.44716	1	0.959607	46.1196
GOTERM_CC_DIRECT	GO:0005813~centrosome	22	4.60251	0.0366241	Hdac6, Med12, Cdk5rap2, Wash1, Clasp1, Espl1, Cep192, Cep164, Ubr4, Pde4dip, Clip1, Disc1, Mphosph9, Cep44, Camsap2, Ccdc141, Mapkapk2, Prkcb, Caprin2, Slc1a4, Cul7, Usp2	449	425	13833	1.59479	0.999999	0.603599	40.2455
GOTERM_MF_DIRECT	GO:0071889~14-3-3 protein binding	4	0.83682	0.0370942	Rptor, Bad, Arrb2, Prkce	403	23	12392	5.34772	1	0.915593	43.1557
GOTERM_BP_DIRECT	GO:0021707~cerebellar granule cell differentiation	3	0.627615	0.0384489	Grid2, Nfix, Nrxn1	411	10	12873	9.39635	1	0.964483	48.9535
GOTERM_BP_DIRECT	GO:0060402~calcium ion transport into cytosol	3	0.627615	0.0384489	Ryr2, Cacna2d1, Slc8a2	411	10	12873	9.39635	1	0.964483	48.9535
GOTERM_BP_DIRECT	GO:0000209~protein polyubiquitination	8	1.67364	0.0385391	Hdac6, Cdc34, 8-Mar, Rusc1, Rnf217, Ube4a, Shprh, Amfr	411	99	12873	2.531	1	0.959495	49.0355
GOTERM_BP_DIRECT	GO:0019228~neuronal action potential	4	0.83682	0.0395458	Grik2, Scn2a1, Kcnmb4, Ank3	411	24	12873	5.22019	1	0.95758	49.9431
GOTERM_MF_DIRECT	GO:0008017~microtubule binding	12	2.51046	0.0414012	Clip1, Macf1, Hdac6, Opa1, Map1a, Cdk5rap2, Clasp1, Camsap2, Kif26a, Rcc2, Hdgfrp3, Mid1	403	187	12392	1.97322	1	0.919048	46.839
GOTERM_BP_DIRECT	GO:0042787~protein ubiquitination involved in ubiquitin-dependent protein catabolic process	9	1.88285	0.0428002	Gm15800, Arel1, Smurf2, Rnf217, Amfr, Ubr4, Trip12, Btbd2, Fbxo45	411	123	12873	2.29179	1	0.962902	52.7738
GOTERM_MF_DIRECT	GO:0016779~nucleotidyltransferase activity	7	1.46444	0.0429661	Ispd, Rev3l, Flad1, Poll, Uap1, Papd7, Ficd	403	79	12392	2.72463	1	0.908686	48.1212
GOTERM_CC_DIRECT	GO:0005874~microtubule	17	3.55649	0.0432963	Shroom3, Hdac6, Cdk5rap2, Clasp1, Rcc2, Mid1, Dclk2, Clip1, Disc1, Macf1, Map1a, Rusc1, Camsap2, Nav1, Kif26a, Eml5, Slc8a2	449	308	13833	1.70047	1	0.642665	45.7106
GOTERM_CC_DIRECT	GO:0048471~perinuclear region of cytoplasm	30	6.27615	0.043798	Hdac6, Ptprm, Cdk5rap2, Kcnh2, Nf2, Atp9b, Cyhr1, Tnik, Disc1, Rapgef1, Myo16, Rab10, Arhgap10, Flna, Arfgef1, Fbxw7, Hcn4, Amfr, Myo9b, Tmem192, Magi2, Prkce, Fat1, Prdx5, Tarbp2, Mapk8ip1, Cul7, Ndor1, Usp2, Fbxl5	449	643	13833	1.43741	1	0.624698	46.1021
GOTERM_BP_DIRECT	GO:0045184~establishment of protein localization	5	1.04603	0.0438482	Flna, Rcc2, Ank3, Nrxn1, Wdpcp	411	42	12873	3.72871	1	0.961289	53.6528
GOTERM_BP_DIRECT	GO:0086005~ventricular cardiac muscle cell action potential	3	0.627615	0.0460213	Kcnh2, Ryr2, Snta1	411	11	12873	8.54214	1	0.962917	55.4266
GOTERM_MF_DIRECT	GO:0016740~transferase activity	55	11.5063	0.0465507	Sptlc2, Ispd, Acat2, Setdb1, Papd7, Uap1, Gpat4, Nfs1, B3gat1, Tnik, Shmt1, Ust, Prkcb, Trio, Cdc34, B4galt2, Erbb4, Rock1, Stt3b, Trip12, Cdc42bpb, Psat1, Ephb1, Ntrk2, Setdb2, Poll, Ppip5k2, Hemk1, Coq8a, Chka, Pcmt1, Pkdcc, Dclk2, Map4k2, Taok2, Mboat7, Hs3st5, Zdhhc6, Smurf2, Dtymk, Kmt2b, Rev3l, Flad1, Adck1, Cdc42bpa, Ficd, Xylt1, Pigo, Kmt2d, Camk1d, Prkce, Eif2ak4, Arel1, Fuk, Mapkapk2	403	1327	12392	1.27447	1	0.909111	50.9503
GOTERM_CC_DIRECT	GO:0042641~actomyosin	3	0.627615	0.0474393	Cdc42bpb, Myo5a, Cdc42bpa	449	11	13833	8.40231	1	0.633747	48.8667
GOTERM_BP_DIRECT	GO:0043113~receptor clustering	4	0.83682	0.0485023	Flna, Grik2, Magi2, Agrn	411	26	12873	4.81864	1	0.965154	57.3735
GOTERM_MF_DIRECT	GO:0004386~helicase activity	9	1.88285	0.0486476	Recql5, Ddx18, Ddx47, Dhx37, G3bp1, Chd6, Shprh, Ascc3, Ddx31	403	124	12392	2.23181	1	0.902673	52.5378
GOTERM_BP_DIRECT	GO:0055085~transmembrane transport	16	3.34728	0.0495225	Hcn2, Clcn4, Kcnh2, Slc17a7, Abcb9, Hcn4, Abcd4, Cacna1b, Tmem245, Slc45a1, Gpr155, Slc16a3, Ryr2, Slc8a2, Slc30a9, Slc35b3	411	294	12873	1.70455	1	0.963664	58.1506
GOTERM_MF_DIRECT	GO:0016874~ligase activity	18	3.76569	0.0512897	Ranbp2, Herc1, Ube4a, Mid1, Trip12, Ubr4, Amfr, Fpgs, Kcmf1, 8-Mar, Gm15800, Arel1, Rnf217, Znrf1, Smurf2, Slc27a3, Shprh, Trim24	403	340	12392	1.62791	1	0.899301	54.4698
GOTERM_BP_DIRECT	GO:0086091~regulation of heart rate by cardiac conduction	4	0.83682	0.0533203	Kcnh2, Cacna2d1, Scn1b, Hcn4	411	27	12873	4.64017	1	0.968598	60.9278
GOTERM_BP_DIRECT	GO:0001578~microtubule bundle formation	4	0.83682	0.0533203	Clip1, Cdk5rap2, Clasp1, Nav1	411	27	12873	4.64017	1	0.968598	60.9278
GOTERM_BP_DIRECT	GO:0021952~central nervous system projection neuron axonogenesis	3	0.627615	0.0540867	Sptbn4, Ephb1, Slit2	411	12	12873	7.83029	1	0.966703	61.4667
GOTERM_MF_DIRECT	GO:0032947~protein complex scaffold	5	1.04603	0.0572921	Disc1, Hcn2, Arrb2, Magi2, Akap11	403	45	12392	3.4166	1	0.910326	58.5897
GOTERM_BP_DIRECT	GO:0010923~negative regulation of phosphatase activity	5	1.04603	0.0579833	Ubn1, Marf1, Tmem132d, Pcif1, Cep192	411	46	12873	3.40447	1	0.971106	64.1004
GOTERM_CC_DIRECT	GO:0030424~axon	18	3.76569	0.0584374	Hcn2, Hdac6, Sptbn4, Myo5a, Scn2a1, Ank3, Hcn4, Disc1, Srcin1, Ephb1, Grik2, Acadm, Eif2b2, Ntrk2, Kcnj6, Mapk8ip1, Gm21985, Slc12a6, Cntn2	449	346	13833	1.60275	1	0.692394	56.4387
GOTERM_CC_DIRECT	GO:0016323~basolateral plasma membrane	11	2.30126	0.0586016	Pcmt1, Arrb2, Nod1, Erbb4, Cdh2, Ank3, Hcn4, Gm21985, Pdgfb, Slc8a2, Map4k2, Slc12a6	449	175	13833	1.93653	1	0.674773	56.5434
GOTERM_CC_DIRECT	GO:0044295~axonal growth cone	4	0.83682	0.0607771	Smo, Agrn, Mapk8ip1, Nrxn1	449	28	13833	4.40121	1	0.670681	57.9091
GOTERM_MF_DIRECT	GO:0008081~phosphoric diester hydrolase activity	5	1.04603	0.061213	Plce1, Gdpd2, Pde3b, Pde1c, Gde1	403	46	12392	3.34232	1	0.911968	61.0901
GOTERM_BP_DIRECT	GO:0050965~detection of temperature stimulus involved in sensory perception of pain	3	0.627615	0.0626062	Arrb2, Ephb1, Nr2f6	411	13	12873	7.22796	1	0.975843	67.0051
GOTERM_BP_DIRECT	GO:0071625~vocalization behavior	3	0.627615	0.0626062	Nrxn2, Nrxn1, Nrxn3	411	13	12873	7.22796	1	0.975843	67.0051
GOTERM_BP_DIRECT	GO:0007616~long-term memory	4	0.83682	0.0636131	Adcy8, Slc17a7, Eif2ak4, Ntrk2	411	29	12873	4.32016	1	0.974699	67.6077
GOTERM_BP_DIRECT	GO:0030010~establishment of cell polarity	4	0.83682	0.0636131	Myo9b, Ephb1, Ust, Jam3	411	29	12873	4.32016	1	0.974699	67.6077
GOTERM_CC_DIRECT	GO:0031251~PAN complex	2	0.41841	0.063726	Pan2, Pan3	449	2	13833	30.8085	1	0.671565	59.6967
GOTERM_BP_DIRECT	GO:0001843~neural tube closure	7	1.46444	0.0643613	Shroom3, Med12, Opa1, Sema4c, Arid1a, Kdm2a, Tead2	411	89	12873	2.46346	1	0.973171	68.0487
GOTERM_CC_DIRECT	GO:0043194~axon initial segment	3	0.627615	0.0644899	Sptbn4, Scn2a1, Ank3	449	13	13833	7.10965	1	0.659795	60.1481
GOTERM_CC_DIRECT	GO:0032433~filopodium tip	3	0.627615	0.0644899	Myo9b, Myo5a, Ephb1	449	13	13833	7.10965	1	0.659795	60.1481
GOTERM_BP_DIRECT	GO:0031532~actin cytoskeleton reorganization	5	1.04603	0.0658592	Cdc42bpb, Flna, Sipa1l1, Cdc42bpa, Tnik	411	48	12873	3.26262	1	0.97282	68.9148
GOTERM_MF_DIRECT	GO:0004672~protein kinase activity	23	4.81172	0.0676919	Pkdcc, Erbb4, Rock1, Adck1, Cdc42bpa, Map4k2, Dclk2, Tnik, Taok2, Cdc42bpb, Camk1d, Trib2, Ephb1, Prkce, Ror1, Tbrg4, Eif2ak4, Mapkapk2, Ntrk2, Prkcb, Pan3, Trio, Trim24	403	481	12392	1.47034	1	0.921658	64.9155
GOTERM_CC_DIRECT	GO:0019005~SCF ubiquitin ligase complex	5	1.04603	0.0691719	Fbxw5, Fbxw7, Fbxl5, Btbd2, Fbxo45	449	48	13833	3.20921	1	0.670787	62.8142
GOTERM_BP_DIRECT	GO:0006468~protein phosphorylation	24	5.02092	0.0700171	Pkdcc, Erbb4, Rock1, Adck1, Cdc42bpa, Pdgfb, Map4k2, Dclk2, Tnik, Taok2, Cdc42bpb, Camk1d, Trib2, Ephb1, Prkce, Ror1, Eif2ak4, Mapkapk2, Ntrk2, Prkcb, Pan3, Grm5, Trio, Trim24	411	520	12873	1.44559	1	0.976252	71.2044
GOTERM_CC_DIRECT	GO:0005768~endosome	24	5.02092	0.0702841	Clcn4, Wash1, Astn2, Adcyap1r1, Atg9a, Atp9b, Ankrd13a, Gapvd1, Abca2, Tnik, Tm9sf2, Trim3, Tmem192, Ephb1, 8-Mar, Vps35, Rusc1, Tonsl, Magi2, Ntrk2, Znrf1, Ccr5, Rab10, Syndig1	449	511	13833	1.44697	1	0.661895	63.4227
GOTERM_BP_DIRECT	GO:0040029~regulation of gene expression, epigenetic	3	0.627615	0.0715429	Hdac6, Klf2, Zfp335	411	14	12873	6.71168	1	0.97593	72.004
GOTERM_BP_DIRECT	GO:0055117~regulation of cardiac muscle contraction	3	0.627615	0.0715429	Ryr2, Agrn, Hcn4	411	14	12873	6.71168	1	0.97593	72.004
GOTERM_BP_DIRECT	GO:0021680~cerebellar Purkinje cell layer development	3	0.627615	0.0715429	Nfix, B4galt2, Naglu	411	14	12873	6.71168	1	0.97593	72.004
GOTERM_BP_DIRECT	GO:0034968~histone lysine methylation	3	0.627615	0.0715429	Kmt2b, Setdb1, Setdb2	411	14	12873	6.71168	1	0.97593	72.004
GOTERM_BP_DIRECT	GO:0051893~regulation of focal adhesion assembly	3	0.627615	0.0715429	Macf1, Clasp1, Wdpcp	411	14	12873	6.71168	1	0.97593	72.004
GOTERM_CC_DIRECT	GO:0033270~paranode region of axon	3	0.627615	0.0736697	Sptbn4, Scn2a1, Ank3	449	14	13833	6.60181	1	0.665423	65.2187
GOTERM_MF_DIRECT	GO:0015269~calcium-activated potassium channel activity	3	0.627615	0.0738744	Kcnt1, Kcnn2, Kcnmb4	403	14	12392	6.58915	1	0.928757	68.236
GOTERM_BP_DIRECT	GO:0034765~regulation of ion transmembrane transport	8	1.67364	0.0744044	Cacna1b, Hcn2, Kcnh2, Kcnj6, Cacna2d1, Scn1b, Hcn4, Gpr89	411	115	12873	2.17886	1	0.977285	73.4476
GOTERM_MF_DIRECT	GO:0005244~voltage-gated ion channel activity	8	1.67364	0.0773715	Cacna1b, Hcn2, Kcnh2, Kcnj6, Cacna2d1, Scn1b, Hcn4, Gpr89	403	114	12392	2.15785	1	0.928158	69.9819
GOTERM_CC_DIRECT	GO:0005887~integral component of plasma membrane	32	6.69456	0.0807812	Hcn2, Kcnh2, Apcdd1, Cd47, Gde1, Sema6d, Notch3, Plxna3, Plpp4, Neo1, Kcnj6, Ank, Pcdhb12, Slc8a2, Gm21985, Syndig1, Slc12a6, Clcn4, Slc2a6, Kcnmb4, Atp13a1, Hcn4, Amfr, Slc7a2, Tmem245, Ephb1, Grik2, Ror1, Slc16a3, Ntrk2, Slc7a4, Grm5, Mpzl1	449	737	13833	1.33768	1	0.686676	68.728
GOTERM_MF_DIRECT	GO:0061630~ubiquitin protein ligase activity	11	2.30126	0.0812916	Trim3, Cdc34, Med12, Kcmf1, 8-Mar, Smurf2, Rnf217, Znrf1, Ube4a, Amfr, Trim24	403	186	12392	1.81851	1	0.928674	71.8323
GOTERM_MF_DIRECT	GO:0005216~ion channel activity	9	1.88285	0.0827808	Grid2, Cacna1b, Clcn4, Hcn2, Grik2, Kcnh2, Ryr2, Kcnn2, Hcn4	403	139	12392	1.99097	1	0.923365	72.507
GOTERM_MF_DIRECT	GO:0018024~histone-lysine N-methyltransferase activity	4	0.83682	0.0841271	Kmt2d, Kmt2b, Setdb1, Setdb2	403	32	12392	3.84367	1	0.917815	73.1039
GOTERM_BP_DIRECT	GO:0035023~regulation of Rho protein signal transduction	6	1.25523	0.0866998	Myo9b, Arhgef40, Abr, Cdh2, Plekhg1, Trio	411	74	12873	2.53955	1	0.986846	78.8895
GOTERM_CC_DIRECT	GO:0042734~presynaptic membrane	6	1.25523	0.0875834	Nrxn2, Grik2, Cadps2, Nrxn1, Nrxn3, Fbxo45	449	73	13833	2.5322	1	0.704105	71.7747
GOTERM_MF_DIRECT	GO:0005543~phospholipid binding	6	1.25523	0.0879967	Bad, Sptbn4, Psd, Wdfy3, Agap1, Nsmaf	403	73	12392	2.52735	1	0.918735	74.7529
GOTERM_BP_DIRECT	GO:0032012~regulation of ARF protein signal transduction	3	0.627615	0.0905292	Psd, Iqsec2, Arfgef1	411	16	12873	5.87272	1	0.988011	80.3572
GOTERM_BP_DIRECT	GO:2000114~regulation of establishment of cell polarity	3	0.627615	0.0905292	Rock1, Arfgef1, Wdpcp	411	16	12873	5.87272	1	0.988011	80.3572
GOTERM_BP_DIRECT	GO:0007399~nervous system development	17	3.55649	0.0907025	Sema4c, Arid1a, Scn2a1, Erbb4, Slit2, Tnik, Sema6d, Fbxo45, Disc1, Camk1d, Ephb1, Magi2, Neo1, Nav1, Eif2ak4, Ntrk2, Wdpcp	411	348	12873	1.53006	1	0.986827	80.4213
GOTERM_CC_DIRECT	GO:0005912~adherens junction	5	1.04603	0.0920598	Shroom3, Vezt, Sptbn4, Nf2, Cdh2	449	53	13833	2.90646	1	0.710282	73.6269
GOTERM_BP_DIRECT	GO:0097116~gephyrin clustering involved in postsynaptic density assembly	2	0.41841	0.0925449	Nrxn2, Nrxn1	411	3	12873	20.8808	1	0.986719	81.0907
GOTERM_BP_DIRECT	GO:0097091~synaptic vesicle clustering	2	0.41841	0.0925449	Nrxn1, Syndig1	411	3	12873	20.8808	1	0.986719	81.0907
GOTERM_BP_DIRECT	GO:0060139~positive regulation of apoptotic process by virus	2	0.41841	0.0925449	Bad, Ccr5	411	3	12873	20.8808	1	0.986719	81.0907
GOTERM_BP_DIRECT	GO:0044065~regulation of respiratory system process	2	0.41841	0.0925449	Mtg2, Fto	411	3	12873	20.8808	1	0.986719	81.0907
GOTERM_BP_DIRECT	GO:0071526~semaphorin-plexin signaling pathway	4	0.83682	0.0929241	Flna, Sema4c, Plxna3, Sema6d	411	34	12873	3.68484	1	0.985644	81.2257
GOTERM_BP_DIRECT	GO:0050890~cognition	4	0.83682	0.0929241	Nipbl, Gpr155, Slc1a4, Grm5	411	34	12873	3.68484	1	0.985644	81.2257
GOTERM_BP_DIRECT	GO:0031338~regulation of vesicle fusion	4	0.83682	0.0929241	Tbc1d9, Tbc1d4, Tbc1d1, Tbc1d12	411	34	12873	3.68484	1	0.985644	81.2257
GOTERM_CC_DIRECT	GO:0043197~dendritic spine	9	1.88285	0.0932451	Grid2, Arrb2, Ntrk2, Sipa1l1, Kcnn2, Grm5, Slc8a2, Syndig1, Anks1b	449	143	13833	1.93899	1	0.702919	74.0981
GOTERM_MF_DIRECT	GO:0031625~ubiquitin protein ligase binding	14	2.92887	0.0963792	Hdac6, Cdc34, Arrb2, Kcnh2, Wash1, Sipa1l1, Mid1, Fbxw7, Trib2, Grik2, Cul7, Shprh, Usp2, Btbd2	403	267	12392	1.61233	1	0.929433	78.0069
GOTERM_CC_DIRECT	GO:0031252~cell leading edge	5	1.04603	0.0970212	Cdc42bpb, Hdac6, Pxn, Fat1, Cdc42bpa	449	54	13833	2.85264	1	0.706147	75.5477
GOTERM_BP_DIRECT	GO:0001932~regulation of protein phosphorylation	5	1.04603	0.0974854	Rptor, Phlpp1, Arrb2, Itpkb, Agrn	411	55	12873	2.84738	1	0.987297	82.7808
GOTERM_BP_DIRECT	GO:0046676~negative regulation of insulin secretion	4	0.83682	0.0993518	Rptor, Stxbp5l, Pde3b, Pde1c	411	35	12873	3.57956	1	0.987212	83.3814
GOTERM_BP_DIRECT	GO:0030534~adult behavior	4	0.83682	0.0993518	Nrxn2, Sptbn4, Nrxn1, Nrxn3	411	35	12873	3.57956	1	0.987212	83.3814

## Sheet: decrease
Table S8. GO analysis of the genes with altered m6A levels between wild-type and Alkbh5-deficient mice exposed to hypobaric hypoxia.
Category	Term	Count	%	PValue	Genes	List Total	Pop Hits	Pop Total	Fold Enrichment	Bonferroni	Benjamini	FDR
GOTERM_MF_DIRECT	GO:0003682~chromatin binding	11	14.1026	3.48849e-05	Atad2, Morf4l1, Ddx11, Tdrd3, Zeb1, Creb3l1, Auts2, Mef2c, Smc1a, Chd1, Smarca2	61	428	12392	5.22108	0.00508033	0.00508033	0.0414556
GOTERM_CC_DIRECT	GO:0005634~nucleus	43	55.1282	3.5888e-05	Bcorl1, Lyar, Baz2b, Xpa, Fra10ac1, Luzp1, Zfhx2, Smc1a, Zfp330, Smarca2, Atad2, Myt1l, Mad2l2, Zranb2, Zrsr2, Creb3l1, Swap70, Nek1, Ccdc174, Mef2c, Ubn2, Bcl2l15, Zfp60, Arid4b, Rsrc1, Chd1, Tenm2, Larp1b, Gnas, Morf4l1, Ppil4, Zeb1, Ddx47, Erbb4, Anks1b, Cenpe, Pcgf3, Ddx11, Tdrd3, Afap1l1, Auts2, Tspyl2, Aen	69	5162	13833	1.67	0.00440457	0.00440457	0.0413733
GOTERM_MF_DIRECT	GO:0044212~transcription regulatory region DNA binding	5	6.41026	0.013157	Creb3l1, Erbb4, Mef2c, Arid4b, Smarca2	61	189	12392	5.37427	0.855383	0.619715	14.5654
GOTERM_BP_DIRECT	GO:0006974~cellular response to DNA damage stimulus	7	8.97436	0.0133437	Mad2l2, Morf4l1, Ddx11, Nek1, Xpa, Smc1a, Aen	62	414	12873	3.51064	0.998853	0.998853	17.6066
GOTERM_BP_DIRECT	GO:0006355~regulation of transcription, DNA-templated	17	21.7949	0.0137063	Tenm2, Morf4l1, Bcorl1, Zeb1, Erbb4, Zfhx2, Pcgf3, Smarca2, Atad2, Myt1l, Mad2l2, Creb3l1, Tspyl2, Mef2c, Zfp60, Arid4b, Chd1	62	1902	12873	1.85578	0.999047	0.969127	18.0421
GOTERM_BP_DIRECT	GO:0006397~mRNA processing	6	7.69231	0.0155396	Zranb2, Tdrd3, Zrsr2, Ddx47, Srek1ip1, Rsrc1	62	310	12873	4.01863	0.999627	0.928005	20.2112
GOTERM_BP_DIRECT	GO:0006325~chromatin organization	3	3.84615	0.0160862	Atad2, Morf4l1, Smarca2	62	41	12873	15.1924	0.999718	0.870405	20.8475
GOTERM_BP_DIRECT	GO:0006351~transcription, DNA-templated	15	19.2308	0.0180256	Tenm2, Morf4l1, Bcorl1, Zeb1, Erbb4, Pcgf3, Smarca2, Atad2, Myt1l, Mad2l2, Creb3l1, Mef2c, Tspyl2, Arid4b, Chd1	62	1627	12873	1.91422	0.999896	0.840156	23.0672
GOTERM_MF_DIRECT	GO:0004386~helicase activity	4	5.12821	0.0221272	Ddx11, Ddx47, Chd1, Smarca2	61	124	12392	6.55315	0.961874	0.66343	23.3525
GOTERM_BP_DIRECT	GO:0008380~RNA splicing	5	6.41026	0.0241006	Zranb2, Zrsr2, Ddx47, Srek1ip1, Rsrc1	62	232	12873	4.47476	0.999995	0.871168	29.6511
GOTERM_BP_DIRECT	GO:0048666~neuron development	3	3.84615	0.0251638	Tenm2, Sod2, Mef2c	62	52	12873	11.9786	0.999997	0.840383	30.748
GOTERM_BP_DIRECT	GO:0016569~covalent chromatin modification	5	6.41026	0.0333678	Morf4l1, Tdrd3, Bcorl1, Tspyl2, Chd1	62	257	12873	4.03948	1	0.882114	38.6918
GOTERM_BP_DIRECT	GO:0043653~mitochondrial fragmentation involved in apoptotic process	2	2.5641	0.0464041	Atg3, Erbb4	62	10	12873	41.5258	1	0.930112	49.5913
GOTERM_BP_DIRECT	GO:0006338~chromatin remodeling	3	3.84615	0.0468281	Morf4l1, Chd1, Smarca2	62	73	12873	8.5327	1	0.910828	49.9134
GOTERM_MF_DIRECT	GO:0003677~DNA binding	13	16.6667	0.0511403	Zeb1, Baz2b, Xpa, Smarca2, Myt1l, Ddx11, Sod2, Creb3l1, Swap70, Mef2c, Zfp60, Arid4b, Chd1	61	1490	12392	1.77243	0.999531	0.852812	46.4169
GOTERM_BP_DIRECT	GO:0050765~negative regulation of phagocytosis	2	2.5641	0.0554274	Atg3, Fcgr2b	62	12	12873	34.6048	1	0.926662	56.048
GOTERM_CC_DIRECT	GO:0030176~integral component of endoplasmic reticulum membrane	3	3.84615	0.0668562	Creb3l1, Ktn1, Hacd2	69	86	13833	6.99343	0.999799	0.985815	54.9714
GOTERM_BP_DIRECT	GO:0007062~sister chromatid cohesion	2	2.5641	0.0732229	Ddx11, Smc1a	62	16	12873	25.9536	1	0.958983	66.5884
GOTERM_BP_DIRECT	GO:0060045~positive regulation of cardiac muscle cell proliferation	2	2.5641	0.07762	Erbb4, Mef2c	62	17	12873	24.4269	1	0.95639	68.8024
GOTERM_BP_DIRECT	GO:0007399~nervous system development	5	6.41026	0.0825722	Myt1l, Zeb1, Erbb4, Mef2c, Smarca2	62	348	12873	2.98318	1	0.955065	71.132
GOTERM_BP_DIRECT	GO:0035264~multicellular organism growth	3	3.84615	0.0856188	Gnas, Nek1, Xpa	62	103	12873	6.04745	1	0.950583	72.4837
GOTERM_BP_DIRECT	GO:0045944~positive regulation of transcription from RNA polymerase II promoter	8	10.2564	0.0921772	Atad2, Myt1l, Zeb1, Creb3l1, Auts2, Mef2c, Arid4b, Smarca2	62	821	12873	2.02318	1	0.952463	75.1961
GOTERM_MF_DIRECT	GO:0005524~ATP binding	11	14.1026	0.0943414	Atad2, Ddx11, Swap70, Ddx47, Nek1, Erbb4, Smc1a, Cdc42bpa, Chd1, Cenpe, Smarca2	61	1303	12392	1.71498	0.999999	0.944619	69.2044
GOTERM_BP_DIRECT	GO:0007339~binding of sperm to zona pellucida	2	2.5641	0.0950041	Ubap2l, Clgn	62	21	12873	19.7742	1	0.948156	76.2866
GOTERM_BP_DIRECT	GO:0006915~apoptotic process	6	7.69231	0.0951815	Lsp1, Ddx47, Erbb4, 1600012H06Rik, Mef2c, Aen	62	513	12873	2.42841	1	0.939226	76.3535
GOTERM_BP_DIRECT	GO:0007507~heart development	4	5.12821	0.0983047	Cc2d2a, Sod2, Erbb4, Mef2c	62	233	12873	3.56445	1	0.935746	77.5034
GOTERM_CC_DIRECT	GO:0042995~cell projection	7	8.97436	0.0988281	Tenm2, Cc2d2a, Gnas, Arhgap31, Afap1l1, Swap70, Anks1b	69	649	13833	2.16232	0.999997	0.985968	69.8766

## Sheet: DMR-SMR_VS_DER
Table S8. GO analysis of the genes with altered m6A levels between wild-type and Alkbh5-deficient mice exposed to hypobaric hypoxia.
Category	Term	Count	%	PValue	Genes	List Total	Pop Hits	Pop Total	Fold Enrichment	Bonferroni	Benjamini	FDR
GOTERM_CC_DIRECT	GO:0008021~synaptic vesicle	5	6.94444	0.00273152	Slc17a7 Cadps2 Wdr7 Synpr Vti1a	66	124	13833	8.45125	0.331074	0.331074	3.20253
GOTERM_BP_DIRECT	GO:0050873~brown fat cell differentiation	3	4.16667	0.00997015	Slc2a4 Scd1 Lrg1	66	30	12873	19.5045	0.988073	0.988073	13.2198
GOTERM_MF_DIRECT	GO:0005509~calcium ion binding	8	11.1111	0.0160189	Dlk1 Notch3 Mgp Ncan Anxa6 Ryr2 C1s1 Melk	61	547	12392	2.97108	0.95197	0.95197	18.1559
GOTERM_BP_DIRECT	GO:0006836~neurotransmitter transport	3	4.16667	0.0164969	Slc17a7 Slc6a4 Slc6a20a	66	39	12873	15.0035	0.999359	0.974681	20.9735
GOTERM_CC_DIRECT	GO:0005576~extracellular region	11	15.2778	0.0188728	Col18a1 Arsj Lamc3 Ccl28 Mgp Ncan Adamts19 Cbln2 C1s1 Tgfbi Jam3	66	1011	13833	2.28042	0.939239	0.753503	20.2865
GOTERM_CC_DIRECT	GO:0005887~integral component of plasma membrane	9	12.5	0.0215614	Grik2 Notch3 Gcgr Kcnj6 Slc2a4 Emb Slc6a4 Slc6a20a Crtam	66	737	13833	2.55945	0.959409	0.656327	22.8475
GOTERM_CC_DIRECT	GO:0005578~proteinaceous extracellular matrix	5	6.94444	0.0291304	Col18a1 Lamc3 Ncan Adamts19 Tgfbi	66	248	13833	4.22562	0.987039	0.662586	29.6578
GOTERM_CC_DIRECT	GO:0070062~extracellular exosome	18	25	0.0311273	Col18a1 Pepd Mgp Anxa6 Bphl Srsf7 Lrg1 H2-K1 Hist2h4 Atad2 Sh3gl2 Ddx11 Ccl28 Hist1h2ak Slc2a4 Ryr2 C1s1 Tgfbi	66	2277	13833	1.65685	0.990423	0.605323	31.3603
GOTERM_CC_DIRECT	GO:0031012~extracellular matrix	5	6.94444	0.0322014	Col18a1 Mgp Adamts19 Tgfbi Hist2h4	66	256	13833	4.09357	0.991864	0.551531	32.2604
GOTERM_BP_DIRECT	GO:0007067~mitotic nuclear division	5	6.94444	0.0468259	Fam64a Ccnb1 Ccnf Espl1 Cdc25c	66	269	12873	3.62538	1	0.999146	49.2689
GOTERM_BP_DIRECT	GO:0007155~cell adhesion	6	8.33333	0.0543203	Col18a1 Lamc3 Ncan Emb Tgfbi Jam3	66	407	12873	2.87536	1	0.997912	54.6305
GOTERM_BP_DIRECT	GO:0001666~response to hypoxia	4	5.55556	0.0561052	Ascl2 Ryr2 Slc6a4 Alkbh5	66	172	12873	4.53594	1	0.993929	55.8273
GOTERM_MF_DIRECT	GO:0015293~symporter activity	3	4.16667	0.0611168	Slc17a7 Slc6a4 Slc6a20a	61	83	12392	7.34268	0.999993	0.997336	54.2707
GOTERM_CC_DIRECT	GO:0005604~basement membrane	3	4.16667	0.0630369	Col18a1 Lamc3 Tgfbi	66	87	13833	7.22727	0.99993	0.745216	53.9213
GOTERM_BP_DIRECT	GO:0021794~thalamus development	2	2.77778	0.0684501	Ogdh Slc6a4	66	14	12873	27.8636	1	0.994611	63.3353
GOTERM_CC_DIRECT	GO:0045202~synapse	6	8.33333	0.0700745	Sh3gl2 Grik2 Slc17a7 Cadps2 Emb Synpr	66	471	13833	2.66995	0.999977	0.736831	57.8754
GOTERM_MF_DIRECT	GO:0016787~hydrolase activity	11	15.2778	0.0731433	Atad2 Arsj Pepd Ddx11 Ddx3y Pgap1 Adamts19 C1s1 Espl1 Bphl Cdc25c	61	1241	12392	1.80066	0.999999	0.991434	61.0301
GOTERM_MF_DIRECT	GO:0005328~neurotransmitter:sodium symporter activity	2	2.77778	0.0747623	Slc6a4 Slc6a20a	61	16	12392	25.3934	1	0.974064	61.8663
GOTERM_MF_DIRECT	GO:0008289~lipid binding	4	5.55556	0.0840946	Sh3gl2 Anxa6 Cadps2 Melk	61	213	12392	3.81498	1	0.963222	66.3732
GOTERM_BP_DIRECT	GO:0030198~extracellular matrix organization	3	4.16667	0.0907225	Col18a1 Lamc3 Tgfbi	66	100	12873	5.85136	1	0.997534	73.9667
GOTERM_BP_DIRECT	GO:0006810~transport	13	18.0556	0.0938066	Slc17a7 Cadps2 Pgap1 Cacna2d3 Synpr Slc6a4 Srsf7 Grik2 Kcnj6 Ryr2 Slc2a4 Slc6a20a Vti1a	66	1575	12873	1.6099	1	0.99567	75.1887
GOTERM_MF_DIRECT	GO:0005540~hyaluronic acid binding	2	2.77778	0.0969777	Hmmr Ncan	61	21	12392	19.3474	1	0.959085	71.7931
GOTERM_CC_DIRECT	GO:0042383~sarcolemma	3	4.16667	0.0973184	Anxa6 Ryr2 Slc2a4	66	112	13833	5.61404	1	0.812184	70.429
